# Supplementary material for: Optical gap and fundamental gap of oligoynes and carbyne
Source: Nat Commun. 2020 Sep 23;11:4797. doi: 10.1038/s41467-020-18496-4 (PMC7511338; doi:10.1038/s41467-020-18496-4)
Supplement: Supplementary file 3 — Source Data [file 41467_2020_18496_MOESM3_ESM.zip]

Archive with 248 entries (221 files):
- NCOMMS-20-03672A_Source Data/
- __MACOSX/._NCOMMS-20-03672A_Source Data
- NCOMMS-20-03672A_Source Data/TableS1/
- __MACOSX/NCOMMS-20-03672A_Source Data/._TableS1
- NCOMMS-20-03672A_Source Data/Table1/
- __MACOSX/NCOMMS-20-03672A_Source Data/._Table1
- NCOMMS-20-03672A_Source Data/.DS_Store
- __MACOSX/NCOMMS-20-03672A_Source Data/._.DS_Store
- NCOMMS-20-03672A_Source Data/Figure2/
- __MACOSX/NCOMMS-20-03672A_Source Data/._Figure2
- NCOMMS-20-03672A_Source Data/FigureS4/
- __MACOSX/NCOMMS-20-03672A_Source Data/._FigureS4
- NCOMMS-20-03672A_Source Data/FigureS3/
- __MACOSX/NCOMMS-20-03672A_Source Data/._FigureS3
- NCOMMS-20-03672A_Source Data/Figure3/
- __MACOSX/NCOMMS-20-03672A_Source Data/._Figure3
- NCOMMS-20-03672A_Source Data/Figure4/
- __MACOSX/NCOMMS-20-03672A_Source Data/._Figure4
- NCOMMS-20-03672A_Source Data/FigureS2/
- __MACOSX/NCOMMS-20-03672A_Source Data/._FigureS2
- NCOMMS-20-03672A_Source Data/FigureS5/
- __MACOSX/NCOMMS-20-03672A_Source Data/._FigureS5
- NCOMMS-20-03672A_Source Data/FigureS10/
- __MACOSX/NCOMMS-20-03672A_Source Data/._FigureS10
- NCOMMS-20-03672A_Source Data/FigureS17/
- __MACOSX/NCOMMS-20-03672A_Source Data/._FigureS17
- NCOMMS-20-03672A_Source Data/FigureS16/
- __MACOSX/NCOMMS-20-03672A_Source Data/._FigureS16
- NCOMMS-20-03672A_Source Data/FigureS11/
- __MACOSX/NCOMMS-20-03672A_Source Data/._FigureS11
- NCOMMS-20-03672A_Source Data/TableS2/
- __MACOSX/NCOMMS-20-03672A_Source Data/._TableS2
- NCOMMS-20-03672A_Source Data/FigureS7/
- __MACOSX/NCOMMS-20-03672A_Source Data/._FigureS7
- NCOMMS-20-03672A_Source Data/FigureS9/
- __MACOSX/NCOMMS-20-03672A_Source Data/._FigureS9
- NCOMMS-20-03672A_Source Data/FigureS8/
- __MACOSX/NCOMMS-20-03672A_Source Data/._FigureS8
- NCOMMS-20-03672A_Source Data/FigureS6/
- __MACOSX/NCOMMS-20-03672A_Source Data/._FigureS6
- NCOMMS-20-03672A_Source Data/FigureS1/
- __MACOSX/NCOMMS-20-03672A_Source Data/._FigureS1
- NCOMMS-20-03672A_Source Data/FigureS14/
- __MACOSX/NCOMMS-20-03672A_Source Data/._FigureS14
- NCOMMS-20-03672A_Source Data/FigureS13/
- __MACOSX/NCOMMS-20-03672A_Source Data/._FigureS13
- NCOMMS-20-03672A_Source Data/FigureS12/
- __MACOSX/NCOMMS-20-03672A_Source Data/._FigureS12
- NCOMMS-20-03672A_Source Data/FigureS15/
- __MACOSX/NCOMMS-20-03672A_Source Data/._FigureS15
- NCOMMS-20-03672A_Source Data/TableS1/TableS1.txt
- __MACOSX/NCOMMS-20-03672A_Source Data/TableS1/._TableS1.txt
- NCOMMS-20-03672A_Source Data/Table1/Table1.txt
- __MACOSX/NCOMMS-20-03672A_Source Data/Table1/._Table1.txt
- NCOMMS-20-03672A_Source Data/Figure2/Figure2a/
- __MACOSX/NCOMMS-20-03672A_Source Data/Figure2/._Figure2a
- NCOMMS-20-03672A_Source Data/Figure2/Figure2b/
- __MACOSX/NCOMMS-20-03672A_Source Data/Figure2/._Figure2b
- NCOMMS-20-03672A_Source Data/Figure2/Figure2c/
- __MACOSX/NCOMMS-20-03672A_Source Data/Figure2/._Figure2c
- NCOMMS-20-03672A_Source Data/FigureS4/FigureS4_Tr[10]_fsTA.csv
- __MACOSX/NCOMMS-20-03672A_Source Data/FigureS4/._FigureS4_Tr[10]_fsTA.csv
- NCOMMS-20-03672A_Source Data/FigureS3/FigureS3_Tr[6]_Em_Conc4.txt
- __MACOSX/NCOMMS-20-03672A_Source Data/FigureS3/._FigureS3_Tr[6]_Em_Conc4.txt
- NCOMMS-20-03672A_Source Data/FigureS3/FigureS3_Tr[6]_Em_Conc5.txt
- __MACOSX/NCOMMS-20-03672A_Source Data/FigureS3/._FigureS3_Tr[6]_Em_Conc5.txt
- NCOMMS-20-03672A_Source Data/FigureS3/FigureS3_Tr[6]_Em_Conc1.txt
- __MACOSX/NCOMMS-20-03672A_Source Data/FigureS3/._FigureS3_Tr[6]_Em_Conc1.txt
- NCOMMS-20-03672A_Source Data/FigureS3/FigureS3_Tr[6]_Em_Conc2.txt
- __MACOSX/NCOMMS-20-03672A_Source Data/FigureS3/._FigureS3_Tr[6]_Em_Conc2.txt
- NCOMMS-20-03672A_Source Data/FigureS3/FigureS3_Tr[6]_Em_Conc3.txt
- __MACOSX/NCOMMS-20-03672A_Source Data/FigureS3/._FigureS3_Tr[6]_Em_Conc3.txt
- NCOMMS-20-03672A_Source Data/FigureS3/FigureS3_Tr[8]_Em_Conc2.txt
- __MACOSX/NCOMMS-20-03672A_Source Data/FigureS3/._FigureS3_Tr[8]_Em_Conc2.txt
- NCOMMS-20-03672A_Source Data/FigureS3/FigureS3_Tr[10]_Em_Conc3.txt
- __MACOSX/NCOMMS-20-03672A_Source Data/FigureS3/._FigureS3_Tr[10]_Em_Conc3.txt
- NCOMMS-20-03672A_Source Data/FigureS3/FigureS3_Tr[10]_Em_Conc2.txt
- __MACOSX/NCOMMS-20-03672A_Source Data/FigureS3/._FigureS3_Tr[10]_Em_Conc2.txt
- NCOMMS-20-03672A_Source Data/FigureS3/FigureS3_Tr[8]_Em_Conc3.txt
- __MACOSX/NCOMMS-20-03672A_Source Data/FigureS3/._FigureS3_Tr[8]_Em_Conc3.txt
- NCOMMS-20-03672A_Source Data/FigureS3/FigureS3_Tr[8]_Em_Conc1.txt
- __MACOSX/NCOMMS-20-03672A_Source Data/FigureS3/._FigureS3_Tr[8]_Em_Conc1.txt
- NCOMMS-20-03672A_Source Data/FigureS3/FigureS3_Tr[10]_Em_Conc1.txt
- __MACOSX/NCOMMS-20-03672A_Source Data/FigureS3/._FigureS3_Tr[10]_Em_Conc1.txt
- NCOMMS-20-03672A_Source Data/FigureS3/FigureS3_Tr[8]_Em_Conc4.txt
- __MACOSX/NCOMMS-20-03672A_Source Data/FigureS3/._FigureS3_Tr[8]_Em_Conc4.txt
- NCOMMS-20-03672A_Source Data/FigureS3/FigureS3_Tr[10]_Em_Conc5.txt
- __MACOSX/NCOMMS-20-03672A_Source Data/FigureS3/._FigureS3_Tr[10]_Em_Conc5.txt
- NCOMMS-20-03672A_Source Data/FigureS3/FigureS3_Tr[10]_Em_Conc4.txt
- __MACOSX/NCOMMS-20-03672A_Source Data/FigureS3/._FigureS3_Tr[10]_Em_Conc4.txt
- NCOMMS-20-03672A_Source Data/FigureS3/FigureS3_Tr[8]_Em_Conc5.txt
- __MACOSX/NCOMMS-20-03672A_Source Data/FigureS3/._FigureS3_Tr[8]_Em_Conc5.txt
- NCOMMS-20-03672A_Source Data/Figure3/Figure5_Glu[12]_fsTA.txt
- __MACOSX/NCOMMS-20-03672A_Source Data/Figure3/._Figure5_Glu[12]_fsTA.txt
- NCOMMS-20-03672A_Source Data/Figure3/Figure5_Glu[10]_fsTA.txt
- __MACOSX/NCOMMS-20-03672A_Source Data/Figure3/._Figure5_Glu[10]_fsTA.txt
- NCOMMS-20-03672A_Source Data/Figure3/Figure5_Tr[10]_fsTA.csv
- __MACOSX/NCOMMS-20-03672A_Source Data/Figure3/._Figure5_Tr[10]_fsTA.csv
- NCOMMS-20-03672A_Source Data/Figure4/Figure4.txt
- __MACOSX/NCOMMS-20-03672A_Source Data/Figure4/._Figure4.txt
- NCOMMS-20-03672A_Source Data/FigureS2/FigureS2_Glu[4]_Abs_35Deg.csv
- __MACOSX/NCOMMS-20-03672A_Source Data/FigureS2/._FigureS2_Glu[4]_Abs_35Deg.csv
- NCOMMS-20-03672A_Source Data/FigureS2/FigureS2_Glu[4]_Abs_60Deg.csv
- __MACOSX/NCOMMS-20-03672A_Source Data/FigureS2/._FigureS2_Glu[4]_Abs_60Deg.csv
- NCOMMS-20-03672A_Source Data/FigureS2/FigureS2_Glu[4]_Abs_25Deg.csv
- __MACOSX/NCOMMS-20-03672A_Source Data/FigureS2/._FigureS2_Glu[4]_Abs_25Deg.csv
- NCOMMS-20-03672A_Source Data/FigureS2/FigureS2_Glu[4]_Abs_70Deg.csv
- __MACOSX/NCOMMS-20-03672A_Source Data/FigureS2/._FigureS2_Glu[4]_Abs_70Deg.csv
- NCOMMS-20-03672A_Source Data/FigureS2/FigureS2_Glu[4]_Abs_50Deg.csv
- __MACOSX/NCOMMS-20-03672A_Source Data/FigureS2/._FigureS2_Glu[4]_Abs_50Deg.csv
- NCOMMS-20-03672A_Source Data/FigureS2/FigureS2_Glu[4]_Abs_40Deg.csv
- __MACOSX/NCOMMS-20-03672A_Source Data/FigureS2/._FigureS2_Glu[4]_Abs_40Deg.csv
- NCOMMS-20-03672A_Source Data/FigureS2/FigureS2_Glu[4]_Abs_45Deg.csv
- __MACOSX/NCOMMS-20-03672A_Source Data/FigureS2/._FigureS2_Glu[4]_Abs_45Deg.csv
- NCOMMS-20-03672A_Source Data/FigureS2/FigureS2_Glu[4]_Abs_55Deg.csv
- __MACOSX/NCOMMS-20-03672A_Source Data/FigureS2/._FigureS2_Glu[4]_Abs_55Deg.csv
- NCOMMS-20-03672A_Source Data/FigureS2/FigureS2_Glu[4]_Abs_20Deg.csv
- __MACOSX/NCOMMS-20-03672A_Source Data/FigureS2/._FigureS2_Glu[4]_Abs_20Deg.csv
- NCOMMS-20-03672A_Source Data/FigureS2/FigureS2_Glu[4]_Abs_30Deg.csv
- __MACOSX/NCOMMS-20-03672A_Source Data/FigureS2/._FigureS2_Glu[4]_Abs_30Deg.csv
- NCOMMS-20-03672A_Source Data/FigureS2/FigureS2_Glu[4]_Abs_65Deg.csv
- __MACOSX/NCOMMS-20-03672A_Source Data/FigureS2/._FigureS2_Glu[4]_Abs_65Deg.csv
- NCOMMS-20-03672A_Source Data/FigureS5/FigureS5_Tr[8]_fsTA.csv
- __MACOSX/NCOMMS-20-03672A_Source Data/FigureS5/._FigureS5_Tr[8]_fsTA.csv
- NCOMMS-20-03672A_Source Data/FigureS10/FigureS10_Glu[8]_fsTA.txt
- __MACOSX/NCOMMS-20-03672A_Source Data/FigureS10/._FigureS10_Glu[8]_fsTA.txt
- NCOMMS-20-03672A_Source Data/FigureS17/FigureS17_Tr[10]_EmNIR.txt
- __MACOSX/NCOMMS-20-03672A_Source Data/FigureS17/._FigureS17_Tr[10]_EmNIR.txt
- NCOMMS-20-03672A_Source Data/FigureS16/FigureS16_Tr[4]_nsTA_O2_Kinetics.txt
- __MACOSX/NCOMMS-20-03672A_Source Data/FigureS16/._FigureS16_Tr[4]_nsTA_O2_Kinetics.txt
- NCOMMS-20-03672A_Source Data/FigureS16/FigureS16_Tr[4]_nsTA_Ar
- __MACOSX/NCOMMS-20-03672A_Source Data/FigureS16/._FigureS16_Tr[4]_nsTA_Ar
- NCOMMS-20-03672A_Source Data/FigureS16/FigureS16_Tr[4]_nsTA_Ar_Kinetics.txt
- __MACOSX/NCOMMS-20-03672A_Source Data/FigureS16/._FigureS16_Tr[4]_nsTA_Ar_Kinetics.txt
- NCOMMS-20-03672A_Source Data/FigureS16/FigureS16_Tr[4]_nsTA_O2
- __MACOSX/NCOMMS-20-03672A_Source Data/FigureS16/._FigureS16_Tr[4]_nsTA_O2
- NCOMMS-20-03672A_Source Data/FigureS11/FigureS11_Glu[6]_fsTA.txt
- __MACOSX/NCOMMS-20-03672A_Source Data/FigureS11/._FigureS11_Glu[6]_fsTA.txt
- NCOMMS-20-03672A_Source Data/TableS2/TableS2.txt
- __MACOSX/NCOMMS-20-03672A_Source Data/TableS2/._TableS2.txt
- NCOMMS-20-03672A_Source Data/TableS2/TableS2_QYF.OPJ
- __MACOSX/NCOMMS-20-03672A_Source Data/TableS2/._TableS2_QYF.OPJ
- NCOMMS-20-03672A_Source Data/FigureS7/FigureS7_Tr[4]_fsTA.csv
- __MACOSX/NCOMMS-20-03672A_Source Data/FigureS7/._FigureS7_Tr[4]_fsTA.csv
- NCOMMS-20-03672A_Source Data/FigureS9/FigureS9_Glu[10]_fsTA.txt
- __MACOSX/NCOMMS-20-03672A_Source Data/FigureS9/._FigureS9_Glu[10]_fsTA.txt
- NCOMMS-20-03672A_Source Data/FigureS8/FigureS8_Glu[12]_fsTA.txt
- __MACOSX/NCOMMS-20-03672A_Source Data/FigureS8/._FigureS8_Glu[12]_fsTA.txt
- NCOMMS-20-03672A_Source Data/FigureS6/FigureS6_Tr[6]_fsTA.csv
- __MACOSX/NCOMMS-20-03672A_Source Data/FigureS6/._FigureS6_Tr[6]_fsTA.csv
- NCOMMS-20-03672A_Source Data/FigureS1/FigureS1_inset_Glu[6]-Glu[12]_DCM.txt
- __MACOSX/NCOMMS-20-03672A_Source Data/FigureS1/._FigureS1_inset_Glu[6]-Glu[12]_DCM.txt
- NCOMMS-20-03672A_Source Data/FigureS1/FigureS1_inset_Glu[4]_DCM.txt
- __MACOSX/NCOMMS-20-03672A_Source Data/FigureS1/._FigureS1_inset_Glu[4]_DCM.txt
- NCOMMS-20-03672A_Source Data/FigureS1/FigureS1_Glu[4]_DCM.txt
- __MACOSX/NCOMMS-20-03672A_Source Data/FigureS1/._FigureS1_Glu[4]_DCM.txt
- NCOMMS-20-03672A_Source Data/FigureS1/FigureS1_Glu[6]-Glu[12]_DCM.txt
- __MACOSX/NCOMMS-20-03672A_Source Data/FigureS1/._FigureS1_Glu[6]-Glu[12]_DCM.txt
- NCOMMS-20-03672A_Source Data/FigureS14/FigureS14_Tr[8]_nsTA_Ar_Kinetics.txt
- __MACOSX/NCOMMS-20-03672A_Source Data/FigureS14/._FigureS14_Tr[8]_nsTA_Ar_Kinetics.txt
- NCOMMS-20-03672A_Source Data/FigureS14/FigureS14_Tr[8]_nsTA_O2
- __MACOSX/NCOMMS-20-03672A_Source Data/FigureS14/._FigureS14_Tr[8]_nsTA_O2
- NCOMMS-20-03672A_Source Data/FigureS14/FigureS14_Tr[8]_nsTA_Ar
- __MACOSX/NCOMMS-20-03672A_Source Data/FigureS14/._FigureS14_Tr[8]_nsTA_Ar
- NCOMMS-20-03672A_Source Data/FigureS14/FigureS14_Tr[8]_nsTA_O2_Kinetics.txt
- __MACOSX/NCOMMS-20-03672A_Source Data/FigureS14/._FigureS14_Tr[8]_nsTA_O2_Kinetics.txt
- NCOMMS-20-03672A_Source Data/FigureS13/FigureS13_Tr[10]_nsTA_Ar_Kinetics.txt
- __MACOSX/NCOMMS-20-03672A_Source Data/FigureS13/._FigureS13_Tr[10]_nsTA_Ar_Kinetics.txt
- NCOMMS-20-03672A_Source Data/FigureS13/FigureS13_Tr[10]_nsTA_Ar
- __MACOSX/NCOMMS-20-03672A_Source Data/FigureS13/._FigureS13_Tr[10]_nsTA_Ar
- NCOMMS-20-03672A_Source Data/FigureS13/FigureS13_Tr[10]_nsTA_O2
- __MACOSX/NCOMMS-20-03672A_Source Data/FigureS13/._FigureS13_Tr[10]_nsTA_O2
- NCOMMS-20-03672A_Source Data/FigureS13/FigureS13_Tr[10]_nsTA_O2_Kinetics.txt
- __MACOSX/NCOMMS-20-03672A_Source Data/FigureS13/._FigureS13_Tr[10]_nsTA_O2_Kinetics.txt
- NCOMMS-20-03672A_Source Data/FigureS12/FigureS12_Tr[10]_258nm_fsTA.csv
- __MACOSX/NCOMMS-20-03672A_Source Data/FigureS12/._FigureS12_Tr[10]_258nm_fsTA.csv
- NCOMMS-20-03672A_Source Data/FigureS12/FigureS12_Tr[10]_387nm_fsTA.csv
- __MACOSX/NCOMMS-20-03672A_Source Data/FigureS12/._FigureS12_Tr[10]_387nm_fsTA.csv
- NCOMMS-20-03672A_Source Data/FigureS15/FigureS15_Tr[6]_nsTA_Ar_Kinetics.txt
- __MACOSX/NCOMMS-20-03672A_Source Data/FigureS15/._FigureS15_Tr[6]_nsTA_Ar_Kinetics.txt
- NCOMMS-20-03672A_Source Data/FigureS15/FigureS15_Tr[6]_nsTA_O2
- __MACOSX/NCOMMS-20-03672A_Source Data/FigureS15/._FigureS15_Tr[6]_nsTA_O2
- NCOMMS-20-03672A_Source Data/FigureS15/FigureS15_Tr[6]_nsTA_O2_Kinetics.txt
- __MACOSX/NCOMMS-20-03672A_Source Data/FigureS15/._FigureS15_Tr[6]_nsTA_O2_Kinetics.txt
- NCOMMS-20-03672A_Source Data/FigureS15/FigureS15_Tr[6]_nsTA_Ar
- __MACOSX/NCOMMS-20-03672A_Source Data/FigureS15/._FigureS15_Tr[6]_nsTA_Ar
- NCOMMS-20-03672A_Source Data/Figure2/Figure2a/Figure2a_Tr[2].SP
- __MACOSX/NCOMMS-20-03672A_Source Data/Figure2/Figure2a/._Figure2a_Tr[2].SP
- NCOMMS-20-03672A_Source Data/Figure2/Figure2a/Figure2a_inset_Tr[8].SP
- __MACOSX/NCOMMS-20-03672A_Source Data/Figure2/Figure2a/._Figure2a_inset_Tr[8].SP
- NCOMMS-20-03672A_Source Data/Figure2/Figure2a/Figure2a_Tr[6].SP
- __MACOSX/NCOMMS-20-03672A_Source Data/Figure2/Figure2a/._Figure2a_Tr[6].SP
- NCOMMS-20-03672A_Source Data/Figure2/Figure2a/Figure2a_Tr[4].SP
- __MACOSX/NCOMMS-20-03672A_Source Data/Figure2/Figure2a/._Figure2a_Tr[4].SP
- NCOMMS-20-03672A_Source Data/Figure2/Figure2a/Figure2a_Tr[8].SP
- __MACOSX/NCOMMS-20-03672A_Source Data/Figure2/Figure2a/._Figure2a_Tr[8].SP
- NCOMMS-20-03672A_Source Data/Figure2/Figure2a/Figure2a_inset_Tr[10].SP
- __MACOSX/NCOMMS-20-03672A_Source Data/Figure2/Figure2a/._Figure2a_inset_Tr[10].SP
- NCOMMS-20-03672A_Source Data/Figure2/Figure2a/Figure2a_inset_Tr[6].SP
- __MACOSX/NCOMMS-20-03672A_Source Data/Figure2/Figure2a/._Figure2a_inset_Tr[6].SP
- NCOMMS-20-03672A_Source Data/Figure2/Figure2a/Figure2a_inset_Tr[4].SP
- __MACOSX/NCOMMS-20-03672A_Source Data/Figure2/Figure2a/._Figure2a_inset_Tr[4].SP
- NCOMMS-20-03672A_Source Data/Figure2/Figure2a/Figure2a_inset_Tr[2].SP
- __MACOSX/NCOMMS-20-03672A_Source Data/Figure2/Figure2a/._Figure2a_inset_Tr[2].SP
- NCOMMS-20-03672A_Source Data/Figure2/Figure2a/Figure2a_Tr[10].SP
- __MACOSX/NCOMMS-20-03672A_Source Data/Figure2/Figure2a/._Figure2a_Tr[10].SP
- NCOMMS-20-03672A_Source Data/Figure2/Figure2b/Figure2b_inset_Glu[2].txt
- __MACOSX/NCOMMS-20-03672A_Source Data/Figure2/Figure2b/._Figure2b_inset_Glu[2].txt
- NCOMMS-20-03672A_Source Data/Figure2/Figure2b/Figure2b_Glu[2].txt
- __MACOSX/NCOMMS-20-03672A_Source Data/Figure2/Figure2b/._Figure2b_Glu[2].txt
- NCOMMS-20-03672A_Source Data/Figure2/Figure2b/Figure2b_Glu[12].txt
- __MACOSX/NCOMMS-20-03672A_Source Data/Figure2/Figure2b/._Figure2b_Glu[12].txt
- NCOMMS-20-03672A_Source Data/Figure2/Figure2b/Figure2b_inset_Glu[8].txt
- __MACOSX/NCOMMS-20-03672A_Source Data/Figure2/Figure2b/._Figure2b_inset_Glu[8].txt
- NCOMMS-20-03672A_Source Data/Figure2/Figure2b/Figure2b_Glu[8].txt
- __MACOSX/NCOMMS-20-03672A_Source Data/Figure2/Figure2b/._Figure2b_Glu[8].txt
- NCOMMS-20-03672A_Source Data/Figure2/Figure2b/Figure2b_inset_Glu[4].txt
- __MACOSX/NCOMMS-20-03672A_Source Data/Figure2/Figure2b/._Figure2b_inset_Glu[4].txt
- NCOMMS-20-03672A_Source Data/Figure2/Figure2b/Figure2b_Glu[4].txt
- __MACOSX/NCOMMS-20-03672A_Source Data/Figure2/Figure2b/._Figure2b_Glu[4].txt
- NCOMMS-20-03672A_Source Data/Figure2/Figure2b/Figure2b_inset_Glu[10].txt
- __MACOSX/NCOMMS-20-03672A_Source Data/Figure2/Figure2b/._Figure2b_inset_Glu[10].txt
- NCOMMS-20-03672A_Source Data/Figure2/Figure2b/Figure2b_Glu[6].txt
- __MACOSX/NCOMMS-20-03672A_Source Data/Figure2/Figure2b/._Figure2b_Glu[6].txt
- NCOMMS-20-03672A_Source Data/Figure2/Figure2b/Figure2b_inset_Glu[6].txt
- __MACOSX/NCOMMS-20-03672A_Source Data/Figure2/Figure2b/._Figure2b_inset_Glu[6].txt
- NCOMMS-20-03672A_Source Data/Figure2/Figure2b/Figure2b_inset_Glu[12].txt
- __MACOSX/NCOMMS-20-03672A_Source Data/Figure2/Figure2b/._Figure2b_inset_Glu[12].txt
- NCOMMS-20-03672A_Source Data/Figure2/Figure2b/Figure2b_Glu[10].txt
- __MACOSX/NCOMMS-20-03672A_Source Data/Figure2/Figure2b/._Figure2b_Glu[10].txt
- NCOMMS-20-03672A_Source Data/Figure2/Figure2c/Figure2c_Tr[6]_Exc.txt
- __MACOSX/NCOMMS-20-03672A_Source Data/Figure2/Figure2c/._Figure2c_Tr[6]_Exc.txt
- NCOMMS-20-03672A_Source Data/Figure2/Figure2c/Figure2c_Tr[6]_Em.txt
- __MACOSX/NCOMMS-20-03672A_Source Data/Figure2/Figure2c/._Figure2c_Tr[6]_Em.txt
- NCOMMS-20-03672A_Source Data/Figure2/Figure2c/Figure2c_Tr[10]_Exc.txt
- __MACOSX/NCOMMS-20-03672A_Source Data/Figure2/Figure2c/._Figure2c_Tr[10]_Exc.txt
- NCOMMS-20-03672A_Source Data/Figure2/Figure2c/Figure2c_Tr[6]_Abs.SP
- __MACOSX/NCOMMS-20-03672A_Source Data/Figure2/Figure2c/._Figure2c_Tr[6]_Abs.SP
- NCOMMS-20-03672A_Source Data/Figure2/Figure2c/Figure2c_Tr[8]_Em.txt
- __MACOSX/NCOMMS-20-03672A_Source Data/Figure2/Figure2c/._Figure2c_Tr[8]_Em.txt
- NCOMMS-20-03672A_Source Data/Figure2/Figure2c/Figure2c_Tr[10]_Em.txt
- __MACOSX/NCOMMS-20-03672A_Source Data/Figure2/Figure2c/._Figure2c_Tr[10]_Em.txt
- NCOMMS-20-03672A_Source Data/Figure2/Figure2c/Figure2c_Tr[8]_Exc.txt
- __MACOSX/NCOMMS-20-03672A_Source Data/Figure2/Figure2c/._Figure2c_Tr[8]_Exc.txt
- NCOMMS-20-03672A_Source Data/Figure2/Figure2c/Figure2c_Tr[10]_Abs.SP
- __MACOSX/NCOMMS-20-03672A_Source Data/Figure2/Figure2c/._Figure2c_Tr[10]_Abs.SP
- NCOMMS-20-03672A_Source Data/Figure2/Figure2c/Figure2c_Tr[8]_Abs.SP
- __MACOSX/NCOMMS-20-03672A_Source Data/Figure2/Figure2c/._Figure2c_Tr[8]_Abs.SP
