# Supplementary material for: Optical gap and fundamental gap of oligoynes and carbyne
Source: Nat Commun. 2020 Sep 23;11:4797. doi: 10.1038/s41467-020-18496-4 (PMC7511338; doi:10.1038/s41467-020-18496-4)
Supplement: Supplementary file 3 — Source Data [file 41467_2020_18496_MOESM3_ESM.zip › NCOMMS-20-03672A_Source Data/TableS1/TableS1.txt]

Source Data Table S1
Column 1 (S0 --> Sn): Source Data available in folder "Figure2a"
Column 2 (epsilon): Source Data available in "Chalifoux, W. A. & Tykwinski, R. R. Synthesis of polyynes to model the sp-carbon allotrope carbyne. Nat. Chem. 2, 967–971 (2010)."
Column 3 (S0 --> Sn): Source Data available in folder "Figure2b"
Column 4 (DeltaE): Source Data available in folder "Figure2b"
Column 5 (S0 --> S2/3): Source Data available in folder "Figure2b"
