# Supplementary material for: Optical gap and fundamental gap of oligoynes and carbyne
Source: Nat Commun. 2020 Sep 23;11:4797. doi: 10.1038/s41467-020-18496-4 (PMC7511338; doi:10.1038/s41467-020-18496-4)
Supplement: Supplementary file 3 — Source Data [file 41467_2020_18496_MOESM3_ESM.zip › NCOMMS-20-03672A_Source Data/Table1/Table1.txt]

Source Data Table 1
Column 1 (S0 --> Sn): Source Data available in folders "Figure2a" and "FigureS1"
Column 2 (DeltaE): Source Data available in folders "Figure2a" and "FigureS1"
Column 3 (S0 --> S2/3): Source Data available in folders "Figure2a" and "FigureS1"
Column 4 (τ1): Source Data available in folders "Figure3" and "FigureS4"-"FigureS11"
Column 5 (τ2): Source Data available in folders "Figure3" and "FigureS4"-"FigureS11"
Column 6 (τ3 (Ar)): Source Data available in folders "FigureS13"-"FigureS16"
Column 7 (τ3 (O2)): Source Data available in folders "FigureS13"-"FigureS16"
