# Supplementary material for: Optical gap and fundamental gap of oligoynes and carbyne
Source: Nat Commun. 2020 Sep 23;11:4797. doi: 10.1038/s41467-020-18496-4 (PMC7511338; doi:10.1038/s41467-020-18496-4)
Supplement: Supplementary file 3 — Source Data [file 41467_2020_18496_MOESM3_ESM.zip › NCOMMS-20-03672A_Source Data/FigureS3/FigureS3_Tr[6]_Em_Conc4.txt]

Wavelength	S1 / R1
nm	CPS / MicroAmps
310	366817.750606093
310.5	422079.291438212
311	475914.714398526
311.5	532641.340428895
312	606704.910267881
312.5	662488.149162541
313	717813.423385395
313.5	784733.22768093
314	850063.264445382
314.5	893259.610321222
315	955577.857595605
315.5	964988.943877014
316	983885.454641517
316.5	1001998.42229819
317	989857.369255151
317.5	972230.987693279
318	932905.330737252
318.5	899994.717100745
319	857572.559366755
319.5	803103.066124862
320	750830.039525692
320.5	682079.704407495
321	618952.038875977
321.5	566341.334740174
322	512724.590336688
322.5	463014.85750542
323	431329.113924051
323.5	396978.021978022
324	366905.716093651
324.5	352776.456913404
325	346228.954451892
325.5	353090.065387049
326	358026.649746193
326.5	364230.384149233
327	380219.896394968
327.5	396486.229819563
328	425338.889181919
328.5	426337.752892082
329	442777.131987742
329.5	460458.240946046
330	473550.705490673
330.5	487123.896145101
331	484331.38463159
331.5	490016.902598775
332	487518.510683309
332.5	468796.276708272
333	453862.83115647
333.5	451778.259261217
334	430428.578977963
334.5	423080.989638401
335	402578.19103973
335.5	384639.780115228
336	374649.674792449
336.5	353124.340299768
337	335291.626971525
337.5	329076.517150396
338	308472.427635749
338.5	297495.386237807
339	293981.237482871
339.5	279366.592521979
340	269830.401348362
340.5	253524.859535673
341	262612.921971578
341.5	247745.134237038
342	248163.222157619
342.5	237239.775969566
343	234820.814144302
343.5	231539.556211458
344	230464.206407952
344.5	226450.898740182
345	221605.036237634
345.5	222550.208212535
346	221700.105596621
346.5	218498.942917548
347	224403.407587703
347.5	223349.717245389
348	226587.217886522
348.5	234801.505273758
349	238248.994283295
349.5	252099.508794169
350	260063.559322034
350.5	269392.917369309
351	277504.625958234
351.5	287081.592723812
352	297840.812870449
352.5	301307.740982915
353	310627.712501323
353.5	317610.395098246
354	329398.687275037
354.5	328685.364178947
355	340422.163588391
355.5	338586.841548551
356	340460.352655475
356.5	328804.060484297
357	324495.616351537
357.5	320954.345871026
358	315475.247001638
358.5	287605.231111346
359	281823.470305146
359.5	271371.92704203
360	262270.830031172
360.5	245535.242523513
361	236661.888835802
361.5	227450.772813889
362	218999.313150526
362.5	194767.441860465
363	192592.985058811
363.5	184918.830310401
364	182798.540994872
364.5	168508.43335272
365	162443.797937054
365.5	156372.28979376
366	152290.177389463
366.5	142872.267217193
367	145577.00466695
367.5	142304.840588921
368	133826.247689464
368.5	133827.029886273
369	131172.676324416
369.5	127696.700507614
370	123947.688886536
370.5	123571.126164268
371	121804.352419184
371.5	116044.934294192
372	116506.393321357
372.5	121324.70013799
373	112121.853183838
373.5	116656.962896311
374	112021.569042081
374.5	112234.633913918
375	111451.996826236
375.5	116208.922051119
376	117074.203450831
376.5	115227.862171175
377	118874.821210998
377.5	123723.34232947
378	121365.894914896
378.5	123622.881355932
379	122298.728813559
379.5	134465.788220352
380	130185.979971388
380.5	132170.501537483
381	129334.038054968
381.5	132734.003172924
382	134131.482756794
382.5	130443.997032955
383	127972.879919487
383.5	128938.3108287
384	129313.995341944
384.5	129615.91365993
385	122900.884674472
385.5	120731.57839095
386	110928.556285775
386.5	113720.316622691
387	108060.747663551
387.5	108316.601500581
388	99106.7181140652
388.5	102324.593992145
389	93778.0832055823
389.5	93663.7656548504
390	88960.6265876376
390.5	85733.9911931667
391	81741.7067880006
391.5	81031.0151370806
392	77782.484379964
392.5	79157.6273876925
393	73440.6438631791
393.5	71042.8798305982
394	70751.4695758089
394.5	69437.0825824234
395	67054.7763958719
395.5	65699.6135316851
396	63396.306292004
396.5	64312.6027252002
397	61815.8743588388
397.5	61802.2117572358
398	59029.0645349145
398.5	58792.3728813559
399	59299.6191282268
399.5	59391.2397921307
400	57016.1545771302
400.5	54372.0190779014
401	51363.5160180037
401.5	53921.0498465446
402	52124.1656955186
402.5	54955.5273189327
403	50912.9399311987
403.5	52726.4055958879
404	49327.1166684328
404.5	54689.9841017488
405	50829.4906450416
405.5	49248.8362251376
406	51761.5894039735
406.5	52146.2639109698
407	49682.2033898305
407.5	49677.6239298171
408	51552.9599150518
408.5	50222.0342567139
409	50198.9917750066
409.5	49782.8619849592
410	50402.7983888064
410.5	51331.0001060558
411	47578.6796651478
411.5	49645.0143053937
412	48564.7706810719
412.5	48156.9875364625
413	49110.9229466554
413.5	49756.2526494277
414	48494.8060207759
414.5	48654.0800676926
415	47417.4428450466
415.5	48107.9650701244
416	46813.0124305739
416.5	47253.2711765641
417	48976.9956535567
417.5	49067.7652775577
418	47121.2523215707
418.5	45180.0847457627
419	45119.9491606207
419.5	43107.5570619075
420	48496.3998305803
420.5	46074.6324114868
421	44038.8390725314
421.5	40387.9790109715
422	42296.7114306863
422.5	40063.5930047695
423	40913.6679209285
423.5	42099.6818663839
424	41141.5863602669
424.5	41390.2892013797
425	41900.9228810862
425.5	39993.6518013014
426	40481.7487266554
426.5	39000.8996136953
427	36945.0317124736
427.5	36944.9002275975
428	36578.9195475209
428.5	38313.1638746499
429	37117.4414910516
429.5	33421.4701216288
430	36711.8070249683
430.5	35180.6718236728
431	33828.4264496009
431.5	36453.9306846999
432	33595.1597494958
432.5	34528.2720025342
433	33442.8662285351
433.5	33121.6931216931
434	37099.7618417571
434.5	36221.1395890701
435	36032.2170411191
435.5	33643.6732966568
436	35062.668570522
436.5	33628.6002227762
437	33301.6175071361
437.5	33703.7037037037
438	32807.7045189967
438.5	31599.0049224581
439	32656.9435637286
439.5	32416.7107350608
440	31178.74754759
440.5	32417.9010067999
441	31107.8192783832
441.5	29259.5331150312
442	32606.3942409486
442.5	31449.8652148634
443	34170.8542713568
443.5	31167.4590596936
444	29986.7549668874
444.5	30639.7840927131
445	31745.1933234735
445.5	34009.6413625046
446	31995.3461314718
446.5	30087.5563810029
447	31155.7788944724
447.5	30173.0983007782
448	30299.8198961754
448.5	29441.3023944183
449	29310.4362113744
449.5	31304.6241856031
450	31797.2594042643
450.5	31835.0079323109
451	29782.0567075751
451.5	29578.2845653209
452	31292.8759894459
452.5	31250
453	30113.1876809687
453.5	32024.1372009316
454	30274.1105985897
454.5	26204.3409211223
455	30616.0283913343
455.5	29652.0263102058
456	28745.0462351387
456.5	29446.0950764007
457	30285.4122621565
457.5	27879.1726181029
458	29766.3106693455
458.5	29240.6937394247
459	27290.0359636133
459.5	25844.2999841446
460	27808.6763070078
460.5	29556.3897848041
461	30792.8768284927
461.5	31369.2242475625
462	28302.3858646776
462.5	30487.8048780488
463	30582.0105820106
463.5	28542.6816352468
464	28501.801229074
464.5	27714.7231167186
465	28612.3032904149
465.5	29400.8777959918
466	30767.5985358867
466.5	30790.3925510528
467	30798.5394507065
467.5	31226.8052168381
468	28043.8118418964
468.5	31044.7128628947
469	34094.5131620679
469.5	31952.6001163836
470	31033.9367709928
470.5	33303.3303330333
471	32338.4403329269
471.5	31527.2496831432
472	30049.2871906301
472.5	31221.9345977072
473	29486.7708001275
473.5	35128.5578245688
474	31660.3134265142
474.5	35551.5524001272
475	31879.4607454401
475.5	33486.9919991522
476	33379.2518808944
476.5	34320.2160902495
477	35373.8614700275
477.5	36294.1738299905
478	36406.9952305246
478.5	34998.4091632199
479	33718.5876365179
479.5	37550.9771728192
480	38506.4177362894
480.5	37991.4281178898
481	36907.4132993955
481.5	39104.6671605461
482	39499.4963151477
482.5	40163.196100249
483	43275.5972244293
483.5	39253.1296414174
484	41931.3850063532
484.5	39120.972450767
485	40861.6948076007
485.5	40580.6314897224
486	40055.1022570732
486.5	38952.7796915576
487	42340.4255319149
487.5	41963.9553934782
488	45036.9111476977
488.5	43717.8739865402
489	44866.3555366992
489.5	43554.4696446593
490	46567.069294342
490.5	46035.5343410236
491	45411.1405835544
491.5	46125.2653927813
492	45317.3804859971
492.5	48008.497079129
493	47106.2543101162
493.5	48529.8013245033
494	47015.7956111523
494.5	46416.6357222429
495	43066.5044177557
495.5	42947.0566456868
496	43220.6528064328
496.5	43928.7413437649
497	44092.7376667372
497.5	41880.9309229709
498	43830.8246767013
498.5	43473.6675294491
499	45731.5457580414
499.5	45115.1707704527
500	43867.0758810456
