# Supplementary material for: Optical gap and fundamental gap of oligoynes and carbyne
Source: Nat Commun. 2020 Sep 23;11:4797. doi: 10.1038/s41467-020-18496-4 (PMC7511338; doi:10.1038/s41467-020-18496-4)
Supplement: Supplementary file 3 — Source Data [file 41467_2020_18496_MOESM3_ESM.zip › NCOMMS-20-03672A_Source Data/FigureS3/FigureS3_Tr[6]_Em_Conc5.txt]

Wavelength	S1 / R1
nm	CPS / MicroAmps
310	350872.540179282
310.5	394715.900047748
311	446487.231111582
311.5	505569.110003182
312	565270.478313957
312.5	618883.528600965
313	670056.676730759
313.5	736428.760944548
314	795801.526717557
314.5	839389.765865028
315	893781.423657052
315.5	909375.16561556
316	935018.81592198
316.5	931041.799278591
317	936432.134139871
317.5	923896.902842597
318	897901.726427623
318.5	846607.199745142
319	800626.692867385
319.5	743331.388874158
320	701995.541874536
320.5	642330.735379884
321	596683.619410892
321.5	535502.016556994
322	482163.649835927
322.5	449697.227238925
323	415379.716605636
323.5	380765.1434644
324	360315.945716709
324.5	355113.937466879
325	344135.557320625
325.5	346278.145695364
326	360628.837603218
326.5	371655.629139073
327	390414.219965085
327.5	403324.305666189
328	437277.886808466
328.5	445473.305465898
329	476556.698843747
329.5	487468.274111675
330	498730.0243412
330.5	506578.947368421
331	519034.256366813
331.5	511858.125992589
332	502625.298329356
332.5	495940.998567411
333	485198.938992042
333.5	473508.530253258
334	450042.381860564
334.5	440116.741841337
335	418353.290240543
335.5	399258.474576271
336	382194.244604317
336.5	356230.455292309
337	345909.955611921
337.5	340211.106985626
338	313901.819720694
338.5	301627.697364933
339	294856.174180219
339.5	282510.735301914
340	266673.718728513
340.5	262314.225053079
341	251560.351211256
341.5	251085.000529269
342	247058.199936394
342.5	245077.747704718
343	238754.508805432
343.5	225879.86239746
344	222422.571064913
344.5	224195.515029423
345	218798.069272795
345.5	217638.012409185
346	218869.123252859
346.5	220042.417815483
347	220655.044902272
347.5	228787.959086332
348	219875.052943668
348.5	238579.217616855
349	249072.011878248
349.5	253565.180512114
350	259821.286945487
350.5	275299.353608138
351	288119.440914867
351.5	296613.303745971
352	317035.621383447
352.5	323174.603174603
353	334976.413844278
353.5	351618.037135279
354	352229.941135918
354.5	354126.984126984
355	366744.531747717
355.5	365568.037303942
356	353386.644071387
356.5	358994.751073644
357	348392.563953181
357.5	345421.769789513
358	328050.461147037
358.5	316709.947532991
359	299096.051170905
359.5	285245.554614733
360	272520.376839208
360.5	268252.622655505
361	243326.271186441
361.5	238188.455637268
362	219120.762711864
362.5	209958.1988465
363	200707.945900254
363.5	189093.221686364
364	180603.425420224
364.5	172298.728813559
365	170398.602509131
365.5	160438.861504214
366	154106.510127453
366.5	146902.842596521
367	150502.911593436
367.5	139219.734264994
368	136583.037182411
368.5	136604.493429419
369	129946.495735551
369.5	128606.279168434
370	127521.04176592
370.5	121864.559579997
371	118830.27279482
371.5	119157.760408359
372	122416.53418124
372.5	115407.053831875
373	116042.951307676
373.5	115565.912822414
374	120004.246059126
374.5	118678.996036988
375	113167.523996394
375.5	118345.076018435
376	120405.240545271
376.5	122743.873392262
377	123355.960967331
377.5	127446.30071599
378	132152.300370175
378.5	129878.404927521
379	127755.404832556
379.5	135761.238337574
380	133449.514152936
380.5	135624.73438164
381	143266.323662017
381.5	143930.177201798
382	142379.714604
382.5	141191.435234259
383	143478.722275284
383.5	139030.072003388
384	137987.788691266
384.5	132016.686909225
385	137681.929246786
385.5	129013.457666631
386	124347.640856321
386.5	118611.686037255
387	110427.821661454
387.5	109286.433225618
388	102873.471979679
388.5	105156.938764672
389	94525.2578682888
389.5	94722.310714665
390	90909.0909090909
390.5	87272.9204291937
391	84563.1171037265
391.5	85673.4131609622
392	79743.2088285229
392.5	72569.9421351595
393	75731.8625371235
393.5	73008.9669443413
394	71068.6820472023
394.5	69845.1421298261
395	67961.1650485437
395.5	67250.0662954124
396	67701.9624528001
396.5	63571.882278213
397	62138.8049414135
397.5	57098.929063726
398	58613.9035157704
398.5	60100.6089489012
399	57104.9840933192
399.5	56648.6829577912
400	53212.9580456718
400.5	57994.8095969493
401	57449.2938303069
401.5	50964.1873278237
402	52709.5681625741
402.5	54868.6654284956
403	51526.2127704597
403.5	51973.6142142781
404	51801.4453763781
404.5	51008.4925690021
405	49205.5084745763
405.5	50799.8728678885
406	50500.2128565347
406.5	47042.0150280453
407	51619.0577137103
407.5	50275.7742893509
408	49067.4014412887
408.5	49169.9270381728
409	48099.3841579953
409.5	50595.3956073035
410	48222.139791214
410.5	52400.1271590548
411	50074.1839762611
411.5	50164.3864672818
412	49321.8902309811
412.5	47303.3886620353
413	48241.8979029867
413.5	48336.6052952725
414	48427.3059990453
414.5	50983.0939636441
415	50806.1094611795
415.5	48505.6863263687
416	48599.3208828523
416.5	49078.7801778907
417	47963.0318160089
417.5	48159.5417418055
418	45223.2000848266
418.5	47247.4385517864
419	44462.1091679915
419.5	43566.1471354859
420	47222.8111087556
420.5	42963.9845117488
421	43644.2700323487
421.5	41315.3009811721
422	41690.9775632525
422.5	40701.6800042398
423	43565.9326081189
423.5	39345.4776530396
424	41958.7847886127
424.5	36813.7099333545
425	38483.9959658156
425.5	37655.7942190401
426	35738.9045018294
426.5	37609.9163046933
427	37248.9800243735
427.5	36631.2000423482
428	37005.6197646061
428.5	34552.0927033176
429	34696.800891294
429.5	35054.2758803283
430	38708.3090301713
430.5	37082.099026661
431	34378.4816170619
431.5	38589.9814471243
432	35807.1189857302
432.5	33974.6647585732
433	34532.0692759917
433.5	34391.394202745
434	35235.5216446776
434.5	36172.1368157881
435	33857.8922269909
435.5	35178.8079470199
436	34945.3812705483
436.5	33391.822193864
437	33287.3221490762
437.5	34152.282113735
438	31389.420012747
438.5	33803.412031902
439	32816.4825828377
439.5	31467.2326877156
440	30728.4768211921
440.5	33140.6755395302
441	31392.2710428798
441.5	32946.0448830177
442	28017.5838144166
442.5	31357.5930928545
443	32169.1663575176
443.5	30855.6886862475
444	31112.5245137012
444.5	32145.1304901337
445	30739.114332575
445.5	29089.5554137418
446	31796.5023847377
446.5	31120.7719223836
447	32933.8141705558
447.5	31478.5373608903
448	31261.59063212
448.5	30925.1007850626
449	31331.1774373111
449.5	30510.4531465563
450	29402.3988960832
450.5	29433.6020364871
451	31231.7726284533
451.5	30277.3211729148
452	29694.0452834191
452.5	29522.6464185207
453	29513.0609865946
453.5	30304.6385733999
454	30726.8489086671
454.5	29580.1526717557
455	30373.7079247283
455.5	30931.6638370119
456	30237.1226990611
456.5	30217.8868684727
457	28973.2024409658
457.5	30463.5761589404
458	28239.2908328468
458.5	26735.9821760119
459	28604.725076809
459.5	32199.9788158034
460	29486.6355536699
460.5	28100.312814803
461	30142.5014567993
461.5	30038.1436745073
462	30732.4840764331
462.5	28775.8346581876
463	27879.5602995061
463.5	30578.1175346393
464	29312.1693121693
464.5	30034.4919076678
465	28968.5908319185
465.5	31591.2223046751
466	29508.5447404734
466.5	28997.0313825276
467	29530.486509454
467.5	30093.0822932092
468	29914.9840595112
468.5	29717.1310520182
469	30067.9983000425
469.5	33421.6101694915
470	30625.7616701107
470.5	29667.3023945751
471	32310.9465891063
471.5	31698.7554515477
472	35231.7880794702
472.5	31478.5373608903
473	31839.3727484637
473.5	33465.9241580483
474	31577.8319381159
474.5	36208.4504055559
475	35479.4229953331
475.5	34092.1122286924
476	35272.2443559097
476.5	36290.3225806452
477	39239.6325598683
477.5	35957.0851922668
478	40181.875859152
478.5	36123.4882240611
479	38860.652265989
479.5	39062.9140827901
480	40719.8980675303
480.5	41328.8825305993
481	39479.2548687553
481.5	39476.4730818143
482	40808.7454892804
482.5	41644.5904418777
483	41465.3570480488
483.5	42598.2833527604
484	42337.3173970784
484.5	42166.1185955235
485	44676.4534421538
485.5	43110.7803529662
486	46095.9049437725
486.5	43226.2866865164
487	45901.2909738086
487.5	45258.9641434263
488	47156.8003394865
488.5	48226.0463140004
489	45261.8189527242
489.5	50225.8836035078
490	50994.9588750332
490.5	47356.7115160504
491	48640.6117247239
491.5	50632.9113924051
492	50640.9915421033
492.5	51931.535159769
493	49947.0338983051
493.5	51291.5716331618
494	51061.1137705441
494.5	50577.8814547768
495	52941.1764705882
495.5	49397.7821403937
496	50034.5248844744
496.5	49612.6498991829
497	45688.511541523
497.5	49441.5330051347
498	48924.6166950596
498.5	47805.8087767649
499	43478.2608695652
499.5	45155.8193767225
500	48812.804748781
