# Supplementary material for: Optical gap and fundamental gap of oligoynes and carbyne
Source: Nat Commun. 2020 Sep 23;11:4797. doi: 10.1038/s41467-020-18496-4 (PMC7511338; doi:10.1038/s41467-020-18496-4)
Supplement: Supplementary file 3 — Source Data [file 41467_2020_18496_MOESM3_ESM.zip › NCOMMS-20-03672A_Source Data/FigureS3/FigureS3_Tr[6]_Em_Conc1.txt]

Wavelength	S1 / R1
nm	CPS / MicroAmps
310	425866.49550706
310.5	502532.657957878
311	557281.657057442
311.5	637027.949647962
312	719163.465642339
312.5	791969.243912858
313	872973.549488055
313.5	957868.318470657
314	1045783.64565588
314.5	1101481.04582153
315	1145725.42318577
315.5	1190710.3533059
316	1216687.15591427
316.5	1219221.138991
317	1210231.21695947
317.5	1173214.47635315
318	1151334.04482391
318.5	1089220.91782284
319	1013077.12836936
319.5	948917.564252959
320	874499.332443258
320.5	807989.759453838
321	726299.531316574
321.5	651164.032464759
322	583630.841370491
322.5	515128.875607023
323	463236.470274594
323.5	416906.666666667
324	382797.07592978
324.5	360821.990926074
325	339610.562816751
325.5	327373.645727705
326	319882.415820417
326.5	310046.928327645
327	311840.060031088
327.5	319343.84320409
328	318261.984928652
328.5	324285.409556314
329	326542.584395499
329.5	326529.524621616
330	336145.221569674
330.5	334988.520476267
331	339559.208068734
331.5	334791.188863406
332	336801.664799104
332.5	331107.430952508
333	322534.1588386
333.5	317389.217725164
334	311010.397227406
334.5	305684.547638111
335	297209.153122327
335.5	292985.457656116
336	292546.086027251
336.5	282979.631012051
337	280383.795309168
337.5	276189.967412789
338	267953.297435624
338.5	267826.552462527
339	264812.446717818
339.5	261979.806613601
340	263253.430142544
340.5	253135.507285051
341	256344.499652722
341.5	245652.405846581
342	243410.521822644
342.5	244447.994887362
343	232724.554095909
343.5	234914.712153518
344	232151.451949302
344.5	230301.089045484
345	229104.318084652
345.5	221440.375286529
346	226052.617535621
346.5	216569.689852133
347	214232.369572175
347.5	215795.090715048
348	222896.698615548
348.5	219342.13327656
349	217892.601686773
349.5	214354.424967935
350	222085.627238228
350.5	219713.509771553
351	225200.642054575
351.5	219783.731955468
352	229241.202541785
352.5	231947.483588621
353	219512.195121951
353.5	233988.04440649
354	229114.397053328
354.5	233589.497278258
355	233067.835569573
355.5	228034.589516387
356	231970.896640274
356.5	223875.820131221
357	219561.731694281
357.5	218618.298212857
358	213945.778300626
358.5	209691.206325462
359	203585.147247119
359.5	198281.841950803
360	191693.802380825
360.5	191706.249666435
361	184358.138789465
361.5	178052.286885682
362	176027.360658366
362.5	174729.318897008
363	166426.551411344
363.5	161851.871629198
364	159580.136402387
364.5	156049.935979513
365	151982.965131754
365.5	148233.404710921
366	149903.907751441
366.5	147223.555768923
367	138936.351986331
367.5	139308.797606965
368	135009.609224856
368.5	132538.494439692
369	138120.3688896
369.5	134298.845660539
370	127849.727068393
370.5	125253.38738931
371	126424.482371195
371.5	122975.789642456
372	119863.56126419
372.5	122288.70605834
373	123487.715184139
373.5	118307.149727477
374	116204.690831557
374.5	114895.888948211
375	116748.558000427
375.5	115768.676242858
376	116359.754470243
376.5	112599.391643097
377	113194.444444444
377.5	117471.32568685
378	104707.575838354
378.5	109295.744567249
379	115035.748586063
379.5	111901.577962022
380	111395.237334186
380.5	110992.586271268
381	103830.376644824
381.5	111484.683530793
382	110761.518771331
382.5	109404.990403071
383	111170.383015043
383.5	106446.457112413
384	104781.771501926
384.5	100394.540413734
385	102780.297774695
385.5	96219.5642887655
386	100074.52358139
386.5	93950.0640204866
387	94704.8472244441
387.5	91966.2861410434
388	89212.3926838373
388.5	86520.5099482584
389	85233.3262305562
389.5	84943.9402028831
390	84110.6550823517
390.5	79487.1794871795
391	81615.2120499947
391.5	78447.0789276941
392	79844.2583604459
392.5	74960.0426212041
393	80705.5050774987
393.5	77497.0685427993
394	71801.9844233436
394.5	70488.5715807981
395	74869.1658656414
395.5	67378.5371062467
396	69762.4766479851
396.5	69506.7264573991
397	68006.1823802164
397.5	65369.2348707012
398	64161.4177431408
398.5	68545.1531839812
399	68426.6666666667
399.5	65523.11953974
400	60557.5990191375
400.5	63938.6189258312
401	60968.4480273344
401.5	60026.6311584554
402	61913.8959931799
402.5	57719.0542420028
403	62067.1283963772
403.5	57495.854949992
404	57002.8235043418
404.5	59137.7744537636
405	56894.0648538918
405.5	55102.5845989875
406	57048.4111750906
406.5	56177.9769526248
407	54154.8957944672
407.5	54655.0069318545
408	54900.4961852425
408.5	57144.3816028172
409	51198.7213638785
409.5	53786.9885695973
410	54405.8032856838
410.5	47862.7012045624
411	52347.6310026174
411.5	54048.2916688876
412	53364.6405891456
412.5	48896.2354697664
413	49118.3208140216
413.5	48564.4145586509
414	51094.5008008542
414.5	49652.9631607048
415	48348.364373766
415.5	49552.4296675192
416	51173.9594450373
416.5	47634.2881527711
417	50026.6951414842
417.5	50218.8067029566
418	46242.4662648675
418.5	48449.9226295288
419	44770.5442902881
419.5	45551.5254960529
420	44381.3908667488
420.5	52449.044925835
421	45712.1471343028
421.5	45488.5610434039
422	42840.3755868545
422.5	43510.7975197776
423	46350.1895658675
423.5	45144.440891163
424	43040.5369413519
424.5	44690.0528592023
425	42362.4819932775
425.5	41508.8299631863
426	42599.8182692822
426.5	41504.6086632213
427	38555.8873720137
427.5	42570.195535191
428	42100.7640113266
428.5	43209.5476583729
429	40688.9931740614
429.5	38983.8632369388
430	40743.3117958029
430.5	38884.1476424152
431	37909.1248865396
431.5	40718.1789034947
432	39795.1563000107
432.5	39256.5294023394
433	36614.0051238258
433.5	35719.9978674628
434	39078.7439355974
434.5	38475.9258269652
435	39022.0466556344
435.5	39931.8496432755
436	36100.8905241828
436.5	36610.0971288291
437	36677.1661950777
437.5	38278.7891730287
438	36960.110773819
438.5	36279.3671088381
439	35921.760912434
439.5	37828.3339549257
440	33970.5021031894
440.5	34090.9090909091
441	34677.763551003
441.5	35775.2185967157
442	35405.3188080743
442.5	34457.0087475998
443	32828.0132379631
443.5	36229.9536469711
444	35636.0527862371
444.5	35480.2621064408
445	33320.893533081
445.5	35706.672351311
446	32504.2698548249
446.5	32134.0877548842
447	35314.2003627441
447.5	32670.3026414287
448	34201.6941026051
448.5	32184.0307429547
449	33994.0323955669
449.5	33943.5341837007
450	32183.908045977
450.5	32944.1867903406
451	33486.4345225379
451.5	31280.0769971126
452	32673.1087502002
452.5	34858.2714994929
453	30524.9652517909
453.5	31501.5191087895
454	31720.6023710349
454.5	32115.2307281942
455	33665.3704788792
455.5	31956.8928723858
456	30961.8971489475
456.5	31563.2330987417
457	32457.8261797993
457.5	29682.4299164849
458	32897.1962616822
458.5	31403.284282363
459	29096.1507661097
459.5	30598.6459832614
460	27936.5418513968
460.5	32689.8464163823
461	31428.1148457892
461.5	32223.5878800834
462	29969.1259448526
462.5	29033.4632011528
463	30447.0915015224
463.5	28586.6666666667
464	28353.6747854821
464.5	29990.9280110998
465	27561.5737285425
465.5	27608.6724340489
466	30866.1753711417
466.5	29549.5687360239
467	30715.811965812
467.5	30979.5961969875
468	31118.2279156659
468.5	27392.8799829461
469	30294.9490639501
469.5	30403.0669293435
470	30606.8038818385
470.5	28556.1782759541
471	27794.0471753368
471.5	29550.0694667094
472	28002.9869852784
472.5	30829.0293381609
473	30751.161176659
473.5	29656.0536684059
474	31976.1244937114
474.5	30546.9666275722
475	28359.720667413
475.5	29830.0751078677
476	29441.6243654822
476.5	29581.0681164055
477	28838.4512683578
477.5	29119.4699722163
478	26076.7339959389
478.5	26969.2923898531
479	28342.2459893048
479.5	27838.5152791851
480	30618.7880731004
480.5	30281.9538815473
481	28647.6393704988
481.5	30716.7235494881
482	27321.2379935966
482.5	27162.6020598751
483	28833.3422160635
483.5	28428.1828364179
484	29164.6599240113
484.5	28884.1430859584
485	27411.8713668604
485.5	28188.5644119374
486	32581.9891037282
486.5	25705.4296707995
487	30175.4011835581
487.5	30416.4216603411
488	28260.6377306175
488.5	27223.6187623683
489	31355.1626515678
489.5	27963.0716687123
490	30478.3330655097
490.5	29595.2647576388
491	29093.0443602199
491.5	29232.5780247969
492	29429.0131684171
492.5	29743.1515992951
493	28181.8181818182
493.5	29799.0297990298
494	27129.5060080107
494.5	27364.3783005281
495	27964.5639876187
495.5	29812.4699471069
496	29493.3333333333
496.5	28382.0621091453
497	28877.0053475936
497.5	30873.41367175
498	28976.2095696338
498.5	29089.9386175607
499	27985.4731894894
499.5	28543.9897561756
500	30304.649919829
