# Supplementary material for: Optical gap and fundamental gap of oligoynes and carbyne
Source: Nat Commun. 2020 Sep 23;11:4797. doi: 10.1038/s41467-020-18496-4 (PMC7511338; doi:10.1038/s41467-020-18496-4)
Supplement: Supplementary file 3 — Source Data [file 41467_2020_18496_MOESM3_ESM.zip › NCOMMS-20-03672A_Source Data/FigureS3/FigureS3_Tr[6]_Em_Conc2.txt]

Wavelength	S1 / R1
nm	CPS / MicroAmps
310	414025.335400075
310.5	477345.586663817
311	541452.991452992
311.5	613056.221689315
312	681573.189604568
312.5	768651.132962805
313	847653.544984819
313.5	915156.683010019
314	1000053.30206279
314.5	1051532.62843106
315	1080053.26231691
315.5	1127269.81414228
316	1178392.49546957
316.5	1160754.35409766
317	1137480.06379585
317.5	1113347.57074212
318	1093425.97541422
318.5	1047557.9779844
319	987366.737739872
319.5	914151.897386769
320	848995.256116412
320.5	767402.195927939
321	710429.447852761
321.5	631483.457844184
322	565059.726962457
322.5	514660.411557735
323	470257.836739061
323.5	423303.361164633
324	393886.043533931
324.5	360439.677711968
325	357001.972386588
325.5	339987.156159692
326	335202.691876302
326.5	343008.622074653
327	340117.521367521
327.5	357253.292104281
328	362794.164625706
328.5	367391.652861647
329	382589.690281998
329.5	384221.748400853
330	400844.558477657
330.5	392505.879837503
331	397050.210318939
331.5	388155.433213961
332	390903.765244714
332.5	382483.548231769
333	379613.825474717
333.5	372285.805968553
334	358517.728605705
334.5	344262.295081967
335	340418.713950011
335.5	334879.752572922
336	327322.345890411
336.5	316634.656423389
337	314290.294997862
337.5	301259.472729213
338	296154.051314877
338.5	282895.087738013
339	273347.911888634
339.5	277935.125313953
340	265710.783007302
340.5	264564.404061999
341	259992.548831763
341.5	254874.726214007
342	247142.399316312
342.5	251214.953271028
343	245506.098865825
343.5	239528.935308537
344	240861.479264643
344.5	237270.061316982
345	228947.789451229
345.5	227097.602739726
346	220016.012810248
346.5	217012.403763901
347	226097.157788087
347.5	227975.682593857
348	230946.018172101
348.5	231890.247157423
349	229970.168335819
349.5	238737.537985819
350	236634.297300181
350.5	246038.943718325
351	250695.931477516
351.5	252399.232245681
352	263840.691901126
352.5	258428.770202291
353	265194.846848773
353.5	269241.011984021
354	278385.736401004
354.5	278395.127684582
355	277368.364840329
355.5	280014.994109457
356	272514.246152207
356.5	267340.499491951
357	265979.050876443
357.5	261884.368308351
358	252863.719087892
358.5	250959.488272921
359	243615.770915696
359.5	235840
360	225169.813339038
360.5	211444.783469836
361	208573.56395473
361.5	202923.290301931
362	191969.284914414
362.5	188060.179257362
363	180925.441639537
363.5	177017.637626937
364	168467.215744999
364.5	163656.70449097
365	160427.236315087
365.5	157251.82695898
366	157072.806737022
366.5	145583.453275761
367	145877.71623349
367.5	139994.670929923
368	140591.741166454
368.5	135099.054840604
369	134478.35797086
369.5	131301.289566237
370	130490.405117271
370.5	127287.276607095
371	124009.571922361
371.5	125199.957342434
372	122699.712796511
372.5	119626.666666667
373	124900.260652162
373.5	121718.249733191
374	115901.814300961
374.5	122613.333333333
375	113568.535493498
375.5	114937.006192612
376	119136.460554371
376.5	113148.21723605
377	122445.704504119
377.5	114437.932871604
378	120903.833797387
378.5	120982.78526888
379	116246.797608881
379.5	122193.713919179
380	119295.436349079
380.5	126015.391192817
381	128216.077719654
381.5	121383.580655493
382	120870.910934415
382.5	119172.369546621
383	117889.221556886
383.5	119423.692636073
384	111146.752205293
384.5	110809.0821874
385	115401.046673075
385.5	109160.01927298
386	108072.012393824
386.5	101898.26170417
387	102592.889601711
387.5	99375.2336199071
388	99369.9273814609
388.5	95840.6748892093
389	94422.2044302108
389.5	88719.1539365452
390	89738.7960044869
390.5	84169.51323655
391	81959.3404834321
391.5	80527.9469915571
392	79285.5238603039
392.5	78776.249866752
393	76840.9818569904
393.5	76476.231080793
394	69989.8488005556
394.5	72811.898138241
395	72145.144076841
395.5	72783.6263560092
396	68582.4164085034
396.5	64819.7668199807
397	70845.1230580321
397.5	65544.7773192561
398	69002.2929664587
398.5	63672.814755413
399	63451.3699727608
399.5	60699.8079795178
400	60465.3644999466
400.5	62713.8579982891
401	61017.8523847589
401.5	59581.7510830615
402	60460.3963040111
402.5	57380.9905433563
403	58099.2484409147
403.5	55787.1112536069
404	56571.4896802481
404.5	55318.4679398272
405	56787.7424193721
405.5	53522.9269851414
406	55418.9824711415
406.5	54026.6666666667
407	53033.1323694179
407.5	51874.4317877962
408	51753.5443982518
408.5	52595.1188319301
409	53324.8013651149
409.5	54321.6483810543
410	54228.4312679962
410.5	50620.7191780822
411	54330.4570150208
411.5	50160.2564102564
412	51383.3992094862
412.5	52359.3708344442
413	49666.2216288385
413.5	50608.5842408712
414	52960.3331375794
414.5	50618.7326648176
415	48537.9804351312
415.5	47781.9347942277
416	45046.489259378
416.5	47787.0429762668
417	49651.8478843064
417.5	51465.1038891849
418	47957.2763684913
418.5	46826.6666666667
419	45267.2695168281
419.5	46990.2705014434
420	44991.1938944335
420.5	46504.1521564425
421	46303.211351755
421.5	44792.0559500294
422	40262.3720136519
422.5	44490.7333226513
423	47033.6718332443
423.5	41438.3743816161
424	42749.6397502268
424.5	43851.6937850093
425	45240.89306698
425.5	41755.6599743699
426	40476.9543364346
426.5	39266.8762320848
427	39933.799583578
427.5	40987.5487628921
428	42945.4390451833
428.5	39538.3628980551
429	40179.5255396452
429.5	38592.9326358493
430	38777.9083431257
430.5	39987.1870161764
431	39771.5139867606
431.5	37052.8563801388
432	40945.974802477
432.5	37096.34374166
433	39741.8115864718
433.5	37749.9732648915
434	37161.6210155374
434.5	39113.9172775429
435	36659.5517609392
435.5	36876.2394811599
436	34872.5605204223
436.5	35668.449197861
437	38802.3057216055
437.5	35712.3820691861
438	38671.3735558408
438.5	35460.9929078014
439	33377.7659290856
439.5	32645.2232357177
440	33516.8653445234
440.5	35643.7756789926
441	34482.7586206897
441.5	33790.636844072
442	33164.2189586115
442.5	31889.9317406143
443	35569.5392491468
443.5	35287.8464818763
444	32123.5768881287
444.5	33808.9660313066
445	34267.4139311449
445.5	32206.3771831437
446	35090.5218317359
446.5	34510.3905123137
447	35035.2488784448
447.5	30729.0834531608
448	32156.2332798288
448.5	36362.6655275523
449	33976.1739409157
449.5	32458.1573177905
450	31363.5392177816
450.5	33671.2913553895
451	34106.7037314231
451.5	34866.9829930159
452	30199.5518087717
452.5	32306.2957227532
453	31588.4958113228
453.5	31037.0528109029
454	32440.810218588
454.5	30852.0274950711
455	30665.0311983361
455.5	29350.5523240301
456	31783.2764505119
456.5	30866.1753711417
457	30320.824213954
457.5	30735.5142185161
458	31546.9200384328
458.5	29359.9530240752
459	29564.28762363
459.5	31229.9465240642
460	29151.0945008009
460.5	32613.9088729017
461	31066.1961287563
461.5	30159.069072275
462	29317.5264338353
462.5	27825.2510147404
463	30823.3788395904
463.5	30986.2164761192
464	28925.1787810866
464.5	30091.234060716
465	30599.1669336751
465.5	29300.1122814522
466	29524.8264815804
466.5	29143.3146517214
467	31461.6328054178
467.5	28752.462595176
468	30468.2488774856
468.5	29410.1948225247
469	31338.422935241
469.5	31316.5743502343
470	30532.7212554713
470.5	31809.462915601
471	30680.4211876637
471.5	29421.1704509114
472	31318.3588539722
472.5	29979.7290088552
473	30403.243012588
473.5	31104.9458464493
474	31072.093641926
474.5	31758.7403255938
475	32072.4560468833
475.5	28078.2140764026
476	31315.0173379568
476.5	30825.7466858329
477	32196.1620469083
477.5	31166.6132991781
478	33461.620697028
478.5	32756.3249001332
479	33342.2245932249
479.5	33139.7517182588
480	32411.1093341863
480.5	33205.2103352552
481	34159.3391953104
481.5	32737.9365502533
482	34429.4622395139
482.5	32125.5136346657
483	36064.8740930431
483.5	33666.4350985946
484	34184.8434750147
484.5	34100.0053364641
485	34651.8818637381
485.5	31863.7916310845
486	34652.1437343158
486.5	34942.6513736996
487	32364.879299295
487.5	30983.8160136286
488	32540.2752587219
488.5	34569.0849046554
489	30681.3937356598
489.5	35840
490	35223.2761376958
490.5	39317.1512403308
491	35147.5130471829
491.5	36309.2695429304
492	36104.1589008999
492.5	35906.4514410527
493	35059.6760443308
493.5	37771.0297799798
494	35495.0627168401
494.5	37724.7745584547
495	35124.2983159583
495.5	35594.3944157297
496	38904.2848006822
496.5	31875.0668520697
497	35264.081697782
497.5	34902.9878668021
498	35224.4222661045
498.5	37331.7667165136
499	36060.5092148716
499.5	35929.4205448052
500	36127.2446315341
