# Supplementary material for: Optical gap and fundamental gap of oligoynes and carbyne
Source: Nat Commun. 2020 Sep 23;11:4797. doi: 10.1038/s41467-020-18496-4 (PMC7511338; doi:10.1038/s41467-020-18496-4)
Supplement: Supplementary file 3 — Source Data [file 41467_2020_18496_MOESM3_ESM.zip › NCOMMS-20-03672A_Source Data/FigureS3/FigureS3_Tr[6]_Em_Conc3.txt]

Wavelength	S1 / R1
nm	CPS / MicroAmps
310	405712.154313423
310.5	462747.814964826
311	511082.693947144
311.5	593138.039592338
312	651494.963491979
312.5	728126.333760137
313	809435.067355306
313.5	868735.338025165
314	949255.6427085
314.5	1004694.83568075
315	1046849.15426071
315.5	1057260.04048152
316	1088024.78367696
316.5	1108217.50013314
317	1095024.55690797
317.5	1059553.61423321
318	1038849.99732806
318.5	989749.612941114
319	941772.421883332
319.5	871531.676022454
320	801404.479438208
320.5	734756.26106076
321	677565.124933546
321.5	607700.534759358
322	534304.310712761
322.5	499759.576855265
323	452821.115622996
323.5	407494.520767627
324	386974.610625133
324.5	361315.424794798
325	339042.012309339
325.5	343476.870603283
326	332283.548628163
326.5	348772.530352463
327	354278.71558656
327.5	372145.263946088
328	371965.209967451
328.5	395806.658130602
329	412327.595423928
329.5	419929.584978129
330	424290.893580721
330.5	428006.202213549
331	423651.895355045
331.5	429401.727631439
332	420394.42039442
332.5	413815.226689478
333	403176.802942274
333.5	398109.580262736
334	398185.699039488
334.5	377846.514852541
335	360582.306830907
335.5	352413.498504912
336	339328.601163473
336.5	331321.7623498
337	319289.637885979
337.5	305102.858669517
338	291775.631104232
338.5	283972.404941441
339	284515.922205599
339.5	275451.340668732
340	276414.94308161
340.5	260231.577824022
341	252365.930599369
341.5	248627.325550402
342	249679.692504805
342.5	239910.433438183
343	240358.457353177
343.5	239492.212502667
344	225923.359803869
344.5	226593.359666916
345	230802.070548055
345.5	228586.666666667
346	226816.7751574
346.5	222725.576933326
347	227862.289831865
347.5	220357.047695177
348	226973.860052387
348.5	226593.359666916
349	230797.971710702
349.5	235976.065818998
350	240221.677501865
350.5	248129.942295362
351	263382.384303689
351.5	261250.200181498
352	266983.296867496
352.5	280712.070993264
353	284213.893479768
353.5	293364.62556006
354	290755.493771053
354.5	300074.738415546
355	294735.719238359
355.5	297069.79222163
356	291590.981942515
356.5	295332.088556949
357	287897.408495859
357.5	279295.624332978
358	268477.103301384
358.5	257016.090233602
359	252388.832541504
359.5	248668.512995313
360	234350.005332196
360.5	230609.085570918
361	212662.684019629
361.5	207864.269327216
362	195603.457475189
362.5	186732.842352439
363	185611.125969511
363.5	176961.33483074
364	175620.165377434
364.5	161573.454642762
365	163230.424099989
365.5	152716.201057636
366	149703.478121494
366.5	147617.016739524
367	145529.36775159
367.5	143345.256526614
368	142956.28036086
368.5	136860.63256707
369	130124.587370887
369.5	129137.305146274
370	123181.067107297
370.5	124453.449930681
371	121762.349799733
371.5	123698.681330415
372	119901.77236814
372.5	116066.65954492
373	118425.970420204
373.5	119006.940736786
374	113757.74407178
374.5	113096.825820219
375	111508.869416542
375.5	116669.338891561
376	112100.213219616
376.5	114716.416314748
377	117552.850736707
377.5	115337.357764838
378	120235.546038544
378.5	119094.645812203
379	117499.466154175
379.5	120162.280467624
380	123183.760683761
380.5	120997.389312164
381	125086.940238618
381.5	125786.834524699
382	122541.684480547
382.5	122000.748143002
383	125839.820838221
383.5	121832.826585587
384	114557.198526664
384.5	115870.898906375
385	110459.224491973
385.5	112669.271530268
386	110288.635637448
386.5	111099.218666381
387	104223.396871162
387.5	97619.5559350982
388	99132.8551546943
388.5	95390.1841797083
389	89430.4607508533
389.5	90860.559470425
390	86640.670904332
390.5	82310.8929905047
391	80847.4304925557
391.5	79224.31753833
392	81274.3476172688
392.5	74180.963069852
393	72228.7421316548
393.5	70817.2871202396
394	74339.501550968
394.5	69720.2647875294
395	70226.9692923899
395.5	69694.2206094242
396	63307.424283034
396.5	66414.1683559159
397	63560.9103078983
397.5	64825.6743789317
398	63080.8674286935
398.5	61958.7298193093
399	60780.5502239283
399.5	58070.025619129
400	58106.0928845334
400.5	58864.3398441669
401	57420.872540633
401.5	56139.6018997812
402	52968.8167449808
402.5	54322.8359086777
403	52221.6888035419
403.5	55261.893320519
404	51461.550793566
404.5	53981.9704486051
405	51905.7037472604
405.5	53793.250519806
406	54560.0427921904
406.5	48701.1255134155
407	53358.2089552239
407.5	50854.7008547009
408	49495.4348870735
408.5	50933.3333333333
409	47329.0598290598
409.5	47945.2054794521
410	49199.5731056563
410.5	50088.2022772224
411	50570.7884348661
411.5	52951.852247251
412	53628.6019210245
412.5	52561.3660618997
413	49143.4689507495
413.5	48329.3237102379
414	49781.0063027454
414.5	49925.2456215293
415	46827.5531404827
415.5	49978.5729590744
416	48714.1180236901
416.5	49252.1367521368
417	46128.3245036657
417.5	45354.986911694
418	45138.8888888889
418.5	47545.274854426
419	46975.2030782386
419.5	44933.0273760606
420	41579.7078182694
420.5	45992.9569949845
421	42214.384952442
421.5	41991.6657762582
422	43350.7518396075
422.5	44003.6357803561
423	41461.5878450674
423.5	42579.2699173994
424	40635.1922151527
424.5	39844.457465509
425	42606.6502726398
425.5	40213.9037433155
426	40781.4668517135
426.5	39931.4848517289
427	40580.9483126869
427.5	41238.7676508344
428	38434.7732990739
428.5	37294.2936524898
429	37405.6830951999
429.5	40130.0362396078
430	39093.8788625288
430.5	37215.0141491804
431	39745.7129120145
431.5	33824.1570635937
432	35115.8074501014
432.5	38239.3838913253
433	38641.9358277369
433.5	36269.1524697311
434	35742.864763937
434.5	36625.7341163908
435	34362.9756306114
435.5	34103.6451940012
436	33034.4753975878
436.5	33199.8932479317
437	35460.6141522029
437.5	33399.030522559
438	33872.0034246575
438.5	33436.59865399
439	32982.3060886299
439.5	34569.4868090116
440	32404.6842414844
440.5	33399.2411692406
441	34958.3066067992
441.5	31456.9536423841
442	34705.1924512208
442.5	34272.9019859065
443	33470.127378351
443.5	35111.1586147927
444	31965.4197128982
444.5	31074.8037802339
445	30369.342442357
445.5	30513.1761442441
446	32096.3958200043
446.5	32320.1025695817
447	29559.2786255469
447.5	32383.6961160905
448	32475.1629099455
448.5	33352.9317440804
449	31758.7403255938
449.5	31828.3941371563
450	32180.3384022275
450.5	33481.3071615767
451	29706.1499759139
451.5	28536.3116549992
452	27929.0825590089
452.5	31156.4771269773
453	31216.7057319412
453.5	32080.1199657241
454	28645.8333333333
454.5	31420.3270278936
455	30610.609541108
455.5	31056.2326277528
456	29243.8230428518
456.5	31376.9510369895
457	31203.3283550245
457.5	30116.9434506328
458	30058.7293112654
458.5	31296.6517381105
459	29628.4433055734
459.5	30328.8737274133
460	30073.1798515037
460.5	29182.2554783538
461	29025.7176395262
461.5	30293.3333333333
462	31690.8935442497
462.5	29656.4966929806
463	29249.7727394257
463.5	28163.0040537657
464	31847.8144704499
464.5	32708.0327080327
465	30612.2448979592
465.5	31310.1089976491
466	28930.6835739784
466.5	31171.6039498265
467	30153.9777587682
467.5	31607.0475173518
468	30409.7311139565
468.5	28956.0850518218
469	31344.9544218775
469.5	32477.2605671482
470	27716.955941255
470.5	33778.014941302
471	29654.2126110695
471.5	32249.4527203802
472	30701.7543859649
472.5	30377.4491484704
473	31977.3649370062
473.5	30387.0348651242
474	32251.1860973399
474.5	32805.2488398144
475	32617.979927397
475.5	31859.3500266383
476	32006.828123333
476.5	32961.1624552594
477	34910.3294130169
477.5	35393.9782190903
478	36034.1151385928
478.5	34771.4788544611
479	38743.1197563191
479.5	35160.6201054819
480	33877.5074690568
480.5	34123.6783082345
481	38264.7623108079
481.5	35121.4304777155
482	36359.759023298
482.5	34920.9739427595
483	37586.7592098238
483.5	36222.2340595536
484	39955.1904406273
484.5	39820.4072906088
485	39460.2987631847
485.5	39096.2986700849
486	37039.0165686799
486.5	35260.1773693771
487	39565.2639468894
487.5	38578.6802030457
488	40460.2622424405
488.5	40331.1965811966
489	39685.5110445526
489.5	40819.6019687567
490	44421.8741647512
490.5	41617.6941980981
491	43401.4770416355
491.5	43763.6761487965
492	42656.5586460947
492.5	41069.5187165775
493	41473.1785428343
493.5	41089.2943127709
494	44372.0632208458
494.5	42686.5192008998
495	40393.7724038307
495.5	42398.6757088695
496	41341.3199272649
496.5	38564.2559555603
497	41341.7369939109
497.5	40113.0847602283
498	39728.3712971875
498.5	39501.817404319
499	41922.8918239666
499.5	39088.8187797444
500	39835.5315854114
