# Supplementary material for: Optical gap and fundamental gap of oligoynes and carbyne
Source: Nat Commun. 2020 Sep 23;11:4797. doi: 10.1038/s41467-020-18496-4 (PMC7511338; doi:10.1038/s41467-020-18496-4)
Supplement: Supplementary file 3 — Source Data [file 41467_2020_18496_MOESM3_ESM.zip › NCOMMS-20-03672A_Source Data/FigureS3/FigureS3_Tr[8]_Em_Conc2.txt]

Wavelength	S1 / R1
nm	CPS / MicroAmps
340	75350.8414371397
340.5	73310.1899121912
341	70088.1557126647
341.5	71252.9993562357
342	71615.7968313141
342.5	71688.5537081793
343	78879.6631972869
343.5	86450.2983554068
344	96206.5946892326
344.5	111719.478098788
345	132388.94718433
345.5	152096.680256261
346	181147.588780687
346.5	212691.466083151
347	259544.433750401
347.5	298820.369072647
348	349465.964320014
348.5	403633.606485667
349	459264.221840319
349.5	517328.899002276
350	570866.829779797
350.5	604097.9539418
351	667104.188542761
351.5	702294.071468031
352	730095.958127363
352.5	744312.215610781
353	758511.041745675
353.5	749126.790080335
354	741647.977164827
354.5	711405.479531993
355	676977.74670861
355.5	641399.586644544
356	596901.712518598
356.5	549893.657314337
357	490269.19939401
357.5	439944.093410593
358	381773.183869559
358.5	329710.672765945
359	279891.778669925
359.5	235349.027157901
360	200802.512212142
360.5	168892.51764157
361	145285.215366705
361.5	127408.183458472
362	112441.376096012
362.5	102337.647195989
363	98190.3093987157
363.5	101703.304702286
364	104932.343954605
364.5	119079.63980821
365	127600.151281529
365.5	139895.01312336
366	158585.299005744
366.5	175136.962349924
367	194391.053643194
367.5	209064.710505633
368	225009.490990859
368.5	240692.691175184
369	241790.957648638
369.5	256402.039329934
370	256596.614127262
370.5	265424.912689173
371	260598.467410623
371.5	254163.754949918
372	248054.33293497
372.5	242627.345844504
373	223350.550059821
373.5	216314.533496304
374	202838.987991139
374.5	190595.574731073
375	173887.72420219
375.5	159946.23655914
376	150920.853246299
376.5	135430.95648113
377	128389.596015495
377.5	116096.679203475
378	108084.461035931
378.5	101085.975485486
379	90893.1545271277
379.5	84561.9238710053
380	76091.3912688699
380.5	71775.4834957103
381	67663.2572777341
381.5	62003.9682539683
382	59835.7791754018
382.5	58027.6433195311
383	52127.0396270396
383.5	50158.7486528211
384	47435.8974358974
384.5	47948.9941483013
385	45343.4225844005
385.5	42362.7511006152
386	41697.0616556272
386.5	41083.5082808491
387	40366.0633616042
387.5	42765.4609101517
388	41936.0475275205
388.5	42601.5502068885
389	45581.639191472
389.5	48810.285647798
390	52669.9950366413
390.5	52714.2607784954
391	60920.2096680256
391.5	68098.8937213579
392	74003.1342503918
392.5	80588.3209552934
393	89148.9795324191
393.5	97695.4492415403
394	108695.018509342
394.5	118792.004887841
395	134428.046432946
395.5	140698.689956332
396	154532.16374269
396.5	160163.193938511
397	167185.454545455
397.5	178416.217004521
398	186433.273140327
398.5	190385.960820896
399	191643.827628433
399.5	194959.012806675
400	191268.130715908
400.5	188068.314292376
401	190705.268375171
401.5	179181.982612755
402	174212.569693785
402.5	169537.387256328
403	156368.295381748
403.5	148818.531020836
404	138028.745033886
404.5	129647.393971106
405	120676.582093905
405.5	113697.794053536
406	106601.794662627
406.5	94089.7930550684
407	88325.2278750109
407.5	84084.6097738877
408	76460.331299041
408.5	72617.5553158616
409	65176.9087523277
409.5	58931.5915320464
410	57729.7989350249
410.5	54365.5888875919
411	52234.6775367594
411.5	48485.378582466
412	44150.6901281041
412.5	41398.3976693372
413	39581.4509312425
413.5	37232.4916904776
414	34667.5989046204
414.5	33172.1808014912
415	33078.8062485428
415.5	29379.2219892849
416	28873.0751283248
416.5	26754.1940189643
417	25692.563139037
417.5	27325.4289626242
418	25453.8049802188
418.5	24081.2633176683
419	23412.2477505023
419.5	26152.5468153887
420	22596.2378428746
420.5	24552.921302499
421	24007.4676934745
421.5	24812.3800104718
422	26338.0734078897
422.5	26710.9905811682
423	29082.8393727918
423.5	28427.4604607812
424	29800.3608637448
424.5	31281.0037934053
425	32325.7033024637
425.5	35919.4145601913
426	35954.467378963
426.5	40168.7027341478
427	42926.9427640763
427.5	44049.5265841224
428	48172.7574750831
428.5	50055.358079366
429	52633.1119655132
429.5	52898.4873655679
430	57695.1066864612
430.5	60091.4625265795
431	61204.2860470533
431.5	63139.1339917022
432	60420.8504322012
432.5	63731.3389401391
433	62093.8838544247
433.5	61683.8737821725
434	61597.268827872
434.5	59334.8450491308
435	58947.0613971125
435.5	56141.7827785227
436	54836.8298368298
436.5	52662.2732839564
437	52433.9117270292
437.5	48446.8426425551
438	44805.6866515178
438.5	44877.3953054925
439	42621.3281318233
439.5	41069.9180351778
440	37571.4119155882
440.5	37180.3450382568
441	35347.643490434
441.5	32185.715950134
442	30394.9594539408
442.5	31250.9101499927
443	29084.2126801321
443.5	27210.2904371108
444	26334.9762314445
444.5	23926.9353097371
445	23858.0157113762
445.5	22910.343217371
446	21305.7018948104
446.5	21962.6168224299
447	22554.1971814548
447.5	19018.7270287615
448	18320.3443061533
448.5	18461.8076822119
449	18108.7690695237
449.5	16518.0912427897
450	17760.9550152861
450.5	16552.5280489582
451	17538.7483976227
451.5	17097.253371392
452	15976.4863370486
452.5	15027.5213326732
453	15888.7207542777
453.5	16870.1378164972
454	14733.2867458654
454.5	15510.4178791759
455	14025.0822009486
455.5	13961.3512489434
456	13894.5410150573
456.5	13956.6118718795
457	16024.9861350302
457.5	14750.8073666754
458	15203.2449152295
458.5	13980.3110619211
459	13970.3094467291
459.5	14156.1537119935
460	15609.9553584454
460.5	13610.1901936835
461	14511.758020806
461.5	14638.9828531436
462	14413.4175814577
462.5	14805.5133746058
463	15999.5345589946
463.5	14568.4923508116
464	14959.7573778141
464.5	15919.7597457504
465	16578.287978556
465.5	16878.6194453336
466	16622.9221347332
466.5	15686.8451688009
467	15460.459146466
467.5	16291.8569807698
468	16120.5690298507
468.5	18123.6363636364
469	17475.2749657205
469.5	17260.9518265172
470	17833.726724364
470.5	17010.4747177078
471	16494.0656271818
471.5	17789.3322427996
472	17278.0513388305
472.5	16111.6137882724
473	16761.7273891282
473.5	17073.3130982956
474	16192.2020225639
474.5	16834.6245703967
475	15673.8895224727
475.5	15284.7327355305
476	15812.2406032618
476.5	15750.319655934
477	14881.3865950804
477.5	14243.1848695348
478	14868.0496959469
478.5	13722.97651652
479	14515.1417995278
479.5	14519.7427765007
480	12831.7549397872
480.5	13413.6405959032
481	13255.6445739257
481.5	12344.2378965185
482	12576.230632313
482.5	12951.7808698696
483	12881.4152070644
483.5	12065.3979541282
484	12272.9790397341
484.5	12038.3595184656
485	10273.2749337912
485.5	11652.9744217211
486	11682.2429906542
486.5	10180.6335262806
487	11014.3069436755
487.5	10814.7500364378
488	11027.4811832662
488.5	10713.2459970888
489	10018.6393289842
489.5	11638.3950653205
490	10822.6371061844
490.5	10693.7847839389
491	10922.259213831
491.5	9987.77007745618
492	10470.1353243117
492.5	11197.0684039088
493	11534.0925640055
493.5	11061.8177572821
494	10789.9022801303
494.5	10072.1104720754
495	11018.8019239178
495.5	10447.9789873048
496	10407.5818361533
496.5	10669.6207328805
497	10822.9528282622
497.5	10771.783749163
498	11563.0566180979
498.5	11357.6795387035
499	10139.379949157
499.5	10070.7279448147
500	10641.0891810734
