# Supplementary material for: Optical gap and fundamental gap of oligoynes and carbyne
Source: Nat Commun. 2020 Sep 23;11:4797. doi: 10.1038/s41467-020-18496-4 (PMC7511338; doi:10.1038/s41467-020-18496-4)
Supplement: Supplementary file 3 — Source Data [file 41467_2020_18496_MOESM3_ESM.zip › NCOMMS-20-03672A_Source Data/FigureS3/FigureS3_Tr[10]_Em_Conc3.txt]

Wavelength	S1 / R1
nm	CPS / MicroAmps
350	116948.969683893
350.5	120988.85380401
351	121415.480810694
351.5	121773.303544992
352	124609.753471848
352.5	130838.097292633
353	130389.092476827
353.5	130372.685871352
354	134127.563011589
354.5	135145.337863345
355	137720.196088994
355.5	143576.487061421
356	152224.381816219
356.5	162331.017396456
357	173012.061196406
357.5	196966.431381001
358	221549.473910821
358.5	251896.444672408
359	300327.815993121
359.5	342867.155488462
360	392534.698827651
360.5	443264.800194013
361	497183.516157723
361.5	554012.221055749
362	606239.392225006
362.5	665713.900498854
363	701113.177542384
363.5	742369.137099599
364	776277.776277776
364.5	774724.091520861
365	784806.368911078
365.5	782457.558609539
366	759582.25667528
366.5	727115.716753022
367	695721.334016338
367.5	652470.785091626
368	589298.217267195
368.5	542029.610851919
369	484705.692282837
369.5	417772.851388251
370	363418.830994246
370.5	308730.265821077
371	256449.69775475
371.5	221446.854371548
372	176912.918092877
372.5	147207.984893445
373	120908.501674409
373.5	100938.4607087
374	87846.3900035009
374.5	78310.1633148873
375	70695.6146035861
375.5	67439.0968508616
376	70157.9160480497
376.5	68461.3724643936
377	69489.4214162349
377.5	72092.2694614013
378	73953.2501145831
378.5	75030.9822727518
379	75284.2059784517
379.5	76912.7082547043
380	75678.5955435517
380.5	75072.1588303526
381	73984.2655458562
381.5	71924.5629677663
382	69838.3571255094
382.5	68148.7469684721
383	64173.4300428722
383.5	64859.0314312694
384	60479.30048038
384.5	57312.6266036462
385	56749.2518804087
385.5	50916.9363538296
386	50490.8835904628
386.5	45997.1437040231
387	43974.732750243
387.5	41726.1920806491
388	39648.5269938816
388.5	38229.1048400151
389	36839.2664509169
389.5	34017.089409418
390	33404.4449245227
390.5	33119.7156551241
391	30708.2580679949
391.5	31281.1263359087
392	31684.1335608092
392.5	27986.8803097107
393	28346.4142190576
393.5	27707.537526228
394	28745.9962856297
394.5	26596.3174329708
395	25248.8663500496
395.5	27018.2818314189
396	25805.7579097336
396.5	26675.2889822973
397	26553.4438603585
397.5	24659.1550810767
398	24260.5785837651
398.5	25692.0182746574
399	26166.0057727064
399.5	26777.0728035273
400	26410.7258238208
400.5	27785.2565828442
401	27426.7276149503
401.5	30213.925382395
402	29797.7624784854
402.5	32717.5786299009
403	35196.5206185567
403.5	36769.0569691753
404	38928.3322170127
404.5	39614.0993855772
405	42986.4253393665
405.5	45991.1988837609
406	50822.8460793805
406.5	51962.3655913979
407	58738.1381219925
407.5	58632.0094715316
408	66453.3132530121
408.5	67538.1848441736
409	72486.8009912725
409.5	74668.1713149551
410	76518.2838425603
410.5	76603.0544595647
411	76254.8262548263
411.5	77096.53172984
412	79158.2897734888
412.5	74549.6461505469
413	72873.8411930673
413.5	74879.0972595379
414	67551.5907136716
414.5	66294.7865264965
415	62550.3788489441
415.5	59472.0746821181
416	56261.4407235921
416.5	51227.5795304811
417	48643.264778723
417.5	44694.8356807512
418	42173.0382293763
418.5	39589.324589459
419	36550.926548506
419.5	35528.8991689304
420	33617.729126422
420.5	30850.749078781
421	29218.0738112518
421.5	30444.1453566622
422	26985.6202123371
422.5	24662.7716001185
423	24931.4921283112
423.5	24069.1989469725
424	23430.1528871215
424.5	25146.9364751349
425	22774.8831712951
425.5	21965.3489245293
426	22911.8485451514
426.5	21464.0698455339
427	20818.2427900738
427.5	20534.3224211149
428	21238.2719036481
428.5	20120.5078545298
429	20504.562533548
429.5	19249.8724729508
430	18734.5446726158
430.5	19190.3967271357
431	19988.7160473926
431.5	19746.9170629483
432	19063.2394063239
432.5	20938.1812309928
433	19671.5152165745
433.5	21676.5726272759
434	21778.8771778877
434.5	22675.3714301067
435	22436.5017372801
435.5	25452.88394345
436	26295.2915581102
436.5	28723.9178243845
437	31777.1569786182
437.5	35931.0381867984
438	38449.1288449129
438.5	43199.0973322946
439	45278.9699570815
439.5	52086.972881447
440	58278.0032794817
440.5	60846.4899348648
441	65984.8057770261
441.5	70919.1334191334
442	77368.761453056
442.5	81531.2290127602
443	84452.8200296137
443.5	90400.3443822643
444	95505.0123962488
444.5	94453.4194938072
445	96622.2581079263
445.5	99045.5706412152
446	93448.6556179323
446.5	94745.0516351119
447	93885.5803174432
447.5	91415.3506766027
448	88645.6321098948
448.5	85488.9504993136
449	81406.6028605226
449.5	75875.4340160956
450	72239.2555537626
450.5	67211.9679276758
451	61632.2018818581
451.5	58780.7636383219
452	54580.3175974938
452.5	50957.1313022378
453	45543.9674454955
453.5	42904.9134350898
454	39011.4930124643
454.5	37721.116825072
455	34047.7153255156
455.5	31782.8620764084
456	30722.8753598235
456.5	28516.9058753964
457	27593.8189845475
457.5	23648.9210179786
458	23844.1250874643
458.5	24137.0082954241
459	20605.02130168
459.5	19825.6203890007
460	19924.5807814715
460.5	19588.9014114743
461	17285.668414856
461.5	18029.8443485949
462	16653.7256686926
462.5	16845.3701970641
463	14637.925047413
463.5	15074.3043141859
464	15259.4371081766
464.5	14566.6035269322
465	15239.516172004
465.5	14349.6086470369
466	15220.5784352926
466.5	14463.4691056046
467	14926.5687583445
467.5	12811.6343490305
468	13739.1165428549
468.5	14276.5650851257
469	13471.7784877529
469.5	13661.3479908213
470	13229.3441226576
470.5	12978.3427243838
471	14008.5919363877
471.5	14104.8630998581
472	13772.7103202089
472.5	14111.1822449851
473	13172.2795509693
473.5	14286.4729937862
474	14619.3380022901
474.5	15357.2282594256
475	14810.6785790257
475.5	15670.80646021
476	17000.5587038072
476.5	16836.4497167327
477	18961.8897973315
477.5	19326.2364278319
478	20933.0779870199
478.5	22577.1363383122
479	23729.6260786194
479.5	23367.7158655891
480	27182.2969306878
480.5	27112.4329491741
481	28115.2193517585
481.5	30474.9726950638
482	33096.7381768881
482.5	33780.54623862
483	33667.7933622548
483.5	34677.4623128962
484	37375.745526839
484.5	37464.0536798381
485	36577.5912447538
485.5	36898.7949237496
486	37015.3698877839
486.5	37963.2339248184
487	37945.3586834958
487.5	35355.414960923
488	35147.5130471829
488.5	34472.6925322435
489	34015.597136089
489.5	32069.6612509292
490	31640.8536909894
490.5	28530.4430985018
491	29728.003406611
491.5	27673.3583939854
492	24527.3513112189
492.5	24692.344574077
493	24240.4911889004
493.5	23611.3334400512
494	22665.6746558963
494.5	20277.9918675419
495	19152.7955612463
495.5	17176.8391430164
496	18330.5357951669
496.5	16507.3617508453
497	14682.761744877
497.5	15341.5900918897
498	14883.9690584156
498.5	14406.5309607022
499	14598.9290566641
499.5	12751.4271994878
500	11599.5115995116
500.5	12757.5531119889
501	11363.9387890885
501.5	10894.526034713
502	10995.4474055536
502.5	11032.6449033977
503	10485.9743439612
503.5	10641.1350544058
504	9368.49410131853
504.5	9974.73068227158
505	9864.2001710864
505.5	8990.31811894882
506	9271.38162289257
506.5	9221.39363322909
507	9058.93637429394
507.5	8969.80698897461
508	9548.44904382151
508.5	8856.40355323179
509	7295.95381901758
509.5	8959.5221588182
510	8379.81372261215
510.5	9092.36348122867
511	8549.28489626335
511.5	8774.262164318
512	8130.73149925357
512.5	8267.9782001861
513	8069.02612447072
513.5	8344.40605899548
514	8422.62380723919
514.5	7266.04918556372
515	8517.20742061697
515.5	7736.42790449513
516	7985.7321585434
516.5	7386.46969414149
517	7744.09878383053
517.5	8284.49653702717
518	8151.305274374
518.5	7833.52428658975
519	7896.49193010538
519.5	7930.5740987984
520	8350.0066693344
520.5	8595.60609700755
521	8661.58520334737
521.5	8520.60922355949
522	8763.54365838114
522.5	8443.8761919983
523	8944.02001756861
523.5	8262.48034329273
524	8970.75216306598
524.5	8739.90780463109
525	8808.92637873045
525.5	9072.0442694477
526	9069.08508935716
526.5	9059.17774639631
527	9850.11846764103
527.5	10152.9606139743
528	9754.01753591131
528.5	9725.85902848287
529	9786.14473894726
529.5	10291.9610718571
530	10897.6579361062
530.5	11138.3500319761
531	10908.7029578855
531.5	10508.6282772784
532	10831.2880162203
532.5	10763.2875982416
533	11254.5338169405
533.5	11049.1339507326
534	10734.5990547144
534.5	10723.7175554192
535	10961.7538806209
535.5	11583.1148681183
536	10983.7376699547
536.5	10180.6327490381
537	10636.3077580908
537.5	10690.8993719097
538	10095.0909623632
538.5	10017.8986455801
539	10845.5245556533
539.5	8833.44932812249
540	10430.5607426773
540.5	9516.68092386655
541	10002.406996336
541.5	9587.3948457738
542	9403.2163274029
542.5	8412.33809587395
543	9475.76339953022
543.5	8570.97084267863
544	9073.19937021322
544.5	8881.42102736438
545	7992.75323706506
545.5	8354.68716634636
546	8248.79871863321
546.5	7842.82234535186
547	7947.30245086274
547.5	8493.58974358974
548	7387.65168689159
548.5	8056.7708889126
549	8118.57390839899
549.5	7520.40108805803
550	7172.10372788824
550.5	8255.8789847932
551	7413.53102749407
551.5	7815.83440034144
552	7104.89062207858
552.5	6807.07936253704
553	7317.00803802708
553.5	7369.03935494206
554	7036.2473347548
554.5	7342.73203033216
555	7517.79478019781
555.5	7672.02109805802
556	7014.26856914255
556.5	7433.1550802139
557	6920.50768203073
557.5	7336.46355778465
558	7214.23609255598
558.5	7786.87431664844
559	7484.8298537785
559.5	7066.85511613643
560	6957.95899869372
560.5	6382.86507851725
561	7490.53686623661
561.5	7261.27232440802
562	6834.32110630573
562.5	7129.12528035886
563	7231.10174240201
563.5	7445.49788419305
564	6959.62881979628
564.5	7158.5020567338
565	7369.49297888305
565.5	7532.45365671243
566	7555.46029364484
566.5	7386.46969414149
567	7402.06295761851
567.5	6870.00454436098
568	6436.1062892242
568.5	7505.14142250474
569	7308.2257548277
569.5	7922.32388167196
570	7045.82454829326
570.5	7146.09497906834
571	6342.60739793199
571.5	7052.60064648839
572	8031.80702316149
572.5	7063.27629404553
573	7283.4960781175
573.5	7787.28964983865
574	7561.18414021588
574.5	8108.61273372276
575	7072.3245262877
575.5	8395.29863276565
576	8163.26530612245
576.5	8350.4522049996
577	7330.01039528747
577.5	9147.88638485131
578	9026.57230604887
578.5	8577.15430861724
579	9293.28433722107
579.5	8461.230481783
580	9389.42089679639
580.5	9231.34388089966
581	9714.43821724046
581.5	9342.05258241025
582	10615.5979942388
582.5	9889.11397803604
583	9928.20731804959
583.5	8983.31289651864
584	9732.81424990667
584.5	10084.8407235473
585	10012.8164049984
585.5	9168.68786481516
586	9769.37860345932
586.5	10538.6729276167
587	9579.71981320881
587.5	9322.14675722466
588	9149.52245913481
588.5	10287.8464818763
589	9431.94570619356
589.5	9298.84566053869
590	9694.47708578143
590.5	9786.35792400866
591	8974.70039946738
591.5	9702.50982278887
592	9104.50152186682
592.5	9412.32935153584
593	8129.86387826599
593.5	9086.30658957073
594	8551.34817348548
594.5	7951.54361341623
595	9213.26710463067
595.5	8240
596	8409.64305737245
596.5	8690.53667406477
597	7507.74820989633
597.5	8652.45954174011
598	9079.49902528907
598.5	8670.36602283641
599	7699.91711894768
599.5	8306.40207259422
600	8096.62507014403
600.5	7268.06327490381
601	8312.17426165976
601.5	7554.0435562937
602	7632.97444962237
602.5	7311.58605174353
603	7487.43181088886
603.5	7704.03659417382
604	7539.90535012433
604.5	7141.90183228568
605	6786.36315058245
605.5	8128.99430435597
606	7762.93599593115
606.5	7142.09287395677
607	7467.88008565311
607.5	7548.98811435914
608	8048.34353859729
608.5	7224.08026755853
609	6796.53216311677
609.5	7292.22520107239
610	6813.99139566577
610.5	7084.80376430328
611	7910.63124699343
611.5	7066.9486307787
612	7514.1726387849
612.5	7516.38357630066
613	6878.64675338579
613.5	7116.48563326021
614	6860.8795862032
614.5	7660.68759342302
615	7479.03199957263
615.5	8242.78756088423
616	7404.6352482023
616.5	7721.90455832844
617	7384.22024239506
617.5	8239.2595366754
618	7637.47454175153
618.5	7807.90416599818
619	7751.10634303339
619.5	8052.43445692884
620	8745.42002086064
620.5	9027.34992365594
621	7440.31688256075
621.5	7794.08613670452
622	8181.16193888191
622.5	8029.97858672377
623	7993.79745481767
623.5	8690.53667406477
624	7827.73636825092
624.5	7798.05450598923
625	7519.40058870752
625.5	8918.52804113772
626	7578.59782550479
626.5	8978.19581017529
627	9395.46869966713
627.5	8613.08011234452
628	8836.28768810582
628.5	9578.08277817909
629	8497.06489398772
629.5	9078.97908353196
630	9416.29661334332
630.5	9155.59135454424
631	9102.10419232211
631.5	9339.79179489924
632	9127.6533097781
632.5	10313.4208411465
633	10509.1453631404
633.5	9961.97311338439
634	10055.6268720582
634.5	9773.4697156322
635	9019.37694037041
635.5	10149.4295967008
636	10626.3081629367
636.5	10337.4397429031
637	9257.52508361204
637.5	9895.41432019308
638	10381.8264522516
638.5	10898.3799705449
639	9717.83477003801
639.5	10816.020561148
640	10644.0023593758
