# Supplementary material for: Optical gap and fundamental gap of oligoynes and carbyne
Source: Nat Commun. 2020 Sep 23;11:4797. doi: 10.1038/s41467-020-18496-4 (PMC7511338; doi:10.1038/s41467-020-18496-4)
Supplement: Supplementary file 3 — Source Data [file 41467_2020_18496_MOESM3_ESM.zip › NCOMMS-20-03672A_Source Data/FigureS3/FigureS3_Tr[10]_Em_Conc2.txt]

Wavelength	S1 / R1
nm	CPS / MicroAmps
350	111418.422408417
350.5	109782.933521693
351	109890.705936593
351.5	108534.071180556
352	112651.223349428
352.5	113351.764514555
353	114664.565388691
353.5	116647.699561047
354	118685.497012493
354.5	120925.313228833
355	122032.610759923
355.5	123761.035584683
356	137562.405035815
356.5	149102.560621283
357	163287.433589938
357.5	184717.69815418
358	209156.534954407
358.5	243991.200673529
359	291829.639287266
359.5	344408.581735333
360	391423.605453262
360.5	444480.5546528
361	507547.11849656
361.5	561235.010038526
362	621420.218118524
362.5	686670.106172102
363	718409.689596176
363.5	761125.458746772
364	790047.162140185
364.5	806904.988446378
365	810204.744881378
365.5	808494.439459445
366	789384.912538426
366.5	765725.91587517
367	727574.028796523
367.5	669923.200086841
368	615346.992011304
368.5	566133.108677338
369	501617.419196999
369.5	436431.24694642
370	377323.117052494
370.5	323674.77731914
371	271984.361849429
371.5	226372.013373563
372	187844.105123268
372.5	153103.036552604
373	121919.444142873
373.5	106497.167484347
374	88805.0792272629
374.5	75178.8036410923
375	70775.3263317865
375.5	66845.7176962101
376	63884.0642640035
376.5	63848.2856056078
377	64715.9507702339
377.5	64725.5343998696
378	65390.9654369773
378.5	67276.1305373952
379	66089.4582564325
379.5	68701.8761522612
380	66740.9137828
380.5	67573.794486759
381	65278.8346559409
381.5	63477.8600287427
382	60838.154213857
382.5	61138.0966595208
383	59610.2095735138
383.5	55934.5527681896
384	53883.113005239
384.5	51869.755315971
385	49865.9952895314
385.5	48202.238057821
386	43847.2802212701
386.5	42931.9655892969
387	40537.2405372405
387.5	37990.8279286858
388	36185.1028047524
388.5	36156.9967721811
389	34763.2734963935
389.5	32663.4526840366
390	31002.0649929356
390.5	29628.4259560178
391	29390.2141170724
391.5	28799.0862612858
392	27295.8907080126
392.5	28864.1861223602
393	26886.971620815
393.5	25812.2302744076
394	24816.72549552
394.5	25768.302275748
395	27367.4474278408
395.5	24590.1639344262
396	24081.3220265275
396.5	24507.2789871771
397	24182.5798378761
397.5	24754.762098856
398	23665.5913687007
398.5	24713.846823088
399	24481.4965433103
399.5	24553.5109352557
400	25027.8540177722
400.5	25735.3936080968
401	24854.8325826233
401.5	26299.3791177507
402	28491.5746343581
402.5	27129.4741972167
403	30270.974041826
403.5	29026.3186396621
404	32970.6113809666
404.5	35286.4653910781
405	37095.372583098
405.5	38888.7380170003
406	40782.5473489988
406.5	44434.202678523
407	46909.3574395309
407.5	48017.6091741623
408	54224.2244958884
408.5	55487.689008334
409	57282.3433685924
409.5	60508.4332782847
410	60212.7717465241
410.5	59665.8711217184
411	63759.390339815
411.5	59541.6111579348
412	60453.4005037783
412.5	60817.6015211191
413	58780.3684982879
413.5	57623.081711641
414	53804.5986372397
414.5	51997.0675283065
415	47639.7178513294
415.5	47185.1610803775
416	44491.5254237288
416.5	41282.1626316361
417	39327.2121556838
417.5	36530.4239266135
418	35854.8435252287
418.5	33632.5910656649
419	31098.3379876908
419.5	29928.4320104099
420	28686.1888349119
420.5	27777.0250128723
421	25848.2736174022
421.5	24980.3570944756
422	23854.9618320611
422.5	21166.4588866605
423	22621.7309833528
423.5	22573.5473881509
424	21686.4847215042
424.5	21838.9243514872
425	19405.6181300041
425.5	20501.262660548
426	18454.6910196217
426.5	20852.0240328413
427	18590.7859078591
427.5	18886.4094051053
428	17772.2220712519
428.5	19336.2663625007
429	18526.5556339174
429.5	18820.2704904677
430	17741.0138499633
430.5	18208.9552238806
431	18237.0820668693
431.5	18623.5916926836
432	18441.4524683803
432.5	19638.2428940569
433	18818.1546243168
433.5	19641.401792991
434	20513.377109676
434.5	20882.6168529244
435	20971.242539338
435.5	23095.1279889013
436	25262.9296324406
436.5	26120.7200847159
437	29149.3804061932
437.5	27828.3061385171
438	30858.3235909845
438.5	35871.2758452271
439	37841.359465769
439.5	42289.7702644127
440	45490.302454903
440.5	50781.6740853328
441	53194.6111778045
441.5	56449.6821047591
442	59807.7229510809
442.5	64129.7997769398
443	67712.7659574468
443.5	71489.2712980667
444	72419.8436752273
444.5	72395.0748047134
445	79534.5871852088
445.5	79989.3983567453
446	79151.7561298873
446.5	78591.5792835471
447	71625.417351211
447.5	70340.6919974528
448	69832.6980093181
448.5	66299.9574829932
449	62420.3483432455
449.5	61119.957537155
450	56879.5678423896
450.5	55626.1919898284
451	51230.3775986423
451.5	46623.8794886756
452	43607.1126164268
452.5	40381.0531886743
453	37863.0980829483
453.5	35996.6045944082
454	32250.3646731203
454.5	31493.1357709976
455	27870.6800445931
455.5	27760.8378629193
456	25866.4188022839
456.5	23705.6350768903
457	23033.6482326717
457.5	23276.1823876002
458	20474.7380983954
458.5	19854.876006698
459	19221.5791429937
459.5	17922.5744782539
460	17294.5934440187
460.5	17159.9830256737
461	16754.8735405973
461.5	16094.7625624137
462	15636.6146331103
462.5	15294.1802319396
463	15314.6685810002
463.5	14472.7407918846
464	15735.8921878738
464.5	13440.8602150538
465	14236.0096677379
465.5	14499.7196186814
466	13966.4804469274
466.5	13714.6813666747
467	13792.1835400827
467.5	14014.8392415499
468	13404.5393858478
468.5	14015.7145890847
469	14238.0125550955
469.5	12453.7640703584
470	11662.8944215151
470.5	12567.4203576268
471	12388.3453849426
471.5	14292.5710628766
472	12230.1393172392
472.5	13716.9086251067
473	13413.8876320762
473.5	13196.2067583812
474	13949.6425904193
474.5	13916.2889896028
475	14318.4726962457
475.5	13178.9563547113
476	14706.2755688655
476.5	15779.0927021696
477	16103.1885915719
477.5	18039.6552184239
478	17709.9725282053
478.5	17999.2522565828
479	21486.8130992537
479.5	20354.9477157225
480	22760.5094525247
480.5	22335.8091739211
481	23668.3243358243
481.5	25196.6829683181
482	27980.600117252
482.5	28217.755889791
483	30078.7904599659
483.5	29393.7538273117
484	29320.1246305025
484.5	31035.0343944969
485	31863.9195016771
485.5	30670.1099544741
486	31571.375286407
486.5	31658.3986771217
487	28968.5598107742
487.5	30802.4641971358
488	29004.8252512596
488.5	28578.2773131625
489	27276.3631515798
489.5	27060.8936760158
490	25785.8284496537
490.5	25245.5166524338
491	23266.3624963313
491.5	22184.3003412969
492	21759.4446669337
492.5	22846.1620582897
493	20717.0889286382
493.5	18757.327080891
494	19011.6093300671
494.5	17015.6020802774
495	16305.2166036127
495.5	16688.8474846952
496	15358.4524631982
496.5	14016.3302215484
497	13270.9236456477
497.5	13656.4110739147
498	13042.3210007985
498.5	12322.3505615585
499	11453.8383676948
499.5	12067.0866225447
500	11104.5859804602
500.5	10666.9511186965
501	11358.1826907695
501.5	10893.0716860232
502	9790.84409347989
502.5	10288.0658436214
503	9506.817213464
503.5	9335.29490437341
504	9708.99682590489
504.5	9199.58280961677
505	9756.09756097561
505.5	9540.81496682035
506	9635.40276517376
506.5	8442.07723035952
507	7838.41626538256
507.5	8078.06126529633
508	8538.08682618704
508.5	8191.90948873946
509	9114.47892443803
509.5	8382.27442605446
510	9242.68732469614
510.5	8574.26113984084
511	8553.61330206779
511.5	8954.6636639052
512	7568.4895000533
512.5	8108.97607450624
513	7526.62342861718
513.5	7744.69221524903
514	7046.97087430669
514.5	7775.34334419922
515	7723.34910072423
515.5	8158.25957129146
516	7204.64954334842
516.5	7207.88061614031
517	6960.43261765808
517.5	7399.09714987846
518	8895.18110909285
518.5	7576.16319537399
519	8403.58552982606
519.5	8318.17695517278
520	7946.70091507465
520.5	8012.21930435715
521	7798.47246415651
521.5	8250.07366137198
522	8129.64503233077
522.5	9136.45741231948
523	7518.19349315069
523.5	8250.29465338048
524	8900.80428954424
524.5	8844.57666639865
525	8661.48047156949
525.5	7932.04169681378
526	8858.32039822298
526.5	9045.65647915217
527	10111.8472225947
527.5	9723.30110090269
528	8441.41923035695
528.5	8691.45340415258
529	9479.68829499505
529.5	9302.9490616622
530	9435.98541711345
530.5	8737.60385955508
531	8300.97737314232
531.5	9181.92525966378
532	10090.979844878
532.5	10282.2256734322
533	9133.15604265721
533.5	9949.58163484231
534	10460.2510460251
534.5	10020.4169353106
535	9209.53710664805
535.5	9762.78844602227
536	8893.41298116847
536.5	9738.6918495466
537	8975.45815025185
537.5	8762.76227992604
538	9009.00900900901
538.5	9142.58137165532
539	9054.37985534423
539.5	9208.79533922195
540	8708.46730975348
540.5	9035.09477465884
541	9007.55991635837
541.5	9076.01836685374
542	7589.16599624564
542.5	8280.40839295763
543	9242.63937632277
543.5	7613.94101876676
544	7534.32003432004
544.5	7855.85972062096
545	8505.72862164265
545.5	8448.66430640489
546	7879.92495309568
546.5	6992.81891288561
547	8634.32815809938
547.5	7115.04899986575
548	7088.00945067927
548.5	7765.43044584282
549	7523.84791078866
549.5	7319.69860064586
550	7991.20431203239
550.5	9254.27741310664
551	6414.38539989265
551.5	7343.84247054393
552	7412.59872233753
552.5	6986.61793948514
553	7384.9293732209
553.5	7539.44746620712
554	6697.86959328599
554.5	7106.70830192743
555	6861.10961631599
555.5	6501.70602616802
556	7809.34428436785
556.5	7475.32872623625
557	6962.36559139785
557.5	7528.70318087709
558	7640.98148945329
558.5	7148.61596345069
559	6787.69595431773
559.5	7580.44138598425
560	6853.91748420911
560.5	7589.21362829001
561	7137.85487259602
561.5	7195.98313777086
562	6593.11087190527
562.5	7953.35464975683
563	7845.66607555484
563.5	7013.11263972485
564	6584.25154528353
564.5	6591.5144340714
565	7098.68244151654
565.5	6999.59617714363
566	6911.38900094124
566.5	7429.54049907131
567	7425.74257425743
567.5	7129.40543449018
568	7785.97984805216
568.5	7488.52564618729
569	7498.31422791639
569.5	7360.64472800537
570	7595.75499649841
570.5	7454.85372877251
571	7794.02279079768
571.5	7705.77933450088
572	7270.18148527115
572.5	7041.68352893565
573	8179.51891513749
573.5	7162.47509289676
574	8375.97629948829
574.5	7944.6299687601
575	8330.18817059363
575.5	6993.75941467614
576	8325.92353083825
576.5	8472.97552551337
577	8289.82074608387
577.5	8160.95669036846
578	8458.41948390215
578.5	8902.87527905538
579	8785.64113620439
579.5	8694.48183041723
580	9041.00742654182
580.5	8656.84482202387
581	8960.0430512579
581.5	9971.43319139762
582	10001.6131634135
582.5	8997.36005603146
583	9652.19735777838
583.5	8836.48474430597
584	9263.74750902138
584.5	8808.44321508177
585	8539.87068965517
585.5	8930.73301950236
586	9677.85415824235
586.5	8854.08256633834
587	8699.15424889247
587.5	9460.73793755913
588	7977.00902449506
588.5	9333.44123438807
589	7906.6265060241
589.5	9494.78056806841
590	9523.80952380952
590.5	9639.72211750767
591	9637.18820861678
591.5	9583.03049880212
592	9002.18972182423
592.5	8918.01869560546
593	9163.15277327279
593.5	7400.03229105
594	8314.88580530209
594.5	9030.37981507939
595	8066.25080662508
595.5	9237.75052671385
596	8757.51125003368
596.5	7898.21279348735
597	7482.84618293803
597.5	6739.63444222785
598	8005.60662012453
598.5	7114.36886924652
599	7764.47751536719
599.5	7571.87895772143
600	9066.13421116538
600.5	8110.14711429649
601	6853.93561617961
601.5	7520.62105773896
602	7972.63447087026
602.5	7967.37427753471
603	7516.36628141922
603.5	6916.22487149816
604	6736.91018351343
604.5	6394.51744327227
605	6829.3472979539
605.5	7184.1786627203
606	7035.23006010944
606.5	7432.34145684664
607	7438.75158342991
607.5	6722.28071596339
608	6481.75655602668
608.5	6910.32770069643
609	7568.38577143475
609.5	6881.16549740612
610	8079.50230265816
610.5	7430.94071401648
611	7362.65810836322
611.5	7575.55333890492
612	8003.0179731077
612.5	7687.12070128119
613	7664.99919315798
613.5	6673.15069973524
614	7297.69758987478
614.5	6498.75957286161
615	7174.45247599525
615.5	7424.4060475162
616	6586.76168880251
616.5	7727.8499824367
617	7007.70847932726
617.5	7108.87663531193
618	7404.40481016079
618.5	7283.51766927435
619	7263.39948697178
619.5	7291.77919412337
620	7769.08551389264
620.5	7695.83884643426
621	7984.67805022794
621.5	7879.75281323367
622	7555.72346052135
622.5	7795.43063685162
623	7943.98815133971
623.5	7623.68207623682
624	7782.83467535615
624.5	9599.82741883292
625	7914.71490873849
625.5	7323.65755218774
626	7935.66818326103
626.5	8305.20987133516
627	7742.51512829321
627.5	7778.39511072307
628	7376.65908730369
628.5	8631.15662777807
629	8947.47988140619
629.5	8508.04421002412
630	9324.07089463536
630.5	7737.96904812381
631	9271.73310087963
631.5	9060.23328107979
632	8353.22195704057
632.5	9544.74770765189
633	8838.41765540884
633.5	9164.01720590986
634	9594.82574299765
634.5	9696.03077087451
635	9338.27080985348
635.5	9657.6885931967
636	8931.92425299072
636.5	9137.81982369383
637	9264.97838171711
637.5	9715.23391499839
638	8821.23551085173
638.5	9126.78173569914
639	10541.3182025977
639.5	10465.7106728726
640	10592.6521855725
