# Supplementary material for: Optical gap and fundamental gap of oligoynes and carbyne
Source: Nat Commun. 2020 Sep 23;11:4797. doi: 10.1038/s41467-020-18496-4 (PMC7511338; doi:10.1038/s41467-020-18496-4)
Supplement: Supplementary file 3 — Source Data [file 41467_2020_18496_MOESM3_ESM.zip › NCOMMS-20-03672A_Source Data/FigureS3/FigureS3_Tr[8]_Em_Conc3.txt]

Wavelength	S1 / R1
nm	CPS / MicroAmps
340	72084.4142594806
340.5	70247.2093974636
341	72503.0610460031
341.5	70353.8142402197
342	70675.9038248821
342.5	72752.2908920573
343	79214.5649763669
343.5	87089.6262172722
344	97592.3704765527
344.5	109157.594457705
345	127896.443911989
345.5	148945.46725705
346	172598.434362541
346.5	203469.018279507
347	239552.042929219
347.5	287379.432934114
348	328293.421895939
348.5	375317.583155682
349	428771.316134674
349.5	480285.589392394
350	530646.196952892
350.5	572191.265279925
351	621829.630925311
351.5	654831.657192829
352	676064.139941691
352.5	697021.897810219
353	701748.241543356
353.5	688777.44409132
354	678092.182030338
354.5	656210.827041367
355	624507.88836721
355.5	591238.961266066
356	541332.943583747
356.5	497784.644085583
357	449247.462373119
357.5	396353.893645524
358	342924.679721014
358.5	301532.622974748
359	256581.052386631
359.5	222760.573246549
360	189093.773706016
360.5	162130.694222093
361	137960.257159556
361.5	125069.191551347
362	117115.804806992
362.5	108083.639974301
363	118186.330326122
363.5	115634.941482065
364	129736.842105263
364.5	145360.193580362
365	162832.221051399
365.5	186357.673808483
366	211054.689779957
366.5	238555.130861028
367	256282.577676829
367.5	276340.786204881
368	302680.652680653
368.5	318618.715124602
369	331043.116247926
369.5	340820.910761691
370	349217.452129055
370.5	356107.660455487
371	351966.390477302
371.5	348274.956983289
372	335175.438596491
372.5	325159.263461035
373	313133.082289751
373.5	294425.137984406
374	275934.39566522
374.5	255991.572293916
375	238012.002563654
375.5	217591.102004976
376	200847.457627119
376.5	182314.952806756
377	167643.371526867
377.5	155019.986578356
378	140318.573724974
378.5	130292.779657063
379	120108.711534528
379.5	109270.848493669
380	102182.53968254
380.5	91681.013101456
381	82736.1183942201
381.5	82072.3636257617
382	78190.6206252917
382.5	69452.5504844169
383	65137.0002620621
383.5	62596.8029457319
384	56754.9456632579
384.5	53420.8606856309
385	53126.2770739681
385.5	51410.5852179995
386	49913.9414802066
386.5	50687.2100148823
387	46555.0434630418
387.5	50167.5163874727
388	51132.8753106271
388.5	55477.7738886944
389	54151.8352103635
389.5	59462.9342839611
390	66479.8926049145
390.5	67963.7137940087
391	78824.4907488473
391.5	86832.3669104578
392	99029.2394251232
392.5	106483.506868492
393	121571.253858249
393.5	136789.561257553
394	148728.098259503
394.5	167147.646115727
395	185660.046728972
395.5	203374.000350242
396	210354.47761194
396.5	228886.812288284
397	242780.966811387
397.5	248904.981603691
398	261068.925233645
398.5	263056.712592118
399	267315.448009819
399.5	272957.771107161
400	271313.532123476
400.5	267197.387221882
401	257687.146274578
401.5	248268.202145383
402	241644.57006323
402.5	229994.141769186
403	223511.956711468
403.5	203260.360571295
404	192277.429695468
404.5	178624.703852116
405	165855.364794357
405.5	155247.941124934
406	142673.484295106
406.5	132269.431258918
407	118639.614654795
407.5	116603.03674992
408	103446.261682243
408.5	91386.7079186247
409	88837.7378281519
409.5	79392.8269673397
410	73552.9727052929
410.5	70895.3047535725
411	65217.3913043478
411.5	58353.969410051
412	53738.0452530907
412.5	52159.2167375721
413	47731.8592612091
413.5	45186.6977829638
414	44357.0700451434
414.5	39914.5524244286
415	37515.3392158009
415.5	35077.4797910526
416	34546.0906069617
416.5	32651.5129409705
417	31113.0587204207
417.5	29397.2116308176
418	29302.854477068
418.5	28313.1651844292
419	28445.6879717875
419.5	27483.8972924135
420	28293.9066009392
420.5	26974.8955197709
421	26760.2352804147
421.5	29279.2792792793
422	30392.29983958
422.5	30882.6109843832
423	32707.2728336551
423.5	35407.5066243485
424	37211.2042527091
424.5	37562.652989859
425	43409.4903339192
425.5	46168.1861874108
426	48678.1123385898
426.5	51792.1304004908
427	55942.8321423363
427.5	59495.2976225247
428	62773.2121000175
428.5	64665.2621722847
429	73539.2783174353
429.5	73849.0301472307
430	75991.8319719953
430.5	80295.8112887668
431	80485.3091653267
431.5	84290.6291912065
432	81725.7102770957
432.5	84301.8162705134
433	86702.8414726647
433.5	83464.3834818568
434	81329.0861801923
434.5	82232.5255883125
435	81764.3109437487
435.5	77102.7355268152
436	73152.2499417114
436.5	70484.068270519
437	68545.9161341154
437.5	61647.6360131998
438	61735.2289942897
438.5	58565.5390193269
439	55440.459864025
439.5	51403.3704255381
440	49149.724353178
440.5	45643.2748538012
441	43965.341190886
441.5	41441.8618215754
442	41593.6441173034
442.5	36251.5701223965
443	36967.766445542
443.5	32537.1395281095
444	29841.1398145168
444.5	28776.9784172662
445	30682.5480235885
445.5	27846.7697162727
446	25049.5164860771
446.5	24810.0526008182
447	23186.6305013562
447.5	22780.3738317757
448	21737.8618113912
448.5	20814.5060198816
449	21493.7419581238
449.5	20341.4562965125
450	19594.1013286611
450.5	19288.5698444658
451	18613.6071887035
451.5	18386.1082737487
452	17901.9917060919
452.5	16973.8684087727
453	17930.5519111344
453.5	17046.783625731
454	15630.9235659503
454.5	15719.0440016362
455	15439.8458934096
455.5	15137.3738552179
456	14720.4860096968
456.5	14463.9569879905
457	15338.7676395828
457.5	15736.7668097282
458	15252.0087655223
458.5	14970.6714915225
459	14560.8403851765
459.5	15728.9599626474
460	15485.5643044619
460.5	14456.3534943489
461	14833.8492086667
461.5	15078.6012191209
462	16068.1359206252
462.5	16031.2463565349
463	17376.3214765493
463.5	17399.9357720492
464	16695.9064327485
464.5	17306.2892164016
465	16701.157130782
465.5	17957.416939635
466	17960.3995093745
466.5	17867.0481417686
467	18099.94444282
467.5	18449.9693957854
468	19675.4860400526
468.5	19519.7385697196
469	20008.1785255287
469.5	19913.1170004956
470	19315.4961631605
470.5	18840.4106392907
471	20265.7322236823
471.5	20815.0872890757
472	19543.8790667871
472.5	19020.0718730827
473	18529.8487894415
473.5	19962.6430072379
474	18963.8547175876
474.5	18165.9388646288
475	17320.3090829567
475.5	18032.4525883415
476	16565.5622958469
476.5	16065.430115379
477	16095.1714485654
477.5	16107.3825503356
478	17358.5786387373
478.5	17140.3585483166
479	15315.8156256394
479.5	14534.6291918396
480	13424.7774697213
480.5	14805.9457407353
481	14349.8804176632
481.5	14996.3530269876
482	14079.9906716418
482.5	14996.9304528313
483	13611.1920722821
483.5	12674.4933123065
484	12286.2312496352
484.5	12783.0959607752
485	12661.920877582
485.5	11601.063674352
486	13329.8331583246
486.5	12397.8996499417
487	11564.0696180353
487.5	12435.051666764
488	12389.5869165962
488.5	12294.8425909702
489	12343.1572804202
489.5	12237.1495327103
490	12330.5640577175
490.5	12002.5636543728
491	12325.1263179415
491.5	11134.4292876297
492	11880.4366863214
492.5	12220.3750692682
493	12004.9071153172
493.5	13480.3921568627
494	11597.750386106
494.5	11451.2736620706
495	11283.785753856
495.5	10331.5433107635
496	12620.139639508
496.5	12237.5069365344
497	12433.9628148624
497.5	12016.8411204023
498	11757.8409919767
498.5	11508.0176417326
499	11353.9929183859
499.5	11251.3481213746
500	12770.6829539145
