# Supplementary material for: Optical gap and fundamental gap of oligoynes and carbyne
Source: Nat Commun. 2020 Sep 23;11:4797. doi: 10.1038/s41467-020-18496-4 (PMC7511338; doi:10.1038/s41467-020-18496-4)
Supplement: Supplementary file 3 — Source Data [file 41467_2020_18496_MOESM3_ESM.zip › NCOMMS-20-03672A_Source Data/FigureS3/FigureS3_Tr[8]_Em_Conc1.txt]

Wavelength	S1 / R1
nm	CPS / MicroAmps
340	74472.1130042231
340.5	73763.8161721931
341	69639.2639468082
341.5	70135.6808739359
342	65738.0966256775
342.5	69236.1353331008
343	70972.6310880527
343.5	78014.1843971631
344	90961.980393868
344.5	103570.908030899
345	122736.5356623
345.5	148073.672553477
346	176975.945017182
346.5	215167.753960857
347	261383.142765704
347.5	309352.308185821
348	368289.492806278
348.5	421460.40252818
349	482999.534233815
349.5	537359.501485062
350	599842.675678825
350.5	650786.255096098
351	713749.126484976
351.5	738958.278743413
352	777308.845359024
352.5	795918.367346939
353	813862.769642805
353.5	804057.599253775
354	796256.949093343
354.5	775174.142403311
355	736788.440249374
355.5	691718.372221737
356	640227.372103192
356.5	595465.011220891
357	542378.306031598
357.5	474941.029150529
358	413245.264352431
358.5	355301.44320298
359	301633.996446567
359.5	250779.587911287
360	213989.848900298
360.5	174535.716364907
361	146281.85732573
361.5	122009.430118168
362	104879.18758025
362.5	93649.8689193126
363	84310.701085533
363.5	79900.9612583746
364	83255.6785090274
364.5	81629.0858241566
365	88509.2263810466
365.5	92904.2760384873
366	98710.0719214978
366.5	110459.860612953
367	116421.211944816
367.5	126803.164262448
368	128858.630822496
368.5	134030.529014216
369	140538.805055311
369.5	143539.415824573
370	145909.130599296
370.5	148651.796633859
371	145267.213449695
371.5	143434.754785037
372	136983.513128435
372.5	134352.302890646
373	129169.087739686
373.5	121136.271028581
374	114735.95292884
374.5	109428.58803697
375	99286.6501674188
375.5	93790.8971935437
376	87134.7579590057
376.5	80104.7882404308
377	74077.3081848876
377.5	69741.0201881901
378	65111.1369719539
378.5	60373.728245343
379	55500.5532584008
379.5	54024.191672482
380	51005.2663737671
380.5	47915.515084514
381	46439.2683706999
381.5	42867.1003717472
382	41265.5945560822
382.5	38608.35105918
383	37090.9090909091
383.5	36585.3658536585
384	36000.5830053928
384.5	35310.5292220059
385	34030.2685679293
385.5	33105.2554957053
386	33418.5749157271
386.5	32069.9708454811
387	32265.5727211894
387.5	31817.6525384257
388	32198.8995312818
388.5	34499.8253173402
389	34366.3611232359
389.5	35510.7026523965
390	35832.7031586295
390.5	36749.0754491715
391	39336.1479109041
391.5	41139.4250393609
392	45034.5410557612
392.5	49310.9263243589
393	52680.5984050294
393.5	57683.3391628775
394	63003.1094708088
394.5	68023.8331678252
395	74309.1750866261
395.5	75729.7407634211
396	82690.1232050797
396.5	87928.6813601649
397	91068.505962123
397.5	92616.7871555904
398	98937.2543310526
398.5	98785.5192050671
399	100633.684088134
399.5	98485.2898339645
400	102870.397216585
400.5	99018.2655052874
401	99292.019928328
401.5	95635.4860283214
402	90517.3668733805
402.5	89705.5400372439
403	82129.5433364399
403.5	78376.1006654849
404	74952.7547608664
404.5	70528.3073788386
405	67585.2827220555
405.5	62194.8384096722
406	60919.1722210903
406.5	56953.9124861621
407	51239.4768271724
407.5	49533.527696793
408	47419.5612963286
408.5	40652.5342406002
409	41597.4831774884
409.5	37914.967967385
410	34567.1102827689
410.5	35376.6037296715
411	32435.7405140759
411.5	31341.850245904
412	28572.2598853618
412.5	27406.0281624578
413	28737.6381617219
413.5	26988.5124327468
414	24003.7287345607
414.5	24567.0208121089
415	23673.8017682643
415.5	21136.4100172007
416	23740.2536948679
416.5	21572.4572194852
417	19971.4693295292
417.5	19688.9380788723
418	21159.3949462272
418.5	20173.4979040522
419	19753.8765891834
419.5	19704.8636376866
420	20171.7362829283
420.5	19082.5261075719
421	19118.1184973625
421.5	19666.0266480479
422	20914.0427019312
422.5	19366.8637329994
423	21028.1054317752
423.5	20931.7240977202
424	20540.1625732016
424.5	21197.4062981594
425	23941.656739402
425.5	25161.2714907032
426	24399.4539169838
426.5	26562.8178674184
427	27324.7870701433
427.5	29098.8372093023
428	27369.7681859166
428.5	31240.9014150119
429	33296.4343975763
429.5	32402.5596276905
430	34698.753059084
430.5	33862.2798078323
431	35249.5997671372
431.5	35262.9433346922
432	37276.4866911294
432.5	38730.1402549031
433	37894.0015716406
433.5	37820.5128205128
434	36327.7049609114
434.5	36122.4489795918
435	35294.8017211304
435.5	34924.7036206344
436	33088.8772481229
436.5	34971.3421198103
437	33204.5434738402
437.5	31820.8260616638
438	30684.2946389656
438.5	28975.3883749345
439	26324.2002498765
439.5	26721.3305419865
440	25866.077656359
440.5	23858.0157113762
441	24850.3168052084
441.5	22843.5247616833
442	21037.0111731844
442.5	20756.4173377133
443	20051.8029160967
443.5	20294.9886766158
444	19647.2817373561
444.5	18339.824449224
445	16847.5572496872
445.5	17144.1855058988
446	16356.7042114148
446.5	16371.9902291497
447	17372.8320335235
447.5	14996.0766078642
448	15733.8072899974
448.5	16156.7348839917
449	14279.0670621765
449.5	15065.5847366431
450	14423.6361521461
450.5	14869.8884758364
451	13348.4557668819
451.5	14598.964694934
452	14926.2399814148
452.5	14884.07316789
453	13000.9888895352
453.5	13052.7050204948
454	13358.5564610012
454.5	12503.9983715723
455	14599.3892685764
455.5	14432.0297951583
456	12981.7326401998
456.5	13071.7051442546
457	13040.1951672862
457.5	13907.4385924162
458	12974.5454545455
458.5	12351.7786561265
459	13141.8270628598
459.5	12562.5218099337
460	13519.4068905364
460.5	14029.6860022657
461	12742.9302920982
461.5	13894.137139203
462	13054.2229975287
462.5	12948.4680070998
463	13003.6363636364
463.5	13015.3738644305
464	13396.4895966523
464.5	13658.3377016716
465	14266.2056541825
465.5	13678.6961583236
466	13144.8845460362
466.5	14363.9648039159
467	13566.229985444
467.5	13598.7214877234
468	14236.2223063262
468.5	13555.9692808936
469	14202.3913677457
469.5	14155.4772376431
470	14381.7869515852
470.5	13359.3340706677
471	14086.5566518234
471.5	14756.8181156678
472	13860.1752904522
472.5	12195.4777534646
473	13538.9789232598
473.5	13741.3933947952
474	13006.2849162011
474.5	12779.459711225
475	13225.7406706091
475.5	12701.6422031681
476	12912.4402471727
476.5	11964.3688868188
477	10696.2781615225
477.5	12380.8416647291
478	12325.9397075496
478.5	11975.175548498
479	11901.6441146515
479.5	11486.5650808422
480	11447.498401999
480.5	11129.2390164317
481	11000.5238344683
481.5	10819.3002355815
482	11797.8670851132
482.5	10368.1267474371
483	11406.9547504729
483.5	11563.3942650237
484	9823.01142143044
484.5	10872.0998017955
485	10582.9335659253
485.5	10150.6602291897
486	10432.4513346544
486.5	11029.5184744434
487	10378.1010407253
487.5	9690.93766369827
488	9828.43849956383
488.5	10167.5163874727
489	10208.8302018498
489.5	9310.17427482471
490	9774.54545454545
490.5	10269.2767745135
491	8939.49100227127
491.5	10156.8638863828
492	9845.90288094614
492.5	9475.91779786646
493	9140.39530754228
493.5	9373.81735611773
494	9374.63607779201
494.5	8932.72811918063
495	9871.29462465785
495.5	9434.78640691884
496	9557.38803578193
496.5	9832.15522005993
497	9986.02538721323
497.5	9412.51894160159
498	9282.16021183112
498.5	9689.18721727711
499	8974.99201254756
499.5	10063.5902222741
500	9146.60704433927
