# Supplementary material for: Optical gap and fundamental gap of oligoynes and carbyne
Source: Nat Commun. 2020 Sep 23;11:4797. doi: 10.1038/s41467-020-18496-4 (PMC7511338; doi:10.1038/s41467-020-18496-4)
Supplement: Supplementary file 3 — Source Data [file 41467_2020_18496_MOESM3_ESM.zip › NCOMMS-20-03672A_Source Data/FigureS3/FigureS3_Tr[10]_Em_Conc1.txt]

Wavelength	S1 / R1
nm	CPS / MicroAmps
350	102821.53837782
350.5	99422.8465643036
351	94449.8804087845
351.5	91364.6142534245
352	90591.9546495149
352.5	90173.9437193021
353	87759.4378166367
353.5	90377.0246359058
354	90201.8388553398
354.5	91141.8609718893
355	95497.507694822
355.5	100991.393397974
356	110152.657215162
356.5	122990.572720833
357	142441.46520545
357.5	166843.725313939
358	197779.773079749
358.5	236207.178258265
359	280547.915361782
359.5	329345.875700071
360	392467.115117514
360.5	442972.553926502
361	507201.001878522
361.5	569890.133797455
362	626010.506546177
362.5	673454.979906593
363	726003.917727718
363.5	771682.66746444
364	796923.411425776
364.5	819837.008367631
365	825046.891564955
365.5	816656.696938387
366	794655.720770925
366.5	770450.773960119
367	725236.137953562
367.5	676908.853600174
368	629439.277750585
368.5	572088.097113217
369	510720.02615305
369.5	444182.069864018
370	386723.209916816
370.5	333867.94247968
371	281359.524003586
371.5	232212.793733681
372	191111.352584825
372.5	159514.874639691
373	124986.405655247
373.5	104448.795344537
374	85585.0947918937
374.5	75111.376724981
375	69106.3551707237
375.5	61511.7100472749
376	58578.997418829
376.5	60920.3203474956
377	57689.6861964612
377.5	55368.5810444034
378	57377.7185007758
378.5	57907.9133558289
379	58115.2542372882
379.5	55561.6050525399
380	57001.4413532403
380.5	57051.0026155187
381	55446.7830532441
381.5	55481.4472000653
382	54259.7727396292
382.5	55327.3671898376
383	50459.4638681964
383.5	49142.4533173874
384	45639.1940892609
384.5	44175.1793088459
385	45760.3573666004
385.5	43761.7146116861
386	40020.6628422283
386.5	39276.5702456828
387	37331.08567389
387.5	35549.7396472288
388	33851.2612588098
388.5	33184.5157075189
389	33247.3877052517
389.5	32365.1904074911
390	28475.939461457
390.5	27888.2292063838
391	28177.0663181967
391.5	27399.1275899673
392	25555.9784677288
392.5	25940.0544959128
393	27491.9701671294
393.5	26005.4347826087
394	24977.528395936
394.5	26002.2847195779
395	23217.878310043
395.5	23462.9589398219
396	24899.882856131
396.5	23538.0355106695
397	22761.884042206
397.5	22630.7189542484
398	23250.129016487
398.5	25166.6439940144
399	23634.4823830529
399.5	25938.9575321168
400	25537.9265377092
400.5	22773.0863524925
401	23479.536931355
401.5	24051.1495034689
402	25187.6836035252
402.5	24697.73128651
403	27470.8786861991
403.5	27600.2166847237
404	28699.6735582155
404.5	28586.1657074601
405	29362.986324461
405.5	31448.7632508834
406	32466.6503654196
406.5	34688.0521951883
407	34972.082255209
407.5	38151.2971441029
408	38427.045683072
408.5	40834.6726960691
409	41767.3736523369
409.5	39152.6900457417
410	42149.3446456736
410.5	44245.6216686609
411	44690.3016595362
411.5	44200.8486562942
412	42961.6336297142
412.5	42303.8133398752
413	40469.9738903394
413.5	38284.7975636947
414	38237.535379926
414.5	38691.2842791203
415	37814.7836244601
415.5	34874.5334168869
416	32945.5787846742
416.5	31559.4732832735
417	28876.4533304357
417.5	29315.1651692408
418	27847.4114441417
418.5	26164.7673185193
419	24732.9655097437
419.5	24917.0338936946
420	23784.2544969657
420.5	23261.5016712411
421	22690.7466426956
421.5	21593.8722294655
422	21111.8356700359
422.5	19299.3439856276
423	20326.7477203647
423.5	19183.0840077386
424	19417.4757281553
424.5	19648.3408973558
425	20060.426250034
425.5	19205.1720859479
426	18377.8485665278
426.5	17917.3463839043
427	17970.7465608178
427.5	18453.4988160366
428	18236.1733931241
428.5	18467.1453437772
429	16483.5164835165
429.5	16167.2246264391
430	15969.1480405204
430.5	17960.3353319406
431	17046.5375922446
431.5	16589.6110960022
432	18246.9859889215
432.5	18348.12435346
433	18249.9592634838
433.5	17028.1168265039
434	18562.8091536664
434.5	17506.1842498709
435	18122.4489795918
435.5	20625.8503401361
436	18936.1991565773
436.5	21589.3680499051
437	22164.1344006971
437.5	23387.3805592399
438	24466.6648502847
438.5	25240.6127151959
439	28691.0880857197
439.5	29227.8412180533
440	31742.1460628315
440.5	32874.4718549816
441	37928.2218597064
441.5	37721.4499863723
442	41768.7074829932
442.5	41836.6791795876
443	43790.8496732026
443.5	44146.4476117942
444	47646.2740613684
444.5	49178.1044865187
445	50149.8229365296
445.5	48868.6061988971
446	48487.6534807111
446.5	48932.4085407317
447	47104.8981478963
447.5	46357.9760189238
448	45318.6980383633
448.5	43252.5010874293
449	39494.4278336505
449.5	38164.828597816
450	35161.6675278057
450.5	35242.2907488987
451	35260.8541989506
451.5	31951.4055349749
452	29871.4359490093
452.5	29929.8646224107
453	26572.0191470844
453.5	23523.9726958745
454	23649.6588468753
454.5	24146.5672129362
455	22257.2492322744
455.5	20691.1552788276
456	21391.3943919121
456.5	20228.3142167629
457	19073.4954489879
457.5	18700.9744049073
458	17719.3173170997
458.5	17045.3003284206
459	16492.6081649261
459.5	15491.6562483014
460	14752.3135547088
460.5	14641.0493659174
461	14388.6848905209
461.5	14812.1976409197
462	15081.3959819241
462.5	13995.7061716988
463	14286.8805616785
463.5	13768.3328344807
464	13681.1184246315
464.5	13977.4399215302
465	12622.4924672222
465.5	13646.8669294549
466	12545.5831927285
466.5	14497.8687589933
467	12259.7656780928
467.5	13071.7178030818
468	13237.8472222222
468.5	12872.8499891139
469	12535.6125356125
469.5	12236.9065100343
470	13393.3412861946
470.5	13155.027780804
471	12970.4501668792
471.5	12047.8651074245
472	13247.3750068005
472.5	12282.6086956522
473	11576.5962083243
473.5	12543.099937556
474	12748.5698719695
474.5	13102.4546714872
475	12609.7236187733
475.5	13177.199369668
476	13883.9831544627
476.5	14207.9477408819
477	12314.5360349364
477.5	13355.4564247634
478	14552.2794037646
478.5	15241.8279306497
479	15644.9466279165
479.5	16607.3224429888
480	15688.3003888088
480.5	17343.3937683205
481	18812.0157672965
481.5	18541.1739118615
482	18331.8805840052
482.5	19180.7542262679
483	20825.3933685414
483.5	20351.2004769389
484	22209.5362366118
484.5	20829.9341926361
485	22272.3198522422
485.5	20880.2845583643
486	21599.7391729609
486.5	20468.0746962407
487	21979.514766213
487.5	21110.8387131922
488	19670.1714347814
488.5	19494.2903752039
489	19366.4369569362
489.5	19671.3282907983
490	19964.5921285578
490.5	17448.3490758636
491	16277.423920736
491.5	16819.53025066
492	15543.9006494742
492.5	16274.5204586209
493	14148.5048839551
493.5	14972.8260869565
494	14332.7259376105
494.5	13543.9567896208
495	13698.6301369863
495.5	12774.9599934905
496	11497.6895895624
496.5	11290.5414574569
497	12074.4044381595
497.5	11087.2578059186
498	10351.2918738284
498.5	10576.3712388292
499	11030.8101939901
499.5	10986.9138495093
500	10285.1545494123
500.5	9818.05325138024
501	9361.30840612839
501.5	10032.7153762268
502	9202.28695888919
502.5	9384.94600255706
503	8082.13193534294
503.5	8645.06307090039
504	8450.85731365996
504.5	8533.95861166399
505	9091.89895470383
505.5	8314.25144477156
506	9271.34312126155
506.5	8983.74758391637
507	8911.83263143595
507.5	8436.29238556578
508	9794.8522609784
508.5	8376.3937992929
509	8192.25953949159
509.5	8968.85361743763
510	8686.68223030566
510.5	7736.7331371908
511	7511.22601714519
511.5	6750.87108013937
512	8654.47419986937
512.5	7101.42570607687
513	8169.04476636532
513.5	7363.73023205261
514	7379.97331227363
514.5	7702.35697566817
515	7342.34356729122
515.5	7072.52053751156
516	7535.36452665941
516.5	7262.20377853009
517	7970.62023939064
517.5	8175.05518162248
518	7992.17093459468
518.5	8021.3176713707
519	7512.65719418586
519.5	7963.90421570493
520	7510.99336301314
520.5	7176.25312601935
521	7933.04618068807
521.5	7836.73469387755
522	7327.39904472427
522.5	7734.83672413324
523	7537.14347684633
523.5	7887.07878919742
524	8106.41712684639
524.5	8596.53418210506
525	7108.94044227378
525.5	7922.46331436661
526	8090.35130585872
526.5	7638.37739040292
527	8285.79190437381
527.5	7806.76223376765
528	7560.71690826511
528.5	7944.71350057137
529	7614.90345390264
529.5	9047.19211019643
530	8737.30912654128
530.5	7420.09132420091
531	7865.01564838754
531.5	7954.60715643156
532	9080.52851938448
532.5	8754.99605753283
533	9318.62638556835
533.5	8467.2166739036
534	7843.88231462382
534.5	8882.10772961338
535	8083.54808083548
535.5	9153.0687297393
536	8600.97985846489
536.5	9016.10406539391
537	8820.40671875425
537.5	8954.57390925669
538	9087.19902054142
538.5	8623.74805556314
539	8745.48466824194
539.5	9292.05951277999
540	8963.112297717
540.5	7481.16107619903
541	8711.03851912345
541.5	8189.13918815976
542	7332.4974104563
542.5	7687.71052917527
543	7633.17306386331
543.5	7839.50785311811
544	7982.78116826504
544.5	7583.99478090682
545	8051.35458600805
545.5	7339.94834851162
546	6999.29190043031
546.5	6797.91168153143
547	7655.21562644727
547.5	7890.72703526339
548	7400.75640083803
548.5	6972.24718795109
549	7132.93947891427
549.5	7483.80776138899
550	6938.58670512367
550.5	7024.80463963841
551	7067.52201804936
551.5	7644.59437401382
552	6989.96382625724
552.5	7141.8873048201
553	7575.34470543354
553.5	7073.09774476999
554	6790.66215773972
554.5	7387.08888949241
555	6921.73533900153
555.5	7255.63194652029
556	7915.13667890657
556.5	7027.86630710141
557	7312.76335462825
557.5	6156.36066466903
558	6786.22042952142
558.5	7394.72038713536
559	6630.07445247541
559.5	6849.87360352279
560	7158.60529682354
560.5	7481.16107619903
561	7233.7648210595
561.5	7100.68830426857
562	7175.47292889759
562.5	7151.40308897107
563	7266.09699014859
563.5	6994.33921184411
564	7452.13228894691
564.5	7545.0113038978
565	6936.32184533362
565.5	7213.82877364911
566	6418.27576828937
566.5	5963.24029952349
567	7052.8006971108
567.5	6797.91168153143
568	7017.35298917478
568.5	7242.62803931712
569	6784.74114441417
569.5	6640.17852283242
570	6286.5696013063
570.5	6910.24838806214
571	6132.79546445704
571.5	6259.35501428766
572	6146.98362617636
572.5	6618.90883338327
573	6637.64961915125
573.5	7299.86653229101
574	6457.76566757493
574.5	6935.75586139368
575	7841.00190579907
575.5	8028.30317049939
576	8171.93756639699
576.5	8223.28114363513
577	8344.88569952975
577.5	8697.07017448497
578	7795.88944011339
578.5	7397.13361072584
579	8486.10128923462
579.5	8857.01089466678
580	8864.52281591796
580.5	8722.58906007989
581	8566.36202428045
581.5	7689.16155419223
582	10592.0695274307
582.5	8769.54082466365
583	8975.43993254821
583.5	9647.09088431667
584	8864.71787899388
584.5	8778.60520737077
585	8535.58767384783
585.5	9109.44935418083
586	8947.56942550057
586.5	8174.1641917114
587	8568.63065121593
587.5	8432.16189750843
588	8654.47419986937
588.5	9581.09910449386
589	9050.88062622309
589.5	8651.41333623528
590	8722.11504496916
590.5	8574.14190747524
591	9017.59930256634
591.5	9120.52117263844
592	8260.85771149704
592.5	8193.8206070505
593	7443.4272364239
593.5	7676.81167310938
594	7968.45254283383
594.5	7979.37304926042
595	8331.51818775866
595.5	7385.48426511716
596	7273.22255516208
596.5	7308.59099059936
597	7933.92022606239
597.5	7458.82673199946
598	7312.96215745977
598.5	7670.54727450767
599	7578.63856141685
599.5	8373.10786853948
600	7506.5274151436
600.5	6682.24045200196
601	7403.77810441505
601.5	7308.19387089763
602	7058.18231366671
602.5	7121.88757203436
603	7799.07829074746
603.5	7331.37829912024
604	7194.83280189682
604.5	7301.8554341607
605	6815.70338058888
605.5	6600.21185865225
606	6963.9019613177
606.5	7612.41911804687
607	6906.49046958697
607.5	6288.28093099224
608	7319.92707284552
608.5	7016.39879252672
609	6876.86871432455
609.5	6507.11971466688
610	6690.60052219321
610.5	7090.65717623407
611	6211.01092375167
611.5	6990.34407724738
612	7374.55099597257
612.5	7150.04213903162
613	6289.30817610063
613.5	7667.62738593725
614	6126.4499264826
614.5	6778.64590422781
615	7439.18331885317
615.5	7224.25167657161
616	6886.6024280037
616.5	7353.14142542008
617	6773.29851477069
617.5	6700.44124857003
618	7386.81276746532
618.5	7451.3216577831
619	7047.42728089032
619.5	7934.56699546208
620	7411.84805711483
620.5	8232.35342063794
621	7866.30011704184
621.5	7856.18811205979
622	6844.29234905891
622.5	7362.56544502618
623	7438.17357548117
623.5	7233.56810703505
624	8434.91510666086
624.5	7274.60970492875
625	8561.22365515173
625.5	7151.01419326772
626	8306.55264447955
626.5	8696.83380894143
627	8182.41326641938
627.5	8232.12975792648
628	8217.68707482993
628.5	8193.37452704358
629	8220.29300054259
629.5	8387.34273732368
630	8816.08663709831
630.5	7975.52714956845
631	8846.19559318355
631.5	9698.42264418231
632	8428.72291253161
632.5	9050.76059102557
633	8138.04741297189
633.5	8798.1317547385
634	9060.64079471645
634.5	9526.39435472927
635	8364.66677565255
635.5	9077.81371456527
636	9071.89613493766
636.5	9425.48148955297
637	9527.42868000326
637.5	9205.2944060134
638	9204.95275333985
638.5	9163.335780515
639	9459.34926200766
639.5	9927.92057663539
640	9362.5335830009
