# Supplementary material for: Optical gap and fundamental gap of oligoynes and carbyne
Source: Nat Commun. 2020 Sep 23;11:4797. doi: 10.1038/s41467-020-18496-4 (PMC7511338; doi:10.1038/s41467-020-18496-4)
Supplement: Supplementary file 3 — Source Data [file 41467_2020_18496_MOESM3_ESM.zip › NCOMMS-20-03672A_Source Data/FigureS3/FigureS3_Tr[8]_Em_Conc4.txt]

Wavelength	S1 / R1
nm	CPS / MicroAmps
340	68765.3168397713
340.5	67507.9601554056
341	68686.6917710249
341.5	68082.9953016021
342	70565.1652179003
342.5	71847.5501211078
343	78310.4355451622
343.5	85025.0845875627
344	88995.020239378
344.5	104732.396012978
345	119908.974209359
345.5	142523.63721256
346	161873.962066253
346.5	189125.849543004
347	231410.499315009
347.5	264573.729357531
348	314233.98165995
348.5	356684.179801518
349	399947.294448349
349.5	450056.869550002
350	498568.172520601
350.5	531253.647717988
351	575746.955226496
351.5	607217.87839888
352	627067.141938877
352.5	647507.897507898
353	646729.788783685
353.5	639675.994970319
354	637175.372045521
354.5	604864.375602207
355	579328.044797014
355.5	543712.014960262
356	504410.86557778
356.5	453076.608426343
357	413392.492264581
357.5	368724.687509105
358	323157.371972773
358.5	277507.784535693
359	234802.919708029
359.5	200769.724182168
360	178070.585485567
360.5	153089.805683609
361	137757.93129615
361.5	123855.351414407
362	116549.367753994
362.5	117674.568146611
363	121029.317479746
363.5	134230.150606814
364	145073.791051741
364.5	170353.271191889
365	193550.269954764
365.5	212558.275058275
366	248602.125354958
366.5	279459.80632365
367	306948.057642279
367.5	330420.853356633
368	358900.187003273
368.5	380267.304774133
369	396433.470507545
369.5	415140.023337223
370	418127.716677849
370.5	418251.838020773
371	413541.939807126
371.5	416378.755050653
372	407086.86656759
372.5	387307.512832478
373	367569.458616367
373.5	347987.489403993
374	330074.990516763
374.5	306694.26788734
375	279956.77696329
375.5	263498.920086393
376	240629.202970587
376.5	213118.097846674
377	203393.790706504
377.5	180403.491868851
378	169435.215946844
378.5	154676.99205217
379	140577.130685963
379.5	127645.926876203
380	120952.020716343
380.5	109029.708766281
381	100857.932237894
381.5	94996.2048227944
382	87272.6210984262
382.5	80611.2925804946
383	73588.7686458029
383.5	70167.2455561718
384	64933.1656380707
384.5	63708.7599544937
385	58723.8022858145
385.5	59990.6900965903
386	57078.625441593
386.5	53127.2780288672
387	54067.445859687
387.5	55409.8169523143
388	56483.6448598131
388.5	59554.3630424638
389	63519.86455323
389.5	71476.5198610746
390	75422.1716685624
390.5	83673.5884274382
391	94843.4353751423
391.5	102239.873842829
392	116037.267443559
392.5	133426.638675064
393	150435.239820062
393.5	166389.545229136
394	185260.943252878
394.5	199865.80313904
395	225116.061782826
395.5	243071.98131114
396	263850.395308808
396.5	278015.921616656
397	298839.514812223
397.5	299512.679097727
398	318196.400968297
398.5	325242.151943051
399	320547.945205479
399.5	325961.538461538
400	326508.557742859
400.5	317451.976411514
401	308053.007135576
401.5	305069.420137674
402	291630.212890055
402.5	274632.695895522
403	257334.695664866
403.5	244271.471051251
404	229604.783432988
404.5	217094.116959748
405	197622.802406402
405.5	186395.630713514
406	172512.401517362
406.5	155568.513119534
407	140650.548937164
407.5	131895.394314401
408	122180.779765721
408.5	113438.7582424
409	102573.82981207
409.5	93764.5823611759
410	88752.5562372188
410.5	84186.5756541524
411	75097.7759617069
411.5	68158.5490712301
412	62161.0589538749
412.5	61043.7070603713
413	58028.4316010254
413.5	52345.9383753501
414	49596.6450184932
414.5	45740.9568261377
415	42167.0903830981
415.5	41342.7664715987
416	37454.0575228983
416.5	38342.6638675064
417	35299.9475310441
417.5	34745.0957530533
418	31431.4898584562
418.5	31370.3746935917
419	31433.3245775326
419.5	31604.1593644117
420	32096.1718020542
420.5	31681.0848725742
421	32757.7672305856
421.5	31625.0547525186
422	33453.9934609995
422.5	34380.1942087307
423	38363.991487625
423.5	40553.560479986
424	44353.1947113985
424.5	46315.4822705385
425	51706.5493019324
425.5	53905.133961109
426	59407.3815345209
426.5	60831.7271187431
427	68967.529247017
427.5	74335.1489907081
428	78407.3328078933
428.5	83398.8526833814
429	83647.4128611915
429.5	90850.7035674666
430	90975.531323998
430.5	96371.8490456069
431	96686.6150926872
431.5	101356.465040461
432	98220.3066819128
432.5	99078.8783303212
433	102508.751458576
433.5	99836.4772528179
434	96452.3281596452
434.5	98170.7850745398
435	93638.8548772666
435.5	90654.2056074766
436	90129.2562658652
436.5	86462.6525725632
437	83486.3722489433
437.5	77832.2535457888
438	75540.5129402153
438.5	70160.5839416058
439	64587.6484144812
439.5	61148.3532497814
440	58856.1100746269
440.5	55560.4241521339
441	52508.6151509842
441.5	46683.4053485928
442	44827.0830293302
442.5	43191.6941293126
443	40710.7578104451
443.5	38804.3128889928
444	36083.8264012358
444.5	34136.6633599813
445	32072.776044552
445.5	29165.8168468285
446	29022.2844475557
446.5	27484.6983386768
447	27658.3925386662
447.5	25496.2454159148
448	23758.8549106492
448.5	23783.8153325357
449	22276.5790163362
449.5	22962.0120207738
450	21073.2448705208
450.5	20228.5181298822
451	20270.6644111299
451.5	19300.2915451895
452	18999.7369267195
452.5	18730.5193859419
453	17466.6122353765
453.5	17884.7106114008
454	17421.5011089063
454.5	18025.9012950648
455	16697.7503205502
455.5	17500.2194843581
456	16878.1282737749
456.5	15678.3743540335
457	16412.5586683381
457.5	16022.4548272031
458	16690.9833673767
458.5	16761.4050429966
459	15541.1709820387
459.5	17192.64504473
460	16510.6035413203
460.5	16880.9586285314
461	18556.3400828616
461.5	17147.5152115054
462	16311.6428363
462.5	18090.8614972951
463	17341.8828329933
463.5	18756.1985881804
464	18423.5074626866
464.5	18980.318869357
465	19266.02834609
465.5	19085.7543695563
466	21734.0568294533
466.5	18436.943901514
467	19930.447996727
467.5	21788.5894294715
468	20560.3649976603
468.5	21267.2851391563
469	21389.2790262172
469.5	21934.4300548361
470	22649.6599632235
470.5	21833.1677091249
471	21622.2533894343
471.5	21727.7028210969
472	21981.5506772536
472.5	22309.403911465
473	21418.5802541089
473.5	20287.6520112254
474	20535.5580187854
474.5	20350.4475349136
475	19291.3845435442
475.5	19291.8548739618
476	18744.3342983303
476.5	20398.6478610561
477	17121.6894178042
477.5	16888.3444172209
478	18188.7189069251
478.5	17455.6299523406
479	16581.6698236923
479.5	16567.9782982819
480	17304.7741333022
480.5	15676.085941149
481	15567.9527996028
481.5	15537.0937181169
482	16764.508309238
482.5	15259.8255186298
483	12955.9381383134
483.5	15802.0796822059
484	14011.0690358287
484.5	13290.492186359
485	13076.855716746
485.5	13497.3268281282
486	13025.320522181
486.5	13468.5053172841
487	11560.8619685498
487.5	12337.037361099
488	11566.4339749394
488.5	12906.7971913877
489	12954.0481400438
489.5	11250.7305669199
490	12636.4326154205
490.5	12604.3064713777
491	12047.4898631895
491.5	12325.48630177
492	12691.836377429
492.5	13098.7805589591
493	11650.3153468816
493.5	13042.336533131
494	12880.8014720916
494.5	12373.0594140306
495	12638.6456509048
495.5	12931.2861229494
496	12915.0753622343
496.5	13405.7653552966
497	12235.36282669
497.5	12246.6831899694
498	12822.0072269495
498.5	13086.7876026057
499	12644.5508702254
499.5	12904.5413498791
500	12409.6350279509
