# Supplementary material for: Optical gap and fundamental gap of oligoynes and carbyne
Source: Nat Commun. 2020 Sep 23;11:4797. doi: 10.1038/s41467-020-18496-4 (PMC7511338; doi:10.1038/s41467-020-18496-4)
Supplement: Supplementary file 3 — Source Data [file 41467_2020_18496_MOESM3_ESM.zip › NCOMMS-20-03672A_Source Data/FigureS3/FigureS3_Tr[10]_Em_Conc5.txt]

Wavelength	S1 / R1
nm	CPS / MicroAmps
350	139602.819392705
350.5	145957.823092795
351	152484.355779002
351.5	162962.566272158
352	170260.004279906
352.5	176489.507115864
353	179133.072563263
353.5	185300.345779612
354	191633.43414608
354.5	188999.759235976
355	198723.963220116
355.5	198319.327731092
356	199265.946901707
356.5	213430.922107063
357	216497.326203209
357.5	233303.912915563
358	252113.42964152
358.5	279133.805640957
359	312733.782195148
359.5	354568.112990111
360	398037.485628727
360.5	445568.194012233
361	500923.670048995
361.5	542238.421955403
362	588593.502696032
362.5	648154.101698548
363	682702.094605453
363.5	714564.664972583
364	734528.691270671
364.5	756014.846858394
365	755174.357735363
365.5	753669.295548723
366	730167.642576402
366.5	706446.086304744
367	666773.95129278
367.5	625439.137547266
368	575208.205018344
368.5	518497.667685379
369	459594.742899971
369.5	405046.658800815
370	349217.409948542
370.5	295908.250489027
371	251827.1711092
371.5	210612.398112398
372	181847.475832438
372.5	148754.563023406
373	123556.89201525
373.5	105157.077208352
374	93093.1737041312
374.5	86302.475780409
375	80719.1734871864
375.5	82992.4650161464
376	79435.3648391166
376.5	85036.5748709122
377	85675.138359035
377.5	89753.5807379142
378	95291.9324880885
378.5	94819.7108925789
379	96851.4531754575
379.5	98706.1097390744
380	103164.130873839
380.5	102723.902648686
381	100682.13556773
381.5	99136.423555998
382	96478.4946236559
382.5	90374.5469190496
383	91421.3647462903
383.5	84771.7373769963
384	82092.3606257728
384.5	77237.3018005912
385	73659.6361294477
385.5	70392.6518773164
386	66478.4946236559
386.5	63600.7302405498
387	58302.2262803126
387.5	57153.5801410074
388	54780.9032535397
388.5	51892.880189288
389	48324.0522595845
389.5	45002.9536544761
390	45789.459582563
390.5	41722.7094205628
391	40503.95389358
391.5	40009.6602801481
392	39367.5465630444
392.5	37206.808738775
393	36141.3480615583
393.5	36691.3421306727
394	36184.3872562188
394.5	36900.7654088895
395	34369.9731903485
395.5	34661.7188340325
396	33488.3220899293
396.5	35432.2247891259
397	33275.9455533437
397.5	34317.809249953
398	33808.6414780204
398.5	36312.7740269521
399	34004.4622456386
399.5	36411.4819687978
400	37436.1730717549
400.5	36510.6657353178
401	39102.7015437393
401.5	40285.7603265832
402	41925.0073811633
402.5	43827.5917665395
403	45876.980929358
403.5	48093.9835475026
404	53021.327014218
404.5	57300.0536768653
405	61532.2688850128
405.5	67112.8312637747
406	71993.1409586582
406.5	79028.6619926398
407	83776.5243083535
407.5	87577.5230219883
408	96790.667670143
408.5	103383.357538594
409	107197.590944533
409.5	111343.804537522
410	112561.350520468
410.5	118476.538368564
411	117956.847677137
411.5	117496.704065434
412	117659.677159865
412.5	113474.795346833
413	110084.845881216
413.5	111365.041808943
414	103570.660357066
414.5	98162.9693291078
415	92068.1029613491
415.5	89150.4110914074
416	85547.7041296112
416.5	74504.6447940719
417	71411.2610065433
417.5	66607.6268684754
418	61821.8045720133
418.5	57797.1061179566
419	54388.2333925974
419.5	48726.7055691505
420	49296.5309848566
420.5	45006.5791240366
421	42681.7803325365
421.5	41618.5901736121
422	37701.9748653501
422.5	36530.6615810255
423	35159.7071365355
423.5	34262.0481927711
424	33617.729126422
424.5	32832.6180257511
425	31686.633463454
425.5	31227.3836009328
426	29374.6136687361
426.5	29399.9086291688
427	26971.1215580927
427.5	27461.7391538234
428	27040.8300405881
428.5	25606.5776392509
429	27914.4816458249
429.5	27242.900172117
430	26042.5073984396
430.5	25585.2663230241
431	26461.5715591889
431.5	27209.7847463563
432	26364.539425994
432.5	27293.8130427747
433	27602.1009754529
433.5	26769.8758264796
434	30065.0782552574
434.5	31592.8156592816
435	32278.0380121682
435.5	37747.9892761394
436	38068.8094404181
436.5	43534.3784452392
437	47633.1600075437
437.5	53943.5824347218
438	56438.149604179
438.5	65581.7211833809
439	71872.3942222342
439.5	79069.5164075993
440	85776.4759627012
440.5	93498.2351197694
441	104011.847065159
441.5	111326.599326599
442	120905.445051544
442.5	128008.165019338
443	140357.017850893
443.5	143491.721631444
444	144662.732099065
444.5	151292.999274954
445	153217.761721172
445.5	155597.926793243
446	156041.172666523
446.5	150748.761042879
447	147002.765026442
447.5	137557.293070909
448	134874.70729147
448.5	138597.861509871
449	128730.488232281
449.5	119889.979505986
450	111164.996228042
450.5	105821.530507836
451	99921.7041496801
451.5	87676.7676767677
452	82011.7928973372
452.5	76211.4774377454
453	69583.7377332039
453.5	64516.1290322581
454	61377.5674803742
454.5	56267.499461555
455	50575.0833064603
455.5	48127.7651883026
456	45232.3395111469
456.5	40458.3848926669
457	37288.3181218534
457.5	38386.0648907287
458	31529.589306888
458.5	31961.506411118
459	30570.5059203445
459.5	28171.6719685124
460	27512.5424826024
460.5	25486.9736239459
461	25152.6645683695
461.5	25604.3600259011
462	23240.1391173061
462.5	21866.16399623
463	22315.0518798006
463.5	20734.1670028237
464	20364.6760532988
464.5	20131.3381418883
465	20548.1294209408
465.5	18415.8095956061
466	19568.2601205857
466.5	18557.9228055054
467	17960.0409284291
467.5	18475.6261782925
468	19044.7970261024
468.5	18159.3509912427
469	17570.8087422858
469.5	16694.0413042893
470	17246.954834537
470.5	16615.9480785285
471	18670.9712133441
471.5	17818.6327366832
472	19115.4725097459
472.5	18324.3956991565
473	18180.838742694
473.5	18753.5364966454
474	19308.4504766521
474.5	19646.3654223969
475	20302.1082958615
475.5	22015.8794240345
476	22529.6761863745
476.5	25166.2046133556
477	27527.621710261
477.5	28170.9088952268
478	28168.63515295
478.5	30621.8550709039
479	34235.8830812295
479.5	36863.7573606518
480	38636.7925800103
480.5	40598.0603448276
481	44331.7872937116
481.5	46922.0835126991
482	47962.2132253711
482.5	51608.5610445551
483	54272.1433583419
483.5	56202.176958724
484	56567.6709966043
484.5	54952.45535113
485	57342.6573426573
485.5	55718.9498394539
486	56307.7005894544
486.5	57491.759874642
487	55298.2985138919
487.5	54800.419885339
488	56461.8329873001
488.5	52134.8677134868
489	49908.3261432269
489.5	49942.1778769868
490	48667.439165701
490.5	46392.7235542639
491	43532.2041212644
491.5	40024.7798098419
492	38206.4279551337
492.5	36709.6113417066
493	33802.5885595396
493.5	33823.2115841798
494	30820.2556220676
494.5	30355.4067192395
495	27705.1610295108
495.5	26864.3015281603
496	23518.6234053456
496.5	23879.3915735631
497	22174.9205151695
497.5	20758.7302442045
498	20308.5387561357
498.5	19345.1179810047
499	17258.1167080142
499.5	18947.7656191041
500	16034.710431994
500.5	16458.0185624865
501	15887.9763026794
501.5	15631.737818025
502	14185.733512786
502.5	13545.9672414258
503	12198.3986243216
503.5	13809.8449089683
504	13527.351118297
504.5	11502.922873845
505	11457.9963334412
505.5	12486.54467169
506	11271.4035324255
506.5	12619.0604315772
507	11481.8608161285
507.5	11555.3875644591
508	11309.4757250182
508.5	10217.0103787572
509	11342.2566252755
509.5	11364.8634056797
510	10367.5777568332
510.5	11415.0333835882
511	9692.22462203024
511.5	10267.3277999353
512	10115.6846919559
512.5	10195.5495616993
513	9474.33585443975
513.5	9287.67565821354
514	10010.7933081489
514.5	9314.59645722285
515	9386.75034490221
515.5	9752.15517241379
516	10428.4559417947
516.5	9541.00746570358
517	9929.30764664616
517.5	8585.0813962906
518	9974.92788396733
518.5	10190.8767389194
519	9825.82711928285
519.5	9391.19170984456
520	9913.79310344828
520.5	10970.3504043127
521	9584.49202192284
521.5	10180.9954751131
522	11003.2362459547
522.5	10924.8446035035
523	11027.8257118205
523.5	10506.41458474
524	10670.6087891412
524.5	10821.1673907764
525	13168.1701898479
525.5	11293.8005390836
526	11776.1190007815
526.5	12128.3993208096
527	11992.9928581054
527.5	13125.9770362784
528	13044.0641422989
528.5	13155.7664312288
529	14128.9400598593
529.5	12874.9596817547
530	13863.0417779216
530.5	13666.2003658668
531	14127.0354793486
531.5	13099.3773752729
532	13446.5103745621
532.5	14083.7484852565
533	15467.1121769826
533.5	13262.8854863058
534	12807.0600263675
534.5	14594.7987482465
535	14254.5336962087
535.5	13975.6570443774
536	13786.9630908698
536.5	13750.6054571875
537	13705.6522325644
537.5	13553.932796206
538	13280.427564985
538.5	13189.4161664558
539	11376.1962528643
539.5	13143.3650246438
540	12540.4530744337
540.5	12095.3589459759
541	10264.4024075666
541.5	12088.8313230254
542	12050.1415285079
542.5	11703.6160137753
543	11072.1982758621
543.5	11251.0766580534
544	10452.1147301896
544.5	10732.6807431977
545	10210.9545491284
545.5	9499.20615699255
546	9743.23087689078
546.5	10177.6361967496
547	9660.40579086163
547.5	9685.42599687045
548	9198.81305637982
548.5	9881.52934841142
549	8796.07144784416
549.5	8897.27689404152
550	9172.3377356968
550.5	9301.94936504085
551	8227.57582275758
551.5	9110.26656963424
552	9131.80508040837
552.5	8586.34797588286
553	8219.91645330818
553.5	8928.81227914003
554	7633.58778625954
554.5	8981.0669399644
555	8216.81618578087
555.5	8970.42185227089
556	8011.4372032801
556.5	7706.19459488589
557	8943.24273361528
557.5	8154.88888288824
558	7892.68108719662
558.5	8764.59642404466
559	8321.8873717379
559.5	7541.88439368637
560	9104.86760229507
560.5	8538.2605650874
561	8231.23009661575
561.5	8002.58669468919
562	8667.33062367097
562.5	8369.43943593746
563	8081.24343398971
563.5	7926.23746360401
564	8162.05586832961
564.5	8028.88242267486
565	8178.13765182186
565.5	7926.45116065892
566	8209.29669205717
566.5	7860.87331071986
567	8624.4070720138
567.5	8204.02104979085
568	7253.60657947957
568.5	8235.67532537668
569	7888.43119834155
569.5	7385.24568070942
570	8029.09874713728
570.5	8291.82931753937
571	7741.90067707912
571.5	8544.93503692921
572	8002.80232808795
572.5	8156.56293743943
573	8451.76571920758
573.5	7184.56529343702
574	9034.03268432124
574.5	8966.55716516775
575	9480.7153630683
575.5	9490.9404659189
576	8774.29078968617
576.5	9552.51190700428
577	9018.98306915454
577.5	9822.12534646538
578	9356.37824574649
578.5	10516.3812862343
579	10227.7009204931
579.5	10524.6113989637
580	10060.5245460659
580.5	11116.5074739626
581	9657.54714443279
581.5	9959.24536449758
582	10033.7154416723
582.5	11102.7271747332
583	11202.068074106
583.5	11370.372366223
584	11278.7026793665
584.5	11582.8035772007
585	11431.6527365867
585.5	11281.940816931
586	11409.9209667413
586.5	10787.3994565948
587	10358.7806851902
587.5	10860.5070028764
588	11144.6107462044
588.5	10241.2073844495
589	10645.1612903226
589.5	10259.8626632557
590	10925.7265877287
590.5	10828.8662015462
591	10936.0269360269
591.5	10447.8013840644
592	10257.5176807213
592.5	10105.0929668553
593	9203.28187412285
593.5	10863.1032805491
594	9604.48928937571
594.5	10185.6104611893
595	9140.42277825712
595.5	10339.3353670059
596	10110.5419250472
596.5	8920.63064277052
597	9699.55690046471
597.5	9750.16880486158
598	10078.146052277
598.5	9703.50404312669
599	9287.00629032694
599.5	9218.5773201434
600	8710.66044605054
600.5	9271.4874807967
601	8143.67382159422
601.5	8903.99870487292
602	9844.64343510627
602.5	9079.88683820558
603	9094.58912427473
603.5	9122.06838852455
604	9022.11090463494
604.5	8266.47216143934
605	8064.51612903226
605.5	8809.02992915061
606	7789.96738456562
606.5	6837.33074914533
607	8500.18889308651
607.5	8762.49865605849
608	8023.04606520744
608.5	8392.96282347878
609	8257.32635328404
609.5	9207.40900279991
610	8302.78197110201
610.5	8917.98685203147
611	8127.0182992465
611.5	8514.66414380322
612	8638.78572581947
612.5	7611.74692291082
613	9054.16329830234
613.5	7947.19827586207
614	9611.76027139088
614.5	8652.2911051213
615	7501.34916351862
615.5	8886.25592417062
616	7938.65096937949
616.5	8415.33580685057
617	8526.48336526268
617.5	8242.42424242424
618	8942.52006679955
618.5	8389.98597172764
619	9185.18518518518
619.5	8792.75002697163
620	8840.01724881415
620.5	8503.30983262473
621	8550.23600809171
621.5	9049.40706123882
622	8384.55731694166
622.5	9443.63499001673
623	7911.00791100791
623.5	8645.99886874781
624	8771.45633164202
624.5	9440.06904736218
625	9187.90752815649
625.5	9198.06867531627
626	9373.48488929591
626.5	9592.32613908873
627	10002.1567993098
627.5	9572.86161147665
628	9380.55959890021
628.5	9615.12564302836
629	9658.4470943722
629.5	10275.4465246396
630	9433.96226415094
630.5	10880.1034148443
631	10803.2193593691
631.5	10268.1579301981
632	10983.3765112263
632.5	9961.93407305418
633	10025.0626566416
633.5	10857.5286968265
634	10586.7140779053
634.5	11083.4775086505
635	11440.5979331373
635.5	9722.10969780442
636	11599.0504963315
636.5	10853.4647599041
637	11400.1674906124
637.5	10893.2461873638
638	11698.4285290709
638.5	11726.0155807747
639	12866.1595727464
639.5	11680.4822908817
640	11886.1516899359
