# Supplementary material for: Optical gap and fundamental gap of oligoynes and carbyne
Source: Nat Commun. 2020 Sep 23;11:4797. doi: 10.1038/s41467-020-18496-4 (PMC7511338; doi:10.1038/s41467-020-18496-4)
Supplement: Supplementary file 3 — Source Data [file 41467_2020_18496_MOESM3_ESM.zip › NCOMMS-20-03672A_Source Data/FigureS3/FigureS3_Tr[10]_Em_Conc4.txt]

Wavelength	S1 / R1
nm	CPS / MicroAmps
350	129202.871174915
350.5	132501.758753179
351	133025.914839684
351.5	148403.493119204
352	145841.204728234
352.5	158557.681911558
353	160459.770114943
353.5	163015.915834907
354	165565.782349756
354.5	167229.684079669
355	167661.421595225
355.5	177202.212329691
356	179722.380063317
356.5	190652.638411814
357	194472.903747641
357.5	220767.274498133
358	240715.787204226
358.5	268468.907290145
359	303720.679428417
359.5	346720.069279065
360	392552.84728214
360.5	445829.390293362
361	493736.162859766
361.5	549978.399395183
362	600318.815519291
362.5	658134.443333243
363	692218.382114699
363.5	726649.204763319
364	759234.77510051
364.5	768576.290414067
365	771926.506349635
365.5	763486.149360117
366	746299.641422448
366.5	718104.101287739
367	680546.554331389
367.5	630502.974580855
368	590053.218791366
368.5	527690.812911584
369	474529.526281635
369.5	412053.523254559
370	356431.085838072
370.5	302201.953694209
371	258928.571428571
371.5	216271.717690292
372	180885.252099706
372.5	151502.876124119
373	122046.818402984
373.5	103558.12321149
374	93159.4860166289
374.5	84985.1471779638
375	78694.5579519931
375.5	76396.7458649857
376	75825.6632376827
376.5	76798.4883250101
377	80589.7470580279
377.5	83580.8001727769
378	83894.9695368523
378.5	87546.3727693682
379	88972.870832771
379.5	91135.5390696919
380	89912.4579124579
380.5	91481.0314567301
381	90425.1006675135
381.5	84672.4016663962
382	85437.4712457038
382.5	81114.6514014149
383	77480.5960461909
383.5	75615.7436132617
384	71465.2956298201
384.5	71193.3045356371
385	63097.6176327589
385.5	61439.5331243921
386	58239.0582390582
386.5	56009.0825539277
387	51428.5714285714
387.5	49822.8341132239
388	47223.0472230472
388.5	44606.7597434101
389	44430.0308091455
389.5	42388.8978886549
390	40296.0082104467
390.5	37672.8017462071
391	38718.9034590686
391.5	36277.6877363587
392	34185.7262441606
392.5	35947.3599050752
393	32509.7880383421
393.5	32110.7116793254
394	32625.3734959218
394.5	30411.2554112554
395	30864.0314291096
395.5	30054.4973830465
396	31550.7732237482
396.5	30866.1926308985
397	29519.098207769
397.5	30164.2876380286
398	31619.0579142232
398.5	31087.3843996872
399	30778.7926282225
399.5	30338.9876216931
400	32505.3995680346
400.5	33487.14212472
401	34280.0118671953
401.5	34861.7411968028
402	36865.986063847
402.5	38568.685256809
403	39205.1123035026
403.5	41896.8072208002
404	45508.4015510556
404.5	48549.9636481137
405	54720.3362431296
405.5	57180.6357601598
406	62915.5180801038
406.5	65823.4660925727
407	69898.2904133305
407.5	77136.4701446309
408	79366.3644214162
408.5	84027.7215974975
409	88286.0067891589
409.5	92882.0147380355
410	94776.521270867
410.5	97781.7405636162
411	95404.7433170916
411.5	98377.4736103237
412	96669.0023176845
412.5	96684.6361185984
413	92161.6739019063
413.5	89088.602812188
414	86612.685560054
414.5	83016.7326812707
415	79007.8710340537
415.5	72104.3693900105
416	67666.7298475536
416.5	63890.5349350859
417	59389.3542285869
417.5	54569.5579243547
418	51493.0002967119
418.5	49515.9584564905
419	44799.4818373185
419.5	42177.6442242616
420	39801.5316578578
420.5	37749.1144101025
421	35850.4339362479
421.5	34742.4684159378
422	33772.9870270563
422.5	29939.6356580791
423	28200.330811573
423.5	28317.3918900714
424	26198.394030335
424.5	27915.1466018106
425	26285.2203041846
425.5	25464.2770253832
426	24470.4360480785
426.5	24365.1802374321
427	24873.069028843
427.5	24336.8216110976
428	24192.243378823
428.5	24730.3981188681
429	22205.9937249811
429.5	22503.4402741426
430	22396.9308910142
430.5	21753.7988178457
431	23248.9064103256
431.5	23217.5157258173
432	23134.9313223808
432.5	21403.8315835047
433	22990.0547125569
433.5	25163.6993343796
434	26063.2849981133
434.5	26896.1225207674
435	28193.3567377802
435.5	31223.8111973183
436	32896.691424713
436.5	36438.5553849883
437	37106.4060803474
437.5	42178.0792420327
438	47809.410620712
438.5	52222.0721329191
439	60977.9171284158
439.5	64112.6090832951
440	70163.5980778576
440.5	77699.7840172786
441	86142.6256077796
441.5	92525.6341068538
442	100537.823302073
442.5	105240.375510646
443	113106.507275383
443.5	113846.818390432
444	121272.742018329
444.5	125489.666351479
445	125374.423185903
445.5	127669.916020846
446	129852.238039925
446.5	125533.754932166
447	120534.268753373
447.5	116404.83465376
448	117602.673277999
448.5	110308.97287396
449	106976.116583457
449.5	99046.5386381439
450	92830.1886792453
450.5	86708.6384392985
451	83479.4335805799
451.5	74819.0949346582
452	68004.2181542871
452.5	65518.8258507447
453	61503.9706120685
453.5	54513.0063274025
454	50633.5954175786
454.5	46510.3687259733
455	43939.1487295679
455.5	39483.6544706647
456	38231.1677099072
456.5	33217.3021398311
457	31455.2087555736
457.5	31646.0827500473
458	28983.9398691397
458.5	27922.6922557102
459	25008.1019768824
459.5	24462.7652385457
460	23265.2399481193
460.5	22551.9127162466
461	21852.6031102096
461.5	20599.8592388068
462	20123.5467076691
462.5	19447.1491939846
463	19200.5632887396
463.5	18266.3207955037
464	17889.474395352
464.5	15919.7794475377
465	17017.9378263575
465.5	17687.6267748479
466	17823.8677793081
466.5	16509.943795936
467	15757.4116691485
467.5	16657.1869667669
468	15947.2389653215
468.5	14840.6455275322
469	15825.353027106
469.5	15176.5183281483
470	15224.163619125
470.5	16178.6118751011
471	14269.0502672056
471.5	14130.5522533232
472	15775.6827575029
472.5	15952.9806884971
473	15263.8817723362
473.5	15804.7143514384
474	16762.0384366228
474.5	18804.2039283495
475	18761.8275209516
475.5	20149.636712314
476	20134.0468082806
476.5	19145.6038021171
477	21206.204577503
477.5	23345.1456704628
478	23488.0259775403
478.5	26966.4741132646
479	28020.9684392564
479.5	30872.04740388
480	32585.23953388
480.5	36632.8074346229
481	35654.5209176788
481.5	39051.5285729718
482	40815.2261821319
482.5	41949.9298586382
483	43852.0834456364
483.5	46114.7323722717
484	44967.7645598986
484.5	46838.3443440744
485	47717.0000270658
485.5	47967.3918911623
486	48378.8095946348
486.5	49237.3201099553
487	47687.3140384095
487.5	46923.9917828955
488	45936.3957597173
488.5	43151.109792605
489	43913.7341482459
489.5	40319.5234226916
490	40344.576165915
490.5	38595.1681973659
491	36160.5094853874
491.5	34135.7857722478
492	32419.4246160502
492.5	30985.7632979442
493	29580.6930025617
493.5	28465.0460027521
494	25828.4600389864
494.5	23117.6407043319
495	23176.0352232517
495.5	22529.580204225
496	21196.1657891184
496.5	20167.3866090713
497	17596.3352196174
497.5	18639.4044022443
498	16155.0888529887
498.5	16252.9071339716
499	16176.9471751107
499.5	14588.6802647575
500	14757.0615372164
500.5	14636.7809883878
501	12799.0495220608
501.5	12176.3546532034
502	11578.0098777427
502.5	13747.4679270763
503	12382.6481061832
503.5	12604.5883940621
504	10986.6378728573
504.5	11902.5127526922
505	10247.9517616202
505.5	10967.0448406267
506	9743.0638022239
506.5	9769.69500148846
507	10160.7890825564
507.5	9013.88625720705
508	10637.7234191911
508.5	9263.51041132147
509	8710.23587967972
509.5	9505.8061031596
510	8977.24498928697
510.5	9491.96418940783
511	9587.08039644603
511.5	9357.63982525214
512	8449.63960802311
512.5	9187.45102277947
513	8622.78030772547
513.5	9355.9028716673
514	8871.51139274639
514.5	8262.67753955824
515	9018.98306915454
515.5	9179.76132620552
516	10176.1888007795
516.5	8582.76429785971
517	9069.80510716407
517.5	8161.7209880547
518	9277.29092286054
518.5	8694.94774930468
519	8834.97244137037
519.5	8571.27406446031
520	8961.10556290318
520.5	9162.16216216216
521	10359.6190681738
521.5	9002.91986590246
522	8249.75736007765
522.5	10668.179117377
523	10234.5875191899
523.5	8905.44041450777
524	9113.03407247161
524.5	10199.9514288027
525	9402.35599265103
525.5	10762.2592652533
526	10772.4290612598
526.5	10073.4579237334
527	11131.5249108397
527.5	10605.4867160868
528	10852.5457588683
528.5	10911.2515529628
529	11043.011043011
529.5	11675.0445921842
530	12499.6625361086
530.5	12361.9714516563
531	11432.5774530159
531.5	12628.1705342688
532	11856.8534773801
532.5	12441.6376541711
533	11664.3266011448
533.5	12401.3833351346
534	12485.1688059541
534.5	11483.3828694947
535	13605.0749088946
535.5	11954.5564940497
536	11611.8927385164
536.5	12349.3487542561
537	12097.3186077282
537.5	12195.45171845
538	10202.1537880219
538.5	10125.2835079382
539	12012.417330274
539.5	10175.4385964912
540	10836.3734630455
540.5	10443.1578377793
541	10167.933151248
541.5	10270.5478526447
542	10113.5749053542
542.5	10847.8601111771
543	9322.49322493225
543.5	9552.85101330383
544	9899.65107787185
544.5	9627.60634989318
545	9630.6887156384
545.5	9368.06194834028
546	8688.61305990286
546.5	8794.00384230322
547	8825.91093117409
547.5	8568.95712818295
548	9248.77312193281
548.5	9560.33272118397
549	7452.40988254354
549.5	8253.09491059147
550	8491.53550759911
550.5	8147.40874632422
551	8527.17361973123
551.5	8085.81747614684
552	8182.11276733636
552.5	7907.37842068333
553	8455.57446578599
553.5	7688.77977716028
554	8585.77676980399
554.5	7465.31064888697
555	7613.59647938659
555.5	7413.62049839011
556	7601.48795083293
556.5	7810.59971352126
557	7619.35640755451
557.5	8789.72278566599
558	8006.92490802857
558.5	8190.51738119695
559	7874.22881264206
559.5	7854.03902728671
560	7696.26839381047
560.5	7282.92827664338
561	8336.49109511179
561.5	8181.22907441408
562	8416.96341858207
562.5	7637.51591149148
563	7976.85360445622
563.5	7216.60630304341
564	7551.03691917694
564.5	8021.02810069642
565	7665.31713900135
565.5	7245.59316535093
566	7180.6500377929
566.5	7410.81329618911
567	8021.46283298556
567.5	8294.38305460244
568	7837.83783783784
568.5	7626.77484787018
569	8566.87295624679
569.5	7244.61384586273
570	7007.38616379427
570.5	7811.86646844168
571	7533.00753300753
571.5	7304.00908943353
572	8445.07999892076
572.5	7379.87356540142
573	8553.00434395489
573.5	8083.70282253704
574	7434.03979238754
574.5	7242.2645588434
575	8070.61109911466
575.5	8879.17307640407
576	8438.81856540084
576.5	9247.77568077649
577	9658.56825929333
577.5	8926.16363734427
578	9727.94277043139
578.5	8426.51110030789
579	8669.5835358937
579.5	9123.79204232576
580	9676.2890488127
580.5	10065.8462867012
581	9508.11701466735
581.5	9966.06152022841
582	10428.4559417947
582.5	10241.2073844495
583	10022.9017917284
583.5	10485.1752021563
584	10214.5321259163
584.5	10272.0336469764
585	10117.9073469498
585.5	10074.2741390952
586	11074.7953864023
586.5	11237.469009378
587	10180.1096319499
587.5	10907.3281085885
588	9812.40201113694
588.5	10266.2211683552
589	10006.2033066321
589.5	10144.0673393406
590	10203.5321990093
590.5	10474.3136355047
591	8750.20192773679
591.5	10005.6635831603
592	9510.21067945471
592.5	9717.6236237853
593	8970.66350583228
593.5	9840.39685107301
594	9643.79734594101
594.5	8431.65777705943
595	8930.25257551712
595.5	9111.9234490915
596	8322.33564060438
596.5	8609.32497511367
597	9541.00746570358
597.5	8510.63829787234
598	8268.6920922215
598.5	8924.49127711621
599	9013.62839023074
599.5	9087.96720780972
600	8876.29839471199
600.5	8080.20754513026
601	8509.72154898476
601.5	7624.50657005353
602	8743.75927675078
602.5	8112.11427031397
603	8894.87870619946
603.5	8254.43068705997
604	8579.05954083147
604.5	7447.78455394247
605	8562.24509088945
605.5	7730.01508295626
606	7805.11518621546
606.5	7831.6994787869
607	8045.1391701088
607.5	8012.30171576562
608	8234.34125269978
608.5	8322.07511483383
609	7685.46234123453
609.5	8334.00979516736
610	8130.52051538316
610.5	8060.15362977388
611	8830.91630883902
611.5	7851.70794884248
612	7980.09035085346
612.5	7577.3918671125
613	7034.25139332287
613.5	7963.71784142753
614	7439.95471331914
614.5	8435.39622029362
615	7803.85061971755
615.5	8147.40874632422
616	7891.0388066155
616.5	8204.46387606941
617	7536.46677471637
617.5	7619.15054576894
618	7784.41495256372
618.5	7704.9933764092
619	7895.02047855141
619.5	8954.17410593518
620	9004.39436012186
620.5	8556.929223128
621	8247.25542155643
621.5	8463.61185983828
622	8681.5415821501
622.5	8629.75647905936
623	9146.50646750014
623.5	8131.83262426625
624	8706.23225632013
624.5	8476.63526172286
625	8961.83123684069
625.5	9923.47835491983
626	8686.50354743856
626.5	10134.402774767
627	8296.96675825656
627.5	9644.47806354009
628	9514.05546721289
628.5	8789.72278566599
629	9726.78773508649
629.5	9450.51977858782
630	9660.2714590248
630.5	9815.02453756134
631	10710.5184864631
631.5	10601.2786274986
632	10270.6491265905
632.5	10053.637368265
633	9386.12579566296
633.5	11182.5401112852
634	10264.8382142953
634.5	10604.6259975653
635	10723.6433375652
635.5	11946.9146146985
636	12433.2488267976
636.5	10929.6990959385
637	9846.08726230085
637.5	10436.0488633606
638	11923.7098384095
638.5	10555.7949159845
639	10817.5352245991
639.5	12006.9073444498
640	10908.0109080109
