# Supplementary material for: Optical gap and fundamental gap of oligoynes and carbyne
Source: Nat Commun. 2020 Sep 23;11:4797. doi: 10.1038/s41467-020-18496-4 (PMC7511338; doi:10.1038/s41467-020-18496-4)
Supplement: Supplementary file 3 — Source Data [file 41467_2020_18496_MOESM3_ESM.zip › NCOMMS-20-03672A_Source Data/FigureS3/FigureS3_Tr[8]_Em_Conc5.txt]

Wavelength	S1 / R1
nm	CPS / MicroAmps
340	64196.3032288255
340.5	67242.2815279958
341	64889.5124517713
341.5	64385.4382232067
342	67208.7668677684
342.5	72048.1294354721
343	74145.2058780736
343.5	79286.6539979535
344	88593.2223127984
344.5	98071.3033313852
345	114130.751734997
345.5	132027.703410546
346	151513.382563264
346.5	180749.941684161
347	213296.722556523
347.5	249570.409203437
348	283235.810415448
348.5	332400.850890229
349	373148.256153039
349.5	413195.864244407
350	455684.765818542
350.5	494521.22841364
351	536774.569845436
351.5	564243.202240635
352	590663.906464122
352.5	602338.839350972
353	601515.81402128
353.5	596809.937598414
354	591899.947402256
354.5	562262.607374511
355	531527.064862343
355.5	505596.633252477
356	457689.047382421
356.5	418432.481273135
357	382119.28266838
357.5	333994.516072575
358	292109.877264758
358.5	258157.725760318
359	216671.04150261
359.5	183076.78827
360	164122.582148683
360.5	142057.772309135
361	134603.618564811
361.5	126588.565251687
362	119035.807044679
362.5	123047.2742138
363	134236.81289795
363.5	145616.338439096
364	166374.371565533
364.5	188922.234200635
365	218745.430618512
365.5	245706.775700935
366	280059.593362935
366.5	312706.150208704
367	348604.821037253
367.5	381954.184198224
368	400659.545905562
368.5	426157.129908482
369	450106.404687637
369.5	464643.221946593
370	473504.522906332
370.5	478974.20952936
371	474300.566555692
371.5	462079.020265345
372	458218.817613005
372.5	437649.251558041
373	415045.281916448
373.5	391794.422543437
374	373305.28284245
374.5	345626.297780247
375	321443.130860171
375.5	302570.70914095
376	277018.380642159
376.5	241528.52088998
377	226036.987340295
377.5	206898.565962791
378	187392.382898001
378.5	171771.98202929
379	157390.364332252
379.5	143803.051074877
380	132625.065670422
380.5	120201.990717768
381	113008.201266673
381.5	103190.588784774
382	98100.3438028087
382.5	86706.8870041678
383	81643.3566433566
383.5	77930.812644384
384	71224.5730605584
384.5	69490.1915061066
385	64972.9887574828
385.5	62056.8927789934
386	62195.2287791631
386.5	56873.8339552239
387	61904.0676483452
387.5	60905.854199498
388	62439.8495144215
388.5	65084.7853369524
389	71651.7270577243
389.5	75151.0904791101
390	84822.9933403435
390.5	96015.8665344456
391	107711.639052044
391.5	117170.421755225
392	135512.656013064
392.5	157116.181361965
393	169420.885430329
393.5	192354.793561931
394	212107.074123753
394.5	232603.562370638
395	260487.520070063
395.5	282830.051057622
396	296283.340620901
396.5	320200.635735324
397	338347.625040241
397.5	349098.11463706
398	359480.944587328
398.5	368005.132242732
399	371561.105114217
399.5	375142.464712587
400	369020.23584219
400.5	361263.575849585
401	348899.57732109
401.5	340933.577938907
402	328335.177313224
402.5	314902.933878266
403	297697.464296124
403.5	283799.959127668
404	257236.323275988
404.5	244732.76642997
405	223527.692532515
405.5	209327.422271481
406	196021.731510691
406.5	174912.485414236
407	165985.043234401
407.5	150776.959925225
408	138527.003001953
408.5	127371.03609528
409	115586.690017513
409.5	107859.458512223
410	96702.7200373167
410.5	90986.0223525636
411	84650.8371740272
411.5	78073.9617358843
412	69844.8865130138
412.5	65840.9768066834
413	60713.1384516544
413.5	55244.1018453632
414	51753.8479511668
414.5	50781.592403214
415	45797.7436375827
415.5	42323.5543595893
416	41422.3622414749
416.5	39011.1335145086
417	38416.6277440448
417.5	38213.5877016423
418	34684.27665605
418.5	35095.3837192369
419	34812.6261592019
419.5	34673.9828381297
420	34052.3792821232
420.5	33620.3122719977
421	34634.5587592199
421.5	35080.5390709504
422	36519.5577983257
422.5	40100.4702240136
423	41264.4717272754
423.5	46084.5663489093
424	47426.1062204862
424.5	51509.3015093015
425	53450.6878060154
425.5	61145.1942740286
426	66890.3150525088
426.5	70564.2221898236
427	76041.970271058
427.5	82382.4670966236
428	85936.3585892529
428.5	93007.6851420587
429	94058.538295262
429.5	99417.5888177053
430	105067.912954579
430.5	108336.983501241
431	112679.753813844
431.5	112910.770670097
432	113280.79392878
432.5	113270.875288212
433	115210.996883828
433.5	112632.959347224
434	110014.598540146
434.5	108399.976650517
435	105127.980620494
435.5	102927.895120175
436	96639.6359605624
436.5	95953.1167998134
437	89465.5419013982
437.5	88202.6735158485
438	80466.8304668305
438.5	76752.7890244968
439	72746.8874828702
439.5	69299.1403176453
440	63801.2088650101
440.5	59593.574156681
441	56461.2557963195
441.5	51968.5039370079
442	49087.6231562992
442.5	46100.4289090538
443	43997.3211425909
443.5	41543.7202372257
444	39568.9755869641
444.5	36026.5827212312
445	34035.230984601
445.5	32603.3069901724
446	30592.2877076218
446.5	29908.176650634
447	26994.7930302237
447.5	27463.0864664939
448	25557.9868708972
448.5	23908.3416145438
449	23690.882070111
449.5	24566.0102115244
450	21602.5022654857
450.5	20687.6456876457
451	21033.2319213667
451.5	21915.2532494026
452	18488.2771491893
452.5	20858.9316014277
453	20681.1941344862
453.5	18255.51894083
454	17241.3793103448
454.5	17760.1215166209
455	17330.4157549234
455.5	16245.2241374282
456	17988.8626490568
456.5	16568.9448965899
457	17553.5954202932
457.5	17055.8908422986
458	17665.2651249708
458.5	17632.6815642458
459	17055.5766478783
459.5	16729.8163800641
460	17262.4948970665
460.5	17662.1708413616
461	17729.5658006007
461.5	18301.7601214279
462	17470.6877442688
462.5	17617.0336882018
463	19746.8206743671
463.5	18347.8210139432
464	19390.5817174515
464.5	19142.3750509106
465	20098.0106178169
465.5	20028.5290093447
466	21371.3786577377
466.5	22388.7123575198
467	22316.746299965
467.5	21832.9155249811
468	22801.5882284246
468.5	22022.576787329
469	24393.802340171
469.5	22253.9812168232
470	22491.2485414236
470.5	24199.433692384
471	22598.2119456012
471.5	22268.2699042727
472	24165.5735315552
472.5	22354.5205159633
473	23521.8770923699
473.5	21635.1761138325
474	22867.3228001519
474.5	22849.8149281572
475	22378.030966988
475.5	21934.8073057765
476	20649.225654038
476.5	21555.2444288881
477	19851.333624836
477.5	19484.8758860076
478	18699.2106719483
478.5	18043.2688096698
479	16820.4173093153
479.5	16014.2348754448
480	17179.0235081374
480.5	17216.2666045211
481	15898.4830805134
481.5	15756.9755927069
482	14888.4817819652
482.5	14842.6792639897
483	15458.6553886539
483.5	14387.6510848988
484	13534.4048070472
484.5	13569.114943535
485	12977.9229490507
485.5	13395.2022412887
486	13841.536264825
486.5	14829.0860262136
487	12183.7472309665
487.5	12556.8115604242
488	12233.9338374843
488.5	13694.6386946387
489	11897.1248614918
489.5	12507.2886297376
490	11979.364015273
490.5	11915.1663462099
491	12697.764025921
491.5	12645.6587132385
492	13170.1631701632
492.5	14033.5521517141
493	13057.1946018578
493.5	13021.0609106004
494	13011.2608670284
494.5	14187.7098233834
495	13332.1664041076
495.5	13361.3396347512
496	12584.8457482448
496.5	13046.7703418953
497	13574.5288240263
497.5	13350.8234951173
498	13773.6233656562
498.5	13615.9542830486
499	13958.6496904567
499.5	13725.7758997523
500	13208.649912332
