# Supplementary material for: Optical gap and fundamental gap of oligoynes and carbyne
Source: Nat Commun. 2020 Sep 23;11:4797. doi: 10.1038/s41467-020-18496-4 (PMC7511338; doi:10.1038/s41467-020-18496-4)
Supplement: Supplementary file 3 — Source Data [file 41467_2020_18496_MOESM3_ESM.zip › NCOMMS-20-03672A_Source Data/Figure3/Figure5_Glu[12]_fsTA.txt]

wl	c_C12longerT_100nJ__5ps	c_C12longerT_100nJ__4_5ps	c_C12longerT_100nJ__4ps	c_C12longerT_100nJ__3_5ps	c_C12longerT_100nJ__3ps	c_C12longerT_100nJ__2_5ps	c_C12longerT_100nJ__2ps	c_C12longerT_100nJ__1_5ps	c_C12longerT_100nJ__1ps	c_C12longerT_100nJ__0_8ps	c_C12longerT_100nJ__0_6ps	c_C12longerT_100nJ__0_4ps	c_C12longerT_100nJ__0_2ps	c_C12longerT_100nJ_0ps	c_C12longerT_100nJ_0_2ps	c_C12longerT_100nJ_0_4ps	c_C12longerT_100nJ_0_6ps	c_C12longerT_100nJ_0_8ps	c_C12longerT_100nJ_1ps	c_C12longerT_100nJ_1_2ps	c_C12longerT_100nJ_1_4ps	c_C12longerT_100nJ_1_6ps	c_C12longerT_100nJ_1_8ps	c_C12longerT_100nJ_2ps	c_C12longerT_100nJ_2_2ps	c_C12longerT_100nJ_2_4ps	c_C12longerT_100nJ_2_6ps	c_C12longerT_100nJ_2_8ps	c_C12longerT_100nJ_3ps	c_C12longerT_100nJ_3_2ps	c_C12longerT_100nJ_3_4ps	c_C12longerT_100nJ_3_6ps	c_C12longerT_100nJ_3_8ps	c_C12longerT_100nJ_4ps	c_C12longerT_100nJ_4_2ps	c_C12longerT_100nJ_4_4ps	c_C12longerT_100nJ_4_6ps	c_C12longerT_100nJ_4_8ps	c_C12longerT_100nJ_5ps	c_C12longerT_100nJ_5_2ps	c_C12longerT_100nJ_5_4ps	c_C12longerT_100nJ_5_6ps	c_C12longerT_100nJ_5_8ps	c_C12longerT_100nJ_6ps	c_C12longerT_100nJ_6_2ps	c_C12longerT_100nJ_6_4ps	c_C12longerT_100nJ_6_6ps	c_C12longerT_100nJ_6_8ps	c_C12longerT_100nJ_7ps	c_C12longerT_100nJ_7_2ps	c_C12longerT_100nJ_7_4ps	c_C12longerT_100nJ_7_6ps	c_C12longerT_100nJ_7_8ps	c_C12longerT_100nJ_8ps	c_C12longerT_100nJ_8_2ps	c_C12longerT_100nJ_8_4ps	c_C12longerT_100nJ_8_6ps	c_C12longerT_100nJ_8_8ps	c_C12longerT_100nJ_9ps	c_C12longerT_100nJ_9_2ps	c_C12longerT_100nJ_9_4ps	c_C12longerT_100nJ_9_6ps	c_C12longerT_100nJ_9_8ps	c_C12longerT_100nJ_10ps	c_C12longerT_100nJ_12ps	c_C12longerT_100nJ_14ps	c_C12longerT_100nJ_16ps	c_C12longerT_100nJ_18ps	c_C12longerT_100nJ_20ps	c_C12longerT_100nJ_22ps	c_C12longerT_100nJ_24ps	c_C12longerT_100nJ_26ps	c_C12longerT_100nJ_28ps	c_C12longerT_100nJ_30ps	c_C12longerT_100nJ_32ps	c_C12longerT_100nJ_34ps	c_C12longerT_100nJ_36ps	c_C12longerT_100nJ_38ps	c_C12longerT_100nJ_40ps	c_C12longerT_100nJ_42ps	c_C12longerT_100nJ_44ps	c_C12longerT_100nJ_46ps	c_C12longerT_100nJ_48ps	c_C12longerT_100nJ_50ps	c_C12longerT_100nJ_52ps	c_C12longerT_100nJ_54ps	c_C12longerT_100nJ_56ps	c_C12longerT_100nJ_58ps	c_C12longerT_100nJ_60ps	c_C12longerT_100nJ_62ps	c_C12longerT_100nJ_64ps	c_C12longerT_100nJ_66ps	c_C12longerT_100nJ_68ps	c_C12longerT_100nJ_70ps	c_C12longerT_100nJ_72ps	c_C12longerT_100nJ_74ps	c_C12longerT_100nJ_76ps	c_C12longerT_100nJ_78ps	c_C12longerT_100nJ_80ps	c_C12longerT_100nJ_82ps	c_C12longerT_100nJ_84ps	c_C12longerT_100nJ_86ps	c_C12longerT_100nJ_88ps	c_C12longerT_100nJ_90ps	c_C12longerT_100nJ_92ps	c_C12longerT_100nJ_94ps	c_C12longerT_100nJ_96ps	c_C12longerT_100nJ_98ps	c_C12longerT_100nJ_100ps	c_C12longerT_100nJ_120ps	c_C12longerT_100nJ_140ps	c_C12longerT_100nJ_160ps	c_C12longerT_100nJ_180ps	c_C12longerT_100nJ_200ps	c_C12longerT_100nJ_220ps	c_C12longerT_100nJ_240ps	c_C12longerT_100nJ_260ps	c_C12longerT_100nJ_280ps	c_C12longerT_100nJ_300ps	c_C12longerT_100nJ_320ps	c_C12longerT_100nJ_340ps	c_C12longerT_100nJ_360ps	c_C12longerT_100nJ_380ps	c_C12longerT_100nJ_400ps	c_C12longerT_100nJ_420ps	c_C12longerT_100nJ_440ps	c_C12longerT_100nJ_460ps	c_C12longerT_100nJ_480ps	c_C12longerT_100nJ_500ps	c_C12longerT_100nJ_520ps	c_C12longerT_100nJ_540ps	c_C12longerT_100nJ_560ps	c_C12longerT_100nJ_580ps	c_C12longerT_100nJ_600ps	c_C12longerT_100nJ_620ps	c_C12longerT_100nJ_640ps	c_C12longerT_100nJ_660ps	c_C12longerT_100nJ_680ps	c_C12longerT_100nJ_700ps	c_C12longerT_100nJ_720ps	c_C12longerT_100nJ_740ps	c_C12longerT_100nJ_760ps	c_C12longerT_100nJ_780ps	c_C12longerT_100nJ_800ps	c_C12longerT_100nJ_820ps	c_C12longerT_100nJ_840ps	c_C12longerT_100nJ_860ps	c_C12longerT_100nJ_880ps	c_C12longerT_100nJ_900ps	c_C12longerT_100nJ_920ps	c_C12longerT_100nJ_940ps	c_C12longerT_100nJ_960ps	c_C12longerT_100nJ_980ps	c_C12longerT_100nJ_1000ps	c_C12longerT_100nJ_1020ps	c_C12longerT_100nJ_1040ps	c_C12longerT_100nJ_1060ps	c_C12longerT_100nJ_1080ps	c_C12longerT_100nJ_1100ps	c_C12longerT_100nJ_1120ps	c_C12longerT_100nJ_1140ps	c_C12longerT_100nJ_1160ps	c_C12longerT_100nJ_1180ps	c_C12longerT_100nJ_1200ps	c_C12longerT_100nJ_1220ps	c_C12longerT_100nJ_1240ps	c_C12longerT_100nJ_1260ps	c_C12longerT_100nJ_1280ps	c_C12longerT_100nJ_1300ps	c_C12longerT_100nJ_1320ps	c_C12longerT_100nJ_1340ps	c_C12longerT_100nJ_1360ps	c_C12longerT_100nJ_1380ps	c_C12longerT_100nJ_1400ps	c_C12longerT_100nJ_1420ps	c_C12longerT_100nJ_1440ps	c_C12longerT_100nJ_1460ps	c_C12longerT_100nJ_1480ps	c_C12longerT_100nJ_1500ps	c_C12longerT_100nJ_1520ps	c_C12longerT_100nJ_1540ps	c_C12longerT_100nJ_1560ps	c_C12longerT_100nJ_1580ps	c_C12longerT_100nJ_1600ps	c_C12longerT_100nJ_1620ps	c_C12longerT_100nJ_1640ps	c_C12longerT_100nJ_1660ps	c_C12longerT_100nJ_1680ps	c_C12longerT_100nJ_1700ps	c_C12longerT_100nJ_1720ps	c_C12longerT_100nJ_1740ps	c_C12longerT_100nJ_1760ps	c_C12longerT_100nJ_1780ps	c_C12longerT_100nJ_1800ps
349.1	-14.5954	-6.12176	-0.561068	1.90655	0.893112	-0.295072	-2.07692	-0.359502	-1.49177	-1.67824	-0.48205	0.537818	0.42549	0.13376	0.580137	1.64825	0.958872	1.23942	0.320593	-0.0175137	0.93355	0.349054	0.961585	0.701166	0.0314377	0.626072	0.500339	1.65635	0.952543	1.19457	1.50002	1.70409	1.75136	2.20029	1.66421	1.31051	1.76975	1.61119	2.10754	1.80592	1.60498	2.1382	1.44571	1.84787	1.45848	1.19857	1.53688	2.13048	1.49097	1.70047	1.67052	2.14683	1.4453	1.1862	1.07107	1.41112	1.40875	1.51839	1.61405	1.45635	1.00323	1.3846	1.70179	1.48435	1.18691	1.39486	1.50798	1.19307	1.12973	1.25036	1.31142	1.31575	1.27216	1.67524	1.651	1.51536	1.29755	1.15321	1.33508	1.35062	0.955581	1.08456	1.13367	1.04549	0.916397	1.04352	1.59329	1.42887	1.28425	1.29441	1.40112	1.56234	1.33597	1.42796	1.07813	1.44473	1.57465	1.25666	1.1159	1.21177	1.45647	1.33455	1.10235	0.951499	0.896987	1.237	1.55821	1.27663	0.904974	1.30597	0.873413	1.36953	1.49576	1.46714	1.44981	1.61309	1.48435	1.7001	1.01118	1.54504	1.36633	1.3847	1.51566	1.49281	1.41633	0.898527	1.47824	1.35532	1.29876	1.35991	1.17741	0.883988	1.91713	1.35077	1.30222	1.1767	1.19993	1.60244	1.39448	1.25117	1.15998	0.541768	1.56893	1.25253	1.1424	1.47906	1.02979	1.40881	0.782479	1.62178	1.72923	0.863111	1.2113	1.14751	1.29058	1.13491	1.59874	0.98276	1.66494	1.54918	1.4116	1.15512	1.39125	1.17216	1.1573	0.890577	0.872877	1.32855	1.29135	1.39095	1.57568	1.29602	1.00029	1.68613	1.58416	2.05309	1.16003	1.31371	1.46414	1.54121	1.25738	1.23631	1.05013	1.41115	1.54314	1.06194	0.956991	1.17798	1.42258	1.00501	1.30605	0.873483	1.21632	1.54206
350.1	21.8959	9.91705	1.96102	-1.49533	0.436646	0.567437	-1.13986	0.640958	0.872443	0.943416	1.35512	1.63271	0.996536	-0.0290941	0.828713	1.59027	0.826036	-0.27059	-1.11817	-0.566741	0.191754	1.11872	1.57509	1.36293	1.47945	1.48658	1.8065	2.04206	1.53662	1.83465	1.69021	1.50657	1.67479	2.60117	2.37927	1.68469	1.81516	1.98199	2.08699	1.84982	1.87952	2.02494	1.85194	1.74031	1.70946	1.70425	1.99815	1.76633	1.73404	2.35465	2.27194	2.11166	1.93878	1.73191	1.67445	1.60113	2.23951	2.47338	1.96104	2.04045	1.9531	1.75966	2.01946	2.07144	1.81526	1.58618	1.85429	2.0235	1.73254	1.57437	1.96412	2.04147	1.80548	1.79838	1.75194	1.61041	1.7395	1.90561	1.69298	1.472	1.86489	1.96282	1.57463	1.63482	1.7802	1.74188	1.86827	1.90592	1.94517	1.73376	1.48724	1.51908	1.88253	1.9142	1.62138	1.54907	1.46949	1.63318	1.72462	1.77333	1.63463	1.64696	1.63734	1.63375	1.69533	1.65293	1.52497	1.88619	1.77074	1.79905	1.52197	2.40145	1.42073	2.26905	1.73764	2.10947	1.80929	1.89866	1.60261	1.85174	1.94217	2.25999	1.82492	1.74517	1.85366	2.26674	1.86625	2.12051	1.63949	1.95056	1.81928	1.67903	1.58653	1.62307	2.03411	1.96601	1.74735	1.84564	2.2456	1.75675	1.85636	1.83475	1.50939	1.8639	1.82788	1.6479	1.86937	1.28996	1.75426	1.57017	1.91974	2.04774	1.4872	1.46861	1.61576	1.65279	1.4476	2.19415	1.73253	1.47136	1.68736	2.10623	1.55154	1.53862	2.17203	2.00224	1.70683	1.44266	1.96329	1.79739	1.6878	1.464	1.81868	1.472	1.71947	1.76453	1.82725	1.17498	1.42616	1.55022	1.45959	1.54021	1.573	1.86176	1.98678	1.27135	1.82141	1.62994	1.30445	1.52275	1.92577	1.79724	1.52207	1.84033
351	-38.6076	-11.7169	-0.745137	1.44217	-2.09775	0.0302323	1.07348	-0.441849	-0.347671	-0.123816	0.261091	0.442078	0.222962	-0.180028	-0.639138	-0.583466	0.360539	0.41155	-0.258568	0.370737	0.426099	0.119575	0.063574	0.5187	0.233572	0.368373	0.563231	0.829072	1.09231	0.982343	1.05921	0.827755	1.12868	2.2497	2.16759	1.40648	1.49392	1.93531	1.53933	1.05824	0.994053	0.789084	0.897684	1.71213	1.45267	1.24759	1.14569	0.974808	1.01528	1.63428	1.61736	1.53237	1.75115	1.60402	1.11776	1.09929	1.51073	1.15396	1.37387	1.13325	0.99484	0.89813	1.14889	1.31735	1.30358	1.48684	1.65512	1.50679	0.972176	0.796576	0.868306	0.915421	0.50924	0.414279	0.79724	0.931507	0.714595	0.482552	0.669181	0.880997	0.430261	0.558554	0.901356	0.990779	1.01628	0.871432	0.871998	0.800339	0.802469	0.866112	1.07657	0.782154	0.717137	1.07152	1.2103	1.23529	1.08432	1.5134	1.28482	0.516386	0.519381	0.899609	0.855401	0.844807	1.24772	1.35203	0.992074	0.660334	0.642164	0.90894	0.695368	0.431	0.599661	1.6511	0.954306	0.809905	1.17009	0.998075	0.838564	1.24301	1.15537	0.825155	1.08618	0.323504	1.21546	0.70637	1.03945	1.07926	1.05125	1.00504	1.03645	1.47496	1.38778	0.958051	0.797426	0.884656	1.50013	1.1537	0.825398	0.965572	0.913425	1.1193	0.852375	1.11563	0.649255	1.13152	0.889172	0.835904	0.868111	0.629499	0.888345	1.21429	0.701263	1.19401	0.707566	1.14646	1.15569	0.855257	1.1442	1.00429	0.647692	0.962119	1.40302	1.15837	0.607797	0.93838	1.11506	1.02636	0.337328	1.00059	0.865879	0.495471	0.693719	0.86531	0.797524	1.04483	0.976203	0.926628	1.02889	0.89602	0.851058	0.958559	0.801759	0.644395	0.937967	0.89984	0.922801	1.01835	1.14998	0.604783	0.609468	0.614467	0.91718	0.581698
352	0.958375	0.467265	0.00955388	-0.40721	-0.809382	-0.425503	1.17504	0.459446	0.471899	0.57443	0.793093	0.873268	0.750306	0.479656	-0.409173	-0.914684	-1.23427	0.554435	0.220538	-0.631154	-0.655579	0.399542	-0.711999	-0.410152	1.13016	0.860886	0.0120648	1.00574	1.01654	1.54343	0.673679	1.73979	1.6985	1.25416	1.22977	1.65583	0.973002	1.46062	1.77012	1.28542	1.3815	1.48641	1.09494	1.34447	0.979393	1.01176	0.583852	0.593066	0.271462	0.521626	1.26595	1.34525	1.59314	0.541428	0.713466	0.586691	1.56045	1.55377	1.05569	0.879604	0.955949	0.981227	0.69	1.29752	1.27335	0.974685	1.00592	0.969806	1.03127	0.923989	0.514368	0.781518	0.781474	0.679318	1.14025	0.985497	0.661294	1.05655	1.13626	0.976717	0.824267	0.486799	0.706017	1.25213	1.1309	0.876538	0.86509	0.662416	0.33786	0.885905	1.01639	0.421746	0.723059	0.799949	0.572807	0.835915	0.917448	0.832789	0.805747	0.749665	1.0076	0.991457	0.945489	0.787342	0.839576	1.00818	1.08785	0.72247	0.585727	1.01711	0.673831	1.23494	0.818191	0.615655	0.646996	0.552852	0.506106	0.983368	0.862665	0.978849	0.922294	0.710942	1.12715	1.05136	0.910838	0.815871	0.87178	1.42984	1.39848	0.992246	0.658553	0.951991	0.69567	0.838762	1.0583	0.858272	0.715661	1.0142	0.917537	0.641153	0.836489	1.26631	0.743068	0.956899	0.743579	0.75295	0.636914	0.733532	1.09953	0.63718	1.25704	1.13788	1.36433	0.640127	1.04954	0.769119	0.761616	0.521488	0.825256	0.839212	0.69732	0.728209	0.827028	0.62192	1.0573	0.437214	0.524304	0.77734	0.91967	0.903122	1.33512	1.38775	0.697144	0.596739	0.396951	1.3734	0.577435	0.695471	0.724729	0.680292	1.09439	0.982707	0.44174	0.859751	0.79188	0.553879	0.748788	1.04497	1.16731	0.884595	0.730832	0.585271	0.414464	0.595002
352.9	-0.625599	-1.35647	-0.0682863	1.11443	1.29477	-0.510784	-1.81749	-0.0612531	0.152801	0.0506053	-0.221605	-0.482723	-0.780536	-0.967151	-0.369083	0.604147	-1.19668	0.0565493	-0.1537	-0.387792	-0.506886	-0.401061	1.14208	-0.208758	0.946418	-0.447851	0.854386	0.692236	0.35796	0.921879	0.762897	0.500814	2.56321	1.58525	1.27479	1.5114	2.21894	0.722595	2.26523	1.2626	0.738118	1.0709	0.86085	0.860591	1.00829	1.07296	1.33353	0.707179	0.683524	0.941121	0.809902	1.15772	1.10793	1.1502	0.390054	1.22932	1.60953	1.29557	0.924668	0.130426	0.803678	1.59573	1.23912	1.1518	0.955223	1.2649	1.00669	0.701312	0.737961	1.02732	0.894341	0.710971	0.856528	0.871608	0.79261	0.924507	0.988111	1.05983	0.887032	0.822959	0.949432	0.767309	0.849661	1.19419	0.888586	0.686826	1.2293	1.30351	1.00049	0.573119	0.655268	1.01404	0.955192	0.979056	0.970148	0.884236	1.22244	0.848418	0.56589	0.849882	0.950079	1.11666	0.982157	0.983203	0.947058	0.795067	0.962619	0.930292	0.917628	0.694466	0.497834	1.59023	1.04857	0.604366	1.16982	0.801917	0.756693	0.968495	0.637058	0.825439	0.806597	0.547068	0.918306	0.800575	0.530579	0.926379	1.08147	1.05024	0.609259	0.669586	0.877378	0.911637	1.4061	0.783171	0.876873	0.500666	0.983599	0.865809	1.5883	0.331014	0.903386	0.596714	1.40926	1.1946	1.4207	0.890303	0.745916	1.00136	0.658532	0.765356	1.10658	1.09977	0.855055	0.839056	0.928085	0.861252	0.523278	0.948241	0.858994	0.957389	0.92224	1.24266	0.45596	1.05287	1.01927	1.16823	0.887968	1.01027	0.669375	0.538807	0.697244	1.10281	1.38976	1.11739	0.675587	1.02227	0.765633	1.07348	0.68536	0.785869	1.07228	0.891774	0.923424	1.04179	0.950272	0.973672	0.86633	0.465641	1.19208	0.449611	0.445534	1.25945	0.951644	0.82886
353.9	-7.76205	-6.60371	-4.21817	-0.890046	3.33122	1.50534	-1.24862	1.47049	0.942727	1.20904	1.64419	1.37929	-0.666928	-2.06384	0.0703033	0.306531	-1.03009	-1.36249	-0.684311	-0.445957	0.69463	0.591786	-0.648429	-0.196574	0.0318962	0.771738	0.952803	-0.165479	-0.407072	0.990457	0.570904	1.49664	0.514469	0.843448	0.825659	0.576362	0.817661	1.66902	0.38604	1.83657	0.903388	0.166513	0.919519	0.742374	0.100626	0.941498	0.203947	1.47045	1.90237	0.455046	0.324478	1.27226	0.784282	0.673857	1.1483	0.364777	0.694346	1.68917	1.33902	0.0862452	0.852351	0.449359	0.404097	0.809007	0.648603	0.765028	0.863978	0.554513	0.336391	0.442663	0.665661	0.690346	0.899865	0.768822	0.567386	0.963314	0.782877	0.279019	0.402596	0.557643	0.558405	0.569952	0.4923	0.603161	0.561411	0.307785	0.586865	0.631164	0.678502	0.886996	0.786116	0.507957	0.668383	0.883466	0.579893	0.427343	1.01929	0.658156	0.611063	0.899	0.498137	0.81258	0.997268	0.671931	0.760467	0.812966	0.809839	0.686924	0.573538	0.558824	0.494434	0.368189	0.524703	1.13957	0.774076	0.697504	0.505765	0.64994	0.530279	0.825982	0.85067	0.700186	0.797321	0.786539	0.694524	0.65922	0.0717679	0.363389	0.866196	0.925016	0.634544	0.652367	0.647402	0.744855	0.9936	0.752084	0.519304	0.339963	0.223953	0.355364	0.99049	0.466168	0.999076	0.535395	0.758148	0.435469	1.09994	0.621203	0.817631	0.518938	0.697526	0.571026	0.233866	0.447154	0.608739	0.904381	0.610336	0.410298	0.913754	0.547353	0.61819	0.721608	0.517746	0.688922	0.649276	1.47361	0.371062	0.626096	0.614088	0.574677	0.729424	0.717758	0.610473	0.312907	0.74381	0.462933	0.534554	0.481853	0.619441	0.698185	0.893057	0.932374	0.560623	0.525762	0.702624	0.618449	0.519782	0.490701	0.332278	0.617706	0.388045	0.494157	0.358487	0.924757
354.8	4.80844	-1.02569	-2.41649	-1.61734	0.61231	0.378937	0.594472	2.50388	0.0516491	0.632298	1.39424	1.05925	-0.699543	-1.60771	0.420927	0.00625279	-0.00400418	0.495285	0.940959	0.711634	0.730211	-0.479091	0.354318	0.582212	0.306854	0.561841	1.77529	1.40524	1.67203	0.779015	1.32974	1.84871	1.33306	1.40249	1.35405	1.56774	0.833564	1.27818	1.14028	1.41823	0.951891	1.90322	1.61989	1.5229	0.798681	1.46202	1.00876	1.29226	1.56806	1.30308	1.09484	1.84566	1.582	1.31904	1.29741	1.21055	1.36083	1.12074	1.3622	1.84031	1.95175	0.986534	1.48923	1.41572	1.16516	1.24075	1.32081	1.47853	1.28679	0.919119	1.19457	1.49339	1.30862	1.14741	1.42177	1.53878	1.59934	1.59826	1.23606	1.16637	1.2395	1.10742	1.20902	1.151	0.948338	0.945933	1.12546	1.21719	1.20304	1.28939	1.30527	1.43783	1.5339	1.53927	1.43344	0.936999	1.00421	1.69414	1.5237	1.28783	1.36869	1.29605	1.42706	1.56855	1.38071	1.17592	1.3057	1.20978	1.13336	1.24816	1.16762	1.52076	1.20658	1.33868	1.50937	0.912731	1.7375	1.51542	1.86968	1.81399	1.56883	1.49629	1.56086	1.01912	1.1562	1.5048	1.22363	1.23214	1.6523	1.59754	1.66049	1.96722	1.50204	0.822786	1.41241	1.32013	1.391	1.36466	1.5168	1.21604	1.31542	1.75622	1.05125	1.2473	1.57772	1.39467	1.47186	1.12138	1.32498	1.11363	1.22434	1.41487	1.2087	1.1064	1.28103	1.12844	1.22954	1.81078	0.921949	0.962678	0.735633	1.41237	1.38833	1.26557	1.36701	1.34316	1.41867	1.21874	1.21897	1.25602	1.05023	1.24344	1.05482	1.13327	1.61558	1.11957	1.73332	1.18086	1.01831	1.3456	0.768239	1.35045	1.28945	1.36055	1.44644	1.18443	1.4456	2.14162	1.30091	1.29503	1.53393	1.21923	1.41817	1.48072
355.8	12.6567	3.54218	-0.0276239	-0.586222	0.950898	-0.423593	0.224723	-0.277653	0.0365272	0.0140736	-0.0329925	-0.127202	-0.357264	-0.834654	-1.68944	-0.920096	-0.595832	-0.693124	-0.379478	-0.0548381	-0.485879	0.0881137	0.310495	0.245776	0.479639	1.38029	1.43483	1.76283	0.932388	0.730217	1.46755	1.5851	1.21244	0.321134	0.600088	1.06215	0.164083	1.10633	0.795589	1.26749	0.758606	0.823803	1.07771	1.30397	0.753667	0.84722	1.07951	0.596921	0.633114	0.649493	1.06173	0.862731	1.25085	0.505085	0.663024	0.571696	1.22689	0.561489	0.12035	0.401061	0.882856	1.09981	0.701926	0.913556	1.02193	1.25306	0.852965	0.695021	0.598674	0.47484	0.579309	0.694081	0.80149	0.230801	0.258927	0.579972	0.685319	0.968272	0.95603	1.02166	1.02669	0.665845	0.94836	0.976019	0.714467	1.20716	1.14278	0.700074	1.02079	1.31112	1.16545	0.704833	0.927571	0.996707	0.84599	0.809551	0.863251	0.982431	1.16993	1.23656	0.664429	0.603652	0.687729	0.451619	0.611835	0.714832	0.772392	0.755135	0.660992	0.842756	0.382405	0.896949	0.927738	0.884699	0.615108	1.24477	1.30905	0.660343	0.943617	0.456351	1.45381	0.705055	1.02382	1.14026	0.681682	0.77008	1.06928	1.02767	1.32151	0.98814	0.810195	0.0916983	0.946854	1.08837	1.20772	0.679926	0.940946	0.697485	0.893515	0.696627	1.26805	0.743941	0.713801	0.866979	1.00091	1.43048	1.31898	0.882926	1.33739	1.29119	0.573912	0.382637	0.958031	0.827527	0.904783	1.05253	1.05536	0.858871	0.974601	0.679853	0.855172	0.801422	0.922805	0.877844	0.642919	1.04239	0.686999	0.837374	0.78474	1.0619	0.600958	0.832088	0.979157	0.776227	0.913115	1.07448	0.639728	0.709672	0.709972	1.06604	0.918118	0.768402	1.18486	0.638743	0.975926	0.853732	0.595823	1.41107	0.74198	1.06715	1.09959	1.07059	0.928507	1.11636
356.7	5.13243	4.11389	1.43549	-0.316424	-0.693433	-0.0131122	-0.666137	-0.208675	-0.904595	-0.99612	-1.04122	-0.917335	-0.641828	-0.827613	-1.48408	-1.22842	-1.47627	-0.723501	-1.07088	-1.2978	-1.79211	-0.906626	-2.03038	-2.11093	-0.492799	-0.405758	-0.133769	-0.472583	-0.0356753	-0.0413821	-0.422936	0.175871	0.437527	0.441323	0.751145	0.811238	0.583781	0.584994	-0.162493	-0.53336	-0.219502	-0.0352581	-0.699459	0.430005	0.525827	0.0617996	0.0404962	0.284535	0.184011	0.504818	0.584189	0.3953	-0.651944	-0.594786	0.467115	0.0940646	-0.0306197	0.288488	-0.681778	-0.295027	-0.288345	-0.0869692	-0.320891	0.327279	-0.220513	-0.119431	0.0603186	-0.149721	-0.133904	0.0292837	0.0358784	-0.0736877	0.33564	0.615879	0.257308	-0.151437	-0.0509229	0.0109306	-0.0900319	-0.041679	0.0947156	-0.0477092	-0.206088	-0.181849	-0.118725	-0.0345385	-0.0161472	0.0687503	0.100865	-0.160118	0.0687452	0.122538	-0.0060264	0.149233	-0.0581431	-0.207418	-0.230387	-0.0488742	-0.0358178	-0.129436	0.198522	0.253072	0.141989	0.0976326	-0.154777	-0.0279914	0.0669712	0.0817833	0.585268	-0.134154	-0.220685	-0.0531858	-0.302541	0.212872	0.23154	0.342794	0.0366885	-0.205211	-0.196518	0.0713654	0.277815	-0.417125	0.0365628	0.135587	-0.0278819	0.302127	0.127482	0.317808	0.326946	0.0938974	0.284598	-0.0375136	0.107591	-0.00743429	0.383025	-0.444373	0.29203	0.132247	0.209778	0.229801	0.133585	-0.0527287	0.247177	0.111575	0.186347	0.195493	0.0200352	0.333682	0.0962424	0.0663306	0.273441	0.00634616	-0.283251	0.139621	-0.115855	0.139217	0.0796792	0.311166	0.495668	0.226171	0.344949	0.418524	0.587595	0.0888515	0.352863	0.260777	0.0973668	0.237819	0.216588	0.187866	0.114119	0.0308279	-0.0354024	-0.152772	0.384609	0.235963	0.057948	0.265366	0.142359	0.167505	0.272604	0.203142	0.177824	-0.061931	0.237189	0.322285	-0.284074	-0.168363	0.270571	0.525432	-0.235172	0.185108	0.0750735	0.106449
357.7	15.5805	4.15799	-0.231221	-0.69738	1.06974	-1.11898	0.156043	0.575238	0.0446234	-0.157314	-0.262423	-0.162699	0.00673831	-0.0891891	-0.495862	-0.681267	-0.939531	-1.21633	-0.977706	-0.828859	-0.9869	-0.883774	-1.25678	-1.0427	-0.131919	0.147394	0.459857	0.319225	-0.162732	-0.197355	0.0636865	0.495384	0.609315	0.390238	0.0368457	0.0977792	0.0795083	-0.0677399	0.590424	1.06847	0.818234	0.706873	-0.00017961	-0.0538152	0.131128	0.313724	0.637881	0.263473	-0.101302	0.318434	0.431054	0.260882	0.194724	0.170479	0.140025	0.140821	0.153603	0.0440238	0.251597	0.474411	0.403932	0.298256	0.0910075	0.0462543	0.492211	0.361446	0.329662	0.447509	0.111318	0.158699	0.302001	0.0159951	0.332687	0.402187	0.362872	0.317896	0.398946	0.570628	0.519833	0.219515	0.348327	0.569373	0.251684	0.171895	0.195489	0.131723	0.420675	0.386395	0.254625	0.375532	0.415955	0.238517	0.380137	0.277583	0.131084	0.294671	0.318017	0.128063	0.45794	0.456982	0.305975	0.258595	0.195071	0.282105	0.507651	0.544557	0.455445	0.330335	0.0865509	0.517629	0.418689	-0.0035536	-0.0561025	0.680651	0.452885	0.527244	0.0405217	0.0721211	-0.0946268	0.989423	0.232633	0.180645	0.406423	0.673014	0.259566	0.593326	0.268867	0.551478	0.301451	0.168953	0.707997	0.836008	0.37466	0.538047	0.690853	-0.0267632	0.293347	0.367477	0.390932	0.410037	0.0980269	0.37261	0.0958414	0.109498	0.751759	0.441771	0.273154	0.225998	0.388047	0.428206	0.463119	1.02983	0.362664	-0.293391	0.313355	0.163024	0.382174	0.443893	0.469144	0.62955	0.259389	0.641407	0.565143	0.573045	0.190721	0.580232	0.65131	0.814864	0.469417	0.71302	-0.410747	0.150595	0.397509	0.466276	0.697582	0.288384	0.592718	0.648776	0.329344	0.829656	0.417005	0.236774	0.545333	0.688282	0.252646	0.720727	0.317434	0.445736	0.447407	0.73359	0.549603	0.320734	0.586299	0.519202
358.6	-0.223283	-0.636272	-0.713239	-0.446078	0.294846	-0.717163	0.748061	0.973726	-0.237023	0.600953	1.07003	0.0660403	-1.30247	-1.25197	-1.58493	-1.23761	-1.75012	-2.00852	-1.34709	-0.806293	-0.940796	-1.33234	-1.35143	-1.07295	-0.604745	-0.157255	-0.0807743	0.387053	0.180285	0.106326	0.413075	0.0522011	-0.19558	0.346569	0.458858	0.572529	0.570972	0.182443	-0.00214067	0.111276	0.550386	0.384815	0.235772	0.698271	0.47868	0.0200044	0.427438	0.407918	0.0211276	-0.0850235	0.0942084	0.789087	0.648991	-0.00790418	-0.065055	0.553909	0.293873	0.436338	0.650023	0.395167	0.439865	0.44458	0.319415	0.348327	0.266019	0.322562	0.42903	0.338983	0.314617	0.245542	0.336557	0.19733	-0.0838809	0.0922124	0.181874	0.158131	0.262117	0.32197	0.279541	0.222024	0.352978	0.147959	0.327581	0.531419	0.50328	0.436617	0.274852	0.2388	0.307119	0.113358	0.227175	0.380304	0.502496	0.124546	0.281776	0.547517	0.361426	0.43771	0.807961	0.499792	0.216313	0.147499	0.120094	0.391648	0.476924	0.587951	0.489434	0.232605	0.297018	0.231716	0.696084	0.392973	0.598083	0.0625659	0.325144	0.0649451	0.473261	0.230777	0.34076	0.182498	0.387116	0.194939	0.704601	0.386796	0.769548	0.35774	0.390011	0.144134	0.217156	0.0133403	0.629854	0.484353	0.857903	0.486177	0.597548	1.08336	0.832931	0.495248	0.462063	0.289191	0.540465	0.640679	0.55031	0.509389	0.330226	0.586325	0.85253	0.149895	0.642332	0.338849	0.56435	0.342723	0.598183	0.669674	0.632391	0.653942	0.704771	0.62204	0.384344	0.147234	0.391525	0.633375	0.653392	0.46038	0.425443	0.621811	0.421703	0.460141	0.687898	0.464721	0.777791	0.473227	0.710848	0.831896	0.318322	0.731643	0.541753	0.731999	0.879039	0.204028	0.537381	0.583108	0.700318	0.76902	0.450043	0.450886	0.526427	1.10381	0.415092	0.495121	0.68354	0.962389	0.381961	0.784718
359.6	9.51383	2.60287	-0.0521131	-0.148779	0.64971	-0.676133	0.261992	-0.348067	0.00406661	-0.503413	-0.945532	-1.22902	-1.50037	-1.88731	-1.77417	-1.77347	-2.12026	-1.93864	-1.63893	-1.96685	-1.65989	-1.33223	-0.89348	-1.04264	-1.6749	-0.878739	-0.484251	-0.407725	-0.436512	-1.00806	-0.259435	0.322758	0.0727685	0.101161	-0.169127	-0.110246	0.0318341	-0.125393	-0.55399	-0.411643	0.00512634	0.387534	-0.0281614	-0.093009	0.00804742	0.0870475	-0.144011	-0.411467	-0.0984672	-0.586307	-0.167442	0.674364	0.0139292	0.12172	0.173401	0.371742	0.394437	-0.240136	-0.441503	-0.286653	-0.0133934	-0.0982921	-0.0751074	-0.0835034	-0.147263	0.0191202	-0.173518	-0.331073	-0.158649	0.224301	0.115542	0.144269	-0.0530877	-0.496576	-0.384081	-0.168981	-0.0844717	-0.159227	-0.0413614	0.266253	0.0952363	-0.152215	-0.150853	0.203222	-0.0218424	-0.23225	0.0981812	0.101524	0.137328	0.56239	0.258543	-0.396158	-0.272874	-0.257161	-0.0729648	-0.260988	-0.178357	-0.0807746	-0.208393	0.111462	0.0845841	0.187679	0.327793	0.192365	0.202686	0.258337	0.109555	0.39881	-0.0101983	-0.182302	0.211436	0.190589	0.205447	-0.36933	0.606887	0.194102	-0.00140605	0.221904	0.161187	-0.0432256	0.145379	0.467986	0.254832	-0.0231481	-0.240642	-0.317121	0.286616	0.155473	0.735924	0.384783	0.0190949	-0.287735	-0.0700859	0.222532	0.537779	-0.0466239	0.189795	0.0386371	0.201223	0.187866	0.367023	0.769941	0.339945	0.857382	0.607059	0.0571947	0.42324	0.407535	0.67601	0.425013	0.417224	0.506813	-0.130765	0.220554	0.713863	0.380061	0.197618	-0.163374	0.29533	0.281136	0.529933	0.458629	0.274237	0.341214	0.169038	0.181351	0.327198	0.142226	0.27466	0.481015	0.512396	0.713453	0.701072	0.483537	0.504218	0.368376	0.368593	0.656335	0.276037	0.32312	0.769855	0.5559	0.399326	0.272421	0.393856	0.611053	0.458677	0.280818	0.40811	0.463879	0.137999	0.361502	0.406999	0.506024
360.5	1.61182	1.00053	0.367185	-0.0168017	-0.312925	-0.390173	0.171583	-0.231795	-0.490584	-0.499128	-0.557329	-1.10355	-1.86677	-2.61856	-2.22073	-2.08012	-2.7815	-2.34447	-2.21519	-1.88926	-1.84732	-2.41013	-2.01086	-2.13545	-1.70468	-0.907958	-1.34461	-0.23938	-0.295076	-0.53286	-1.27092	-0.823702	-0.677565	-0.58507	0.219254	0.28709	-0.0161074	-0.353487	0.314169	-0.675915	-0.610943	-0.883733	-0.558948	-0.0512202	-0.448323	-0.164198	-0.525915	-0.49793	-0.648637	-0.65826	-0.381893	-0.503325	-0.335524	-0.446547	-0.725358	-0.00834039	-0.337329	0.0606926	-0.785325	-0.49739	-0.234387	-0.227656	-0.554214	0.043513	-0.292609	-0.446991	-0.0771587	-0.100359	-0.480619	-0.461111	-0.390832	-0.578084	-0.437999	-0.275068	0.00676243	0.107108	-0.368372	-0.490236	-0.444621	-0.16401	-0.368138	-0.431492	-0.120108	-0.179196	-0.302358	-0.0590315	0.0928193	0.0252154	-0.111596	-0.312849	-0.0591761	0.00191786	-0.0749399	-0.24314	-0.269568	-0.190974	0.012767	0.0868644	-0.0769154	-0.0648963	0.191913	0.243163	0.111959	-0.145935	-0.196299	-0.177263	-0.0287544	0.118772	0.100644	0.111046	0.0936085	0.060317	0.0719465	0.0375594	0.235727	-0.301656	0.170778	-0.179675	-0.163696	-0.276482	-0.203795	0.142771	-0.381671	0.387959	-0.251284	-0.00252977	0.0355369	-0.274906	0.0815472	0.084231	-0.0499246	0.00569382	0.226258	0.014201	-0.0789132	0.0581588	-0.238261	0.381513	0.0211292	0.34632	0.183498	0.18928	0.436928	0.0258799	0.38697	0.619205	0.260082	0.300784	-0.0479953	0.102522	-0.145755	0.342285	0.0508063	-0.0402041	0.334854	0.349902	0.03169	0.32085	0.197975	0.465548	0.416977	0.340658	0.37279	0.023097	0.416171	0.911695	0.399449	0.291282	0.423314	0.184677	0.118438	0.120707	0.110076	0.0399834	0.554837	0.450516	0.24978	0.443197	0.383981	0.289192	0.326062	0.227294	0.476475	0.187959	0.636092	0.264419	0.476021	0.224869	0.269589	0.0762807	0.163972	0.081951	0.677686	0.32932
361.4	1.22781	-0.0536534	-0.432415	-0.278586	0.0337301	0.179772	0.678134	-0.0758659	0.108696	0.0795451	-0.107677	-1.20226	-2.16115	-2.35619	-2.74206	-2.95123	-3.34803	-2.65904	-2.32925	-2.61958	-2.72826	-2.65177	-2.08893	-2.2836	-1.51942	-2.0282	-2.31553	-1.52874	-1.80111	-1.35248	-1.19675	-1.0996	-0.742048	-1.48008	-0.414541	-1.03141	-0.670508	-0.90361	-0.849864	-0.51675	-1.17261	-0.998711	-0.99983	-1.41786	-0.84301	-0.71938	-0.621767	-0.946855	-1.55153	-1.11847	-0.373334	-1.07667	-1.45831	-1.00885	-0.472278	-0.925546	-1.15836	-0.873288	-1.1526	-1.33327	-0.567492	-0.804759	-0.661016	-1.22391	-0.531332	-1.00167	-0.587105	-0.476103	-0.638943	-0.817815	-0.657197	-0.873349	-0.682308	-0.621187	-0.809223	-0.903206	-0.906776	-0.7273	-0.943827	-0.925578	-0.830208	-0.809417	-0.862195	-0.9672	-0.467598	-0.770682	-0.555914	-0.594944	-0.624611	-0.592903	-0.629414	-0.403021	-0.419681	-0.732217	-1.21146	-0.961032	-0.526066	-0.793954	-0.628402	-0.574678	-0.54237	-0.53166	-0.687793	-0.641563	-0.714972	-0.964858	-0.809336	-0.446837	-0.362656	-0.427935	-0.627416	-0.628508	-0.818322	-0.413741	-0.231349	-0.602924	-0.480469	-0.39508	-0.32163	-0.168193	-0.0884918	-0.542472	-0.356574	-0.305478	-0.419279	-0.136381	-0.255804	-0.504255	-0.337242	-0.516688	-0.0939275	0.083974	-0.379889	-0.219729	-0.072399	-0.4104	-0.169829	-0.595102	-0.258265	-0.0529227	0.0780318	-0.15756	-0.195738	-0.125823	-0.290642	-0.013569	0.184073	-0.331162	-0.279447	-0.245702	-0.108114	-0.371084	-0.379211	-0.165811	0.339445	0.0826757	0.174993	0.294423	-0.0352369	-0.239539	-0.13526	0.178087	0.164364	-0.316921	0.0816624	0.0712894	0.123791	0.225127	-0.291169	-0.15188	-0.356786	-0.0386542	0.284085	-0.0443681	0.0754125	-0.331908	0.319208	0.298176	-0.0598593	0.307161	0.129089	0.0676368	0.103744	0.0734749	-0.203564	0.235415	-0.0706978	0.104199	0.0394436	0.299438	0.0477791	0.478209	-0.173935	0.0993184
362.4	1.83016	1.76787	0.0643389	-0.392156	-0.187009	0.375946	0.144183	-0.672084	-0.486304	-0.684276	-1.0884	-2.05847	-2.86468	-3.2206	-3.78136	-3.15191	-4.15518	-3.73948	-3.96346	-2.94654	-3.41917	-3.39811	-2.41693	-3.33048	-2.2908	-2.25186	-2.196	-1.43296	-1.46082	-2.20081	-1.84109	-2.0006	-1.69037	-1.7702	-1.97561	-1.52127	-1.3535	-2.01867	-1.81055	-1.5468	-1.47764	-1.42694	-1.69092	-1.66138	-1.66067	-1.55549	-1.59871	-1.75039	-1.6076	-1.47827	-1.69494	-0.865079	-1.39627	-1.47636	-0.962625	-1.23447	-1.4519	-1.2401	-1.3394	-1.79562	-1.41695	-1.2295	-1.40871	-1.24845	-1.31376	-1.16089	-1.33369	-1.15182	-1.19586	-1.38352	-1.34979	-1.33592	-1.50362	-1.58591	-1.46899	-1.32007	-1.41224	-1.40169	-1.44364	-1.22434	-1.09635	-1.16154	-1.4876	-1.39832	-1.12807	-1.31203	-1.39826	-1.43269	-0.979903	-0.904094	-1.32677	-1.4546	-1.37187	-1.19785	-1.22351	-0.911523	-0.908857	-1.13708	-1.20362	-1.06008	-0.886463	-0.937801	-1.00401	-1.02519	-0.927403	-1.14845	-1.1333	-1.08586	-1.24844	-0.731321	-1.00285	-1.24747	-0.720644	-0.730646	-0.53847	-0.638904	-0.818735	-0.622339	-0.712577	-1.14895	-0.920803	-0.774393	-1.09212	-0.982592	-0.682205	-0.797191	-0.825242	-0.849816	-0.685932	-0.586401	-0.379408	-0.537399	-0.776668	-0.322473	-0.786918	-0.484945	-0.53416	-0.427875	-0.618056	-0.649274	-0.433983	-0.42024	-0.947012	-0.604057	-0.806121	-0.746306	-0.0684476	-0.690513	-0.310695	-0.391872	-0.13991	-0.684795	-0.240069	-0.412678	-0.241162	-0.178032	-0.421272	-0.242234	-0.176979	-0.253305	-0.284487	-0.0928977	-0.100598	-0.28698	-0.532338	-0.778805	-0.397631	-0.475033	-0.383536	-0.392846	-0.637541	-0.255556	-0.345586	0.20635	-0.223995	-0.436909	-0.290668	-0.0510048	-0.495466	-0.079799	-0.426325	-0.428312	-0.32946	-0.0292547	-0.36098	-0.0933012	-0.524326	-0.1048	-0.273101	-0.0594886	-0.557078	-0.00485489	-0.311357	-0.312896
363.3	-4.95845	-1.64865	0.500305	0.557145	-0.229968	-0.225	-0.0938053	0.130886	0.183547	-0.466861	-1.07265	-1.74172	-2.6971	-4.16288	-4.43004	-4.20221	-3.91748	-4.27946	-3.28557	-3.73287	-3.72248	-3.23777	-3.46179	-2.74387	-2.69366	-3.14872	-2.66543	-2.11188	-2.53691	-2.70551	-2.22866	-2.17461	-1.88557	-1.78429	-1.83473	-1.41096	-1.68133	-2.14436	-1.70665	-1.97338	-1.73547	-1.76409	-1.55016	-0.915138	-1.40441	-1.28347	-1.85783	-1.75257	-1.69368	-1.8741	-1.46422	-0.995516	-1.38637	-1.27697	-1.20334	-1.43051	-1.27515	-1.31364	-1.83123	-1.62758	-1.57608	-1.53155	-1.23473	-1.22207	-1.2091	-1.14826	-1.29671	-1.5583	-1.08073	-1.17485	-1.28998	-1.54486	-1.39487	-1.38794	-1.54261	-1.40749	-1.28245	-1.11467	-1.2414	-0.965235	-1.35624	-1.48907	-1.20415	-1.12442	-1.27486	-1.21237	-1.33778	-1.26396	-1.21359	-1.38564	-1.17322	-1.11419	-0.956682	-1.3019	-1.45789	-1.3256	-1.36877	-1.23788	-1.15859	-0.794695	-1.13738	-1.56835	-1.58789	-1.23248	-1.20791	-1.25495	-1.11842	-1.26085	-1.26799	-0.888922	-1.36866	-0.98411	-1.04545	-0.771796	-0.784851	-1.22263	-0.662084	-0.952612	-0.840698	-1.05635	-0.876369	-0.768413	-1.02673	-0.405932	-1.10373	-0.800572	-0.614141	-0.933246	-0.964032	-0.76803	-0.570431	-0.906733	-0.172146	-0.432491	-0.576627	-0.553716	-0.647471	-0.274357	-0.713096	0.113733	-0.735975	-0.36287	-0.55373	-0.382295	-0.130605	-0.583876	-0.287223	-0.253471	-0.230953	-0.236161	-0.692673	-0.532357	-0.554154	-0.284064	-0.0984382	-0.525777	-0.131554	-0.119001	-0.352386	-0.287338	-0.11212	-0.299182	-0.290076	-0.209865	-0.752407	-0.508261	-0.185888	-0.656715	-0.143357	-0.558348	-0.210616	-0.65493	-0.300412	-0.219152	-0.197239	-0.228361	-0.451545	-0.0508432	-0.154794	-0.241243	-0.410079	-0.356185	0.108089	0.0235343	-0.428577	-0.243466	0.113217	0.086387	-0.143802	-0.221182	-0.327	0.0883876	0.0104982	-0.255577
364.3	-0.783315	-0.598208	0.0150273	0.120463	0.0501132	-0.164071	0.0319491	0.0332488	-0.151987	-0.0425153	-0.335666	-1.34106	-2.61323	-3.98138	-4.27674	-3.91657	-3.86491	-4.1479	-4.453	-3.79063	-3.81687	-4.04671	-3.72829	-3.36216	-3.52435	-2.90419	-3.29319	-2.18233	-1.94178	-2.37643	-2.41321	-2.44884	-2.2303	-2.51475	-2.39403	-1.79957	-2.18713	-2.34399	-2.22153	-2.1356	-2.29758	-2.25637	-2.3161	-2.16241	-2.01652	-1.83014	-2.24305	-2.17216	-2.05309	-1.64182	-2.12346	-1.76215	-2.13602	-2.26787	-2.11581	-2.0396	-1.76458	-1.95488	-2.1362	-2.18866	-1.894	-2.06504	-2.17156	-2.02846	-1.78965	-1.79586	-1.82905	-2.08942	-1.77313	-2.04771	-1.76379	-1.93051	-1.69319	-1.99106	-2.1495	-1.64	-1.65391	-1.75951	-1.95956	-1.61457	-1.75745	-1.84906	-1.76105	-1.55063	-1.72794	-1.7432	-1.71413	-1.42844	-1.38582	-1.847	-1.85469	-1.50405	-1.68606	-1.94692	-2.06395	-1.88558	-1.81817	-1.73582	-1.48613	-1.66796	-1.50844	-1.48795	-1.63924	-1.46633	-1.39033	-1.65891	-1.66881	-1.37238	-1.98258	-1.48489	-1.55112	-1.19306	-1.51925	-1.27751	-1.01339	-1.39875	-1.26421	-1.68878	-0.999868	-1.32301	-1.65067	-1.00629	-0.896629	-0.931697	-1.08064	-1.09654	-1.11411	-1.21331	-0.923801	-1.17091	-0.925689	-0.726785	-0.996127	-0.992966	-1.11903	-0.818391	-0.950175	-0.792876	-0.575543	-0.851328	-0.642755	-0.776022	-1.2805	-0.694103	-0.547215	-0.452303	-0.730107	-0.584261	-1.11584	-0.874479	-0.910478	-0.967826	-0.732286	-0.373035	-0.697663	-0.707203	-0.477062	-0.611633	-0.675659	-0.494039	-0.718093	-0.474116	-0.53039	-0.562132	-0.549853	-1.13528	-0.413744	-0.731505	-0.474449	-0.929551	-0.661721	-0.202831	-0.487345	-0.523989	-0.405491	-0.790629	0.0980858	-0.547889	-0.530073	-0.51424	-0.506245	-0.469345	-0.643396	-0.173067	-0.534639	-0.506902	-0.198434	-0.382159	-0.354581	-0.278259	-0.215473	-0.425162	-0.282918	-0.0105364
365.2	4.95765	0.746986	-0.617048	-0.0909804	0.383262	0.33061	-0.014291	0.0900658	-0.0702179	-0.537769	-0.999633	-1.60774	-2.79417	-4.29458	-4.48894	-4.18896	-4.38361	-4.79753	-4.41188	-4.46403	-4.31288	-4.25691	-3.99666	-4.01691	-3.78386	-3.82409	-3.67	-3.1779	-3.34587	-3.19063	-2.96294	-2.87386	-3.13195	-2.99251	-2.8052	-2.70824	-2.72941	-2.93708	-2.46158	-2.89436	-2.66839	-2.45192	-2.60163	-2.43771	-2.54971	-2.35039	-3.19239	-3.21345	-2.59085	-2.41869	-2.46833	-2.62058	-2.50576	-2.17695	-2.45114	-2.70374	-2.34818	-2.4099	-2.5235	-2.54952	-2.41833	-2.59319	-2.53609	-2.51656	-2.72205	-2.28075	-2.33743	-2.41202	-2.26449	-2.40043	-2.24249	-2.43937	-2.4905	-2.59337	-2.58409	-2.11697	-2.15867	-2.61256	-2.40836	-2.19075	-2.25427	-2.46132	-2.71468	-2.65459	-2.14758	-2.12812	-2.3219	-2.33513	-2.10054	-1.96014	-2.08978	-2.34285	-1.982	-2.11485	-2.42164	-2.21516	-2.23889	-2.27465	-2.03759	-2.24565	-2.15485	-2.0755	-1.79281	-1.90852	-1.95675	-2.25554	-2.04901	-1.89899	-1.8504	-2.04464	-1.93876	-2.16034	-1.95683	-2.02021	-1.36707	-1.98155	-1.74144	-1.7781	-1.81086	-1.76643	-1.78901	-1.66409	-2.02049	-1.48533	-1.90029	-1.72673	-1.57164	-1.88781	-1.73599	-1.44421	-1.20112	-1.13711	-1.66288	-1.27028	-1.75573	-1.10416	-1.30524	-0.945372	-1.28484	-1.2827	-1.12509	-1.24702	-1.31406	-1.48064	-1.68415	-0.956782	-0.978835	-1.11069	-1.04673	-1.17874	-0.817532	-1.18753	-1.08349	-1.04853	-0.82358	-1.28974	-1.0707	-0.782301	-1.05558	-1.02562	-1.19891	-0.913587	-0.893224	-0.863203	-1.09679	-0.983009	-1.05508	-0.54071	-1.07808	-0.940686	-1.07822	-1.12243	-0.973806	-0.83388	-0.65966	-1.06685	-0.62717	-0.734585	-0.787656	-0.866004	-0.688723	-0.509173	-0.723651	-0.993577	-0.668806	-0.340547	-0.604727	-0.4337	-0.753565	-0.588759	-0.834054	-0.673118	-0.95414	-0.564972
366.2	-3.76838	-0.913896	0.303752	-0.07941	0.0446354	0.0062517	-0.0503136	0.389143	0.419645	0.253263	-0.152228	-0.927085	-2.29939	-3.75163	-3.85287	-4.02926	-4.24361	-4.26906	-4.11467	-3.92305	-4.51559	-4.36711	-3.85661	-3.80929	-3.6154	-3.69851	-3.73807	-3.04031	-2.98992	-2.85631	-2.84991	-2.99189	-3.01699	-3.1019	-2.87183	-2.78742	-3.01783	-2.99994	-2.60817	-2.79528	-2.84274	-2.62684	-2.44719	-2.46612	-2.57108	-2.46467	-2.54263	-2.76001	-2.75534	-2.49623	-2.04785	-2.32361	-2.65785	-2.31736	-2.50722	-2.55603	-2.13254	-2.36686	-2.7354	-2.57462	-2.4457	-2.50608	-2.34451	-2.42116	-2.27347	-2.35224	-2.41462	-2.20846	-2.20023	-2.1892	-2.2122	-2.40737	-2.40847	-2.57157	-2.52378	-2.33629	-2.12158	-2.28677	-2.28367	-2.09119	-2.12106	-2.00435	-1.95169	-2.01895	-2.05208	-2.1995	-2.38294	-2.34914	-2.08737	-2.31403	-2.26119	-2.18978	-2.19368	-2.37741	-2.34701	-2.23751	-2.45567	-2.23247	-2.10465	-1.9258	-1.90497	-1.96103	-2.31503	-2.37148	-2.03372	-2.07948	-2.05441	-1.85541	-2.0921	-1.8854	-2.06899	-1.93316	-1.76537	-1.78271	-1.60504	-1.95645	-1.38675	-1.57593	-1.56571	-1.64227	-1.50264	-1.31507	-2.02098	-2.03438	-1.90396	-1.99966	-1.76856	-1.37293	-1.58617	-1.24214	-1.31412	-1.59416	-1.32886	-0.792072	-1.60612	-1.10354	-1.18365	-1.30183	-1.45189	-1.1378	-1.05971	-1.22846	-1.63773	-1.11552	-1.41025	-0.972239	-1.34975	-1.24796	-1.07299	-0.941653	-1.2155	-0.85493	-0.984227	-0.994667	-0.431033	-1.01564	-0.758045	-0.992982	-0.842508	-0.727956	-0.879159	-1.06376	-0.998322	-0.654498	-0.720352	-0.92075	-0.731282	-1.10831	-0.98676	-0.928082	-0.638613	-0.841545	-0.460326	-0.70025	-0.790172	-0.908432	-0.701229	-0.730887	-0.657914	-0.675935	-0.966673	-0.832363	-0.747057	-0.583645	-0.682713	-0.555472	-0.453873	-0.34434	-0.741156	-0.187338	-0.762457	-0.424786	-0.724743	-0.616545
367.1	-0.613429	-0.29437	0.232492	0.26464	0.069149	-0.251748	-0.194792	0.140624	0.125474	0.00572504	-0.319016	-0.937645	-2.21975	-3.92448	-3.95074	-3.88394	-4.39249	-4.47265	-4.45565	-4.04484	-4.07483	-4.15036	-3.69249	-3.60103	-3.94164	-3.7728	-3.09902	-3.09684	-3.19806	-2.96527	-2.90282	-2.83811	-2.84986	-2.83176	-2.88676	-2.56651	-2.649	-2.88892	-2.79075	-2.7776	-2.53996	-2.80788	-2.85676	-2.6168	-2.62385	-2.88622	-3.06613	-2.99495	-2.89253	-2.72372	-2.39345	-2.56123	-2.41072	-2.14996	-2.30627	-2.38006	-2.36299	-2.74576	-2.90306	-2.45019	-2.574	-2.67301	-2.3805	-2.3187	-2.12627	-2.11414	-2.18747	-2.68479	-2.47514	-2.18033	-2.06262	-2.51121	-2.31571	-2.38149	-2.6075	-2.40434	-2.51503	-2.53393	-2.63774	-2.27163	-2.23471	-2.44255	-2.38646	-2.10691	-2.17209	-2.34505	-2.53701	-2.25779	-2.29057	-2.31381	-2.2207	-2.28901	-2.37094	-2.45431	-2.34412	-2.1088	-2.13708	-2.13385	-2.31959	-2.22359	-2.06052	-1.83989	-1.97721	-1.94353	-2.03166	-2.31786	-2.10437	-2.06381	-2.14488	-1.9044	-1.95321	-1.84258	-1.87041	-2.52518	-1.62945	-1.90947	-1.62624	-1.95205	-1.69467	-1.92142	-1.69403	-1.63345	-1.93262	-1.69922	-1.66223	-1.67094	-1.57623	-1.6268	-1.59278	-1.53284	-1.4135	-1.25842	-1.13543	-1.35234	-1.36082	-1.10303	-1.3442	-1.16898	-1.28532	-1.11004	-1.5526	-1.58167	-1.14833	-1.44068	-1.0901	-1.2534	-1.45134	-0.747744	-1.29352	-0.922273	-1.34945	-0.861659	-1.13729	-1.04756	-1.06524	-1.36425	-0.514463	-1.00812	-1.19743	-1.11698	-1.04719	-0.724209	-0.942048	-0.91605	-0.918874	-0.796686	-0.906461	-1.02227	-1.02646	-0.971135	-0.835742	-0.686869	-0.851292	-0.869297	-0.812644	-0.729663	-0.651423	-0.80787	-0.718081	-0.706587	-0.902529	-0.885821	-0.875686	-0.776066	-1.12915	-0.539229	-0.458235	-0.707706	-0.784593	-0.559083	-1.02455	-0.4967	-0.73633	-0.645924
368.1	-1.33554	-0.261094	0.283042	0.0967381	0.0759651	-0.169385	-0.204622	0.149225	-0.0776523	-0.32604	-0.504876	-0.775291	-1.91709	-3.43858	-3.8746	-3.88231	-4.13895	-4.20321	-4.1412	-4.1398	-4.34339	-4.25468	-3.7055	-3.70429	-3.75573	-3.67687	-3.49239	-3.31683	-3.58998	-3.28989	-3.18816	-3.25602	-2.86737	-3.11375	-2.96739	-2.61307	-2.8804	-3.01496	-3.02656	-2.83189	-2.87744	-2.89975	-2.43834	-2.67327	-2.7172	-2.92072	-2.69255	-3.07692	-2.61255	-2.72254	-2.66184	-2.8944	-2.81985	-2.62195	-2.85879	-2.83879	-2.61139	-3.21769	-3.13094	-2.47343	-2.63933	-2.64329	-2.58737	-2.6287	-2.63411	-2.43082	-2.74659	-2.68285	-2.65996	-2.56562	-2.51007	-2.70365	-2.63985	-2.81593	-2.7072	-2.68281	-2.66634	-2.59255	-2.59028	-2.6518	-2.62146	-2.58446	-2.74399	-2.4479	-2.45376	-2.58852	-2.51524	-2.47652	-2.25098	-2.66991	-2.62082	-2.83075	-2.55554	-2.66344	-2.69634	-2.72761	-2.29324	-2.45148	-2.41804	-2.47841	-2.29629	-2.23655	-2.38701	-2.44502	-2.51686	-2.69358	-2.29989	-2.12288	-2.30293	-2.19051	-2.24725	-2.00899	-2.22295	-2.23279	-1.84789	-2.20885	-1.95941	-2.05603	-1.85506	-2.34099	-2.26793	-1.54631	-2.11639	-2.12429	-2.08807	-2.00409	-2.01785	-2.18923	-2.08006	-1.77297	-1.69277	-1.7391	-1.7343	-1.71427	-1.74332	-1.52673	-1.85725	-1.34646	-1.82118	-1.59536	-1.74583	-1.61312	-1.51556	-1.68798	-1.46693	-1.46964	-1.40127	-1.32021	-1.50877	-1.45365	-1.53442	-1.44591	-1.52987	-1.29531	-1.36101	-1.44823	-1.09856	-1.46043	-1.2058	-1.44758	-1.46596	-1.19458	-1.1727	-1.18336	-1.08984	-1.31684	-1.11855	-1.27728	-1.49036	-1.46159	-1.09172	-1.00996	-1.09955	-1.32564	-1.25374	-0.806307	-0.945215	-1.20124	-1.12721	-0.996979	-1.2345	-0.994591	-0.933119	-0.996726	-1.17688	-0.790877	-0.889632	-0.894957	-1.06266	-0.857086	-1.20485	-0.919321	-1.1784	-0.877314
369	-0.445524	-0.23406	-0.0573844	0.067444	0.0871919	-0.0733021	0.0747228	0.234053	0.0641576	-0.0734949	-0.185557	-0.387028	-1.66718	-3.19209	-3.2276	-3.51343	-4.04746	-3.65074	-3.70321	-3.60538	-4.13569	-3.65536	-3.34148	-3.5065	-3.13209	-3.04234	-2.98753	-2.78856	-2.92691	-3.13316	-2.86248	-3.04937	-2.77717	-2.81943	-2.67036	-2.68916	-3.08108	-2.85728	-2.75439	-2.88235	-2.60538	-2.50711	-2.56636	-2.77788	-2.66706	-2.77385	-2.95856	-2.77258	-2.40401	-2.54925	-2.29879	-2.95856	-2.8015	-2.28881	-2.52271	-2.44774	-2.41556	-2.85696	-2.79174	-2.49003	-2.64036	-2.46426	-2.32347	-2.62823	-2.50098	-2.49793	-2.69124	-2.72882	-2.48831	-2.65455	-2.76576	-2.8327	-2.69851	-2.84523	-2.74295	-2.47398	-2.70232	-2.77937	-2.62411	-2.44877	-2.5875	-2.66944	-2.81098	-2.58257	-2.63792	-2.59033	-2.58346	-2.58131	-2.55812	-2.81237	-2.64051	-2.57153	-2.66101	-2.96771	-2.77684	-2.58916	-2.39899	-2.56839	-2.50288	-2.3456	-2.27246	-2.37011	-2.28122	-2.26623	-2.38864	-2.47701	-2.20165	-2.21284	-2.42627	-2.00802	-2.34936	-2.34572	-2.23026	-2.33226	-1.86239	-2.49367	-2.32188	-2.29094	-1.91205	-2.21044	-1.99278	-1.64723	-2.29015	-2.16605	-1.99438	-1.90513	-2.1188	-1.91415	-1.98888	-1.89747	-1.42307	-1.75955	-2.17149	-1.27173	-1.81787	-1.75583	-1.51091	-1.61335	-1.62364	-1.51486	-1.76633	-1.29151	-1.84285	-1.82702	-1.46143	-1.70011	-1.41795	-1.50987	-1.43129	-1.42822	-1.51964	-1.36915	-1.79695	-1.35238	-1.39806	-1.13931	-1.17625	-1.25358	-1.33887	-1.41207	-1.27525	-1.26166	-0.975638	-1.11264	-1.18193	-1.12648	-1.34349	-1.33176	-1.22744	-1.12687	-1.00148	-1.20842	-1.02501	-1.32909	-1.21844	-1.24773	-0.907463	-1.27782	-0.907258	-0.887411	-1.35151	-1.09788	-1.10231	-1.31157	-1.00767	-0.943787	-0.729849	-1.02082	-0.925959	-0.841005	-0.96671	-0.81348	-1.06297	-0.918749
370	-0.0707887	-0.162972	-0.140321	0.111104	-0.0898279	0.260283	0.00681746	-0.0583435	-0.189505	-0.257306	-0.302651	-0.389088	-1.06829	-2.57295	-3.0516	-3.17769	-3.4056	-3.62816	-3.18351	-3.41453	-3.25428	-3.03662	-2.96282	-3.05744	-3.08477	-2.93071	-2.77204	-2.91488	-3.16574	-2.77001	-2.36653	-2.71682	-2.39653	-2.85927	-2.66844	-2.75351	-2.72575	-2.53972	-2.42217	-2.7996	-2.61997	-2.48988	-2.49978	-2.71801	-2.46589	-3.0476	-2.58754	-2.92287	-2.88439	-2.62367	-2.29932	-2.56349	-2.31617	-2.30934	-2.37486	-2.40858	-2.32757	-2.69388	-2.63475	-2.43204	-2.48966	-2.25763	-2.2509	-2.37034	-2.31395	-2.18859	-2.2011	-2.36459	-2.40059	-2.61214	-2.4937	-2.62837	-2.64665	-2.62871	-2.42214	-2.53636	-2.49923	-2.59691	-2.53606	-2.30672	-2.46201	-2.6708	-2.58444	-2.24183	-2.49961	-2.38768	-2.24887	-2.26275	-2.30824	-2.59891	-2.37173	-2.42296	-2.35503	-2.43064	-2.42862	-2.57903	-2.47155	-2.42421	-2.44293	-2.3674	-2.4016	-2.39586	-2.37425	-2.19584	-2.3226	-2.26767	-2.12689	-2.09228	-2.11809	-2.16808	-2.1109	-1.7931	-2.19463	-2.08022	-1.76113	-1.87352	-1.89987	-2.11895	-1.74372	-1.85391	-2.04288	-1.76731	-2.01513	-2.03758	-2.08986	-1.70866	-1.88867	-1.79166	-1.65479	-1.78525	-1.66367	-1.82646	-1.64614	-1.42259	-1.96137	-1.26635	-1.48479	-1.61306	-1.52177	-1.50599	-1.57817	-1.55469	-1.71642	-1.67388	-1.48775	-1.20789	-1.43914	-1.33963	-1.41783	-1.61146	-1.11499	-1.12223	-1.22773	-1.36118	-1.12283	-1.1628	-1.19595	-1.06101	-1.16401	-1.14596	-1.09485	-1.13958	-0.801455	-0.965893	-1.12506	-1.31911	-1.17631	-1.06525	-1.30635	-1.41371	-0.939828	-1.12916	-1.31868	-1.26993	-1.08189	-0.922801	-0.50825	-0.802372	-0.972164	-0.93038	-0.926748	-1.11514	-1.10381	-0.808665	-1.04033	-0.765821	-0.983558	-0.988678	-0.782515	-0.742921	-0.847003	-1.01982	-0.905382	-0.867234
370.9	0.450774	0.00648017	-0.123318	-0.0120541	0.117975	0.223471	-0.180982	-0.0407382	-0.0650398	-0.100273	-0.154144	-0.270888	-1.37166	-2.59276	-2.75191	-3.16297	-3.06767	-2.91269	-3.07187	-3.06079	-3.15893	-3.06017	-2.74792	-2.88186	-2.70062	-2.58012	-2.46933	-2.60866	-2.58184	-2.40936	-2.55339	-2.54971	-2.29038	-2.22973	-2.28084	-1.99422	-2.43918	-2.27998	-2.08249	-2.25951	-2.43231	-2.16012	-2.20528	-2.27426	-2.23273	-2.47298	-2.32039	-2.50092	-2.39471	-2.34271	-2.07321	-2.43283	-2.22335	-2.11469	-2.03384	-2.09492	-2.2929	-2.81333	-2.398	-2.25124	-2.41964	-1.99773	-2.2592	-2.18322	-1.9492	-1.95934	-2.01471	-2.22264	-2.04323	-2.18522	-2.07948	-2.54037	-2.29867	-2.44784	-2.29957	-2.27749	-2.56353	-2.67652	-2.28947	-2.22552	-2.21214	-2.13346	-2.21624	-2.08653	-2.30312	-2.2642	-2.08778	-2.12193	-2.03242	-2.12393	-2.14982	-2.22423	-2.19261	-2.48945	-2.288	-2.27201	-2.24166	-2.04854	-2.06346	-2.18133	-2.15576	-2.24382	-2.14497	-2.166	-2.12587	-2.35147	-1.92414	-1.99013	-2.05769	-1.98311	-2.12063	-1.80607	-1.99001	-1.72436	-1.7625	-2.32224	-2.0056	-1.84106	-1.84519	-2.04734	-1.99837	-1.65292	-2.018	-1.74725	-1.79476	-1.69745	-1.84642	-1.65429	-1.84796	-1.54864	-1.31249	-1.5666	-1.50065	-1.27906	-1.49078	-1.41183	-1.51297	-1.39349	-1.6926	-1.3585	-1.47826	-1.31081	-1.59383	-1.5707	-1.48064	-1.26313	-1.38824	-1.25773	-1.22215	-1.38383	-1.24544	-1.28043	-1.46373	-1.0004	-1.32201	-0.966579	-1.11777	-1.01599	-0.859886	-1.287	-0.848442	-0.970493	-1.04311	-1.10321	-1.15449	-0.981731	-0.857924	-1.29616	-0.943683	-1.37277	-0.957324	-0.983957	-1.08398	-0.932341	-1.03848	-1.05063	-0.770286	-0.998146	-1.21074	-0.834814	-0.955988	-1.0505	-0.751299	-0.868003	-0.868168	-0.732732	-0.92601	-0.724054	-0.81292	-0.974835	-1.10759	-1.06046	-0.875851	-0.836228
371.9	-0.692783	-0.330845	0.0168857	0.0968019	-0.00841924	-0.0438319	0.186245	0.0173814	-0.0837274	-0.13125	-0.195008	-0.311087	-0.767975	-2.13638	-2.52458	-2.42413	-2.50959	-2.64957	-2.77168	-2.59408	-2.84514	-2.67452	-2.54259	-2.71547	-2.44283	-2.54081	-2.31498	-2.52525	-2.32573	-2.18796	-2.21213	-2.18451	-2.32369	-2.21899	-2.43232	-2.09126	-2.09762	-2.1393	-2.20799	-1.97105	-2.3171	-2.2569	-2.26719	-2.15418	-1.94806	-2.46177	-2.23922	-2.22743	-2.09179	-2.28949	-1.90005	-2.19922	-2.2573	-1.82024	-2.24287	-2.00845	-2.18217	-2.36761	-2.18326	-2.02783	-2.33557	-1.99041	-2.01382	-1.93685	-2.04228	-1.97151	-1.95504	-2.09013	-2.15739	-1.93872	-2.01405	-2.22667	-1.86553	-2.10597	-2.06965	-2.15306	-2.25318	-2.44957	-2.21837	-2.16767	-1.89754	-1.94752	-2.04043	-1.80797	-2.22119	-2.20266	-1.86314	-1.86697	-1.85891	-1.79765	-1.63692	-2.04589	-2.06733	-2.04458	-1.99069	-2.17497	-2.08945	-2.05424	-1.99712	-1.70735	-1.69023	-1.8924	-1.91621	-1.86181	-2.16815	-2.0284	-1.94306	-1.75945	-1.6431	-1.62065	-1.90452	-1.72946	-1.89358	-1.76793	-1.53694	-1.77123	-1.56597	-1.79122	-1.73715	-1.60449	-1.7049	-1.67802	-1.65782	-1.64355	-1.54814	-1.50448	-1.75224	-1.7326	-1.2173	-1.61954	-1.25956	-1.45704	-1.52378	-1.2386	-1.07982	-1.38761	-1.35828	-0.940522	-1.29554	-1.47281	-1.20252	-1.27043	-1.26723	-1.4881	-1.1915	-0.903635	-0.993199	-1.03819	-1.06574	-0.95684	-1.14002	-1.0148	-1.09944	-1.1997	-1.13585	-0.969906	-0.977123	-0.871812	-1.1149	-1.0507	-0.972584	-0.846592	-0.919915	-0.823435	-0.924395	-1.00445	-0.991397	-1.0011	-0.761364	-1.0048	-0.940216	-1.02349	-0.858433	-1.11505	-0.934283	-0.971483	-0.788776	-0.662497	-0.867909	-1.06619	-0.755909	-0.983689	-0.557838	-0.841866	-1.10041	-0.809463	-0.81084	-0.579426	-0.872026	-0.427946	-0.741735	-0.622788	-0.688963	-0.450222
372.8	-0.977524	-0.365777	0.116513	0.39604	-0.102692	0.173479	-0.291865	0.0725509	-0.0314149	-0.102415	-0.196524	-0.364544	-0.91235	-1.95616	-2.31055	-2.41364	-2.57193	-2.4739	-2.64738	-2.56819	-2.59619	-2.36947	-2.45186	-2.44413	-2.10609	-2.39343	-2.36902	-2.23456	-2.25106	-2.23642	-2.0079	-2.24035	-2.0189	-2.10385	-2.13553	-2.0179	-1.88839	-2.03947	-2.08774	-1.98266	-2.22416	-2.05159	-2.19576	-2.04218	-1.95413	-2.1249	-1.91972	-1.98839	-2.01497	-2.00159	-1.77291	-1.99037	-1.86413	-1.79616	-1.90163	-1.56243	-2.21229	-2.25366	-2.1664	-1.85431	-1.76758	-1.74572	-2.04891	-2.03593	-1.88527	-1.95895	-1.83869	-2.15958	-1.96968	-2.03116	-2.03059	-2.04825	-2.05948	-2.16183	-1.78569	-1.76041	-2.11251	-2.16195	-2.07887	-1.78051	-1.67162	-2.02436	-2.10152	-1.91717	-2.02912	-1.93149	-1.89556	-1.81452	-1.77867	-2.00082	-1.6858	-1.95155	-1.82684	-1.9104	-1.79445	-2.02387	-1.95232	-2.00142	-1.93724	-1.81966	-1.87955	-1.9935	-1.86184	-1.86308	-2.01397	-2.01087	-1.81665	-1.74396	-1.73499	-1.67927	-1.85093	-1.61651	-1.65411	-1.78929	-1.45258	-1.90204	-1.60478	-1.77255	-1.56467	-1.73333	-1.5354	-1.3805	-1.9647	-1.6195	-1.5627	-1.23743	-1.5363	-1.58013	-1.30298	-1.60437	-1.34287	-1.4867	-1.44799	-1.17734	-1.41371	-1.2642	-1.06288	-1.14425	-1.32524	-1.16909	-1.34414	-1.03542	-1.33745	-0.98512	-1.21962	-1.20875	-1.17934	-0.952831	-0.871403	-1.1761	-1.13996	-1.14159	-1.14628	-1.00958	-0.839217	-1.25491	-1.07115	-0.741464	-0.988659	-1.13448	-0.883184	-0.99057	-0.833673	-0.795529	-1.07319	-0.801182	-0.854388	-1.00208	-1.00592	-1.11541	-0.898526	-1.01045	-0.780401	-0.960288	-0.791499	-0.940726	-0.689856	-0.972523	-0.855421	-0.832857	-0.654104	-1.04287	-0.716274	-0.899964	-1.03122	-0.845271	-0.823479	-0.617256	-0.784769	-0.793244	-0.915787	-0.893738	-0.72548	-0.660979
373.7	-0.28372	-0.0678617	0.0995407	0.194488	0.0228533	-0.0801043	-0.173546	0.0364229	-0.159401	-0.113723	-0.0150671	-0.048946	-0.647494	-1.71433	-2.22337	-2.25495	-2.2242	-2.31924	-2.51023	-2.21813	-2.40223	-2.32418	-2.35938	-2.18	-2.10263	-2.19673	-2.15373	-2.1795	-2.21909	-1.99252	-1.90172	-1.85917	-1.99451	-2.19947	-1.98144	-1.79475	-1.94043	-2.00333	-1.93118	-1.89245	-1.91727	-1.6541	-1.9359	-1.73033	-2.03936	-2.33794	-2.06002	-1.89521	-1.88941	-1.97706	-1.73621	-2.01091	-1.76525	-1.6831	-1.94334	-1.88496	-1.93317	-2.11691	-1.99804	-1.7232	-1.85646	-1.82025	-1.82651	-1.91106	-1.62992	-1.86217	-1.86334	-1.99982	-1.69369	-1.81853	-1.81912	-1.91089	-1.92501	-1.914	-1.92996	-2.057	-2.04044	-1.98837	-1.86942	-1.74188	-1.72892	-1.74448	-1.78743	-1.70117	-1.87199	-1.8815	-1.82239	-1.98652	-1.93231	-1.81501	-1.6521	-1.76429	-1.84295	-1.86287	-1.79632	-2.01721	-1.88515	-1.87001	-1.83872	-1.68292	-1.82634	-1.72707	-1.67246	-1.78738	-1.84565	-1.82868	-1.41784	-1.67779	-1.65233	-1.33806	-1.68926	-1.43343	-1.53122	-1.61141	-1.63497	-1.65422	-1.53141	-1.76403	-1.52702	-1.56461	-1.36009	-1.34959	-1.69455	-1.61602	-1.6051	-1.3317	-1.48945	-1.53599	-1.19701	-1.31049	-1.46225	-1.31321	-1.00675	-1.23397	-1.35446	-1.30201	-0.988765	-1.04415	-1.3034	-1.21457	-1.35634	-1.00366	-1.38138	-1.30094	-0.988437	-1.07939	-1.03976	-1.01313	-0.856226	-1.04252	-1.2987	-0.894649	-1.06644	-0.95304	-0.9227	-0.975163	-0.969139	-0.748763	-0.856484	-0.835458	-0.782082	-1.02833	-0.673281	-0.694495	-0.734459	-0.945187	-0.887099	-0.900352	-0.896585	-1.03324	-0.559344	-1.00722	-0.822278	-0.948406	-0.951759	-0.756098	-0.828837	-0.706706	-0.771559	-0.948304	-0.86468	-0.702896	-0.547999	-0.72939	-0.731073	-0.639892	-0.85611	-0.615386	-0.64128	-0.3885	-0.795931	-0.622245	-0.612523	-0.629761
374.7	-0.832008	0.115208	0.26197	-0.13338	-0.0975219	0.0118681	-0.163725	-0.0396976	-0.165801	-0.0532119	0.131944	-0.0651021	-0.767165	-1.58524	-2.18437	-2.17727	-2.09914	-2.26141	-2.35783	-2.15384	-2.14869	-2.08647	-2.06021	-2.06886	-1.94059	-1.96371	-2.03885	-2.13407	-2.12319	-1.85205	-1.80788	-1.81548	-1.83567	-1.88484	-1.85358	-1.8602	-1.76977	-1.82663	-1.81179	-1.85992	-1.78858	-1.75131	-1.88346	-1.67308	-1.83793	-1.98737	-1.97358	-1.77295	-1.64898	-1.78582	-1.76022	-1.89994	-1.69566	-1.59451	-1.67474	-1.75596	-1.95629	-2.1253	-1.81308	-1.72926	-1.76792	-1.68879	-1.62778	-1.69808	-1.69471	-1.74561	-1.62624	-1.91958	-1.83574	-1.93689	-1.83012	-1.95909	-1.97713	-1.81437	-1.71557	-1.97896	-1.90821	-1.97423	-1.90925	-1.6749	-1.56595	-1.69993	-1.90432	-1.70059	-1.92633	-1.86717	-1.76489	-1.80007	-1.61001	-1.84221	-1.60528	-1.73703	-1.64489	-1.94068	-1.64036	-1.86699	-1.81335	-1.66238	-1.91345	-1.93018	-1.89482	-1.76516	-1.78912	-1.62885	-1.87222	-1.85767	-1.51647	-1.75165	-1.64677	-1.34266	-1.39993	-1.41689	-1.71938	-1.61923	-1.44592	-1.60536	-1.60127	-1.73502	-1.35962	-1.42078	-1.72213	-1.36109	-1.43897	-1.48399	-1.70425	-1.251	-1.49873	-1.6128	-1.06363	-1.32407	-1.41668	-1.40051	-1.26296	-1.18905	-1.02906	-1.31805	-1.33961	-1.0079	-1.27613	-1.08692	-1.14061	-1.16034	-1.19457	-1.17949	-1.20878	-1.05125	-1.02988	-0.844187	-1.15084	-1.1972	-1.05174	-0.894899	-0.780361	-0.977277	-1.10432	-1.1422	-0.924359	-0.771164	-1.02919	-0.946127	-0.902574	-1.10424	-0.908908	-0.900271	-0.821963	-0.650046	-0.789693	-0.952128	-0.64452	-1.10536	-0.683957	-0.915325	-0.77542	-1.00519	-0.693026	-0.826321	-0.823427	-0.686043	-0.663058	-0.798151	-0.728821	-0.70142	-0.627754	-0.986334	-0.774194	-0.548877	-0.616907	-0.734666	-0.869671	-0.599394	-0.814839	-0.73498	-0.755977	-0.668556
375.6	-0.441872	0.0429485	0.183642	0.00768693	-0.0782376	0.0577899	-0.208965	-0.101692	-0.269342	-0.152741	0.00519612	-0.160705	-0.804181	-1.62372	-2.12335	-2.10158	-2.17153	-2.38584	-2.15621	-2.35602	-2.44317	-2.1917	-2.17845	-2.0423	-1.99159	-2.09474	-2.00967	-2.1455	-2.1027	-1.99246	-1.94698	-1.85555	-1.84192	-1.92484	-1.8684	-1.83286	-1.98545	-2.0813	-1.8793	-2.16098	-2.17561	-1.97801	-1.99008	-1.79023	-1.95077	-2.08885	-2.02439	-1.86792	-1.84267	-1.76712	-1.92016	-2.00521	-1.68392	-1.70161	-1.64478	-1.75011	-2.18283	-2.04865	-1.73366	-1.80819	-1.69485	-1.73728	-1.89405	-1.91276	-1.71701	-1.69778	-1.80143	-2.08405	-1.98805	-1.98008	-2.01976	-1.87863	-1.62386	-1.82129	-2.00618	-1.87841	-1.95627	-2.00704	-1.93278	-1.83545	-1.62542	-2.0354	-2.03358	-1.57297	-1.76557	-1.78707	-1.89174	-1.81877	-1.62241	-1.8514	-1.66204	-2.02779	-1.71872	-1.94467	-1.80829	-2.02738	-1.83483	-1.6941	-1.80116	-1.87711	-1.8957	-1.87909	-1.69669	-1.6803	-1.8338	-1.82383	-1.61817	-1.60799	-1.60457	-1.58235	-1.75924	-1.53305	-1.73954	-1.80372	-1.46766	-1.50186	-1.50548	-1.76745	-1.63543	-1.63496	-1.48537	-1.57011	-1.72669	-1.50771	-1.70669	-1.18107	-1.85132	-1.81649	-1.20966	-1.53923	-1.33538	-1.269	-1.341	-1.13667	-1.46566	-1.16312	-1.06788	-1.21474	-1.24839	-1.16487	-1.31771	-1.21354	-1.16799	-1.53371	-1.13006	-1.27641	-1.11416	-0.985373	-1.14243	-1.40183	-1.20614	-0.969414	-0.981008	-1.21547	-1.03519	-1.06974	-0.93562	-1.0499	-1.04906	-0.989181	-0.754538	-1.24219	-0.834777	-0.819356	-0.889436	-1.02555	-1.08355	-1.0887	-0.979986	-0.894331	-0.823532	-1.08284	-0.719203	-1.14032	-0.923678	-1.13873	-0.901278	-0.984969	-0.868625	-0.953619	-0.763	-0.825232	-0.69077	-0.971164	-0.980144	-0.810768	-0.835546	-0.886977	-1.04741	-0.760406	-1.02293	-0.921748	-0.637685	-0.647388
376.6	-0.600381	-0.118851	0.11939	0.0172962	0.0160406	0.00733465	-0.00988594	0.0827741	-0.0993202	0.00495958	0.121703	0.0200507	-0.49574	-1.81982	-2.07505	-2.12395	-1.99453	-2.25692	-2.23366	-2.23639	-2.33487	-2.29829	-2.2768	-2.11604	-1.99832	-2.10181	-2.00887	-2.10895	-1.8567	-1.73016	-1.87957	-1.86954	-1.93671	-1.83907	-2.03549	-1.85413	-1.75585	-1.94293	-1.70209	-1.94522	-1.7648	-1.81748	-1.79358	-1.70081	-1.86619	-1.89497	-1.9371	-1.94776	-1.85875	-1.68776	-1.96714	-2.00792	-1.61157	-1.79435	-1.74805	-1.85241	-2.05921	-1.9824	-1.7998	-1.90388	-1.83761	-1.88084	-1.70331	-1.72551	-1.56732	-1.74342	-1.73907	-1.87481	-1.68076	-1.83246	-1.78467	-2.0022	-1.88348	-1.95322	-1.89795	-1.91049	-2.00699	-2.03353	-1.80847	-1.84629	-1.61316	-1.68562	-1.83423	-1.78015	-1.85688	-1.8666	-1.89639	-1.84184	-1.65102	-1.70263	-1.68267	-1.88136	-1.74219	-1.80485	-1.63348	-1.85284	-1.62322	-1.80418	-1.82197	-1.78918	-1.67878	-1.80722	-1.72119	-1.73602	-1.80279	-1.82617	-1.42175	-1.50734	-1.54671	-1.55377	-1.79553	-1.44744	-1.63248	-1.66232	-1.55216	-1.42708	-1.50613	-1.81819	-1.53867	-1.34893	-1.41675	-1.53006	-1.6541	-1.78816	-1.7103	-1.28607	-1.51594	-1.41337	-1.49999	-1.26227	-1.16336	-1.28282	-1.21445	-1.20309	-1.21952	-1.1124	-1.28886	-1.0628	-1.13698	-0.993194	-1.31384	-1.17298	-1.41677	-1.2355	-1.2161	-1.13581	-0.955647	-0.944941	-0.99889	-1.28186	-1.07056	-1.06396	-1.07792	-1.09356	-1.04883	-0.962287	-1.02889	-0.768844	-0.859771	-0.945651	-0.908438	-0.972914	-0.599004	-0.770203	-0.599001	-0.96393	-0.707483	-0.955703	-0.751504	-0.963721	-0.547918	-0.864726	-0.810931	-0.833572	-0.923827	-0.775588	-0.647473	-0.758024	-0.819953	-0.937739	-0.686603	-0.999289	-0.607122	-0.881799	-0.859637	-0.585709	-0.641057	-0.832915	-0.78381	-0.64407	-0.878552	-0.921291	-0.714451	-0.770842
377.5	0.163158	0.102285	0.045283	-0.0118893	-0.0955821	-0.0404659	-0.0132536	0.00586045	-0.0520002	-0.089654	-0.116638	0.0262711	-0.432617	-1.70914	-2.1841	-2.28969	-2.11584	-2.25424	-2.10974	-2.15898	-2.17477	-2.22687	-2.34347	-2.27976	-2.10718	-2.10165	-2.04758	-2.38376	-2.05376	-1.98506	-1.9663	-1.89293	-2.01834	-2.03482	-2.03297	-1.91842	-1.94127	-1.86869	-1.5911	-1.98661	-1.81039	-1.96429	-1.80797	-1.78324	-1.85566	-1.8915	-1.93158	-1.78667	-1.86205	-1.75888	-1.89294	-1.89025	-1.80265	-1.57808	-1.58046	-1.78352	-2.20406	-2.09657	-1.9047	-1.92832	-1.63265	-1.77087	-1.75226	-1.79306	-1.65315	-1.69209	-1.79922	-1.87655	-1.75324	-1.78644	-1.9524	-1.91846	-1.79621	-1.99152	-1.81139	-1.93465	-1.79458	-2.04997	-1.74826	-1.88239	-1.53146	-1.85352	-1.95375	-1.67491	-1.92007	-1.85399	-1.84857	-1.75308	-1.74577	-1.74964	-1.61576	-1.79793	-1.7184	-1.71822	-1.73934	-1.89383	-1.72923	-1.62228	-1.86273	-1.94348	-1.70944	-1.74148	-1.66685	-1.71439	-1.7093	-1.68912	-1.57222	-1.64965	-1.67415	-1.55975	-1.69141	-1.56164	-1.76612	-1.63994	-1.59832	-1.61458	-1.61379	-1.93379	-1.75517	-1.49857	-1.6316	-1.58986	-1.73554	-1.41584	-1.75834	-1.2902	-1.47916	-1.64265	-1.37093	-1.44092	-1.22659	-1.29032	-1.1248	-1.3043	-1.31332	-1.22118	-1.28611	-1.31612	-1.15854	-1.35871	-1.32366	-1.10038	-1.15501	-1.26872	-1.18009	-1.22321	-1.11247	-1.02866	-0.961676	-1.13988	-1.18061	-0.869402	-0.925267	-1.11014	-1.09483	-1.15419	-1.08978	-0.797797	-0.877608	-0.940035	-0.898015	-1.1432	-0.614254	-0.844416	-0.756174	-0.863226	-0.843713	-1.04744	-0.751088	-1.1443	-0.792006	-0.964292	-0.8481	-1.06241	-0.876161	-0.916219	-0.857757	-1.01485	-0.873157	-0.991292	-0.870168	-0.755869	-0.770956	-1.02333	-0.883742	-0.67912	-0.868827	-0.938909	-1.0305	-0.804873	-0.840666	-0.783163	-0.586874	-0.86712
378.5	0.0831314	0.0914911	0.0733959	-0.0244874	-0.00784952	-0.0622512	-0.0783211	0.045773	0.0296667	0.0246382	0.0139471	-0.25462	-0.886674	-2.11668	-2.43885	-2.40614	-2.42328	-2.78981	-2.65884	-2.64317	-2.57811	-2.59981	-2.60656	-2.34336	-2.32456	-2.25655	-2.25957	-2.34264	-2.26091	-2.05028	-2.26444	-2.0474	-2.21069	-2.30332	-2.25816	-2.0906	-2.05484	-2.06688	-1.97512	-2.26586	-1.91331	-2.30598	-2.14174	-1.8917	-2.44088	-2.06716	-2.24137	-2.08066	-2.07714	-2.17716	-2.2053	-2.13728	-2.01512	-1.88448	-1.75301	-1.93766	-2.30668	-2.14417	-2.00014	-2.30333	-1.93242	-1.98491	-1.95572	-2.06074	-1.72056	-1.87824	-1.80196	-2.15471	-2.06163	-1.95404	-2.05609	-2.13058	-1.95877	-1.97627	-2.00277	-2.15841	-2.18379	-2.24105	-2.13438	-2.10899	-1.92245	-2.06581	-2.05382	-1.96544	-2.14853	-1.99774	-2.09948	-1.99133	-2.02603	-1.78353	-1.59898	-1.94218	-1.91814	-2.16363	-2.03526	-2.18957	-1.97936	-2.01253	-2.01743	-1.94114	-1.98711	-2.00406	-1.7802	-1.82192	-2.0088	-1.85943	-1.82147	-1.84263	-1.82325	-1.72633	-1.70695	-1.54757	-1.68123	-1.84343	-1.4997	-1.79185	-1.65439	-1.87001	-1.71397	-1.59395	-1.85896	-1.45883	-1.76944	-1.77845	-1.78819	-1.51303	-1.70294	-1.72641	-1.58478	-1.49291	-1.49538	-1.3718	-1.31401	-1.23545	-1.2655	-1.45324	-1.63043	-1.3552	-1.18402	-1.28329	-1.54147	-1.3278	-1.4329	-1.43745	-1.14417	-1.33451	-1.32494	-1.0255	-1.2093	-1.274	-1.58044	-1.16787	-1.15183	-1.26671	-1.20767	-1.2239	-1.1657	-0.866491	-1.17782	-1.04575	-0.952867	-1.02213	-1.00516	-0.913648	-1.03308	-1.19871	-0.857002	-1.11014	-0.800169	-1.07648	-0.908145	-1.01088	-0.859648	-1.26327	-0.867657	-0.950935	-0.993015	-1.11358	-0.971019	-0.838039	-0.793338	-0.669756	-0.810702	-0.920352	-0.991935	-0.755915	-0.876629	-0.828855	-1.00309	-0.680356	-1.03821	-1.00953	-0.820686	-0.890466
379.4	-0.441776	0.0709168	0.164342	-0.00331069	0.159645	-0.220489	-0.102304	0.0857446	-0.127074	-0.189193	-0.218495	-0.212799	-0.905213	-2.30533	-2.93507	-2.7775	-3.21171	-3.33196	-2.94238	-3.02385	-3.09956	-2.73057	-3.0608	-2.74054	-2.65498	-2.96604	-2.80242	-2.89001	-2.80171	-2.47042	-2.59811	-2.4848	-2.62856	-2.6344	-2.53292	-2.53324	-2.52493	-2.54806	-2.34177	-2.64203	-2.28878	-2.71002	-2.38627	-2.38227	-2.92967	-2.44041	-2.7806	-2.3243	-2.4468	-2.34463	-2.5798	-2.52285	-2.36601	-2.50314	-2.1829	-2.36924	-2.90542	-2.67908	-2.41804	-2.60507	-2.16325	-2.16566	-2.47888	-2.31127	-2.19235	-2.38822	-2.3435	-2.36434	-2.41882	-2.45586	-2.30437	-2.39561	-2.33147	-2.47559	-2.38597	-2.44644	-2.47103	-2.53723	-2.35307	-2.39455	-2.22079	-2.49894	-2.43348	-2.26798	-2.55875	-2.35092	-2.46921	-2.26009	-2.26656	-2.40568	-2.14429	-2.32685	-2.32161	-2.36463	-2.38032	-2.4749	-2.15948	-2.18648	-2.31502	-2.44115	-2.4856	-2.20608	-2.09766	-2.38207	-2.31574	-2.38337	-2.09784	-2.1453	-2.09209	-2.05603	-2.28656	-1.94502	-2.23727	-2.32789	-1.88971	-2.08457	-2.12907	-2.32581	-2.01225	-1.98469	-2.19346	-2.08016	-2.11529	-2.04559	-2.14629	-1.73492	-2.0718	-1.82521	-1.70813	-1.92318	-1.69021	-1.74155	-1.9129	-1.53713	-1.95351	-1.75171	-1.66269	-1.69292	-1.66825	-1.48325	-1.72747	-1.6424	-1.76569	-1.78347	-1.65779	-1.62714	-1.85761	-1.46379	-1.19753	-1.68758	-1.57796	-1.40503	-1.49844	-1.58433	-1.48078	-1.34754	-1.26828	-1.09064	-1.34838	-1.3772	-1.11852	-1.49541	-1.25398	-1.07673	-1.00421	-1.41709	-1.25194	-1.567	-1.1501	-1.43649	-1.01633	-1.4077	-1.24948	-1.39672	-1.179	-1.19063	-1.24732	-1.28814	-1.12958	-1.32804	-1.15913	-1.17025	-1.02892	-1.12543	-1.30093	-0.871855	-1.05638	-1.15942	-1.27063	-0.89965	-1.21893	-1.0028	-1.03231	-0.865335
380.4	0.0024997	0.0343569	0.0299973	0.00516509	0.067482	-0.161566	0.0183693	-0.0109964	0.100491	0.0799257	0.0710242	0.130638	-0.961394	-2.48331	-3.43649	-3.45203	-3.40189	-3.70936	-3.44501	-3.63295	-3.2406	-3.45337	-3.36298	-3.11079	-3.22254	-3.37277	-3.18862	-3.28697	-3.09718	-3.04775	-3.17304	-2.86029	-3.08461	-2.99596	-3.13755	-2.95702	-2.85379	-3.13572	-2.63697	-3.20088	-2.76606	-2.98044	-2.75122	-2.62335	-3.18515	-2.85506	-3.02866	-2.71308	-2.80529	-2.87118	-3.03345	-2.75633	-2.71942	-2.60455	-2.46076	-2.9725	-3.11551	-3.07801	-2.82505	-2.97802	-2.8031	-2.83984	-2.84632	-2.71237	-2.39377	-2.541	-2.61038	-2.88256	-2.67224	-2.85244	-2.81738	-3.00595	-2.59996	-2.84929	-2.72735	-2.76504	-2.94334	-2.95667	-2.73581	-2.71638	-2.53755	-2.88804	-2.79716	-2.58	-2.90761	-2.86238	-2.80538	-2.79493	-2.59344	-2.71035	-2.58617	-2.73376	-2.77926	-2.79899	-2.71976	-2.84391	-2.68913	-2.69856	-2.80589	-2.78486	-2.72613	-2.68857	-2.41548	-2.46762	-2.64494	-2.53547	-2.39488	-2.34231	-2.50174	-2.37029	-2.53176	-2.27044	-2.57329	-2.56975	-2.36655	-2.27908	-2.37922	-2.56315	-2.40881	-2.34659	-2.57102	-2.18391	-2.38133	-2.34684	-2.51072	-1.96837	-2.52337	-2.53022	-2.15179	-2.11474	-2.07881	-2.12213	-2.13507	-1.90729	-2.04643	-1.777	-1.89641	-1.88585	-1.86378	-1.78728	-1.90516	-1.79577	-1.86469	-2.05632	-1.76499	-1.9442	-1.80015	-1.6296	-1.67367	-2.01914	-1.84741	-1.33028	-1.51219	-1.68517	-1.55955	-1.55801	-1.74291	-1.2435	-1.30453	-1.47263	-1.36287	-1.45702	-1.28059	-1.36356	-1.3859	-1.42274	-1.3289	-1.57908	-1.36062	-1.39471	-1.21678	-1.50004	-1.37609	-1.54346	-1.54866	-1.38325	-1.44093	-1.27131	-1.27372	-1.44747	-1.43297	-1.31772	-0.992024	-1.33138	-1.41816	-1.00445	-1.27809	-1.17465	-1.37845	-1.06773	-1.40293	-1.16513	-1.22722	-1.23412
381.3	-0.804822	0.059715	0.155564	-0.113178	0.0616131	0.008955	-0.0553254	0.00941294	-0.00338559	0.0582233	0.0675744	-0.33927	-1.3573	-3.27821	-4.31182	-4.34503	-4.30238	-4.42467	-4.10296	-4.37727	-4.17222	-4.1159	-4.05802	-3.95706	-3.97307	-4.09683	-3.97534	-4.29589	-4.05116	-3.78663	-3.83365	-3.58346	-3.91124	-4.03199	-3.83473	-3.70812	-3.61746	-3.68554	-3.61817	-3.94468	-3.51912	-3.76139	-3.61825	-3.53302	-4.091	-3.58628	-3.80611	-3.41095	-3.5163	-3.26905	-3.81949	-3.52376	-3.47641	-3.22977	-3.43407	-3.68821	-3.95951	-3.85749	-3.59384	-3.71272	-3.34918	-3.361	-3.4209	-3.38031	-3.19724	-3.19169	-3.38305	-3.4442	-3.35447	-3.72438	-3.64675	-3.50221	-3.35976	-3.59716	-3.54948	-3.53155	-3.56163	-3.55487	-3.43238	-3.54548	-3.27432	-3.44554	-3.50491	-3.22221	-3.63333	-3.59243	-3.54157	-3.41559	-3.27784	-3.23969	-3.2785	-3.38146	-3.44724	-3.50443	-3.33523	-3.44022	-3.30063	-3.37087	-3.27501	-3.36799	-3.31611	-3.38407	-3.12253	-3.16797	-3.28686	-3.40514	-3.16822	-3.17718	-3.24853	-3.01614	-3.29003	-2.87312	-3.31325	-3.17728	-2.72297	-3.22326	-2.86571	-3.2503	-2.84995	-2.86577	-3.06861	-2.71997	-2.95889	-3.09175	-3.05638	-2.80556	-2.99202	-3.07573	-2.55258	-2.95818	-2.52338	-2.72882	-2.51383	-2.41305	-2.46495	-2.41105	-2.36686	-2.3831	-2.373	-2.27937	-2.65752	-2.14725	-2.64022	-2.64702	-2.3066	-2.16743	-2.18724	-2.21204	-1.89515	-2.37631	-2.23358	-1.98779	-1.96136	-2.20303	-2.25172	-1.86507	-1.92385	-1.87468	-1.90974	-2.10554	-1.79561	-2.14327	-1.60085	-1.85147	-1.90634	-1.94787	-1.85245	-1.94223	-1.75586	-1.96365	-1.77409	-2.04196	-1.74746	-1.87923	-1.80667	-1.719	-1.66841	-1.85215	-1.84539	-1.77563	-1.63472	-1.68053	-1.3971	-1.62994	-1.92138	-1.51498	-1.49305	-1.6483	-1.60389	-1.41607	-1.63591	-1.47715	-1.59965	-1.50817
382.3	-0.041098	0.0200744	0.0179492	-0.033076	-0.0376541	0.031273	-0.0214336	-0.120832	-0.104949	-0.00783605	0.0135543	-0.269779	-1.77507	-4.07158	-5.28143	-5.20713	-5.42534	-5.39285	-5.23824	-5.34425	-4.94241	-4.92947	-5.14236	-4.87273	-4.70319	-4.79565	-4.80936	-4.93207	-4.78819	-4.57476	-4.70515	-4.48634	-4.5671	-4.69651	-4.52774	-4.54394	-4.59665	-4.5424	-4.33411	-4.60665	-4.41659	-4.61534	-4.26221	-4.36348	-4.87232	-4.50714	-4.66659	-4.255	-4.38563	-4.29917	-4.5188	-4.40409	-4.05935	-4.13549	-3.99162	-4.18773	-4.69656	-4.49624	-4.45484	-4.32171	-4.17942	-4.23272	-4.15267	-4.10968	-3.78688	-3.98726	-4.11363	-4.39143	-4.10697	-4.21383	-4.29164	-4.40306	-4.09889	-4.30589	-4.13325	-4.11836	-4.40927	-4.35604	-4.304	-4.17506	-3.89535	-4.20616	-4.2712	-3.95539	-4.43787	-4.22066	-4.19872	-4.24361	-4.01321	-3.993	-3.88306	-4.10912	-4.14122	-4.28541	-4.10116	-4.12242	-3.84911	-3.91018	-4.0626	-4.23468	-3.97373	-4.06737	-3.73444	-3.84882	-4.02522	-4.10173	-3.75004	-3.91375	-3.85636	-3.70564	-3.92648	-3.55356	-3.97066	-3.68362	-3.59091	-3.79572	-3.66607	-3.90779	-3.41896	-3.40421	-3.62105	-3.29843	-3.70288	-3.75596	-3.58495	-3.29239	-3.40869	-3.78532	-3.19591	-3.1391	-3.03333	-3.3554	-3.09257	-2.81233	-3.04388	-3.01226	-2.89611	-2.91216	-2.77655	-2.72365	-3.00221	-2.70203	-3.08905	-2.97064	-2.82216	-2.74205	-2.75941	-2.38873	-2.46164	-2.76338	-2.74778	-2.45842	-2.5142	-2.61011	-2.60538	-2.48428	-2.26358	-2.17237	-2.38275	-2.35748	-2.15845	-2.43254	-2.28251	-2.28163	-2.28233	-2.31415	-2.14776	-2.41591	-2.22655	-2.33352	-2.11806	-2.45926	-1.9766	-2.31875	-2.2095	-2.09328	-2.04938	-2.19032	-2.0506	-1.91784	-1.95356	-1.96175	-1.93214	-1.96117	-2.12621	-1.67077	-2.02002	-1.90472	-1.93319	-1.78631	-1.96447	-1.90291	-1.96041	-1.84196
383.2	-0.803166	0.0153356	0.222453	0.08445	0.00683284	-0.0704914	-0.0650217	-0.0261604	-0.0392643	0.215621	0.240853	-0.27467	-2.10786	-5.14574	-6.43802	-6.30122	-6.52529	-6.44499	-6.27848	-6.37292	-5.97073	-5.89195	-5.87435	-5.74749	-5.90274	-5.86366	-5.8047	-6.05415	-5.55551	-5.4392	-5.47184	-5.39596	-5.5818	-5.45889	-5.27058	-5.3265	-5.2952	-5.42752	-5.43454	-5.59799	-5.40533	-5.53482	-5.21287	-5.30376	-5.66167	-5.42333	-5.36613	-5.19509	-5.04736	-4.96256	-5.20577	-5.01968	-4.93527	-4.88842	-4.78705	-5.27553	-5.66218	-5.19172	-5.03304	-5.06732	-4.87721	-5.02921	-4.99309	-4.80628	-4.59299	-4.73808	-4.78241	-4.89712	-4.80685	-4.94342	-4.90142	-5.0779	-4.87837	-5.13518	-4.94531	-4.71721	-4.91007	-5.25177	-5.02791	-4.79783	-4.79866	-4.91946	-4.88915	-4.63871	-5.14085	-4.99514	-5.05339	-4.92172	-4.50184	-4.71782	-4.58685	-4.80409	-4.69013	-5.05051	-4.86633	-4.71979	-4.55483	-4.77294	-4.67675	-4.74881	-4.6033	-4.80734	-4.37736	-4.47914	-4.81266	-4.82511	-4.51783	-4.42695	-4.48449	-4.31014	-4.48666	-4.26217	-4.4388	-4.55377	-3.89507	-4.21579	-4.145	-4.37069	-4.08227	-4.16257	-4.07851	-3.71481	-4.25149	-4.3542	-3.99988	-3.89866	-3.99865	-3.99486	-3.66855	-3.67256	-3.67405	-3.62573	-3.58352	-3.36897	-3.4991	-3.29079	-3.26416	-3.2737	-3.09649	-2.99826	-3.20856	-3.15025	-3.29641	-3.327	-3.12278	-3.06319	-3.06532	-2.72633	-2.73108	-3.01406	-2.93796	-2.81673	-2.77961	-2.96594	-2.65758	-2.70684	-2.47538	-2.33505	-2.47474	-2.56221	-2.41001	-2.62899	-2.25885	-2.40885	-2.4565	-2.44676	-2.33438	-2.67884	-2.64191	-2.55438	-2.42299	-2.73383	-2.35977	-2.55532	-2.37106	-2.26713	-2.19877	-2.11875	-2.14128	-2.28671	-2.09802	-2.12997	-1.88003	-2.06102	-2.37754	-1.80433	-1.85747	-1.9694	-1.92258	-1.8325	-2.05286	-1.90209	-1.90923	-1.85439
384.2	-3.24148	-0.507484	0.356706	0.321103	0.317091	0.381596	0.111056	0.0377382	0.507143	0.639444	0.642071	-0.0305008	-2.38301	-5.91126	-6.94953	-6.74728	-6.91386	-6.97073	-7.06824	-6.93815	-6.51811	-6.47534	-6.35908	-6.01346	-6.29438	-6.61054	-6.69054	-6.31666	-5.70436	-5.75162	-5.64979	-5.55075	-5.47264	-5.26721	-5.37578	-5.45253	-5.55867	-5.78594	-5.87449	-5.88817	-5.84294	-5.67629	-5.55612	-5.91191	-6.08231	-5.99327	-6.04048	-5.78691	-5.26125	-5.48991	-5.53109	-5.23573	-5.55647	-5.55606	-5.36793	-5.88477	-6.24744	-5.83454	-5.31447	-5.11826	-5.19118	-5.51358	-5.26356	-5.02785	-4.5043	-4.53795	-4.59742	-4.89134	-4.52913	-4.99312	-5.01328	-4.80412	-4.66228	-4.75497	-4.88515	-4.63415	-4.80976	-4.49164	-5.0559	-4.80748	-4.561	-4.69907	-4.658	-4.0683	-4.78549	-4.88889	-5.25093	-4.91242	-4.8408	-4.68995	-4.68994	-4.89969	-4.66191	-4.43673	-4.36883	-4.31873	-4.14548	-4.12857	-4.06839	-4.16893	-4.06224	-4.26219	-3.98525	-4.14634	-4.31738	-4.28414	-4.2348	-4.1255	-4.11159	-4.20574	-3.97137	-3.76822	-4.18692	-4.06826	-3.54704	-3.71967	-3.5597	-3.57329	-3.30567	-3.4068	-3.37313	-2.90976	-3.38576	-3.20593	-3.26918	-3.20458	-3.12214	-3.38262	-2.94436	-2.88126	-2.45297	-2.67153	-2.19609	-2.16921	-2.2843	-2.68179	-2.74641	-2.17749	-1.89827	-1.89045	-2.29901	-1.79241	-2.13979	-2.11122	-2.0039	-1.71461	-2.01622	-1.44613	-1.39395	-1.65661	-1.69133	-1.71583	-1.63506	-1.42622	-1.44398	-1.16405	-1.33898	-0.923293	-1.05218	-1.74024	-1.01768	-0.646752	-0.821565	-0.679455	-0.860571	-0.829898	-0.48739	-0.980287	-1.12778	-1.33837	-0.752355	-0.957908	-0.600887	-0.949325	-1.08516	-0.853852	-0.561825	-0.803671	-0.479854	-0.486607	-0.435035	-0.0368907	-0.168459	-0.484402	-0.486674	0.00979635	-0.00419895	0.0476881	-0.116391	0.22911	-0.0676902	0.217831	-0.158357	0.23484
385.1	-8.80322	-1.30908	1.12008	0.992023	0.977232	1.11032	-0.0700627	-0.033327	1.13825	1.41456	1.32532	0.244232	-2.08723	-6.28902	-6.91841	-6.13314	-6.37092	-7.08717	-7.63682	-6.94067	-6.18825	-6.19115	-5.51852	-5.19555	-5.66779	-6.54026	-6.71495	-5.61493	-4.93108	-4.90447	-4.6528	-4.32406	-3.9037	-3.62807	-4.33296	-4.31575	-4.56984	-5.16414	-4.56573	-5.04343	-5.68593	-4.84272	-4.37721	-5.17435	-5.47386	-5.38873	-5.56019	-4.98266	-4.23682	-5.16852	-4.84812	-4.98805	-6.23276	-5.8771	-5.58957	-6.26982	-7.06539	-6.64703	-5.03682	-4.34398	-5.4378	-6.03126	-4.47367	-4.27007	-2.81701	-3.3179	-3.02771	-3.70616	-3.23873	-3.91007	-3.78616	-3.20665	-3.14047	-2.87543	-3.52761	-3.38198	-3.40887	-2.79361	-3.33941	-3.90348	-3.65891	-3.25867	-2.61859	-1.50818	-2.69408	-3.2407	-4.65893	-3.27051	-3.31842	-2.87777	-2.92779	-3.6365	-3.31143	-2.26877	-2.16855	-1.4329	-1.89456	-2.08961	-1.64672	-2.01634	-1.89237	-1.9203	-1.46809	-1.71668	-1.93438	-1.5173	-1.89261	-2.33261	-2.35222	-2.63186	-1.64546	-1.47102	-2.03002	-1.74717	-1.09593	-1.35586	-0.694436	-0.67876	-0.410746	-0.544828	-0.248008	-0.148692	-0.511621	-0.0242767	-0.440351	-0.580004	0.0413326	-0.397731	0.115799	0.184277	0.807792	0.495009	1.43659	1.34109	1.8333	-0.0739109	0.0227181	1.20681	1.85538	1.49279	1.08352	1.61081	1.69283	1.87348	1.76682	2.27975	1.40802	2.51406	2.57984	2.25854	2.1478	1.53814	2.13725	2.96283	2.69826	3.19278	2.37108	3.31178	2.90113	1.33155	3.46436	4.14763	3.36773	3.87273	3.57087	3.56963	4.00546	3.49416	2.77415	2.7202	3.62437	3.44288	3.95185	3.62397	3.34832	3.5426	3.4647	3.16381	3.42021	3.4565	3.99552	5.29699	4.24784	4.33418	4.54046	4.95812	5.28217	4.96668	4.81902	5.269	4.53916	5.2516	5.10911	5.22414
386	-10.0869	-1.42459	1.0765	1.12767	1.45918	1.40478	-0.109207	-0.171255	1.11754	1.5312	1.32263	-0.146518	-3.57439	-8.14595	-7.93797	-6.89277	-7.04138	-7.56704	-8.45235	-7.63972	-6.48207	-6.93873	-5.73912	-5.36665	-5.88284	-6.58209	-6.89138	-6.09507	-5.27503	-5.01192	-4.3873	-4.12995	-3.9166	-3.44502	-4.21119	-3.97827	-4.54357	-4.85047	-4.3889	-5.20573	-6.56097	-5.13612	-4.06789	-5.46476	-5.54881	-5.29964	-5.33854	-4.61781	-3.89879	-5.29392	-4.61004	-5.0809	-6.74831	-6.01737	-6.06486	-6.61832	-7.93343	-7.21567	-5.19556	-4.39822	-5.64635	-7.14982	-4.29217	-4.25046	-1.99216	-2.95269	-2.62534	-3.08594	-2.4899	-3.3233	-3.23408	-2.92449	-2.79937	-2.45214	-2.87915	-2.4588	-2.99985	-2.40469	-2.98575	-3.27103	-3.89173	-2.72248	-2.23557	-0.825255	-2.22539	-2.72758	-4.94078	-3.113	-2.63913	-2.15376	-2.07614	-2.7469	-2.51685	-1.77812	-1.85269	-1.09694	-1.29235	-1.51119	-1.07302	-1.04672	-0.814229	-1.03904	-0.480366	-0.851886	-1.17892	-1.15379	-1.22997	-2.48025	-1.99416	-1.57353	-0.899961	-0.463531	-1.2426	-1.16255	-0.230926	-0.402535	0.181268	-0.0510724	0.819482	0.188205	0.378277	0.865793	-0.00386061	0.839071	0.624905	0.251081	1.29153	0.619905	1.24657	1.16225	1.98272	1.50937	2.26983	2.50624	2.84309	1.46198	1.40116	2.367	3.08138	2.84659	2.20514	1.66176	2.63706	3.31586	3.0813	3.42137	2.86671	4.11722	4.07997	3.96281	3.90064	3.2614	3.81591	4.45193	4.41495	4.54987	4.00462	5.16417	4.49919	2.03425	4.67477	5.77467	4.9553	5.43886	5.23981	5.33643	5.55241	4.72749	4.53865	4.59869	5.45429	5.09691	5.37694	5.19768	5.14361	5.33523	5.38764	5.10987	4.62501	4.48894	5.1661	6.85227	6.32598	6.53313	6.11488	7.10268	7.47189	6.93464	6.84193	7.13931	6.84887	7.17619	7.30351	7.44188
387	-7.51392	-1.25019	0.861287	0.981586	1.12293	1.12321	-0.224001	-1.38098	-0.313256	0.709754	0.683243	-0.357213	-4.42245	-9.25657	-8.90203	-8.44422	-8.06089	-8.18282	-9.48038	-8.90682	-7.28073	-8.82993	-6.83393	-6.81294	-7.19302	-7.12585	-7.86077	-7.45896	-5.94298	-6.36089	-5.20241	-5.09367	-5.97336	-4.7133	-5.3025	-4.70507	-5.42983	-5.10795	-5.60599	-5.91842	-7.25335	-6.1741	-4.43378	-6.78109	-5.98654	-5.53781	-5.26698	-5.14696	-4.33348	-5.70434	-5.00838	-5.37493	-7.06213	-5.83899	-6.16949	-6.96712	-7.51417	-7.21435	-6.00957	-5.05771	-5.59533	-5.99782	-4.23727	-4.28032	-2.38485	-3.19476	-3.33927	-3.35477	-2.66134	-3.34836	-3.16926	-3.51346	-3.5208	-3.75791	-3.08802	-2.03887	-2.8274	-3.34434	-3.42446	-3.18306	-4.21967	-2.92297	-3.38885	-1.86644	-3.12819	-3.34661	-4.94908	-3.6354	-2.75765	-2.53347	-1.90219	-2.29883	-2.84566	-2.80947	-3.03253	-2.06792	-1.99774	-1.93209	-1.74563	-1.7665	-1.05686	-1.94695	-0.598971	-1.37565	-2.30005	-3.0226	-1.72701	-2.95737	-2.49388	-0.929215	-1.0675	-0.944526	-1.10105	-1.82764	0.231363	-0.875743	-0.135016	-0.969321	0.533637	-0.436861	-0.615774	0.748129	-1.08368	-0.506492	0.221565	-0.694913	0.872739	-0.04657	0.868334	1.17373	1.37475	0.968668	1.35494	2.48251	1.78934	2.39274	2.06717	2.69178	2.58841	3.39502	2.69396	1.48898	2.11602	2.86479	3.03943	3.7193	3.19528	4.43289	4.19622	4.14721	4.58753	4.65686	4.79084	4.68944	4.85525	4.64168	5.2796	5.87466	5.52139	3.47283	5.26116	5.4082	5.79161	5.68255	6.16509	5.99428	5.3682	4.80436	5.06162	5.55837	6.26716	5.73985	5.82581	5.72274	5.94998	6.46138	6.92819	6.63238	5.6188	5.98918	6.44819	7.56721	7.62069	8.06654	6.84385	8.61544	8.82498	8.19389	7.85786	8.46613	8.33494	8.20152	8.77467	8.94665
387.9	-3.26473	-0.72194	0.427863	0.482671	0.492311	0.550863	-0.446183	-1.94998	-1.2013	-0.297948	0.150817	-0.397578	-3.97141	-9.51366	-10.7866	-10.5665	-9.97011	-9.81206	-10.9419	-10.3335	-8.91899	-11.1534	-8.67542	-8.65653	-8.8887	-8.657	-9.35632	-9.11819	-7.53501	-8.5954	-6.6968	-7.16934	-9.10628	-7.07815	-7.5768	-6.50457	-7.60126	-6.45091	-7.97768	-7.49686	-8.3816	-7.84409	-6.09483	-9.29484	-7.38098	-6.7561	-6.04743	-6.85001	-5.72613	-7.15971	-6.80546	-6.46884	-7.77385	-6.58891	-7.16015	-8.39942	-7.53892	-8.47107	-7.87554	-6.76754	-6.70196	-5.62829	-5.84304	-4.58508	-4.20651	-4.40853	-5.51875	-5.20035	-4.14222	-5.01314	-4.74488	-5.56773	-5.7734	-6.42192	-4.76875	-3.74628	-4.50339	-5.86227	-5.45629	-4.34381	-4.98475	-4.61606	-6.00472	-4.32404	-5.60543	-5.52773	-6.0908	-5.18504	-4.40186	-4.57918	-3.48692	-3.72513	-4.72442	-5.4458	-5.86203	-4.99973	-4.2767	-4.28919	-4.29958	-4.10756	-2.87421	-4.3955	-2.6306	-3.45357	-4.71427	-6.25107	-3.89618	-4.92877	-3.8549	-1.84028	-2.89636	-2.78793	-2.67113	-3.86051	-1.37651	-2.97368	-2.08706	-3.47912	-1.15609	-2.51228	-2.59789	-0.999938	-3.31188	-3.26456	-1.84479	-2.3949	-1.30848	-2.28364	-0.672185	-0.213175	-0.302563	-0.652708	-0.93771	0.688475	-0.216199	1.63383	1.16397	1.51132	0.704464	2.3102	1.30513	0.397383	0.459274	1.09562	1.78996	2.40215	2.29927	3.38379	2.93754	2.8163	3.62983	4.10625	4.07999	3.08921	3.6555	3.25883	4.62982	4.89031	4.70253	3.4708	4.24997	3.73683	4.8433	4.32902	5.20816	4.81563	3.91742	3.2126	3.68481	4.87906	5.32157	4.92313	4.69953	4.71881	5.00471	5.9734	6.63018	6.3469	5.26297	5.83749	6.11841	6.4729	7.18496	7.59996	5.93449	8.04878	8.15318	7.80534	7.16326	7.86228	7.77342	7.50289	8.31623	8.10427
388.9	-0.136154	-0.319445	0.0316731	0.192432	-0.0820304	0.187567	-0.702437	-1.89269	-1.47971	-0.895621	-0.240408	-0.387608	-3.94499	-10.5488	-12.5613	-12.7734	-12.0042	-11.4376	-12.443	-12.1584	-11.1771	-13.0659	-11.3596	-11.1938	-11.3167	-10.6938	-11.4984	-11.5669	-10.3586	-11.1373	-9.55843	-10.0161	-11.8879	-9.88928	-10.1621	-9.41446	-10.0936	-8.74777	-10.9123	-9.54207	-10.0722	-10.0497	-8.72165	-11.6164	-9.60366	-9.58342	-8.23907	-9.37714	-8.04276	-9.34462	-9.30994	-8.30649	-9.35261	-8.17739	-9.09649	-10.247	-9.33786	-9.80392	-9.53967	-8.93475	-8.92902	-8.67376	-8.46643	-7.12687	-6.90581	-7.21667	-8.59242	-8.15568	-7.01529	-7.70217	-7.54158	-8.58496	-8.71008	-9.54969	-7.88304	-6.98282	-7.55454	-8.96701	-8.48749	-7.07875	-7.25765	-7.65469	-9.23503	-7.68717	-8.63086	-8.5321	-8.2983	-8.00637	-7.54403	-7.80595	-6.65001	-6.76444	-7.7579	-8.88304	-9.10243	-8.39941	-7.6535	-7.47075	-7.63562	-7.45781	-6.26197	-7.92109	-6.39081	-7.07841	-8.02833	-9.53316	-7.24978	-7.38265	-6.48587	-5.12107	-6.04372	-6.14546	-5.88239	-7.137	-4.83924	-6.4352	-5.75628	-6.91863	-5.05733	-6.2859	-6.17028	-4.64414	-6.72242	-6.72815	-5.14165	-5.77548	-4.72458	-5.90433	-4.45487	-4.01517	-4.13637	-4.31864	-4.71475	-3.40433	-4.23323	-2.16658	-2.50671	-2.19435	-3.27929	-1.70307	-2.44074	-2.97176	-3.29455	-2.96195	-2.19076	-1.74366	-1.69261	-0.871369	-1.23401	-1.28623	-0.632344	0.0483922	-0.123702	-1.02582	-0.662345	-1.04754	0.565763	0.496136	0.400024	0.115545	-0.024777	-0.749203	0.5978	-0.122913	0.756557	0.599315	-0.29015	-1.10804	-0.450643	0.791134	0.85296	0.440169	0.673449	0.598271	0.788258	1.59544	2.09264	2.00607	1.30066	1.89252	1.90555	1.98174	2.61065	2.9864	1.27091	3.25813	3.3474	3.08685	2.4626	3.19063	2.89841	2.85197	3.33159	3.30645
389.8	0.355931	-0.228965	-0.0890865	0.0948994	-0.0958819	0.124876	-0.405304	-0.930845	-0.686985	-0.399053	-0.0949932	-0.136833	-3.92764	-10.3391	-13.2727	-13.5699	-13.1902	-12.4528	-13.2862	-12.8986	-12.4691	-13.7421	-12.6092	-12.6598	-12.5251	-11.9174	-12.67	-12.857	-11.8321	-12.5624	-10.9567	-11.7575	-13.1417	-11.4043	-11.6967	-11.178	-11.6721	-10.3147	-12.4673	-11.0808	-11.2094	-11.4527	-10.1884	-12.6741	-11.0982	-11.0724	-9.92765	-10.6844	-9.58616	-10.737	-10.7511	-9.74603	-10.3603	-9.75337	-10.3594	-11.329	-10.5851	-10.6856	-10.9772	-10.266	-10.2614	-10.3663	-10.2363	-8.95127	-8.95428	-9.29674	-10.5364	-9.82486	-8.98219	-9.60488	-9.3756	-10.3464	-10.5031	-11.0606	-9.71227	-8.85309	-9.26629	-10.7635	-10.2764	-8.94359	-8.80812	-9.57247	-10.5508	-9.53317	-10.3918	-10.1806	-9.9685	-9.62283	-9.40001	-9.65829	-8.64375	-8.76636	-9.65119	-10.609	-10.7586	-10.4952	-9.70652	-9.43905	-9.67009	-9.38255	-8.36068	-9.91329	-8.63883	-9.04218	-10.0448	-11.0368	-9.14854	-9.09728	-8.37749	-7.27858	-8.38022	-8.40776	-8.19608	-9.03921	-7.19334	-8.67078	-7.92335	-9.04251	-7.26786	-8.26655	-8.38571	-6.71692	-8.65316	-8.70865	-7.37293	-7.92152	-7.21086	-7.89773	-6.58718	-6.25815	-6.31355	-6.64929	-6.98096	-5.8516	-6.58209	-4.87776	-5.13693	-4.88483	-5.6763	-4.48492	-5.20898	-4.91668	-5.65653	-5.45191	-4.82846	-4.43161	-4.38243	-3.75581	-3.96405	-4.09442	-3.64631	-2.9687	-2.96239	-3.8943	-3.41837	-3.72623	-2.38692	-2.51693	-2.67969	-2.52847	-2.85519	-3.68288	-2.35644	-2.91694	-2.35422	-2.62424	-3.07586	-3.61698	-3.2382	-2.37838	-2.14041	-2.55677	-2.35834	-2.43342	-2.15204	-1.7892	-0.86587	-0.97613	-1.56012	-1.16407	-1.33731	-1.25	-0.792974	-0.507496	-1.95113	-0.270944	-0.134083	-0.447841	-0.904701	-0.344787	-0.376678	-0.504542	-0.212152	-0.0885894
390.8	0.433984	-0.0203419	-0.0126049	-0.0479124	-0.100039	-0.0431129	-0.285199	-0.323723	-0.147346	-0.0522462	0.0167624	-0.228294	-3.87213	-9.89628	-13.4676	-13.844	-13.4039	-12.9657	-13.6633	-13.0623	-12.796	-13.5577	-12.7551	-13.008	-12.7907	-12.5386	-12.9549	-12.9539	-12.3559	-12.6963	-12.0472	-12.2943	-13.0987	-12.0038	-12.3068	-11.9424	-12.152	-11.4809	-12.6599	-11.7508	-11.6229	-11.745	-11.0864	-12.9085	-11.8996	-11.6618	-11.0119	-11.3614	-10.615	-11.6137	-11.2276	-10.6204	-10.9521	-10.6777	-11.076	-12.1941	-11.4589	-11.4998	-11.5247	-11.1443	-10.8664	-10.95	-10.7028	-10.0478	-10.214	-10.1562	-10.9136	-10.7845	-10.3765	-10.5444	-10.7063	-11.2025	-11.1506	-11.6868	-10.9495	-10.2875	-10.7034	-11.4541	-11.2495	-10.1671	-10.173	-10.6729	-11.509	-10.6319	-11.2373	-11.1361	-10.847	-10.5312	-10.2247	-10.7334	-10.0288	-10.1624	-10.6813	-11.4794	-11.4758	-11.1583	-10.5224	-10.471	-10.6075	-10.4915	-9.85824	-10.7577	-9.84342	-10.3961	-10.7619	-11.4203	-10.2075	-10.1	-9.76779	-9.07133	-9.54699	-9.72188	-9.48988	-10.2211	-8.75717	-9.86807	-9.12176	-10.0926	-8.81821	-9.49318	-9.49233	-8.21197	-9.6358	-9.66908	-8.8791	-8.92961	-8.54076	-9.27855	-8.22585	-7.99939	-7.87646	-8.07966	-8.44735	-7.53454	-8.07938	-6.94517	-6.97527	-6.76781	-7.35902	-6.59644	-7.02443	-6.65532	-7.50506	-7.0912	-6.8273	-6.5113	-6.54879	-6.00726	-6.22602	-6.33873	-5.84032	-5.46686	-5.6112	-6.00377	-5.8403	-5.95645	-4.864	-5.08016	-5.22203	-5.0013	-5.15952	-5.60563	-4.88761	-5.27714	-4.9457	-5.2146	-5.35948	-5.79779	-5.55903	-5.1071	-4.96136	-5.10111	-4.81981	-4.85123	-4.60269	-4.49526	-3.86808	-3.8567	-4.28813	-4.07022	-3.86692	-4.04061	-3.73764	-3.70424	-4.69209	-3.34938	-3.29343	-3.48319	-3.68408	-3.24036	-3.71185	-3.31894	-3.31846	-3.33573
391.7	0.0949039	0.00159057	-0.086387	-0.042818	0.0456098	0.0212796	0.0799892	-0.0876156	0.0111643	0.0774169	0.0896321	-0.316429	-3.89109	-9.17009	-12.8659	-13.0597	-13.0342	-12.8271	-13.2052	-12.6718	-12.6099	-12.9576	-12.4562	-12.607	-12.6162	-12.2846	-12.628	-12.3891	-12.2486	-12.4341	-11.8108	-12.3068	-12.4829	-11.9184	-12.1451	-11.5836	-11.7684	-11.5937	-12.055	-11.4949	-11.5682	-11.4679	-11.2991	-12.2428	-11.712	-11.8345	-11.2013	-11.0527	-10.8125	-11.4885	-11.1971	-10.7959	-10.9253	-10.5827	-11.1955	-12.1343	-11.4697	-11.2918	-11.2608	-11.0974	-11.0519	-11.1293	-10.8204	-10.6132	-10.3592	-10.5136	-11.0731	-10.9819	-10.6662	-11.0896	-11.0776	-11.4606	-11.3117	-11.8952	-11.2445	-10.6381	-10.9515	-11.4769	-11.2458	-10.7628	-10.4139	-11.0705	-11.2654	-10.7893	-11.294	-11.1032	-11.0601	-10.8565	-10.6632	-10.9289	-10.4676	-10.6408	-10.9885	-11.5135	-11.4338	-11.1407	-10.7182	-10.6672	-10.6908	-10.7682	-10.3244	-11.0732	-10.2293	-10.4257	-11.0214	-11.36	-10.318	-10.2959	-10.077	-9.65194	-10.0766	-9.9486	-10.117	-10.1851	-9.18517	-10.2198	-9.79237	-10.2627	-9.23784	-9.79581	-9.64166	-8.88389	-9.97908	-9.83955	-9.41416	-9.47852	-9.27518	-9.854	-8.84991	-8.59817	-8.45052	-8.71645	-8.77992	-8.25032	-8.60161	-7.84151	-8.07953	-7.72449	-8.13385	-7.57166	-7.93687	-7.55795	-8.3176	-8.20001	-7.82297	-7.42941	-7.61745	-7.05122	-7.10873	-7.38264	-7.2379	-6.84117	-6.96512	-7.19825	-6.90288	-7.11983	-6.33754	-6.24834	-6.55745	-6.46401	-6.47839	-6.66938	-6.25574	-6.46924	-6.58973	-6.4705	-6.59229	-6.90548	-6.77276	-6.35933	-6.1614	-6.38153	-5.96116	-6.18196	-6.07646	-5.93191	-5.34095	-5.49534	-5.72423	-5.47455	-5.66866	-5.54732	-5.39502	-5.43465	-6.12229	-5.0582	-4.93933	-4.89339	-5.37186	-4.94235	-5.27924	-4.96685	-5.06281	-5.01712
392.7	0.197991	0.0720503	0.0517513	-0.0401768	0.00404599	-0.190825	-0.0773344	-0.144523	0.0283824	0.05736	0.00625868	-0.472911	-3.27742	-8.57847	-11.9231	-12.1756	-12.1125	-12.0737	-12.3851	-11.8164	-11.8772	-12.0987	-11.7772	-11.8864	-11.7646	-11.8245	-12.0889	-11.6482	-11.5077	-11.619	-11.2444	-11.7289	-11.7514	-11.4055	-11.4687	-11.2837	-11.3624	-11.1936	-11.3973	-11.1049	-11.3074	-10.8705	-10.9344	-11.7129	-11.2549	-11.1299	-10.9357	-10.7787	-10.5971	-11.0362	-10.6281	-10.4642	-10.6199	-10.4852	-11.1664	-11.602	-10.978	-10.9275	-10.9492	-10.7866	-10.7558	-10.6925	-10.4912	-10.5128	-10.1576	-10.1606	-10.7093	-10.7392	-10.4508	-10.7654	-10.6045	-11.1286	-10.8579	-11.424	-10.9094	-10.4869	-10.7108	-11.2982	-11.064	-10.5451	-10.1938	-10.6483	-11.0067	-10.4371	-11.0604	-10.9743	-10.825	-10.528	-10.3487	-10.6292	-10.2514	-10.2952	-10.7294	-10.9966	-11.0134	-10.8384	-10.3809	-10.5144	-10.4145	-10.4549	-10.1416	-10.6224	-9.98906	-10.3096	-10.8046	-10.9706	-10.1214	-10.1436	-9.83792	-9.43814	-9.87784	-9.90802	-9.89974	-10.0537	-9.08026	-9.88188	-9.45327	-10.1246	-9.22397	-9.60872	-9.4774	-8.83891	-9.68804	-9.79406	-9.10797	-9.15413	-8.97658	-9.54431	-8.79827	-8.42124	-8.35733	-8.56592	-8.60792	-8.15758	-8.55275	-7.65659	-7.92013	-7.77996	-8.05262	-7.58524	-8.01894	-7.56778	-8.33907	-8.00624	-7.67891	-7.41503	-7.53946	-6.90516	-7.05296	-7.39391	-7.19025	-7.01628	-6.96481	-7.29463	-7.16319	-7.09744	-6.34657	-6.38767	-6.65653	-6.44861	-6.43335	-6.72476	-6.42239	-6.42657	-6.58655	-6.51612	-6.57486	-6.88981	-6.73716	-6.54992	-6.45011	-6.40609	-6.20972	-6.40449	-6.23326	-6.02435	-5.71135	-5.76373	-6.01697	-5.79831	-5.98495	-5.75891	-5.59356	-5.47944	-6.24898	-5.13906	-5.32243	-5.39164	-5.47649	-5.18475	-5.58506	-5.26626	-5.46546	-5.30909
393.6	0.00793376	0.0199097	0.0133268	-0.0382815	0.039071	-0.0367205	0.0693641	-0.0408996	-0.0110372	-0.0211796	-0.00999123	-0.404877	-2.721	-7.65311	-10.4689	-10.8874	-10.9116	-10.9725	-11.1643	-10.7396	-10.8889	-10.9511	-10.7424	-10.8925	-10.853	-10.8819	-10.957	-10.7353	-10.6896	-10.634	-10.4905	-10.7467	-10.6574	-10.4668	-10.4761	-10.4118	-10.2828	-10.3723	-10.5239	-10.2339	-10.2595	-9.95699	-10.215	-10.6859	-10.4962	-10.2327	-9.91457	-9.74725	-9.82094	-10.2454	-9.77714	-9.66307	-9.75832	-9.70458	-10.3346	-10.6013	-10.0433	-9.94593	-9.90877	-9.8937	-9.89742	-9.69417	-9.52777	-9.69543	-9.30856	-9.56254	-9.87549	-9.98147	-9.68515	-9.92653	-9.85861	-10.3929	-10.1641	-10.4676	-10.0984	-9.74891	-10.0028	-10.4252	-10.096	-9.62975	-9.26441	-10.1228	-10.1143	-9.61545	-10.2474	-9.99705	-9.96692	-9.91684	-9.52109	-9.81845	-9.46909	-9.70622	-9.92083	-10.2587	-10.173	-10.0459	-9.70904	-9.6983	-9.69763	-9.73408	-9.24541	-9.92023	-9.29342	-9.60797	-9.88243	-10.2425	-9.41049	-9.34637	-9.12545	-8.84723	-9.07088	-9.10401	-9.16805	-9.34123	-8.42713	-9.35861	-8.71844	-9.34451	-8.55909	-8.96422	-8.74413	-8.08738	-9.0357	-8.94807	-8.43274	-8.51929	-8.6687	-8.71927	-8.02654	-8.00228	-7.6698	-8.01578	-8.04429	-7.35914	-7.78284	-7.2759	-7.32697	-7.2654	-7.42313	-7.00167	-7.31336	-6.92213	-7.48533	-7.40341	-7.03337	-6.86347	-6.9088	-6.48798	-6.73274	-6.98244	-6.8251	-6.44639	-6.45488	-6.64376	-6.55984	-6.53207	-6.00045	-6.0442	-6.07578	-6.09425	-5.97847	-6.39655	-5.82779	-6.16902	-5.97696	-5.97537	-6.09863	-6.42025	-6.33818	-6.12568	-5.94183	-6.15175	-5.57862	-5.88745	-5.87938	-5.71593	-5.25566	-5.41574	-5.60082	-5.29459	-5.34743	-5.37902	-5.21351	-5.24619	-5.7077	-5.10091	-4.89527	-5.03951	-5.10143	-4.8153	-5.17907	-4.97198	-5.02616	-5.05042
394.6	0.0790389	0.052365	0.0694408	0.0158182	-0.0933795	-0.0964934	-0.0269019	-0.101772	0.100438	0.0758185	0.0685261	-0.343111	-2.25292	-6.65442	-9.25829	-9.55929	-9.41112	-9.57001	-9.56876	-9.45073	-9.72707	-9.5633	-9.50018	-9.59882	-9.55354	-9.6504	-9.64237	-9.28965	-9.44353	-9.25186	-9.19893	-9.62159	-9.36223	-9.30596	-9.21823	-9.27041	-9.10358	-9.34459	-9.23211	-9.03718	-9.11329	-8.79381	-9.32757	-9.50311	-9.30937	-8.94873	-8.88472	-8.7486	-8.91021	-9.04153	-8.65835	-8.62665	-8.55985	-8.54721	-9.25391	-9.41794	-8.96663	-9.00284	-8.93485	-8.89925	-8.85617	-8.76139	-8.55296	-8.67044	-8.43033	-8.5166	-8.80494	-8.96587	-8.78603	-9.04072	-8.86085	-9.25374	-9.01775	-9.40909	-8.91755	-8.87068	-9.09955	-9.27502	-9.15341	-8.61373	-8.45659	-8.98009	-9.20431	-8.62273	-9.11506	-9.09734	-9.02715	-8.73698	-8.4798	-8.89167	-8.31913	-8.57857	-8.89753	-9.1778	-9.0453	-9.07106	-8.80989	-8.84976	-8.65838	-8.64454	-8.49592	-9.01555	-8.32114	-8.61884	-8.92343	-9.14105	-8.50045	-8.40644	-8.27822	-7.88324	-8.28646	-8.08044	-8.20067	-8.4533	-7.74615	-8.25494	-7.7622	-8.49953	-7.65851	-8.03642	-7.98598	-7.34109	-8.10803	-8.1238	-7.52825	-7.62976	-7.42879	-7.80933	-7.20409	-7.14595	-6.86076	-7.09844	-7.18361	-6.72231	-7.05889	-6.25504	-6.4793	-6.3471	-6.72534	-6.28617	-6.59162	-6.23378	-6.70945	-6.61255	-6.36416	-6.34747	-6.1865	-5.80586	-5.87451	-6.12644	-5.81254	-5.72174	-5.64143	-5.92184	-5.84797	-5.7676	-5.26942	-5.17616	-5.39869	-5.35184	-5.22932	-5.53849	-5.05059	-5.41848	-5.36299	-5.4116	-5.42997	-5.65572	-5.5779	-5.35446	-5.17897	-5.38438	-5.15681	-5.24103	-5.2019	-5.00644	-4.73458	-4.78193	-4.83282	-4.78868	-4.94751	-4.69303	-4.60609	-4.58418	-5.225	-4.28702	-4.35633	-4.4203	-4.44667	-4.16163	-4.68077	-4.26768	-4.30968	-4.41393
395.5	-0.0662399	-0.0216196	0.0348134	-0.00502748	0.0327311	0.0158761	-0.0512074	0.00367947	-0.00705211	-0.0386233	0.0776458	-0.241546	-1.80627	-5.71286	-7.5023	-7.87925	-7.93054	-8.20073	-8.2022	-8.15246	-8.29751	-8.06868	-8.19993	-8.27841	-8.05861	-8.31675	-8.31921	-7.94543	-8.079	-7.94868	-7.95219	-8.33638	-8.10264	-8.05338	-7.85909	-7.92178	-7.78803	-8.13795	-8.0472	-7.87524	-7.90856	-7.69338	-8.03559	-7.91101	-7.87623	-7.73631	-7.75038	-7.29885	-7.64051	-7.80135	-7.41785	-7.38893	-7.38743	-7.46312	-8.03831	-7.93125	-7.72294	-7.79936	-7.68075	-7.71895	-7.72913	-7.61584	-7.32826	-7.54985	-7.36737	-7.40123	-7.68848	-7.83103	-7.57865	-7.82772	-7.76344	-8.03539	-8.02946	-8.25775	-7.78661	-7.77003	-7.85713	-8.17445	-7.9878	-7.51026	-7.43181	-7.6918	-7.88586	-7.59384	-7.97893	-7.86448	-7.80475	-7.53661	-7.51981	-7.74877	-7.30388	-7.57021	-7.67945	-8.01889	-7.97449	-8.01078	-7.62756	-7.61462	-7.64431	-7.70268	-7.3687	-7.72143	-7.25349	-7.57728	-7.73971	-7.91685	-7.32265	-7.30648	-7.31557	-7.0275	-7.25825	-7.19393	-7.2098	-7.24292	-6.46232	-7.19036	-6.74888	-7.24065	-6.754	-6.92875	-6.81945	-6.36547	-6.95011	-6.93988	-6.58055	-6.58239	-6.49652	-6.8513	-6.23437	-6.17995	-6.04099	-6.06645	-6.15675	-5.70201	-5.85681	-5.54941	-5.64357	-5.41416	-5.66878	-5.24845	-5.5862	-5.35677	-5.75103	-5.58976	-5.52441	-5.19617	-5.33192	-4.91043	-5.16731	-5.22581	-5.23887	-4.78282	-4.828	-5.08522	-5.00516	-5.06937	-4.47815	-4.57444	-4.67395	-4.54724	-4.60765	-4.86245	-4.46866	-4.58137	-4.55416	-4.61124	-4.62789	-4.88076	-4.61173	-4.57435	-4.24168	-4.53693	-4.37789	-4.49501	-4.3577	-4.32478	-4.10771	-4.02723	-4.27922	-4.04723	-4.08932	-4.00714	-3.92331	-3.90576	-4.26776	-3.70692	-3.68308	-3.81349	-3.94513	-3.57912	-3.78772	-3.70092	-3.82386	-3.75249
396.4	-0.142145	0.0715926	0.0203681	0.0897774	-0.00163838	-0.0633548	0.0271983	-0.0929924	0.0672201	-0.00935119	-0.0396631	-0.181163	-1.32531	-4.42524	-5.95395	-6.52054	-6.40207	-6.74387	-6.7015	-6.70976	-6.93555	-6.72217	-6.79286	-6.90236	-6.72828	-7.00896	-6.9565	-6.70169	-6.72845	-6.47345	-6.74797	-6.88969	-6.69857	-6.70914	-6.52623	-6.63291	-6.43537	-6.87492	-6.57373	-6.62621	-6.62715	-6.28293	-6.95805	-6.76052	-6.94204	-6.4089	-6.52811	-6.32946	-6.58233	-6.53219	-6.20337	-6.30417	-6.24484	-6.41011	-6.83098	-6.7324	-6.52218	-6.57973	-6.44469	-6.46583	-6.41688	-6.39535	-6.15509	-6.38752	-6.10535	-6.30849	-6.62967	-6.67659	-6.39297	-6.67783	-6.50336	-6.80686	-6.61607	-6.95113	-6.69221	-6.55849	-6.77504	-7.00161	-6.84817	-6.5549	-6.23253	-6.61708	-6.75045	-6.35939	-6.85218	-6.69856	-6.65125	-6.4075	-6.2761	-6.51022	-6.21779	-6.40741	-6.50208	-6.86079	-6.64994	-6.73652	-6.41499	-6.50518	-6.60145	-6.53342	-6.43786	-6.6336	-6.15298	-6.44344	-6.54942	-6.70207	-6.10688	-6.17243	-6.09818	-5.83974	-6.06039	-5.91071	-6.06321	-6.14528	-5.48108	-6.04004	-5.81179	-6.18174	-5.65593	-5.85124	-5.77893	-5.31449	-5.78064	-5.85874	-5.47612	-5.33815	-5.4941	-5.66806	-5.22915	-5.06231	-4.99921	-4.98393	-5.02843	-4.7487	-4.85616	-4.60214	-4.65862	-4.41116	-4.78813	-4.41778	-4.69876	-4.37264	-4.85353	-4.65615	-4.35334	-4.19451	-4.4068	-3.94029	-4.03541	-4.31536	-4.14286	-3.86881	-3.99074	-4.04348	-4.06827	-4.04235	-3.75219	-3.69527	-3.81851	-3.74462	-3.73692	-3.98501	-3.6037	-3.79611	-3.66967	-3.70479	-3.71803	-3.96662	-3.75803	-3.7521	-3.46239	-3.85198	-3.50305	-3.69919	-3.57875	-3.37713	-3.05372	-3.32114	-3.47603	-3.31539	-3.35036	-3.3013	-3.16922	-3.17458	-3.60112	-2.97376	-2.97704	-2.97372	-3.15629	-2.8777	-3.20432	-2.99248	-3.13985	-2.9989
397.4	0.00764811	0.142996	-0.0791699	0.01109	-0.0257427	-0.0718901	0.0144151	-0.0285785	0.0881311	-0.0105784	0.0558317	-0.106012	-0.981429	-3.3289	-4.68122	-5.19855	-5.25814	-5.54361	-5.53287	-5.4002	-5.6116	-5.42293	-5.52307	-5.57074	-5.4959	-5.60449	-5.55623	-5.38734	-5.63347	-5.41204	-5.55722	-5.61878	-5.44422	-5.46784	-5.35061	-5.57901	-5.27671	-5.59874	-5.26753	-5.3417	-5.28046	-5.14695	-5.75624	-5.49156	-5.51348	-5.22172	-5.22322	-5.03145	-5.4402	-5.44922	-5.12732	-5.12746	-5.06071	-5.26623	-5.79588	-5.44074	-5.31636	-5.52072	-5.32164	-5.2864	-5.2712	-5.28415	-5.10511	-5.3229	-4.99168	-5.19665	-5.39885	-5.53915	-5.35681	-5.52366	-5.49173	-5.69515	-5.55299	-5.7717	-5.46028	-5.32045	-5.52169	-5.6951	-5.36295	-5.36223	-5.16679	-5.52009	-5.50045	-5.32961	-5.60519	-5.56202	-5.4546	-5.30691	-5.26831	-5.44479	-4.90847	-5.36164	-5.38344	-5.62004	-5.49641	-5.59541	-5.33589	-5.34936	-5.29488	-5.38846	-5.13466	-5.41972	-5.03792	-5.20379	-5.3993	-5.45206	-5.08048	-5.0882	-4.88069	-4.83222	-5.04298	-4.90992	-4.95204	-5.1042	-4.48965	-5.01163	-4.6204	-4.9108	-4.54644	-4.64047	-4.73494	-4.21729	-4.67058	-4.69335	-4.55036	-4.22287	-4.45821	-4.5477	-4.12047	-4.12966	-3.95117	-4.05547	-4.04868	-3.79808	-3.9434	-3.57774	-3.75813	-3.68225	-3.86115	-3.5174	-3.8609	-3.43078	-3.78336	-3.70463	-3.55742	-3.37216	-3.47821	-3.1087	-3.22042	-3.41345	-3.39427	-3.02358	-3.03082	-3.19004	-3.17776	-3.26101	-2.88911	-2.80182	-2.95044	-2.95677	-2.87332	-3.11865	-2.69606	-2.76139	-2.85994	-2.84555	-2.84247	-3.0233	-2.84656	-2.91774	-2.62637	-2.90977	-2.49177	-2.9122	-2.70101	-2.60953	-2.4767	-2.6051	-2.57593	-2.56837	-2.49751	-2.57127	-2.36403	-2.51089	-2.74163	-2.17601	-2.27293	-2.41494	-2.34653	-2.23199	-2.49702	-2.35715	-2.34265	-2.35281
398.3	-0.0302589	0.0777036	0.00166456	0.0356984	-0.027414	-0.0613606	-0.071692	-0.0902395	-0.0152862	-0.0637818	0.0137697	-0.154511	-0.758054	-2.23598	-3.75852	-4.1217	-4.15394	-4.36791	-4.34358	-4.31229	-4.50884	-4.31121	-4.41532	-4.4896	-4.35974	-4.54128	-4.5225	-4.29252	-4.38458	-4.2254	-4.54522	-4.47449	-4.43268	-4.38366	-4.32747	-4.28579	-4.14417	-4.55406	-4.3306	-4.38333	-4.36857	-4.1465	-4.75988	-4.20703	-4.55366	-4.232	-4.38418	-4.12277	-4.39437	-4.2193	-4.03924	-4.14254	-4.04765	-4.23184	-4.68246	-4.41992	-4.26593	-4.54905	-4.20472	-4.35512	-4.24107	-4.2457	-4.05206	-4.26574	-4.06323	-4.22749	-4.39264	-4.41083	-4.28085	-4.32647	-4.40877	-4.62101	-4.42921	-4.61182	-4.51179	-4.46008	-4.50279	-4.60015	-4.53408	-4.42672	-4.20027	-4.4819	-4.58722	-4.29441	-4.54261	-4.46259	-4.35355	-4.31757	-4.24286	-4.41885	-4.15076	-4.40943	-4.40733	-4.50246	-4.3712	-4.46249	-4.31011	-4.37128	-4.36309	-4.52262	-4.22082	-4.3556	-4.12982	-4.16564	-4.42065	-4.4943	-4.07499	-4.05108	-4.05809	-3.91833	-4.03986	-3.83576	-3.94565	-4.06646	-3.59538	-3.89321	-3.67153	-3.99872	-3.66666	-3.71206	-3.73064	-3.38951	-3.61802	-3.50429	-3.64343	-3.36997	-3.51752	-3.61252	-3.19884	-3.33377	-3.10289	-3.10631	-3.03103	-2.85436	-3.04689	-2.84807	-2.87205	-2.73147	-2.97928	-2.79722	-2.91243	-2.5804	-2.85841	-2.75595	-2.62528	-2.70001	-2.55699	-2.38046	-2.3914	-2.50786	-2.48125	-2.16034	-2.45965	-2.40614	-2.30213	-2.25669	-2.24243	-2.04711	-2.19218	-2.22914	-2.12955	-2.20221	-2.00434	-2.13532	-2.1599	-2.18476	-2.06993	-2.21938	-2.15325	-2.18857	-1.99448	-2.17145	-1.98336	-2.14308	-2.03656	-1.94301	-1.77506	-1.93724	-1.82454	-2.04284	-1.92023	-1.82477	-1.77807	-1.88176	-2.05032	-1.5451	-1.67465	-1.74082	-1.77506	-1.61773	-1.83151	-1.70175	-1.68466	-1.68232
399.3	0.0718375	0.0294323	-0.0628665	-0.000442646	-0.0859329	0.047383	-0.00591177	-0.101906	0.046524	0.0334345	-0.0327	-0.0445113	-0.36011	-1.49485	-2.80874	-3.09683	-3.12594	-3.41306	-3.36447	-3.4186	-3.48901	-3.33632	-3.47793	-3.43624	-3.39641	-3.48315	-3.44563	-3.21816	-3.43513	-3.27374	-3.46357	-3.49579	-3.43971	-3.38601	-3.43854	-3.4394	-3.26637	-3.62318	-3.34953	-3.34381	-3.37693	-3.17699	-3.64296	-3.22315	-3.51673	-3.1852	-3.23765	-3.12735	-3.47394	-3.45656	-3.24375	-3.18965	-3.14721	-3.32216	-3.62445	-3.48709	-3.28144	-3.46153	-3.2408	-3.28415	-3.31481	-3.29223	-3.15621	-3.48707	-3.21499	-3.3235	-3.41131	-3.44603	-3.34021	-3.4648	-3.39277	-3.74912	-3.54681	-3.73795	-3.45555	-3.43095	-3.47624	-3.65713	-3.48674	-3.53073	-3.24282	-3.54965	-3.5371	-3.38819	-3.70864	-3.51827	-3.39723	-3.39729	-3.1647	-3.43462	-3.23914	-3.42996	-3.28884	-3.44562	-3.49573	-3.56716	-3.30948	-3.42471	-3.3927	-3.40932	-3.38028	-3.40358	-3.08378	-3.40585	-3.47218	-3.33195	-3.14909	-3.2147	-3.15653	-2.96858	-3.25831	-2.99972	-3.04418	-2.99804	-2.6997	-2.87152	-2.80826	-3.00805	-2.75245	-2.84792	-2.82701	-2.48631	-2.63647	-2.83195	-2.77435	-2.34621	-2.56495	-2.5737	-2.416	-2.26091	-2.1534	-2.17052	-2.27283	-1.99257	-2.18427	-1.90458	-2.06489	-1.98157	-2.02223	-1.92223	-2.06153	-1.86635	-2.04911	-2.0138	-1.79855	-1.77451	-1.75541	-1.6512	-1.69075	-1.75237	-1.83196	-1.5184	-1.49422	-1.63172	-1.63374	-1.59679	-1.51034	-1.43597	-1.36478	-1.51096	-1.39071	-1.50352	-1.24814	-1.39585	-1.30941	-1.42016	-1.40942	-1.48786	-1.35921	-1.48574	-1.24235	-1.33767	-1.31157	-1.39568	-1.3824	-1.20038	-1.15395	-1.12862	-1.24577	-1.34618	-1.06949	-1.40208	-1.01416	-1.22587	-1.19546	-1.02528	-1.07295	-1.03947	-1.20308	-1.02831	-1.2211	-1.18708	-1.10381	-0.943334
400.2	-0.0670776	0.0752371	-0.0204257	0.0153393	0.0546293	-0.0448675	0.0348666	-0.0456549	0.0329303	0.0355728	0.00613746	-0.060729	-0.375011	-0.816116	-1.91624	-2.37227	-2.43724	-2.44564	-2.61696	-2.55364	-2.74357	-2.44748	-2.56948	-2.59107	-2.63087	-2.6421	-2.68401	-2.47382	-2.74981	-2.45445	-2.67014	-2.5693	-2.61154	-2.52186	-2.51243	-2.58549	-2.44327	-2.76558	-2.41482	-2.58735	-2.62066	-2.51167	-2.84033	-2.60819	-2.69417	-2.56593	-2.71479	-2.42138	-2.67024	-2.53513	-2.47554	-2.52261	-2.34167	-2.60445	-2.7993	-2.59991	-2.63072	-2.66625	-2.52231	-2.60442	-2.43635	-2.60382	-2.47484	-2.58557	-2.3674	-2.62406	-2.68883	-2.82001	-2.58581	-2.72277	-2.65743	-2.86011	-2.73884	-2.87428	-2.63198	-2.85935	-2.75167	-2.83493	-2.63869	-2.66885	-2.52804	-2.75892	-2.6601	-2.47391	-2.84784	-2.71387	-2.60914	-2.59228	-2.49471	-2.58522	-2.38845	-2.66877	-2.53349	-2.76104	-2.63622	-2.86455	-2.46695	-2.60873	-2.58451	-2.67394	-2.55137	-2.70406	-2.48293	-2.53151	-2.61142	-2.61132	-2.40173	-2.40618	-2.41468	-2.24946	-2.34766	-2.1796	-2.31611	-2.29357	-2.21073	-2.08324	-2.15916	-2.20478	-2.09002	-1.9666	-1.93516	-1.77565	-1.88632	-2.09347	-1.99724	-1.6552	-1.90004	-1.79227	-1.6916	-1.62336	-1.53282	-1.45589	-1.47914	-1.38868	-1.49769	-1.44914	-1.4043	-1.29804	-1.31486	-1.11283	-1.33701	-1.23649	-1.32052	-1.27395	-1.18283	-1.18998	-1.18107	-1.06849	-1.00029	-1.08249	-1.15224	-1.0105	-0.921394	-0.958811	-0.977481	-0.90216	-1.04466	-0.782367	-0.855316	-0.856851	-0.734262	-1.02518	-0.61822	-0.714366	-0.814141	-0.831361	-0.65652	-0.863927	-0.722249	-0.825257	-0.654744	-0.754059	-0.668701	-0.762434	-0.772188	-0.78669	-0.506026	-0.762879	-0.760269	-0.730436	-0.664262	-0.781159	-0.593547	-0.768379	-0.730025	-0.537342	-0.694432	-0.665127	-0.67113	-0.519899	-0.700098	-0.672807	-0.604963	-0.517509
401.2	0.0413829	-0.0193845	0.00350753	0.0543809	0.0164909	-0.105569	0.047806	-0.124486	0.012567	0.00241992	0.0573716	0.00742126	-0.116463	-0.385552	-1.42178	-1.66522	-1.76557	-1.84327	-1.86805	-1.82876	-1.91138	-1.78015	-1.89824	-1.8475	-2.01181	-2.13619	-1.92525	-1.83626	-1.91012	-1.80397	-1.95599	-1.92103	-1.97686	-1.82595	-1.88784	-1.83863	-1.77032	-2.02975	-1.78592	-1.92378	-1.92001	-1.79235	-2.07502	-1.91547	-1.93875	-1.84094	-1.97653	-1.71728	-1.92967	-1.91833	-1.82199	-1.79819	-1.76591	-1.91111	-2.1306	-1.96765	-1.86612	-2.00346	-1.86262	-1.90524	-1.78955	-1.91237	-1.95897	-1.97515	-1.79082	-1.85544	-2.01111	-2.09915	-1.96448	-2.08611	-1.88467	-2.21419	-2.06331	-2.01975	-1.99649	-2.11576	-2.03315	-2.15009	-1.90584	-1.89366	-1.93869	-1.9336	-1.94544	-1.80373	-2.04869	-1.95431	-1.8877	-1.97522	-1.84417	-1.94246	-1.6315	-1.9542	-1.859	-2.02585	-1.85509	-2.04183	-1.85981	-1.81614	-1.86567	-1.90338	-1.86907	-1.88226	-1.75837	-1.90095	-1.98633	-1.82479	-1.6784	-1.61461	-1.75244	-1.7495	-1.83527	-1.44632	-1.68099	-1.59628	-1.35881	-1.48469	-1.59087	-1.56832	-1.32085	-1.2817	-1.37146	-1.15098	-1.20064	-1.25669	-1.25986	-0.95192	-1.27637	-1.06394	-0.965953	-0.957952	-0.972209	-0.845187	-0.744814	-0.642872	-0.837769	-0.779667	-0.775486	-0.691063	-0.662339	-0.581235	-0.729285	-0.541991	-0.634089	-0.64424	-0.59514	-0.584008	-0.59317	-0.377052	-0.436493	-0.576516	-0.540717	-0.425655	-0.375877	-0.422457	-0.4177	-0.346692	-0.513546	-0.304607	-0.324556	-0.357386	-0.153285	-0.275213	-0.126579	-0.228584	-0.104132	-0.265612	-0.203507	-0.30509	-0.0775423	-0.438077	-0.110273	-0.380591	-0.103467	-0.328228	-0.208171	-0.197081	-0.0676626	-0.317832	-0.162434	-0.374055	-0.170733	-0.210316	-0.0253375	-0.167743	-0.116112	0.00658841	-0.198904	-0.125443	-0.239155	-0.0538914	-0.302929	-0.224059	-0.101951	-0.146613
402.1	-0.023076	0.0778782	-0.0396705	0.0054592	0.0068281	-0.00319158	-0.0249166	-0.0509596	0.0719314	-0.00236085	0.0306436	-0.0797214	-0.00700342	-0.136424	-0.977707	-1.14809	-1.15558	-1.32234	-1.46472	-1.37072	-1.3612	-1.27472	-1.40085	-1.48866	-1.3523	-1.42216	-1.3496	-1.28186	-1.36294	-1.27875	-1.37624	-1.35921	-1.36383	-1.32398	-1.39762	-1.44109	-1.3358	-1.4383	-1.31922	-1.43113	-1.42714	-1.45578	-1.5267	-1.44946	-1.39261	-1.33542	-1.44535	-1.39243	-1.47787	-1.41205	-1.32211	-1.3776	-1.38948	-1.49958	-1.61082	-1.50943	-1.42814	-1.44565	-1.40884	-1.48563	-1.36822	-1.38789	-1.41061	-1.55826	-1.30012	-1.41643	-1.51432	-1.58714	-1.46839	-1.51774	-1.54216	-1.63906	-1.44952	-1.54788	-1.48991	-1.56235	-1.72778	-1.63657	-1.44015	-1.49647	-1.29388	-1.41568	-1.6184	-1.38834	-1.67116	-1.51476	-1.46413	-1.34156	-1.28827	-1.50619	-1.28523	-1.54076	-1.34937	-1.55253	-1.32069	-1.53301	-1.31981	-1.28928	-1.40954	-1.39714	-1.34657	-1.38236	-1.24251	-1.31926	-1.40577	-1.32576	-1.13391	-1.20771	-1.18519	-1.16323	-1.38812	-1.02732	-1.08675	-1.18994	-0.991999	-0.977448	-1.05543	-1.02178	-0.927522	-0.785312	-0.738038	-0.558544	-0.7898	-0.737851	-0.843915	-0.488398	-0.755154	-0.604726	-0.554098	-0.555852	-0.355781	-0.395328	-0.289965	-0.287852	-0.358053	-0.249836	-0.33856	-0.222512	-0.338844	-0.1938	-0.246477	-0.186167	-0.273134	-0.275239	-0.142666	-0.20403	-0.0104083	-0.0410162	-0.035611	-0.086074	-0.138746	0.0277575	0.0918125	-0.0320783	-0.0307734	0.0887567	-0.0974108	0.141905	0.0332183	-0.00585471	0.189107	0.0760214	0.268866	0.155972	0.222723	0.0373389	0.215525	0.130673	0.301714	0.109041	0.246053	0.150265	0.123404	0.0436971	0.175194	0.155171	0.21623	0.133086	0.235295	0.0534464	0.218992	0.113502	0.303223	0.0733752	0.281492	0.38716	0.197901	0.116974	0.190494	0.260228	0.0714658	0.176284	0.3044	0.226273
403.1	-0.0468648	0.112523	-0.0243431	0.0407692	-0.0237362	0.000504156	0.0589801	-0.0487064	0.0320191	-0.0465271	-0.0654963	-0.0297328	0.164264	0.00431196	-0.544174	-0.695182	-0.793636	-0.948594	-0.988401	-0.956125	-0.91323	-0.810698	-0.940394	-0.979301	-0.950857	-0.970512	-0.90059	-0.879493	-0.868524	-0.894235	-0.994968	-0.97559	-0.904994	-0.833042	-0.912446	-0.899554	-0.888307	-0.983411	-0.920665	-1.03004	-0.909093	-0.921995	-1.04849	-0.95973	-1.01558	-0.905797	-0.949735	-0.963924	-1.10582	-1.07417	-0.963344	-0.944914	-0.94781	-1.03629	-1.06805	-1.04335	-0.995404	-1.08492	-1.04164	-1.01431	-0.995023	-0.994292	-1.00906	-1.02556	-0.965036	-1.04605	-1.02968	-1.03666	-1.05931	-1.10943	-1.14263	-1.07162	-1.08514	-1.1253	-1.01371	-1.1409	-1.27242	-1.22783	-1.02248	-1.09156	-1.00946	-1.03022	-1.02177	-0.903263	-1.12482	-1.03539	-0.955401	-0.954595	-0.909326	-1.01599	-0.879632	-0.982672	-0.906468	-1.03154	-0.79518	-1.14757	-0.841217	-0.956368	-0.966728	-1.06255	-0.924494	-0.87537	-0.880478	-0.830199	-0.897383	-0.89335	-0.691086	-0.728647	-0.903429	-0.702514	-0.853203	-0.58985	-0.731098	-0.592332	-0.56589	-0.517877	-0.566603	-0.586953	-0.432114	-0.32118	-0.401017	-0.2174	-0.349925	-0.368811	-0.385235	-0.0286948	-0.304523	-0.118816	-0.0925921	-0.0924127	0.00335854	-0.022198	0.111475	0.171114	0.0909142	0.0769997	0.075604	0.0489948	0.0566445	0.166933	-0.0438977	0.336662	0.11426	0.17165	0.209772	0.213916	0.311348	0.304967	0.282167	0.154358	0.215704	0.436904	0.374256	0.305414	0.329852	0.463616	0.28293	0.537464	0.45162	0.385618	0.463981	0.335201	0.546695	0.477388	0.556357	0.466561	0.588601	0.509185	0.654016	0.430032	0.686758	0.484604	0.618796	0.329485	0.600717	0.447035	0.59726	0.365499	0.460982	0.379272	0.569383	0.404895	0.598964	0.438241	0.646707	0.641543	0.490707	0.460631	0.492837	0.544621	0.381873	0.478865	0.528646	0.547626
404	0.00653049	0.1091	0.0637939	-0.0622468	-0.0360852	-0.0487701	0.046697	-0.0483796	-0.0252765	0.0109816	0.065353	0.0819524	0.27297	0.234033	-0.209579	-0.459329	-0.564003	-0.528976	-0.522763	-0.593775	-0.5235	-0.486616	-0.525016	-0.574908	-0.615889	-0.591079	-0.4067	-0.429211	-0.453295	-0.4782	-0.575634	-0.559497	-0.508294	-0.480042	-0.504299	-0.491785	-0.55096	-0.618533	-0.580458	-0.594988	-0.553954	-0.601954	-0.662768	-0.614112	-0.652971	-0.633878	-0.614794	-0.59484	-0.631456	-0.612041	-0.565235	-0.507577	-0.551497	-0.642825	-0.645055	-0.608936	-0.618977	-0.623002	-0.581517	-0.602561	-0.639917	-0.658639	-0.635273	-0.69418	-0.523516	-0.682789	-0.584806	-0.659436	-0.644482	-0.803346	-0.700226	-0.67403	-0.674574	-0.71541	-0.682439	-0.740104	-0.787754	-0.845347	-0.623842	-0.716691	-0.588596	-0.677428	-0.63093	-0.549305	-0.739709	-0.631242	-0.644005	-0.611978	-0.54557	-0.585685	-0.407221	-0.708848	-0.455573	-0.644702	-0.538823	-0.695163	-0.407655	-0.494141	-0.476926	-0.617131	-0.473182	-0.54429	-0.454404	-0.442937	-0.62645	-0.456624	-0.396347	-0.439944	-0.508493	-0.432813	-0.464595	-0.205312	-0.344261	-0.225451	-0.0834339	-0.141262	-0.0515012	-0.190795	-0.137943	0.0732823	-0.0973294	0.0318194	0.00984727	0.0075874	-0.0108079	0.296244	0.0828152	0.158308	0.234407	0.201856	0.403965	0.348656	0.4869	0.3876	0.428168	0.435338	0.487381	0.474568	0.528685	0.506929	0.368647	0.686694	0.539833	0.50088	0.590266	0.487123	0.645164	0.548243	0.614932	0.615973	0.476108	0.679838	0.735191	0.743386	0.529252	0.799226	0.5378	0.787712	0.761886	0.716653	0.852138	0.708996	0.905422	0.790064	0.722688	0.775749	0.849759	0.865985	1.14491	0.698768	0.859357	0.816993	0.844683	0.665655	0.730204	0.818964	0.864692	0.648848	0.91313	0.73152	0.870196	0.611939	0.899502	0.695934	0.930474	0.868949	0.730737	0.804808	0.817257	0.871623	0.70872	0.745287	0.805607	0.760208
405	0.0440922	0.0337864	-0.0461583	0.0166334	0.032068	-0.0809982	-0.0204065	-0.0602252	-0.00365801	0.00175543	-0.00265039	0.0798232	0.329183	0.31137	0.0125844	-0.135135	-0.235498	-0.351676	-0.367294	-0.351313	-0.220633	-0.185049	-0.288039	-0.374842	-0.425081	-0.415514	-0.24793	-0.255373	-0.251645	-0.273236	-0.297222	-0.304545	-0.240795	-0.279427	-0.36661	-0.261242	-0.36011	-0.331079	-0.324629	-0.342366	-0.31489	-0.468237	-0.437604	-0.383846	-0.3419	-0.464425	-0.442256	-0.375633	-0.441822	-0.384849	-0.309245	-0.325881	-0.444604	-0.511195	-0.47991	-0.379439	-0.429202	-0.376618	-0.387012	-0.409439	-0.434363	-0.423005	-0.321309	-0.302788	-0.327374	-0.492465	-0.405126	-0.650785	-0.491654	-0.528638	-0.435629	-0.543007	-0.486763	-0.44437	-0.419717	-0.503948	-0.612729	-0.552083	-0.376628	-0.533576	-0.311575	-0.35649	-0.395494	-0.281299	-0.531577	-0.405262	-0.39485	-0.403918	-0.287175	-0.368272	-0.289809	-0.468648	-0.295323	-0.39748	-0.243897	-0.447817	-0.209415	-0.42832	-0.326626	-0.422154	-0.340036	-0.37362	-0.252117	-0.23691	-0.316644	-0.17243	-0.209213	-0.232147	-0.244094	-0.165992	-0.29416	-0.0130921	-0.135354	-0.0500975	0.191506	0.0589784	0.0365512	-0.0345295	0.090899	0.116552	0.131569	0.211274	0.251211	0.379112	0.156395	0.417677	0.256146	0.402823	0.480326	0.418229	0.514148	0.668019	0.60298	0.69215	0.558474	0.579003	0.682037	0.589974	0.670331	0.664385	0.652613	0.788689	0.745639	0.723583	0.884866	0.720953	0.740029	0.729291	0.784995	0.733286	0.779491	0.850141	0.920817	0.923227	0.845298	1.01284	0.700593	0.930519	0.880745	0.811354	1.00238	0.902412	1.05988	1.08417	1.08908	0.979626	1.0525	1.00244	1.19453	0.897644	1.03025	0.866199	1.02405	0.835412	0.991384	0.875261	0.959371	0.870702	0.922967	0.854278	0.990267	0.792279	1.09645	0.923539	1.05453	1.01116	0.855257	0.801909	0.976902	0.984607	0.802178	0.816783	0.89481	0.93186
405.9	0.0157607	0.0410836	-0.0130353	0.00908345	-0.0494373	0.0438287	0.0828604	-0.0394829	0.00460007	0.0252324	-0.077923	0.0271874	0.282219	0.438376	0.312291	0.120398	-0.0586351	-0.184523	-0.125486	-0.149431	-0.0832627	-0.0692524	-0.123282	-0.1763	-0.19808	-0.11273	0.0127003	-0.069405	-0.0193044	-0.133219	-0.130809	-0.128663	-0.0608797	-0.0761621	-0.140991	-0.0767627	-0.166602	-0.145891	-0.170262	-0.136974	-0.143891	-0.315346	-0.196748	-0.177676	-0.18651	-0.173707	-0.202072	-0.256885	-0.263152	-0.207727	-0.213026	-0.10426	-0.226206	-0.321285	-0.308186	-0.204905	-0.256566	-0.164694	-0.246952	-0.230822	-0.261374	-0.276985	-0.208365	-0.18325	-0.163701	-0.263431	-0.170244	-0.361707	-0.356659	-0.250621	-0.350598	-0.421206	-0.270909	-0.240772	-0.194603	-0.296562	-0.318272	-0.312189	-0.218813	-0.326553	-0.188217	-0.243894	-0.279529	-0.101476	-0.293701	-0.21465	-0.242059	-0.158172	-0.0491551	-0.199448	-0.0950082	-0.250955	-0.0680203	-0.212719	-0.12747	-0.27923	-0.126453	-0.183931	-0.219325	-0.164072	-0.192918	-0.119608	-0.146107	-0.0405172	-0.0751461	-0.0707172	-0.0452555	-0.0728943	0.00434877	-0.0638377	-0.0915078	0.096991	0.126374	0.146109	0.261719	0.224396	0.136376	0.221594	0.151938	0.400098	0.360262	0.363654	0.523684	0.500243	0.327678	0.700378	0.4336	0.553677	0.601379	0.495198	0.679331	0.705592	0.740047	0.713373	0.811998	0.834985	0.762705	0.839704	0.871835	0.772469	0.741269	0.85471	0.931921	0.95954	0.965108	0.870207	0.895448	0.939125	0.984332	0.951456	0.903401	0.975567	1.01436	1.00391	1.02263	1.07675	0.839319	1.07441	1.15118	0.993789	1.05676	1.08514	1.26543	1.19703	1.08206	0.929789	1.10953	1.27492	1.36238	1.11447	1.15284	0.977333	1.16744	0.998919	1.15692	1.09658	1.19423	0.942906	1.07179	0.985101	1.22656	0.981553	1.19148	1.05988	1.19459	1.15858	0.982404	1.07573	1.03317	1.17536	0.976249	0.99208	1.03949	1.09253
406.9	-0.00854971	0.0777862	0.0478661	0.0236381	-0.0421935	-0.0374623	0.0685723	0.0402561	-0.0745606	-0.0198606	-0.0884444	0.132581	0.329048	0.631595	0.360876	0.2028	0.0926074	0.00552409	0.0272951	0.0290901	0.114609	0.0778788	-0.0420579	-0.0210035	0.00810627	0.0371311	0.167701	0.117748	0.0295542	0.00118459	0.142447	0.0883321	0.0510315	-0.0368669	-0.0237652	0.0908208	-0.121247	0.0654243	-0.0801788	-0.0300655	-0.018224	-0.124266	-0.0211316	-0.115475	-0.0270601	-0.103128	-0.0349408	-0.128219	-0.161755	-0.15998	-0.126586	-0.0110687	-0.137289	-0.0905298	-0.0230257	0.00644286	-0.0797316	-0.0857538	-0.168403	-0.104735	-0.0627107	-0.102605	-0.0904348	-0.0789126	-0.0512888	-0.171877	-0.13058	-0.206232	-0.117582	-0.15042	-0.102445	-0.246164	-0.138146	-0.163927	-0.137959	-0.187766	-0.273882	-0.291969	-0.0592316	-0.160129	-0.0635123	-0.0746008	-0.0518685	-0.0542558	-0.130816	-0.0939313	0.039305	-0.102349	0.0516756	-0.109781	0.133605	-0.148882	0.120047	-0.0692217	0.0651163	-0.198669	0.0251139	0.0302625	0.0504938	0.0706472	-0.0116664	-0.0341545	0.0548182	-0.0304315	0.0849599	0.0855263	0.143072	0.0891031	0.0164857	0.135441	-0.0207783	0.300195	0.212173	0.294099	0.324748	0.353549	0.338261	0.398701	0.277895	0.545158	0.51632	0.543639	0.601861	0.606791	0.389658	0.835924	0.588146	0.749923	0.749968	0.629134	0.764476	0.919996	0.865476	0.94926	0.912013	0.867791	0.948133	0.92622	0.949054	1.05309	0.987725	1.11012	1.05994	1.05222	1.05822	1.05427	1.05413	1.03311	1.09623	1.05707	1.05672	1.13462	1.12583	1.21795	1.13326	1.19237	0.967133	1.12538	1.19922	1.09243	1.23951	1.15137	1.37908	1.27431	1.17928	1.21552	1.30922	1.25409	1.36179	1.0791	1.38142	1.17266	1.21747	1.06577	1.23093	1.16659	1.17187	1.06285	1.26481	1.05146	1.17104	1.04435	1.20879	1.0774	1.34848	1.20412	1.03278	1.07158	1.03571	1.22218	1.08958	1.0865	1.1824	1.20103
407.8	0.0452547	0.0248246	0.00775011	0.0313183	-0.0514773	-0.0355878	0.126847	-0.0309622	-0.107015	0.0865059	-0.0520839	0.0974021	0.411282	0.807071	0.530195	0.275387	0.190728	0.0948756	0.0873446	0.102985	0.16969	0.15234	0.195644	0.0577349	0.0446543	0.162854	0.169327	0.0730081	0.186478	0.056848	0.336512	0.143078	0.233323	0.168619	0.102496	0.219773	0.0378416	0.19366	0.118723	0.142429	0.157575	0.021239	0.102208	0.00839101	0.08526	0.0520825	0.0998974	-0.051901	-0.0290824	0.00354905	0.0187951	0.0320361	0.021661	-0.00246172	-0.0548052	0.0339994	-0.117249	0.111322	-0.00428068	0.052802	-0.0822244	0.0743397	-0.0586906	-0.0712367	0.0858435	-0.0423763	-0.0826717	-0.164035	-0.0132358	-0.086886	-0.0671822	-0.0968233	0.0467817	0.00301732	0.0486694	-0.135856	-0.135444	-0.169725	0.0631551	-0.140319	0.0457125	-0.0290935	0.00774901	0.0729932	-0.0222625	0.0567712	0.102514	-0.0509429	0.1276	0.090624	0.155386	-0.0181274	0.0842485	-0.0281741	0.175578	-0.00755219	0.156789	0.0189234	0.129506	0.0479173	0.131194	0.0751942	0.18109	0.150878	0.170169	0.141163	0.27241	0.210139	0.133982	0.270473	0.162532	0.363291	0.219281	0.358511	0.504664	0.453952	0.474661	0.439635	0.533632	0.658043	0.57624	0.684685	0.666103	0.765027	0.549682	0.939625	0.720365	0.941017	0.866033	0.691481	0.878336	0.98818	1.06714	1.01886	1.00429	1.09416	0.91316	0.989042	1.08675	1.13963	0.883739	1.11532	1.16415	1.21698	1.1817	0.997073	1.14369	1.21529	1.27053	1.17565	1.11691	1.18289	1.27119	1.23619	1.20215	1.30303	1.0904	1.29461	1.36104	1.19724	1.26663	1.25697	1.43531	1.34527	1.40188	1.32513	1.41098	1.3407	1.58776	1.28743	1.35979	1.38891	1.35393	1.22126	1.28796	1.22626	1.31694	1.13538	1.29074	1.09513	1.42136	1.16141	1.33291	1.20652	1.38697	1.34394	1.24193	1.13691	1.14806	1.26518	1.1352	1.23002	1.24542	1.14669
408.7	0.043962	0.0505033	0.0174188	0.0549571	-0.0704651	-0.061422	0.0274457	-0.0177142	-0.0481299	0.0494739	-0.0601314	0.11454	0.364924	0.889303	0.562663	0.449806	0.33707	0.31202	0.216473	0.19973	0.207464	0.318049	0.271441	0.167987	0.103491	0.189045	0.264679	0.244205	0.270653	0.209595	0.344328	0.194385	0.344893	0.224167	0.283415	0.235049	0.0783561	0.349999	0.082369	0.201469	0.164139	0.0198112	0.135721	0.113775	0.0858098	0.0884848	0.127386	0.071274	0.00993412	0.0258861	0.0664719	0.172411	0.0565074	0.0156007	0.0508519	0.082596	0.0567394	0.205789	0.0359938	0.0785793	-0.0350057	0.0997381	-0.0256519	-0.0255927	0.162736	0.0257396	0.0364363	-0.094649	-0.0330222	-0.073255	0.0661204	0.00379143	-0.0333628	0.0459934	0.0768566	-0.072011	-0.0238887	0.0394007	0.0945296	0.0360387	0.171634	0.0581797	0.121468	0.193775	0.084035	0.112217	0.0873107	0.0967072	0.106813	0.0757751	0.231965	0.0176118	0.0780004	0.0570083	0.240119	0.0385853	0.197042	0.210079	0.166711	0.0893365	0.147456	0.162643	0.171346	0.210719	0.214416	0.259329	0.312894	0.204743	0.143247	0.243785	0.163838	0.479253	0.3781	0.37604	0.452709	0.472676	0.627874	0.595839	0.529814	0.645589	0.561149	0.682417	0.811905	0.78204	0.679845	0.920579	0.732649	0.894378	0.906789	0.805479	1.00083	1.00805	1.09573	1.04641	1.10281	1.09435	1.04108	0.955745	1.09861	1.13008	0.983194	1.19832	1.20461	1.29622	1.1993	1.13083	1.22172	1.1776	1.27682	1.18823	1.18761	1.32644	1.32569	1.33734	1.19297	1.39344	1.13771	1.38278	1.23535	1.17501	1.3608	1.28642	1.3354	1.40765	1.36924	1.29898	1.40004	1.59608	1.72299	1.32764	1.50128	1.31811	1.39689	1.28208	1.3086	1.34069	1.27363	1.20005	1.43533	1.21315	1.42773	1.26827	1.32274	1.26776	1.4366	1.40344	1.16226	1.28839	1.30628	1.35404	1.21106	1.16619	1.30574	1.3656
409.7	0.0515891	0.0281883	0.0240651	0.0203971	-0.0817015	-0.0672615	-0.0538164	-0.0928342	-0.0441939	-0.0462057	-0.209511	0.0262231	0.33982	1.09768	0.585597	0.486565	0.373856	0.252049	0.23542	0.294862	0.28698	0.316844	0.17319	0.236534	0.232212	0.285744	0.457402	0.268546	0.349275	0.30521	0.319156	0.25216	0.358473	0.211455	0.350879	0.280115	0.12773	0.353219	0.140759	0.161593	0.0764476	0.001605	0.147327	0.016287	0.16531	0.0785137	0.111208	0.00412119	0.17439	0.168336	0.221491	0.141692	0.0326957	0.0587704	0.0528179	0.132377	0.107747	0.224234	0.174762	0.0625362	0.0717144	0.108681	0.066205	0.0714286	0.254039	0.0100011	0.0799224	-0.0971327	0.0199833	0.0196563	0.0963366	0.111188	0.161707	0.139077	0.143095	-0.0560061	0.00140576	-0.0118	0.235827	0.0962399	0.0705722	-0.0332471	0.136267	0.156063	0.058543	0.135083	0.157835	0.133687	0.255572	0.190759	0.189188	0.0320515	0.302968	0.115862	0.23048	0.0160857	0.282078	0.26878	0.195329	0.195154	0.243304	0.198922	0.201818	0.209334	0.173102	0.22153	0.386773	0.29245	0.205179	0.265065	0.260005	0.437984	0.350643	0.44948	0.538706	0.545842	0.478545	0.591269	0.537859	0.710937	0.669498	0.691832	0.777046	0.861468	0.490536	1.0486	0.724732	0.970803	0.980646	0.816147	0.978224	1.06768	1.06652	1.05562	1.05549	1.07176	1.08057	1.19455	1.13715	1.16024	0.984198	1.17165	1.23507	1.22259	1.22171	1.13928	1.22745	1.22466	1.26814	1.20021	1.18194	1.24272	1.34389	1.36317	1.3085	1.31212	1.14579	1.50224	1.32954	1.21495	1.37339	1.34101	1.48827	1.45504	1.48989	1.39379	1.48053	1.49871	1.59193	1.30046	1.39731	1.39026	1.41849	1.24563	1.43737	1.28728	1.35246	1.33266	1.39302	1.2449	1.47005	1.20391	1.45351	1.36361	1.43531	1.36307	1.25585	1.26651	1.29511	1.3932	1.19004	1.25109	1.26656	1.32099
410.6	0.0220104	0.0439595	0.0633579	0.00567238	-0.0723685	-0.039259	0.0164647	-0.0704747	-0.0601612	-0.0371168	-0.165211	0.0501567	0.425162	1.07875	0.645587	0.680013	0.492475	0.381065	0.408493	0.354581	0.355729	0.415621	0.29647	0.266471	0.319436	0.391204	0.394268	0.395627	0.454459	0.258838	0.441863	0.318098	0.39104	0.330743	0.349168	0.391196	0.287869	0.41489	0.29749	0.318327	0.256421	0.1501	0.30357	0.183355	0.285577	0.242192	0.168872	0.156242	0.248111	0.210384	0.105253	0.254856	0.0798719	0.20818	0.219899	0.227952	0.095754	0.163402	0.131884	0.232368	0.128556	0.113425	0.182283	0.199368	0.254282	0.0122802	0.132995	0.0142275	0.0631751	-0.0108805	0.114038	0.0365988	0.105353	-0.0168935	0.242031	0.0455787	0.107608	0.0184555	0.281059	0.172795	0.214429	0.114336	0.178274	0.217002	0.155513	0.131663	0.167309	0.138125	0.293587	0.132457	0.312288	0.095914	0.214555	0.307718	0.247328	0.0590017	0.276281	0.29858	0.28334	0.182513	0.328946	0.229403	0.273568	0.268747	0.222256	0.298094	0.446276	0.362027	0.248018	0.347059	0.175263	0.476602	0.422755	0.510206	0.483366	0.534701	0.625579	0.659035	0.620643	0.750868	0.744828	0.792689	0.853762	0.846235	0.646891	1.04572	0.834117	1.03108	0.945513	0.860403	1.05537	1.19511	1.08365	1.04063	1.10564	1.1308	1.11592	1.05728	1.18047	1.24498	1.0914	1.2667	1.20533	1.28195	1.26235	1.1514	1.28806	1.28476	1.31198	1.26195	1.19628	1.34036	1.34656	1.40238	1.34373	1.36828	1.1952	1.37166	1.31692	1.25721	1.38879	1.34175	1.52543	1.45877	1.41868	1.32688	1.45832	1.4373	1.70661	1.32755	1.50735	1.43849	1.38462	1.26669	1.4485	1.38026	1.40329	1.22706	1.39366	1.17812	1.42419	1.19879	1.40856	1.38795	1.49882	1.4102	1.21983	1.31657	1.25319	1.39972	1.29174	1.32137	1.42507	1.40545
411.6	0.00467278	0.0214656	0.0307832	0.055374	-0.0195848	0.00702126	0.0548993	-0.0775255	-0.0484208	-0.0357991	-0.103711	0.0677988	0.474732	0.961362	0.712454	0.656227	0.518272	0.378434	0.455099	0.416816	0.434288	0.411509	0.377353	0.385071	0.258853	0.424746	0.457955	0.484575	0.471031	0.388026	0.544465	0.340098	0.41818	0.336826	0.484529	0.366548	0.232159	0.506999	0.412305	0.396645	0.30559	0.228922	0.393338	0.263012	0.255549	0.285736	0.352313	0.187888	0.235075	0.198184	0.280392	0.240468	0.177684	0.179189	0.0841404	0.277887	0.177371	0.231415	0.230311	0.238973	0.167919	0.198196	0.198137	0.195293	0.120353	0.145978	0.134943	0.0205874	0.166384	0.137944	0.145664	0.0208881	0.175849	0.161305	0.172282	0.0467066	0.0950544	0.0913137	0.256572	0.116187	0.264156	0.193287	0.258142	0.303422	0.0680218	0.332325	0.279189	0.206854	0.313813	0.120251	0.260329	0.0856512	0.229814	0.287667	0.310823	0.100353	0.282567	0.296396	0.288609	0.296928	0.311472	0.325369	0.311824	0.415486	0.364506	0.338415	0.36011	0.289851	0.239869	0.363748	0.207103	0.490915	0.496453	0.62217	0.668366	0.7357	0.629385	0.678408	0.664249	0.859497	0.698554	0.835365	0.768317	0.851668	0.737171	1.07777	0.784417	1.041	0.997791	0.950969	1.05737	1.15171	1.11923	1.22292	1.19586	1.15202	1.03941	1.19224	1.13064	1.26829	1.13562	1.23564	1.31336	1.15746	1.27473	1.23149	1.299	1.21993	1.34978	1.32624	1.23569	1.34525	1.33389	1.4352	1.34761	1.35859	1.21693	1.45066	1.36316	1.26802	1.39391	1.40179	1.51721	1.46773	1.44862	1.35713	1.42703	1.6275	1.6592	1.38391	1.44789	1.38932	1.3962	1.29487	1.35576	1.401	1.41271	1.25773	1.38705	1.23734	1.41639	1.24823	1.49386	1.29389	1.53685	1.43579	1.20421	1.35762	1.27082	1.3047	1.2823	1.31678	1.35085	1.36791
412.5	-0.0196234	-0.0249756	0.0225339	0.0278659	-0.0150941	0.0357872	0.0472406	0.0432678	0.0263709	0.0589605	-0.0510532	0.210848	0.52555	1.00267	0.831874	0.934689	0.694404	0.52626	0.502764	0.493692	0.521821	0.494119	0.577446	0.526579	0.489579	0.606465	0.603643	0.671771	0.593134	0.552628	0.643719	0.587711	0.624767	0.583575	0.61016	0.606476	0.529621	0.617498	0.541057	0.559685	0.557606	0.450762	0.53615	0.415603	0.471805	0.429107	0.462301	0.327105	0.41201	0.462457	0.469709	0.44364	0.382814	0.394288	0.329729	0.399907	0.348802	0.414792	0.430523	0.414942	0.341706	0.345638	0.342905	0.346053	0.41533	0.249018	0.218255	0.307089	0.271866	0.264345	0.338503	0.260769	0.374518	0.323874	0.345817	0.248336	0.242168	0.291544	0.476838	0.355389	0.370026	0.362655	0.353337	0.389827	0.351052	0.403341	0.437836	0.407828	0.488594	0.302842	0.61055	0.296167	0.438323	0.44682	0.453179	0.326197	0.518083	0.485628	0.397593	0.321986	0.477431	0.443669	0.429456	0.560721	0.47886	0.552344	0.575254	0.496048	0.44361	0.564227	0.407277	0.749679	0.623333	0.684325	0.831243	0.752755	0.798705	0.751527	0.815026	0.84814	0.898898	0.917927	1.03906	1.07476	0.862558	1.22587	0.96177	1.19855	1.10011	1.13926	1.20638	1.27095	1.35561	1.25903	1.254	1.28718	1.37198	1.21698	1.26137	1.42231	1.22945	1.34372	1.33264	1.33677	1.44259	1.31989	1.5632	1.38958	1.5451	1.45876	1.42245	1.52499	1.5061	1.51697	1.41028	1.48428	1.3783	1.50144	1.6212	1.43844	1.53016	1.57108	1.64349	1.61117	1.50821	1.44673	1.63736	1.66806	1.82354	1.53917	1.6426	1.51852	1.62086	1.50478	1.56954	1.60361	1.55835	1.35893	1.59314	1.46815	1.58705	1.35799	1.59753	1.45017	1.6968	1.46186	1.42213	1.48294	1.46105	1.58572	1.35773	1.47921	1.57692	1.4748
413.5	0.0459809	0.0320684	-0.0375824	-0.0220538	-0.0122618	0.0296234	-0.0320133	-0.0800761	-0.0106257	0.0042588	-0.0656148	0.0462069	0.533709	0.912654	0.925697	0.961293	0.835752	0.720927	0.630324	0.612625	0.618975	0.623564	0.600627	0.666859	0.741284	0.736431	0.723425	0.736524	0.788599	0.725441	0.824042	0.687428	0.755683	0.674124	0.786253	0.666849	0.652752	0.716165	0.685798	0.613686	0.580137	0.576599	0.618318	0.584555	0.488456	0.497721	0.511541	0.446282	0.44431	0.514795	0.569899	0.415082	0.415015	0.519619	0.5433	0.409051	0.375198	0.450538	0.441225	0.450689	0.34444	0.39775	0.412302	0.428365	0.524653	0.311085	0.376899	0.219208	0.388738	0.419555	0.366169	0.328037	0.426032	0.484866	0.366454	0.274217	0.391856	0.333556	0.400973	0.325761	0.459746	0.38336	0.39084	0.551422	0.331171	0.34457	0.488091	0.533216	0.552046	0.379779	0.533287	0.342292	0.577716	0.390968	0.550284	0.444715	0.551554	0.49351	0.494228	0.523969	0.53112	0.544999	0.497422	0.575948	0.492621	0.573101	0.603341	0.544205	0.500068	0.589397	0.473739	0.698273	0.710227	0.734857	0.861977	0.830558	0.822923	0.786083	0.84718	1.06298	1.04015	0.953084	1.10327	1.13701	0.924051	1.32407	1.05846	1.28519	1.21486	1.10493	1.2523	1.39985	1.38639	1.43929	1.24599	1.35105	1.33412	1.36145	1.39921	1.45393	1.26121	1.52102	1.43937	1.51028	1.44579	1.41837	1.47314	1.4717	1.52803	1.44177	1.43297	1.50536	1.5605	1.59372	1.53631	1.58555	1.411	1.59418	1.61028	1.51851	1.5771	1.54907	1.68343	1.67719	1.66637	1.51766	1.71275	1.76482	1.89051	1.5611	1.73845	1.61595	1.68069	1.53692	1.54261	1.57449	1.66736	1.42942	1.65167	1.42284	1.62212	1.44647	1.69153	1.53493	1.74078	1.59128	1.45964	1.5026	1.55124	1.59337	1.44236	1.47715	1.4884	1.59983
414.4	0.0138992	0.0171182	-0.0161172	0.0646214	-0.0140574	0.000198005	-0.0366488	0.00775196	0.0805183	0.0678088	-0.0797665	0.0196273	0.561046	0.830013	0.980003	1.08943	0.815618	0.738983	0.744773	0.776336	0.781881	0.745962	0.736604	0.768314	0.727942	0.750958	0.81059	0.914842	0.919546	0.858119	0.936885	0.939553	0.846928	0.822235	0.833824	0.755356	0.743469	0.787721	0.721737	0.729558	0.731878	0.701197	0.696889	0.569969	0.595749	0.617663	0.617752	0.543791	0.598675	0.613547	0.686925	0.564095	0.558295	0.600399	0.557438	0.589434	0.569463	0.51749	0.544898	0.557792	0.487688	0.522593	0.520088	0.521296	0.536278	0.387883	0.485944	0.391555	0.488285	0.391802	0.437528	0.454082	0.489927	0.516306	0.504064	0.395214	0.504981	0.411459	0.502391	0.417751	0.634582	0.546238	0.584626	0.541076	0.509438	0.571298	0.611863	0.565493	0.632025	0.519424	0.624176	0.489695	0.593403	0.587867	0.641149	0.440953	0.699945	0.6682	0.685902	0.524134	0.629399	0.655776	0.54087	0.684374	0.733285	0.697658	0.707318	0.612984	0.549216	0.72008	0.584382	0.805829	0.811437	0.832608	1.03839	0.916777	0.929388	0.968798	1.00509	1.04251	0.999152	1.1131	1.11264	1.17692	0.971327	1.41157	1.20228	1.38384	1.37593	1.25992	1.34349	1.43682	1.55727	1.47202	1.40801	1.50482	1.40524	1.51998	1.44801	1.51365	1.34108	1.45131	1.63233	1.58683	1.646	1.53849	1.64574	1.50597	1.67183	1.64166	1.59043	1.67001	1.63136	1.68195	1.67547	1.66589	1.50555	1.63023	1.76399	1.59984	1.65665	1.68961	1.90835	1.7309	1.87035	1.75065	1.88889	1.85415	2.03388	1.69206	1.78899	1.70744	1.67005	1.5374	1.65411	1.63528	1.73813	1.60142	1.78485	1.54093	1.73842	1.47135	1.79494	1.56114	1.80066	1.65859	1.58442	1.58681	1.60835	1.68684	1.6134	1.66809	1.68588	1.72968
415.4	0.0539236	0.0217095	0.0106274	0.018737	-0.0967904	-0.0584907	-0.00581672	0.00107315	0.0178678	0.00631094	-0.033789	0.153954	0.521247	0.531548	0.812537	1.20684	0.975429	0.864163	0.831304	0.797892	0.760696	0.725558	0.758881	0.794725	0.844045	0.960385	0.93002	0.888451	0.920322	0.958737	0.945117	0.923456	0.899538	0.895987	0.916494	0.839333	0.874427	0.906164	0.808948	0.790107	0.745818	0.735832	0.787102	0.788373	0.672295	0.638285	0.622486	0.617781	0.678441	0.72257	0.719508	0.635913	0.680698	0.661152	0.663852	0.678064	0.593171	0.641724	0.687324	0.650672	0.577191	0.562181	0.557043	0.563439	0.665171	0.468589	0.486595	0.438106	0.518894	0.444616	0.61479	0.357453	0.549322	0.555667	0.593741	0.432995	0.55536	0.506376	0.52845	0.430773	0.529454	0.571604	0.57488	0.598476	0.51827	0.537377	0.591261	0.633033	0.636129	0.567946	0.7026	0.481453	0.711429	0.571638	0.67203	0.559978	0.776717	0.648837	0.628312	0.596532	0.667336	0.678407	0.642555	0.71195	0.66735	0.68433	0.729433	0.763009	0.598954	0.727192	0.614246	0.995946	0.886209	0.917117	0.999481	0.939149	1.01142	1.08868	1.03914	1.20238	1.2022	1.17399	1.11564	1.35602	1.10271	1.48067	1.2293	1.47697	1.30935	1.24397	1.46651	1.48824	1.5753	1.60284	1.48428	1.62226	1.48915	1.60204	1.54512	1.65316	1.51866	1.6218	1.63255	1.70122	1.64218	1.58558	1.73329	1.6483	1.59042	1.63699	1.61593	1.67476	1.66737	1.8205	1.72556	1.79066	1.56968	1.6943	1.77887	1.6673	1.77441	1.82968	1.93868	1.85325	1.87232	1.78391	1.82806	1.91088	2.10965	1.73774	1.83826	1.86333	1.86153	1.66248	1.73337	1.83534	1.75601	1.60066	1.87414	1.66796	1.82161	1.58505	1.82907	1.71076	1.9557	1.72836	1.6359	1.69866	1.73665	1.79626	1.66841	1.75201	1.6578	1.77943
416.3	0.0276734	0.01942	0.00524331	0.0232882	-0.047781	0.0266163	-0.069921	-0.111128	0.052942	0.0145191	-0.0165906	0.0701281	0.0295976	-0.734703	0.378895	1.34704	1.05842	0.893264	0.931378	0.884428	0.889034	0.933235	0.930745	0.882538	0.908859	0.995726	1.04127	1.0354	1.03837	1.10772	1.08463	1.06262	1.02736	1.0574	1.07585	0.942196	0.986073	0.980937	0.965182	0.970864	0.88276	0.904582	0.938783	0.872415	0.846996	0.835466	0.807775	0.778843	0.742148	0.821208	0.828156	0.691375	0.750421	0.794186	0.779622	0.697159	0.688229	0.689386	0.735002	0.746167	0.695368	0.664706	0.656298	0.65832	0.681728	0.540497	0.5867	0.544357	0.594517	0.607054	0.71602	0.534878	0.638289	0.66979	0.657287	0.5341	0.603778	0.612529	0.70541	0.642288	0.652607	0.637151	0.730001	0.736578	0.611779	0.59807	0.742266	0.735687	0.763088	0.669758	0.761532	0.665148	0.789516	0.704339	0.806298	0.608715	0.768398	0.773769	0.736541	0.752026	0.783804	0.784781	0.701104	0.786266	0.771387	0.82244	0.85624	0.768458	0.724499	0.861759	0.696501	1.0662	0.914806	0.938	1.14195	1.0525	1.16393	1.21052	1.09603	1.41046	1.25267	1.36064	1.29693	1.44936	1.25962	1.6009	1.32547	1.65512	1.47642	1.42135	1.56925	1.76951	1.68315	1.69084	1.67522	1.74253	1.67628	1.70573	1.67587	1.7881	1.72382	1.77373	1.83555	1.7992	1.94653	1.73126	1.87843	1.81308	1.86698	1.9015	1.80641	1.8746	1.87182	1.95811	1.83085	1.95826	1.79851	1.95414	1.98422	1.85389	1.88875	1.9761	2.13392	2.0673	1.96835	1.9983	2.03453	2.14043	2.31656	1.90902	2.0931	1.96536	1.90733	1.95691	1.92662	1.87351	1.88138	1.79901	1.99886	1.84676	2.00521	1.85323	1.97151	1.89249	2.05776	1.87934	1.81703	1.85374	1.92487	1.95586	1.77948	1.7388	1.92325	1.91722
417.3	0.0516404	-0.0156171	-0.00895425	-0.00133933	-0.0550941	0.0460293	-0.012697	-0.0418198	0.0525264	0.0176943	0.00370261	-0.842169	-2.43887	-2.81085	0.200612	1.34047	1.06034	0.986678	0.92883	0.971986	0.914903	0.896472	0.910899	0.932644	1.02266	1.12388	1.10925	1.20186	1.18097	1.18823	1.1792	1.21755	1.13398	1.18602	1.17944	1.15703	1.18108	1.01088	0.974142	1.03001	1.02303	1.04652	0.981916	0.963542	0.869174	0.90752	0.871243	0.88985	0.894826	0.833696	0.796293	0.746428	0.814059	0.831212	0.871565	0.820507	0.820799	0.74245	0.793925	0.729294	0.706897	0.681263	0.668996	0.674457	0.747425	0.61278	0.686417	0.60345	0.650174	0.575302	0.707685	0.54795	0.723732	0.71334	0.701378	0.558402	0.570317	0.607332	0.731845	0.689225	0.656678	0.620239	0.71045	0.748937	0.6976	0.753736	0.768434	0.735842	0.869798	0.750148	0.774375	0.719595	0.813761	0.747867	0.878203	0.676342	0.892005	0.855063	0.803445	0.746531	0.855846	0.891284	0.874929	0.895808	0.867908	1.00743	0.971339	0.94195	0.826853	0.957753	0.844752	1.10312	1.01658	1.17671	1.24309	1.23665	1.23406	1.32534	1.27662	1.46305	1.41906	1.49042	1.44702	1.62901	1.42187	1.80254	1.57398	1.80183	1.70495	1.53309	1.72789	1.83329	1.86524	1.76035	1.8493	1.86923	1.86661	1.9064	1.954	2.02014	1.90259	2.05175	2.01992	2.10969	1.97689	1.94803	2.01781	1.90359	2.03952	2.08268	1.94857	2.07814	2.11141	2.22419	2.02246	2.0845	2.00866	2.10015	2.16877	1.99982	2.09071	2.15039	2.22741	2.21817	2.21757	2.1696	2.21428	2.34446	2.47133	2.08586	2.25449	2.26757	2.16271	2.15562	2.18597	2.10886	2.10375	1.95993	2.13959	2.08352	2.21241	1.97439	2.17452	2.04384	2.25636	2.09311	2.07695	2.03582	2.08176	2.14551	2.12417	2.02188	2.07167	2.14409
418.2	0.0423035	0.0359878	4.53524e-05	0.0168089	-0.0948599	0.0165017	-0.0757154	-0.114708	0.0770888	-0.0447836	-0.0348557	-0.853445	-1.94751	-2.9846	0.677702	1.38889	1.08252	1.04832	0.976251	0.953456	1.02251	1.02587	1.04886	1.07906	1.1911	1.19664	1.22331	1.27744	1.27085	1.3015	1.27974	1.33529	1.24354	1.284	1.26872	1.15197	1.25749	1.10624	1.13685	1.07614	1.09378	1.1357	1.12698	1.02846	1.00948	1.04573	0.988389	0.923117	0.970535	0.983701	0.884612	0.884061	0.979307	0.867171	0.922665	0.855717	0.886323	0.819601	0.854984	0.841549	0.824196	0.866427	0.879966	0.883205	0.871854	0.633137	0.682346	0.64061	0.694281	0.711669	0.821159	0.695605	0.685379	0.769849	0.775379	0.740794	0.747429	0.75432	0.848174	0.806039	0.79121	0.748318	0.86891	0.821255	0.808861	0.793541	0.894925	0.777688	0.909384	0.840608	0.884704	0.691951	0.981535	0.855133	0.930846	0.831818	0.933328	0.901859	0.998332	0.899127	0.962298	1.05802	0.870395	0.964458	1.00033	1.04058	1.04618	1.00186	0.826411	1.09519	0.896133	1.20652	1.15166	1.36466	1.39523	1.34255	1.45868	1.51782	1.42599	1.7124	1.61905	1.63932	1.71953	1.77451	1.66333	1.95091	1.67226	1.99058	1.84845	1.77444	1.97905	2.02008	2.11015	2.01289	2.0864	2.05986	2.08816	2.11804	2.15343	2.12226	2.16132	2.15355	2.25091	2.28627	2.20073	2.16472	2.35658	2.15324	2.33572	2.24458	2.22782	2.27646	2.3564	2.50318	2.37568	2.3663	2.18962	2.27164	2.38172	2.35607	2.35622	2.42062	2.46955	2.42534	2.4768	2.46557	2.4517	2.63295	2.77402	2.34842	2.44649	2.44784	2.44628	2.37316	2.4427	2.37914	2.31194	2.19628	2.4935	2.28309	2.4098	2.16508	2.39724	2.3236	2.47491	2.38486	2.11069	2.26584	2.36786	2.30131	2.31892	2.34145	2.32805	2.3364
419.2	0.0599573	-0.00268763	-0.0556262	-0.0205282	-0.0311981	0.0148891	-0.100622	-0.044782	0.0946126	-0.151778	-0.0435247	-0.510962	-0.569294	-1.90582	1.27062	1.39688	1.13809	1.13589	1.07653	0.998435	1.0077	1.00365	0.990762	1.06532	1.1477	1.19558	1.25402	1.32676	1.28054	1.4222	1.32151	1.33635	1.16725	1.32263	1.22793	1.21824	1.2895	1.27342	1.14655	1.14532	1.05526	1.20818	1.12469	1.05298	0.952007	1.05555	0.946753	0.95405	0.964021	0.993486	0.940685	0.859637	0.971998	0.886834	0.982655	0.861292	0.942164	0.865606	0.916465	0.791883	0.84282	0.857215	0.856738	0.853928	0.744878	0.562636	0.806812	0.692339	0.749148	0.734285	0.755173	0.623218	0.731744	0.748768	0.792016	0.646927	0.712814	0.713953	0.807495	0.748496	0.787137	0.80693	0.860775	0.786791	0.772191	0.846238	0.91715	0.872129	0.931833	0.793068	0.884599	0.838296	0.974847	0.925099	1.04029	0.781859	0.976403	0.908474	0.989947	0.945921	0.931524	0.913402	0.942439	1.01617	0.987744	1.07349	1.1734	1.03977	0.993711	1.12564	1.0327	1.30456	1.23861	1.41964	1.43698	1.52734	1.48993	1.51343	1.56063	1.68071	1.69012	1.65817	1.84045	1.92498	1.77469	2.12123	1.95432	2.22489	2.00783	1.95779	2.12421	2.2628	2.34061	2.16356	2.24367	2.30624	2.31935	2.29852	2.39914	2.39087	2.33287	2.42081	2.49093	2.54456	2.4936	2.34135	2.58119	2.49939	2.55538	2.49585	2.53308	2.56692	2.59567	2.74881	2.60503	2.64628	2.42866	2.62741	2.61738	2.53237	2.59286	2.58591	2.86706	2.69788	2.69699	2.62851	2.75682	2.93929	3.09927	2.61193	2.81549	2.76381	2.81859	2.69977	2.67697	2.62266	2.66238	2.42326	2.73721	2.48777	2.69986	2.38843	2.75496	2.59524	2.85295	2.57963	2.54741	2.49575	2.59641	2.68262	2.5537	2.56225	2.60364	2.60728
420.1	0.0441216	-0.0325422	-0.0492357	0.0233058	-0.0211838	-0.00408505	-0.0548976	0.0633476	0.0953516	0.0666907	-0.020924	-0.192156	-0.367416	-0.753493	1.65408	1.59653	1.20411	1.16763	1.17078	1.1535	1.10085	1.19199	1.16472	1.18326	1.26145	1.3607	1.307	1.38757	1.3237	1.50781	1.46723	1.50531	1.36912	1.48433	1.33992	1.3497	1.42239	1.27532	1.30182	1.26474	1.18652	1.35332	1.25827	1.18043	1.10894	1.15764	0.997851	1.09289	1.07002	1.03628	1.04099	1.03522	1.08296	1.04381	1.10211	0.943653	0.978267	1.06084	1.00044	0.915507	0.887025	0.93041	0.931817	0.930591	0.878295	0.766038	0.844828	0.789611	0.795078	0.822193	0.927929	0.832516	0.881711	0.90975	0.948858	0.858994	0.946714	0.915027	0.969372	0.886722	0.882631	0.899356	1.02536	1.01922	0.994742	1.03501	1.06348	1.05228	1.05904	1.00379	1.06168	0.968535	1.08537	1.07933	1.15049	0.970018	1.15804	1.19341	1.10883	1.05	1.13194	1.17929	1.13481	1.23585	1.14521	1.2292	1.2397	1.15728	1.18505	1.2563	1.19956	1.41609	1.54995	1.6346	1.68877	1.78694	1.8275	1.96107	1.88406	1.99144	2.00337	2.01407	2.15501	2.28211	2.10838	2.44103	2.19596	2.6064	2.46259	2.3684	2.49472	2.67457	2.71668	2.65704	2.68081	2.56435	2.63144	2.6924	2.81768	2.77434	2.73089	2.88422	2.92811	3.03608	2.88436	2.85833	2.95081	2.91504	2.89601	3.0342	2.91337	2.97607	3.10951	3.10325	3.01383	3.13117	2.81805	3.01838	3.05802	2.96359	3.12116	3.15803	3.21677	3.2439	3.21862	3.19467	3.34217	3.44937	3.54244	3.14698	3.32716	3.21881	3.25794	3.11816	3.24998	3.01002	3.13106	2.94278	3.27944	3.07369	3.23482	2.987	3.1923	2.97094	3.4022	2.88365	2.99046	3.00653	2.99319	3.16057	3.13249	3.01119	3.07473	3.13357
421	0.0271396	-0.0334696	-0.0126957	0.0470045	-0.0634988	0.0212791	-0.0721925	0.014694	0.00979788	-0.0163615	-0.0424084	-0.0348215	-0.110661	0.0589345	1.71573	1.62808	1.27129	1.27382	1.17118	1.19324	1.1592	1.17351	1.14427	1.24434	1.32112	1.35223	1.38577	1.36716	1.44422	1.499	1.43779	1.59315	1.39354	1.54743	1.47226	1.37745	1.51208	1.35238	1.35732	1.21239	1.20405	1.34592	1.29435	1.1634	1.16623	1.05554	1.03914	1.07625	1.09559	1.09653	0.986226	0.974287	1.1685	0.953461	1.11314	0.910739	1.00373	1.01924	1.02401	0.94849	0.827745	0.984317	0.984471	0.982321	0.906692	0.788776	0.883871	0.794324	0.903717	0.869401	0.940811	0.809326	0.945042	0.973636	0.90397	0.82918	0.920761	0.935161	1.00981	0.914708	0.947552	0.935977	0.973069	1.06831	0.981306	0.985583	1.03566	1.06975	1.11697	0.983946	1.11371	1.08594	1.19102	1.14261	1.24333	1.10238	1.18603	1.14772	1.14602	1.13767	1.17916	1.18401	1.14384	1.28857	1.34087	1.42382	1.30365	1.26308	1.21713	1.41612	1.28495	1.52786	1.66678	1.71671	1.74527	1.95992	1.9923	2.2197	2.04565	2.30267	2.26681	2.30865	2.47943	2.64049	2.37841	2.84028	2.63482	2.94087	2.63554	2.66107	2.80437	2.98201	3.08288	3.07754	3.02805	3.04813	3.06182	3.09633	3.2211	3.17723	3.23021	3.28167	3.39815	3.46048	3.35882	3.2159	3.31631	3.25314	3.38252	3.49182	3.38883	3.34492	3.53362	3.56464	3.48831	3.62254	3.27612	3.57232	3.62422	3.40755	3.61796	3.58724	3.71247	3.75747	3.67036	3.5945	3.71321	3.97712	4.05438	3.6896	3.76386	3.71431	3.75754	3.65144	3.65623	3.49318	3.6307	3.40169	3.71157	3.51869	3.76208	3.4659	3.68878	3.52757	3.93205	3.49064	3.39083	3.49258	3.59218	3.53775	3.58819	3.53626	3.54518	3.55823
422	0.0477386	0.0401341	-0.00802643	-0.0031453	-0.0676872	0.00910354	-0.0969543	-0.0504573	0.0158402	-0.0955605	-0.105765	-0.0705115	0.130514	0.583539	1.65243	1.72084	1.30849	1.24218	1.27878	1.23927	1.17058	1.24108	1.20795	1.19996	1.41805	1.42933	1.43413	1.52893	1.49446	1.62461	1.50564	1.52128	1.49728	1.55735	1.44003	1.51632	1.47494	1.4546	1.37938	1.32932	1.33854	1.38951	1.24149	1.25845	1.20835	1.16295	1.13557	1.07803	1.14264	1.11554	1.06534	1.00413	1.13157	1.07179	1.11372	0.974909	1.08676	1.01675	1.01972	0.887909	0.91932	0.957077	0.956799	0.95603	0.917619	0.81953	0.925763	0.821456	0.872415	0.941391	0.93549	0.869893	0.933762	0.888554	0.932191	0.873242	0.867429	0.944119	1.03644	0.98569	1.0625	1.04314	1.13253	1.06292	1.12804	1.15243	1.07865	1.12884	1.23754	1.14026	1.175	1.06275	1.27163	1.16965	1.32994	1.12952	1.3378	1.23571	1.29771	1.28252	1.26457	1.30867	1.31513	1.41288	1.31207	1.4182	1.43932	1.40221	1.35669	1.53404	1.40885	1.77265	1.84814	2.02525	2.05372	2.16367	2.18078	2.46974	2.26649	2.61564	2.58569	2.61448	2.77919	2.93261	2.68808	3.15039	2.97768	3.31719	3.15707	3.12061	3.28437	3.43317	3.43431	3.33383	3.46168	3.45937	3.43544	3.60773	3.66299	3.69675	3.77098	3.67989	3.90489	3.93586	3.79405	3.80998	3.99004	3.78144	3.87082	4.05565	3.98664	3.91383	4.07631	4.10112	4.02052	4.27483	3.80338	3.97038	4.12106	4.02855	4.02204	4.20382	4.27923	4.37822	4.29893	4.17104	4.37635	4.5548	4.71127	4.2655	4.3937	4.32926	4.27914	4.27067	4.24491	4.14616	4.08343	4.08062	4.37982	4.04788	4.37656	3.9801	4.2621	4.10429	4.57862	4.07718	3.99613	3.9705	4.19023	4.15559	4.1331	4.1201	4.13033	4.20854
422.9	-0.0177231	0.0051445	0.0386119	0.00767195	-0.00365949	0.00677449	-0.0578534	-0.00615577	-0.0505281	-0.00433809	-0.0312645	-0.0241671	0.331839	0.920045	1.73742	1.90137	1.39009	1.29885	1.22241	1.25316	1.20657	1.26636	1.22215	1.29683	1.51329	1.48286	1.51476	1.53309	1.61693	1.72996	1.56688	1.66156	1.53623	1.58223	1.52019	1.56431	1.57036	1.4971	1.3945	1.37873	1.40729	1.47519	1.36773	1.31088	1.1869	1.23244	1.20813	1.20963	1.14677	1.1918	1.18403	1.07277	1.19179	1.06184	1.12055	1.06003	1.06562	1.05868	1.10231	0.958396	1.03783	1.02466	1.02501	1.02583	1.02459	0.936579	0.916765	0.860977	0.981662	1.03683	1.07362	0.95235	0.986371	1.04963	1.09639	0.988023	1.06251	1.01181	1.21525	1.11645	1.18246	1.24394	1.2209	1.26324	1.24035	1.21088	1.22861	1.24673	1.31138	1.21306	1.32487	1.24849	1.41231	1.37961	1.47148	1.26729	1.3869	1.43184	1.45038	1.38065	1.51462	1.51985	1.42515	1.50301	1.5641	1.62163	1.6178	1.59107	1.50567	1.66189	1.7193	1.99121	2.0389	2.35674	2.2674	2.51822	2.46674	2.80925	2.68697	2.9949	2.97802	3.00606	3.27688	3.42634	3.18883	3.52326	3.40552	3.9233	3.58749	3.59774	3.77008	4.03504	4.01636	4.02253	4.0221	4.06937	4.01732	4.12313	4.2722	4.21486	4.28121	4.34193	4.53159	4.69716	4.49104	4.34587	4.60905	4.41352	4.5379	4.70135	4.62698	4.49607	4.73155	4.89004	4.74122	4.76897	4.57943	4.78419	4.76704	4.66932	4.85106	4.96929	4.96056	5.05315	4.92177	5.00001	5.03684	5.29909	5.42159	4.91718	5.08143	5.13789	5.0617	5.09324	4.92098	4.84173	4.83502	4.73965	5.14958	4.73375	5.01258	4.64456	4.95761	4.76435	5.32476	4.77588	4.61561	4.75587	4.83489	4.82733	4.92472	4.81658	4.86972	4.96016
423.9	0.0716384	-0.0409645	-0.0716312	0.0700785	-0.0523863	0.0345533	-0.0295942	0.0554928	0.105694	-0.00595755	0.0261802	0.107706	0.434856	1.09528	1.8068	1.98621	1.51925	1.39025	1.35852	1.36273	1.27405	1.34872	1.303	1.41578	1.50854	1.51304	1.58189	1.57201	1.60413	1.69113	1.67814	1.57361	1.54423	1.66461	1.61453	1.65027	1.59963	1.4736	1.42633	1.37612	1.50401	1.46693	1.32913	1.31624	1.25347	1.27902	1.25039	1.18623	1.18171	1.21957	1.21163	1.11364	1.31041	1.18742	1.19067	1.08776	1.09029	1.07515	1.14357	1.0514	1.05924	1.13326	1.12998	1.12263	0.995745	0.946277	0.988074	0.953624	1.09096	1.08413	1.08638	1.02467	1.12749	1.14496	1.19815	1.1899	1.18072	1.16693	1.34144	1.19973	1.22058	1.25082	1.30156	1.32053	1.36167	1.30687	1.33714	1.35375	1.47602	1.4909	1.38063	1.35902	1.51564	1.4639	1.53959	1.45303	1.56395	1.52305	1.58898	1.52294	1.55103	1.59289	1.55681	1.67489	1.72644	1.78822	1.7822	1.74875	1.6433	1.85752	1.78607	2.23178	2.30454	2.57697	2.62951	2.74877	2.84556	3.1532	3.00763	3.34895	3.39176	3.41316	3.72285	3.89724	3.68494	4.0577	3.92374	4.36671	4.08782	4.04133	4.22907	4.59141	4.59439	4.47428	4.60244	4.55639	4.62158	4.7681	4.90012	4.80053	4.87532	4.93919	5.19413	5.24858	5.13817	5.0842	5.17274	5.0155	5.18809	5.40858	5.22797	5.20469	5.40916	5.56616	5.49119	5.48641	5.2119	5.39516	5.55948	5.33304	5.51727	5.68619	5.68535	5.78055	5.73335	5.61471	5.8489	6.07875	6.17469	5.71126	5.81199	5.83799	5.7805	5.78631	5.75191	5.7745	5.59446	5.47161	5.83037	5.47892	5.88127	5.40048	5.65309	5.53853	6.19855	5.49916	5.35254	5.41972	5.65329	5.56381	5.6122	5.56526	5.60372	5.67632
424.8	0.0590125	0.026046	-0.0913817	0.0874665	-0.059025	0.0880345	0.0196688	-0.0127853	0.0591239	0.019547	0.0208779	0.0600227	0.555077	1.24469	1.82558	2.01032	1.54407	1.43853	1.39104	1.34687	1.31989	1.41343	1.37159	1.442	1.57181	1.55334	1.55307	1.63942	1.66765	1.79147	1.72771	1.74969	1.52514	1.67292	1.62294	1.59969	1.60915	1.55468	1.45944	1.45926	1.52129	1.50557	1.40488	1.36914	1.31293	1.24279	1.20744	1.28843	1.24063	1.18455	1.20959	1.10235	1.18746	1.16945	1.30803	1.08814	1.07982	1.11027	1.11007	1.07855	1.01881	1.07967	1.0814	1.08281	1.07128	0.974638	0.997287	0.975501	1.10993	1.14419	1.1989	1.16007	1.2206	1.27662	1.22212	1.16013	1.20293	1.24674	1.39301	1.32837	1.33565	1.34813	1.43536	1.42919	1.42255	1.46155	1.50959	1.5043	1.56236	1.48035	1.52819	1.47598	1.67232	1.66177	1.70643	1.57226	1.60844	1.64156	1.70776	1.70502	1.7199	1.78642	1.75931	1.85614	1.85142	1.99328	1.92804	1.90668	1.84965	2.08875	2.00938	2.42221	2.54631	2.78261	2.90471	3.02364	3.1524	3.4824	3.36084	3.81741	3.75705	3.7471	4.09339	4.29274	4.07382	4.56321	4.33624	4.84271	4.59663	4.55881	4.78434	5.13873	5.07173	4.99884	5.21949	5.07696	5.13434	5.26675	5.40419	5.37224	5.58476	5.56758	5.82149	5.90084	5.75727	5.65124	5.83778	5.71046	5.85566	5.99224	5.90542	5.85091	6.05043	6.28437	6.18098	6.28012	5.86296	6.04645	6.13631	6.03371	6.22384	6.47235	6.36004	6.56453	6.47773	6.40498	6.56376	6.91399	7.02359	6.46967	6.57443	6.66021	6.52003	6.5226	6.46248	6.31775	6.26503	6.22627	6.54437	6.20284	6.59939	6.16121	6.42879	6.31967	6.92436	6.23588	6.05709	6.23558	6.36748	6.28588	6.42149	6.299	6.37437	6.42723
425.8	-0.00657145	-0.0383938	0.0383051	-0.0192487	0.0115602	0.0704497	-0.0762557	0.0095876	0.0774556	0.00153538	-0.0442103	0.0292781	0.54019	1.17806	1.88084	2.06397	1.58141	1.47053	1.37991	1.33573	1.41583	1.41741	1.35602	1.45253	1.55706	1.55223	1.67192	1.68494	1.70677	1.77632	1.70379	1.64881	1.6438	1.76206	1.64769	1.6847	1.60403	1.50152	1.42807	1.44907	1.54151	1.475	1.38007	1.37029	1.33564	1.30723	1.29465	1.26682	1.27913	1.34445	1.15156	1.16969	1.33346	1.26077	1.24903	1.21065	1.24375	1.21159	1.19453	1.08157	1.14459	1.15638	1.15549	1.15364	1.09023	0.995993	1.10315	1.07349	1.18095	1.20871	1.24913	1.16289	1.21455	1.30763	1.35581	1.27677	1.31142	1.31198	1.42196	1.45821	1.38094	1.51093	1.5031	1.52237	1.51114	1.53127	1.58596	1.57677	1.67603	1.5961	1.60834	1.57175	1.81288	1.66478	1.83312	1.65364	1.81318	1.85908	1.84126	1.82887	1.86796	1.92171	1.84821	2.03476	2.01576	2.02728	2.00695	1.99527	1.96224	2.20326	2.24344	2.58184	2.82839	3.13594	3.10421	3.39313	3.45364	3.78919	3.65919	4.10271	4.17345	4.19617	4.59816	4.81035	4.56135	4.98893	4.86185	5.33506	5.12392	5.01965	5.33221	5.60346	5.64108	5.60358	5.76616	5.65089	5.64767	5.76209	5.94933	5.97081	6.12116	6.13826	6.4845	6.58306	6.37306	6.25191	6.41803	6.24434	6.40867	6.74182	6.5165	6.42804	6.68558	6.907	6.86994	6.93061	6.50248	6.71325	6.85851	6.60857	6.92889	7.1431	7.16473	7.20444	7.073	7.02142	7.30075	7.6724	7.64758	7.15897	7.34466	7.36554	7.21716	7.2318	7.18525	7.07593	7.02806	6.89501	7.25195	7.02674	7.37079	6.83273	7.12306	7.01271	7.73102	6.89195	6.79596	7.00114	7.05409	6.95411	7.08415	7.05807	7.09319	7.11724
426.7	-0.0145275	0.0465818	-0.036134	0.0276472	-0.0320784	0.109177	-0.0830557	0.0525657	-0.040849	-0.0595938	-0.0506053	0.0329468	0.523685	1.30297	2.00723	2.08298	1.71821	1.55413	1.48922	1.45644	1.45944	1.48173	1.45947	1.54866	1.63392	1.63788	1.65244	1.69625	1.73123	1.83012	1.76333	1.71164	1.70716	1.71978	1.65269	1.66142	1.59545	1.54385	1.4879	1.47578	1.49828	1.47964	1.46866	1.38908	1.38486	1.36234	1.29945	1.27418	1.29406	1.31379	1.19618	1.24083	1.34335	1.2784	1.26995	1.25524	1.18208	1.20566	1.18689	1.10335	1.1459	1.12989	1.13241	1.13711	1.16213	1.06932	1.15862	1.17708	1.1965	1.24496	1.35965	1.24969	1.37731	1.39838	1.3571	1.31206	1.30747	1.46226	1.57186	1.48839	1.4367	1.57243	1.64383	1.63069	1.65662	1.66893	1.69719	1.61071	1.75174	1.76775	1.75352	1.69039	1.89718	1.91104	1.9481	1.826	1.94431	1.91151	1.95152	1.98217	2.04266	2.11256	1.96501	2.15339	2.18413	2.24769	2.27783	2.15815	2.01969	2.3221	2.32667	2.85615	3.11354	3.30816	3.44048	3.68472	3.76778	4.08828	3.92125	4.4047	4.5098	4.44836	4.94906	5.21052	5.013	5.4051	5.13048	5.81675	5.53327	5.47807	5.79731	6.01481	6.08471	6.00681	6.27108	6.1081	6.23468	6.35247	6.49998	6.40321	6.68491	6.59962	6.99841	7.13257	6.96298	6.86318	7.03658	6.83636	7.01361	7.34441	7.166	6.95277	7.20745	7.65403	7.41487	7.55819	7.0489	7.36175	7.47112	7.2973	7.56377	7.83615	7.73916	7.88505	7.75059	7.75819	7.89369	8.24934	8.38688	7.78474	8.03239	8.08114	7.92438	7.95371	7.81327	7.70459	7.62155	7.44453	7.94854	7.53729	7.97375	7.5228	7.783	7.64301	8.50765	7.49671	7.42715	7.62579	7.72961	7.60344	7.75516	7.71387	7.73593	7.85082
427.7	0.026821	0.0447914	-0.00970574	-0.0748313	-0.00912523	0.0331588	-0.150676	-0.0419051	0.0531045	-0.0141204	-0.0637706	0.0333628	0.567222	1.43056	2.2144	2.15274	1.74702	1.59298	1.53175	1.49667	1.4922	1.47277	1.48198	1.5743	1.61859	1.67692	1.65881	1.65127	1.77682	1.78747	1.74246	1.66306	1.66377	1.71629	1.65102	1.64099	1.6046	1.53367	1.491	1.50103	1.52298	1.47582	1.46734	1.43699	1.37188	1.35815	1.33325	1.29183	1.2957	1.32234	1.293	1.30951	1.30926	1.31007	1.28903	1.23381	1.25169	1.25756	1.22065	1.18867	1.17854	1.1607	1.16206	1.16449	1.1859	1.18819	1.18834	1.1523	1.3124	1.32959	1.38668	1.3014	1.43912	1.50446	1.40139	1.37652	1.38408	1.4863	1.59212	1.55792	1.5945	1.65853	1.75243	1.73284	1.72454	1.70048	1.75395	1.78454	1.9311	1.86138	1.82772	1.79048	1.97342	2.01186	2.08347	1.91595	2.01468	2.02278	2.13488	2.1334	2.04463	2.24814	2.20121	2.29004	2.22566	2.31046	2.30876	2.35732	2.23762	2.41065	2.62028	2.9653	3.183	3.53597	3.59685	3.87504	3.9359	4.45434	4.20918	4.72353	4.75206	4.76155	5.18155	5.60473	5.22251	5.69881	5.59819	6.27669	5.96798	5.87157	6.19759	6.49266	6.58555	6.48888	6.68446	6.55942	6.65197	6.81658	7.01394	6.98816	7.12378	7.14047	7.60693	7.55426	7.50225	7.40519	7.56494	7.28362	7.50519	7.84356	7.67894	7.42011	7.81222	8.08328	8.0076	8.10198	7.62958	7.81831	7.99169	7.78589	8.08731	8.43872	8.25575	8.47311	8.37436	8.38659	8.54881	8.93399	9.01502	8.41426	8.57923	8.71524	8.49402	8.55592	8.4193	8.25922	8.17006	8.02542	8.62442	8.15263	8.62426	8.04047	8.43087	8.31733	9.09606	8.02251	7.97555	8.14857	8.38477	8.2233	8.39841	8.24611	8.35162	8.30844
428.6	0.0298876	0.031861	-0.0448292	0.0426009	-0.0958927	0.117285	-0.0944713	-0.0608142	-0.00909293	-0.0322765	-0.0127252	0.0984767	0.575329	1.4776	2.34254	2.14765	1.81583	1.70879	1.58258	1.48266	1.5101	1.47404	1.4711	1.57605	1.58272	1.62406	1.73173	1.73712	1.82687	1.76182	1.76591	1.69888	1.7131	1.65494	1.62904	1.66464	1.61365	1.58085	1.53632	1.51101	1.54917	1.54979	1.43818	1.40166	1.40243	1.37348	1.28077	1.28711	1.33053	1.31006	1.21644	1.35823	1.33322	1.34156	1.29112	1.2445	1.23845	1.25619	1.22111	1.22816	1.21369	1.18785	1.19378	1.20399	1.25498	1.08718	1.21718	1.28908	1.32931	1.42236	1.49504	1.38513	1.44349	1.56054	1.57591	1.47567	1.47042	1.59906	1.64264	1.61231	1.6584	1.65389	1.73278	1.79878	1.82924	1.80749	1.85762	1.81446	1.96681	1.924	1.95434	1.87891	2.08421	2.0571	2.17563	1.99419	2.13216	2.14568	2.23419	2.0682	2.08078	2.26964	2.17038	2.35868	2.41301	2.4771	2.40616	2.43805	2.31428	2.58421	2.66015	3.1248	3.40165	3.66031	3.74083	4.13328	4.25877	4.59008	4.50673	5.07318	5.07014	5.04293	5.47656	5.84507	5.48186	5.96038	5.89118	6.46655	6.19044	6.11151	6.4863	6.81074	6.86804	6.79312	6.9989	6.78802	6.98283	7.09505	7.35636	7.31375	7.52047	7.49148	7.9604	7.98949	7.83089	7.644	7.9636	7.63923	7.96887	8.26453	8.09323	7.8483	8.19311	8.50427	8.40367	8.55635	7.9451	8.26455	8.43134	8.30024	8.50685	8.83587	8.79457	8.86894	8.7609	8.76879	9.07435	9.50799	9.42115	8.91915	9.02915	9.17313	8.89659	8.95493	8.92701	8.74677	8.67326	8.50651	8.96587	8.60158	9.0288	8.57438	8.82902	8.64273	9.51712	8.53617	8.33142	8.55835	8.78021	8.64898	8.88549	8.68678	8.77727	8.89447
429.6	-0.000206475	-0.0188226	-0.084731	0.104782	-0.0951486	0.0681784	-0.0437036	-0.0318399	0.00103418	0.0343346	0.0457727	0.182117	0.664872	1.65577	2.57477	2.2753	1.85714	1.78884	1.62673	1.58018	1.62086	1.53972	1.57774	1.6625	1.66723	1.70554	1.72087	1.73373	1.86159	1.75893	1.77435	1.67903	1.67806	1.63257	1.66244	1.66786	1.6447	1.61624	1.51798	1.51344	1.63645	1.5885	1.48848	1.42832	1.43109	1.37347	1.34762	1.36278	1.38772	1.38732	1.32762	1.45048	1.38121	1.38723	1.36299	1.34721	1.33442	1.33225	1.25896	1.28051	1.33795	1.34335	1.34176	1.33896	1.26655	1.22275	1.41065	1.33221	1.43216	1.44688	1.521	1.4417	1.55949	1.56108	1.58057	1.57045	1.55261	1.67222	1.74846	1.76597	1.77763	1.82537	1.82229	1.78115	1.97411	1.9178	1.92225	1.87586	2.01521	2.04306	2.0411	1.99051	2.12509	2.11895	2.27619	2.08468	2.24894	2.29742	2.28956	2.24111	2.35133	2.38525	2.26054	2.46794	2.45072	2.58111	2.5383	2.47989	2.38111	2.70571	2.80632	3.18974	3.47257	3.836	3.88455	4.30456	4.33391	4.83639	4.63871	5.1998	5.27448	5.25293	5.72496	5.96029	5.70866	6.27671	6.08062	6.77898	6.43999	6.3736	6.69243	7.03912	7.15576	7.0608	7.33548	7.10371	7.31036	7.33657	7.70542	7.53034	7.64285	7.70284	8.2632	8.29235	8.13833	8.03435	8.13443	7.91564	8.22551	8.42924	8.32614	8.1354	8.44919	8.79596	8.6949	8.78102	8.23742	8.5046	8.68777	8.52195	8.83362	9.10101	8.98706	9.20526	9.12078	9.06156	9.25224	9.75558	9.78411	9.16133	9.31422	9.49454	9.19933	9.2319	9.14521	8.9599	8.92167	8.74087	9.37877	8.89467	9.27175	8.82871	9.07371	8.9736	9.87468	8.84812	8.67397	8.89809	9.02093	8.9629	9.18594	9.02994	8.98465	9.23485
430.5	0.00512108	0.0169476	-0.0348303	0.043492	-0.0298858	0.0434784	-0.151868	-0.0673163	-0.035023	-0.0590408	-0.0959846	0.0835183	0.673959	1.89882	2.70358	2.29383	1.88079	1.76311	1.62944	1.5517	1.54487	1.48718	1.58307	1.57641	1.67807	1.65676	1.65978	1.69746	1.83284	1.67509	1.75181	1.60029	1.73189	1.66121	1.68226	1.63559	1.59331	1.56325	1.42249	1.48244	1.55096	1.53873	1.46611	1.39911	1.37595	1.33834	1.33566	1.3495	1.35873	1.32701	1.2864	1.43938	1.39555	1.43225	1.3216	1.25969	1.34697	1.34882	1.21905	1.23112	1.30056	1.31367	1.3185	1.32247	1.32097	1.27311	1.29177	1.27581	1.39928	1.4951	1.50151	1.49549	1.52928	1.5599	1.57243	1.53681	1.68116	1.62175	1.77462	1.75845	1.66209	1.74828	1.81693	1.86997	1.90193	1.87465	1.9252	1.93313	2.00212	2.0003	1.97184	1.9769	2.17028	2.17654	2.24103	2.11519	2.17243	2.19676	2.22047	2.28693	2.25567	2.33785	2.28499	2.44246	2.47349	2.56587	2.55258	2.46618	2.45496	2.71816	2.85457	3.22761	3.49453	3.87022	3.89345	4.17582	4.32051	4.82075	4.58557	5.14513	5.17852	5.13148	5.64608	6.00886	5.73669	6.27317	6.07249	6.75581	6.42496	6.29152	6.64616	6.95212	7.17758	6.96665	7.17526	7.08026	7.1757	7.35048	7.58641	7.47055	7.6856	7.67114	8.23965	8.29185	8.14222	8.00637	8.18801	7.91665	8.18512	8.42768	8.3676	8.07209	8.54547	8.80678	8.56936	8.77322	8.25577	8.50588	8.70112	8.51311	8.7156	9.10382	8.97809	9.20216	9.04727	8.96117	9.28434	9.72127	9.79538	9.18853	9.27446	9.45262	9.20289	9.23898	9.12312	9.06652	8.88436	8.84567	9.29362	8.83535	9.32512	8.78899	9.11278	8.93178	9.9604	8.86728	8.67625	8.88829	9.08419	8.86349	9.19901	9.04194	9.07001	9.22939
431.5	-0.028234	-0.0534226	0.0197928	0.0115596	-0.0393539	0.0610001	-0.0678328	-0.0117359	0.0562501	0.0274033	-0.016875	0.215166	0.802401	2.17219	2.82476	2.32923	2.09181	1.95309	1.79768	1.61645	1.7036	1.60167	1.63999	1.76082	1.75007	1.7722	1.7695	1.74224	1.82622	1.78438	1.81205	1.65017	1.77967	1.64952	1.64727	1.61184	1.64946	1.65089	1.53755	1.57649	1.58193	1.55198	1.47175	1.49335	1.49194	1.40005	1.45343	1.4462	1.42492	1.33583	1.34687	1.50522	1.34556	1.47744	1.37168	1.31862	1.30307	1.38483	1.3098	1.33736	1.35668	1.36468	1.37201	1.37878	1.39396	1.3537	1.39071	1.46661	1.53784	1.52425	1.59121	1.54619	1.67577	1.71273	1.65951	1.64807	1.65449	1.74132	1.8551	1.72893	1.78632	1.84078	1.87545	1.90743	2.01048	2.03406	1.97884	1.94394	2.06031	1.99905	2.09314	2.05289	2.17442	2.19893	2.33454	2.13882	2.23056	2.2622	2.37586	2.37551	2.44958	2.46311	2.40159	2.54853	2.51316	2.64396	2.57635	2.51143	2.4896	2.75686	2.87089	3.27547	3.52616	3.81837	3.95353	4.26089	4.35017	4.82132	4.64457	5.17719	5.18903	5.19642	5.67619	5.97805	5.71694	6.15784	6.07224	6.75633	6.38272	6.32142	6.59646	6.91058	7.01982	6.9812	7.13889	6.99263	7.12614	7.25944	7.544	7.38746	7.682	7.67579	8.12679	8.18359	8.04281	7.8889	8.0916	7.92106	8.09027	8.40797	8.25663	8.02896	8.30539	8.76075	8.54315	8.69422	8.14044	8.40082	8.60058	8.42245	8.69057	9.05035	8.80696	9.09883	8.88033	8.95203	9.22109	9.65436	9.60539	8.99893	9.14659	9.29001	9.19335	9.15133	9.09346	8.91413	8.88198	8.66017	9.22854	8.75055	9.15841	8.78287	9.04807	8.85135	9.78606	8.67	8.59201	8.76205	8.99157	8.85607	9.06107	8.91827	8.95968	9.09203
432.4	0.0220506	0.0648103	-0.0715528	0.0197555	-0.0235615	0.0189809	-0.140878	-0.00261891	0.0219508	-0.00209374	-0.0619605	0.246576	0.916317	2.16459	2.95293	2.37958	2.02073	1.97381	1.76622	1.71112	1.70214	1.62926	1.70535	1.7265	1.80534	1.73812	1.77121	1.71597	1.87944	1.77933	1.78945	1.67298	1.73391	1.6538	1.72048	1.74291	1.59455	1.54229	1.45992	1.5995	1.52256	1.53445	1.50613	1.40941	1.441	1.39649	1.50201	1.45565	1.39069	1.35229	1.39414	1.48507	1.39356	1.52116	1.44335	1.38623	1.43763	1.43576	1.32709	1.33064	1.36437	1.37644	1.38619	1.39462	1.40899	1.36428	1.40012	1.44994	1.49685	1.60566	1.60103	1.52823	1.63095	1.67469	1.6903	1.62748	1.71864	1.81376	1.81112	1.80471	1.86868	1.89037	1.94684	1.91473	1.94395	1.97016	1.98165	2.01554	2.12578	2.0822	2.00674	2.05801	2.26372	2.24731	2.32861	2.12117	2.31213	2.31628	2.31067	2.30414	2.26072	2.39315	2.37373	2.51221	2.52719	2.62638	2.49041	2.51365	2.40022	2.66904	2.83567	3.1412	3.39714	3.81821	3.78899	4.20396	4.22661	4.72125	4.51406	5.02026	5.04595	5.07981	5.40914	5.79445	5.59761	5.94792	5.85812	6.46327	6.11122	6.12143	6.42519	6.69817	6.82584	6.69696	6.93267	6.76481	6.89079	7.03904	7.28479	7.2443	7.42027	7.31279	7.90849	7.96226	7.75098	7.66909	7.7271	7.56726	7.76448	8.08637	7.9338	7.76226	7.98377	8.35964	8.33426	8.43346	7.85822	8.21655	8.29233	8.0961	8.41767	8.7565	8.59443	8.79101	8.59535	8.66275	8.7993	9.2816	9.3462	8.70763	8.85544	8.91056	8.88481	8.85498	8.79829	8.60098	8.5331	8.29227	8.80844	8.49227	8.82563	8.44495	8.6179	8.5245	9.32366	8.39408	8.21083	8.56313	8.68276	8.47717	8.74056	8.53083	8.68117	8.81922
433.3	-0.0310304	-0.00279112	-0.0304259	0.0510529	-0.0606385	0.0124233	-0.088332	0.0173063	0.0572652	0.0162592	0.00310879	0.199132	0.908116	2.29658	3.06566	2.41959	2.11563	1.92132	1.7986	1.79685	1.78028	1.63088	1.80176	1.76035	1.71225	1.77142	1.75071	1.73872	1.81101	1.75551	1.7053	1.51786	1.77519	1.60715	1.73289	1.74591	1.62371	1.63959	1.51125	1.56584	1.62016	1.52767	1.52145	1.48618	1.45841	1.45586	1.38993	1.39613	1.4399	1.40568	1.35809	1.56578	1.45828	1.44611	1.37302	1.38665	1.45358	1.41458	1.28633	1.32613	1.38811	1.40331	1.4161	1.42694	1.43062	1.34804	1.42657	1.43958	1.59586	1.56812	1.63147	1.54733	1.62428	1.71389	1.70385	1.65191	1.66861	1.75107	1.86768	1.81503	1.71426	1.88334	1.90658	1.94622	1.9793	1.94572	2.02296	1.97664	2.05049	2.03373	2.04703	1.96589	2.1676	2.15128	2.27301	2.15558	2.23695	2.26183	2.34775	2.28204	2.34818	2.42041	2.28612	2.484	2.54678	2.55497	2.51829	2.44701	2.3823	2.64267	2.7554	3.07651	3.34905	3.61086	3.68134	4.0114	4.06111	4.45649	4.38491	4.84531	4.89721	4.87777	5.23759	5.64446	5.31998	5.66278	5.67515	6.17806	5.92138	5.8244	6.16054	6.43513	6.55163	6.47651	6.6573	6.45557	6.58739	6.65195	7.02314	6.93072	7.04896	7.02555	7.54166	7.6026	7.45323	7.3161	7.34199	7.20601	7.44257	7.80163	7.52895	7.31346	7.76997	8.08519	7.89794	8.00874	7.46656	7.74594	7.8916	7.67656	7.9998	8.31264	8.19998	8.33268	8.17624	8.17563	8.52227	8.90555	8.90476	8.28579	8.4388	8.61508	8.40088	8.43021	8.37386	8.1412	8.13087	7.94225	8.44294	8.05346	8.46095	8.02974	8.26682	8.17187	8.93976	7.98818	7.91194	8.0414	8.23264	8.20296	8.25883	8.21519	8.32801	8.36678
434.3	0.0757936	-0.0306406	-0.0436891	0.00563416	-0.0398624	0.0903511	-0.0118512	-0.0330886	-0.0192062	-0.0162261	-0.0520568	0.144807	0.840469	2.19446	3.28237	2.54014	2.24398	2.07522	1.92655	1.79828	1.88436	1.62331	1.76751	1.80232	1.75662	1.87832	1.73855	1.82224	1.91053	1.78074	1.81373	1.69617	1.82262	1.66156	1.74474	1.68673	1.70482	1.62112	1.58239	1.64562	1.63202	1.6556	1.57456	1.52561	1.49484	1.48285	1.481	1.46554	1.43332	1.46855	1.41134	1.60834	1.45412	1.5193	1.47268	1.43611	1.5585	1.46674	1.42922	1.46115	1.41733	1.41914	1.42397	1.43105	1.47418	1.43558	1.42958	1.52055	1.61997	1.65242	1.72718	1.62181	1.76234	1.79278	1.70872	1.72081	1.72361	1.81676	1.91003	1.85337	1.79616	1.91274	1.96523	2.00046	2.01291	2.05363	2.04933	1.99912	2.09329	2.07447	2.07186	2.05411	2.23934	2.21012	2.30144	2.17992	2.26919	2.32987	2.32704	2.25701	2.31822	2.36448	2.27297	2.49878	2.52288	2.52526	2.55201	2.49981	2.41686	2.60534	2.70545	3.05608	3.28143	3.60865	3.57051	3.87274	3.95996	4.37404	4.21113	4.72253	4.76145	4.69047	5.07032	5.34611	5.18329	5.54186	5.49985	6.0581	5.69977	5.64673	5.9002	6.22038	6.30577	6.15705	6.32693	6.23749	6.2649	6.44218	6.70688	6.59881	6.88258	6.75908	7.1659	7.27686	7.10972	7.04842	7.08964	6.98754	7.11312	7.4003	7.27894	7.01089	7.36353	7.69422	7.59465	7.69763	7.20641	7.41548	7.61537	7.4091	7.62268	7.96614	7.90438	8.01313	7.83436	7.85819	8.08893	8.47747	8.49936	7.87892	8.09537	8.19987	8.02293	8.11429	8.02263	7.87541	7.7318	7.58456	8.09093	7.77765	8.08426	7.73838	7.90994	7.77372	8.50354	7.65291	7.58444	7.77324	7.95366	7.84378	7.96884	7.83216	7.80909	7.96013
435.2	0.0232843	-0.00847786	-0.0160348	0.0707004	-0.0514442	-0.0207638	-0.136461	-0.0850142	-0.0504651	-0.05322	0.0218578	0.0761793	0.68457	2.21358	3.32371	2.53164	2.32514	2.10602	1.9698	1.81891	1.86945	1.71241	1.7838	1.82975	1.78218	1.78769	1.72234	1.873	1.92016	1.81917	1.76417	1.69459	1.83883	1.6322	1.62357	1.71056	1.61045	1.58294	1.54094	1.67226	1.68019	1.596	1.51714	1.41713	1.44444	1.4294	1.44469	1.45089	1.55615	1.43753	1.49562	1.57728	1.47594	1.55935	1.44508	1.47049	1.44976	1.47356	1.41104	1.41975	1.44548	1.44733	1.44886	1.45009	1.43688	1.40999	1.50621	1.52794	1.61199	1.63499	1.68607	1.59854	1.70598	1.74759	1.78642	1.6809	1.68871	1.73423	1.89757	1.83271	1.79557	1.87305	1.94939	1.9386	1.9681	1.96589	2.01812	2.05636	2.07548	2.06209	2.02933	2.00555	2.18542	2.16496	2.2116	2.19069	2.17771	2.20632	2.29778	2.24109	2.2625	2.38749	2.34421	2.43404	2.45581	2.44974	2.43666	2.46949	2.33788	2.53109	2.57914	3.02025	3.09721	3.49014	3.50831	3.74597	3.84282	4.18296	4.08162	4.51197	4.43798	4.44557	4.85748	5.16438	4.86959	5.37135	5.30745	5.70421	5.48383	5.37489	5.65287	5.91213	5.97568	5.89889	6.1694	5.95299	6.05016	6.07468	6.38277	6.36698	6.40802	6.46366	6.84661	6.8699	6.65086	6.68482	6.71826	6.64385	6.79951	7.07107	6.90212	6.6922	6.95491	7.34952	7.17885	7.25117	6.83622	6.9942	7.12282	7.11551	7.26122	7.60466	7.46103	7.65941	7.439	7.42574	7.71009	8.0338	8.08201	7.52944	7.68647	7.76861	7.6378	7.66471	7.62159	7.43384	7.37593	7.24861	7.69003	7.34906	7.69602	7.27463	7.56631	7.42273	8.12647	7.27358	7.16832	7.34798	7.46695	7.42393	7.57689	7.45663	7.51873	7.59252
436.2	-0.00310105	-0.0443814	0.0206872	0.0948654	-0.0370944	0.0456325	-0.107724	-0.0478783	0.0286543	-0.0629205	0.0499824	0.121139	0.967961	2.39541	3.39066	2.71181	2.4703	2.22749	2.03791	1.98242	2.00264	1.83462	1.87886	1.91522	1.81356	1.90434	1.85159	1.81023	2.00365	1.87115	1.81422	1.76021	1.91116	1.73759	1.77136	1.73054	1.74717	1.65287	1.55996	1.67508	1.75182	1.65098	1.66708	1.61812	1.55189	1.45846	1.58576	1.5422	1.58603	1.51239	1.52338	1.63358	1.48917	1.66415	1.54982	1.58726	1.53106	1.54742	1.56389	1.51968	1.50119	1.50425	1.51119	1.52098	1.57265	1.53763	1.58496	1.63268	1.65671	1.7225	1.7655	1.73996	1.79416	1.84405	1.82621	1.74885	1.76463	1.82896	1.91083	1.87004	1.84993	1.94668	1.97593	2.0275	2.06186	2.01023	2.07236	2.03122	2.10353	2.07233	2.08664	2.11259	2.19795	2.19617	2.30667	2.22103	2.23568	2.28151	2.32819	2.32892	2.33453	2.38428	2.28244	2.41853	2.46061	2.51633	2.50545	2.45506	2.35191	2.58868	2.62907	2.97711	3.19824	3.45893	3.47242	3.72719	3.76455	4.19672	4.03203	4.42076	4.42078	4.47071	4.7473	5.1037	4.85073	5.17368	4.97523	5.56828	5.30683	5.23976	5.48769	5.78871	5.79963	5.6647	5.83102	5.84171	5.91037	5.90801	6.19336	6.08382	6.3932	6.2854	6.68338	6.70649	6.50604	6.44403	6.61649	6.39301	6.584	6.82543	6.70705	6.54725	6.7593	7.10609	6.95517	7.08243	6.67553	6.90001	6.95464	6.83972	6.96284	7.30525	7.18516	7.30005	7.21362	7.24472	7.41104	7.69079	7.71034	7.26289	7.42591	7.48305	7.43062	7.41777	7.34639	7.18558	7.10677	6.99654	7.40353	7.10183	7.41013	7.01073	7.31006	7.16463	7.74416	6.98886	7.01327	7.17197	7.25793	7.15261	7.27062	7.29155	7.20645	7.35064
437.1	-0.0156491	-0.0289936	0.0114767	0.00969776	-0.0511583	0.0287303	-0.0252128	0.0313626	-0.00347242	-0.0382292	-0.0552334	0.171999	0.923805	2.53922	3.43997	2.77407	2.47336	2.27482	2.08949	2.00785	1.9804	1.84711	1.94672	1.99544	1.91042	1.90837	1.93157	1.91144	1.94028	1.86547	1.84882	1.79648	1.83597	1.73143	1.77734	1.75992	1.74223	1.68471	1.60124	1.70664	1.7391	1.63622	1.64646	1.57975	1.55363	1.47331	1.57859	1.62462	1.67167	1.56676	1.63183	1.67448	1.68957	1.66868	1.57122	1.52838	1.60799	1.63796	1.58034	1.5324	1.54566	1.55532	1.56496	1.57432	1.5839	1.50977	1.6031	1.66138	1.66011	1.71763	1.78007	1.78161	1.80484	1.82083	1.84009	1.78215	1.77251	1.84828	1.9585	1.91188	1.78348	1.93298	1.96105	2.00227	2.0682	1.99844	2.0093	2.05393	2.13696	2.10506	2.09102	2.06637	2.21531	2.29744	2.30206	2.18063	2.25285	2.25295	2.27603	2.29533	2.31126	2.34452	2.32055	2.45869	2.45103	2.49789	2.48922	2.42975	2.3894	2.58226	2.52355	2.90583	3.1734	3.38271	3.29803	3.59641	3.68415	4.06853	4.00143	4.28561	4.32794	4.26139	4.65087	4.91996	4.6603	5.04263	4.9466	5.44054	5.06569	5.0377	5.33225	5.60755	5.62524	5.54309	5.65545	5.60259	5.73201	5.80433	5.96466	5.92776	6.09457	6.00122	6.39696	6.48983	6.28366	6.32251	6.34751	6.18887	6.33462	6.56117	6.43101	6.24057	6.52252	6.79416	6.64795	6.76333	6.3626	6.55162	6.68793	6.586	6.78753	7.07956	6.92208	7.12156	6.91637	6.95798	7.19485	7.45112	7.52533	7.00958	7.15761	7.21343	7.0387	7.15613	7.03216	6.96988	6.92526	6.73043	7.10162	6.79847	7.14281	6.70222	7.03469	6.85912	7.52398	6.75933	6.71137	6.88436	6.93205	6.80625	6.99642	6.97181	6.99831	7.05589
438.1	0.00872587	0.0133121	-0.0171236	0.0350091	-0.0235159	0.0964233	-0.0406371	-0.0620283	0.0382361	0.00317297	0.00412661	0.0966061	1.08418	2.67001	3.52946	2.85819	2.49703	2.35159	2.13204	2.04476	2.08092	1.91004	1.99671	1.98432	1.88552	1.89458	1.83514	1.96889	2.04053	1.92422	1.82765	1.80893	1.89663	1.80258	1.80805	1.81072	1.76175	1.71502	1.6571	1.76241	1.69101	1.67534	1.67981	1.6981	1.612	1.64641	1.63587	1.63957	1.64318	1.56158	1.55796	1.68363	1.66372	1.77113	1.5544	1.63549	1.61395	1.63588	1.64689	1.6088	1.61298	1.6174	1.62245	1.62786	1.60352	1.50111	1.62083	1.63878	1.73345	1.77256	1.82076	1.74676	1.86639	1.89442	1.81188	1.81045	1.9306	1.92087	1.89183	1.88081	1.87537	1.97816	2.00487	2.00236	2.09455	2.04302	2.04936	2.07228	2.13472	2.0846	2.11827	2.14313	2.22314	2.22446	2.28883	2.18266	2.2427	2.26665	2.27441	2.33641	2.39818	2.41444	2.3601	2.47884	2.48326	2.48488	2.46949	2.43061	2.35671	2.4967	2.52267	2.93091	3.07253	3.30696	3.33976	3.72915	3.66923	4.00161	3.82841	4.19782	4.23032	4.18941	4.56562	4.81572	4.56255	4.91561	4.80274	5.27888	5.02377	4.97583	5.1935	5.42949	5.52697	5.40336	5.55079	5.43218	5.49802	5.59036	5.81363	5.75737	5.86173	5.88724	6.23201	6.35109	6.12942	6.03303	6.08504	5.98632	6.12067	6.50251	6.32873	5.99924	6.35318	6.61821	6.51002	6.57568	6.16913	6.42282	6.46424	6.30373	6.56441	6.85518	6.75528	6.90994	6.66262	6.67977	6.9691	7.23989	7.27594	6.80928	6.94882	7.01227	6.94935	6.8737	6.8914	6.69691	6.6659	6.52015	6.96814	6.61834	6.91716	6.55489	6.82979	6.7366	7.36744	6.51909	6.48043	6.70336	6.66862	6.69612	6.80247	6.75526	6.7628	6.75724
439	-0.0225765	0.0180721	-0.0130783	0.0172346	-0.0219574	-0.0225384	-0.113336	-0.0393219	0.0402807	-0.0272885	0.00456138	0.203976	1.09504	2.71461	3.60821	2.99479	2.55876	2.38333	2.24633	2.16961	2.09321	2.02098	2.03846	2.05686	1.94822	1.98086	1.99919	2.01424	2.03977	1.97648	1.89634	1.81799	1.86274	1.82042	1.90122	1.87074	1.85518	1.7376	1.73977	1.79971	1.74718	1.72759	1.74421	1.67018	1.66668	1.62222	1.66033	1.65249	1.63059	1.64108	1.70027	1.69104	1.7151	1.79865	1.66546	1.6612	1.66571	1.60989	1.57402	1.59316	1.66951	1.68801	1.70368	1.71672	1.71066	1.63282	1.70646	1.6698	1.77995	1.81833	1.81118	1.75758	1.84302	1.86849	1.85959	1.82082	1.8688	1.89993	2.01579	1.97658	1.87686	1.98527	2.05735	2.06131	2.11985	2.10213	2.07245	2.08029	2.15234	2.11981	2.11577	2.11904	2.17682	2.23117	2.26176	2.1788	2.26844	2.36514	2.39338	2.28234	2.31357	2.40243	2.36367	2.43551	2.43186	2.52019	2.47388	2.41792	2.32541	2.50705	2.49944	2.84183	3.11468	3.28803	3.35373	3.57226	3.56862	3.96395	3.7821	4.1378	4.26589	4.06377	4.48431	4.66494	4.54079	4.74025	4.7305	5.172	4.94098	4.80037	5.18701	5.35645	5.34191	5.27916	5.40705	5.33751	5.34407	5.51021	5.65372	5.6564	5.73678	5.71171	6.04163	6.17013	5.8991	5.95197	6.03739	5.90053	6.03052	6.24886	6.08548	5.8427	6.21243	6.49731	6.34399	6.40739	6.058	6.21299	6.37164	6.24011	6.41658	6.67673	6.57077	6.6279	6.53102	6.55305	6.77245	7.09767	7.07585	6.6071	6.74576	6.89263	6.68141	6.70566	6.65181	6.50185	6.42625	6.4212	6.70988	6.46578	6.72104	6.36722	6.61943	6.54761	7.07355	6.38432	6.36023	6.48331	6.55928	6.52573	6.68535	6.64097	6.57317	6.70141
440	0.00623503	0.00515956	0.00633617	-0.0385056	-0.0579834	0.0507359	-0.0466769	0.0518326	-0.0422623	-0.00297503	0.00117969	0.233304	1.14224	2.92682	3.63685	3.06062	2.67056	2.44836	2.25039	2.20842	2.18712	2.07177	2.08537	2.11874	2.06576	2.01279	1.99069	2.06405	2.079	1.96173	1.86845	1.91304	1.9543	1.87766	1.88156	1.81505	1.82434	1.79214	1.75937	1.81392	1.79748	1.77735	1.70975	1.74318	1.69236	1.68625	1.71721	1.66667	1.67295	1.68796	1.74678	1.78532	1.77146	1.7907	1.73033	1.73489	1.70396	1.66221	1.66298	1.71616	1.72126	1.71892	1.71445	1.70823	1.61641	1.59292	1.66012	1.66764	1.81045	1.89906	1.8566	1.8307	1.90982	1.90525	1.85503	1.84456	1.87231	1.88728	2.00944	2.00717	1.92792	1.92543	2.03589	2.05861	2.10257	2.07116	2.11084	2.08787	2.1815	2.16906	2.13889	2.11349	2.24121	2.22551	2.31577	2.19997	2.21723	2.28157	2.32494	2.28974	2.33732	2.42825	2.35617	2.48321	2.47146	2.5001	2.5011	2.43517	2.37556	2.54344	2.52884	2.91023	3.12303	3.26622	3.29684	3.54604	3.5257	3.84215	3.76181	4.13783	4.12905	4.05283	4.36524	4.65617	4.34677	4.75178	4.62739	5.08486	4.83474	4.87793	5.01541	5.23979	5.23291	5.2269	5.27814	5.32369	5.24017	5.45599	5.60235	5.48744	5.66234	5.59105	5.97822	6.03557	5.84602	5.77938	5.91364	5.75376	5.92403	6.15704	5.9474	5.75943	6.02667	6.3815	6.24721	6.33413	5.94731	6.09491	6.23331	6.11507	6.32613	6.59517	6.41993	6.64433	6.43125	6.42126	6.68798	6.9901	6.98101	6.52221	6.62281	6.74781	6.58165	6.6587	6.58706	6.39861	6.37775	6.25219	6.62303	6.3272	6.58587	6.2952	6.46494	6.37994	6.97539	6.28517	6.23871	6.37153	6.39396	6.4539	6.48068	6.52485	6.49233	6.55365
440.9	-0.0115958	-0.0102288	0.0419513	0.0148531	0.00706545	0.0837255	-0.0224096	0.0307153	-0.00426742	-0.0276327	0.00517582	0.263281	1.11953	3.15523	3.71725	3.08249	2.73438	2.49083	2.30216	2.27665	2.15925	2.10763	2.16689	2.1328	2.09999	2.05174	2.03326	2.10989	2.10233	1.97751	1.88916	1.9703	1.98248	1.92498	1.93777	1.94427	1.90323	1.7758	1.82465	1.84053	1.82305	1.84348	1.79464	1.7574	1.69061	1.68155	1.69928	1.73779	1.71907	1.67556	1.76471	1.75603	1.76044	1.74836	1.67006	1.71266	1.7606	1.71344	1.65567	1.69363	1.74642	1.7629	1.77686	1.78848	1.76667	1.64121	1.69801	1.78955	1.81787	1.83364	1.88138	1.7982	1.89337	1.93041	1.9047	1.8485	1.91066	1.98793	2.06677	1.98705	1.98282	2.02914	2.11085	2.17187	2.17582	2.12584	2.10436	2.12882	2.19286	2.16935	2.09985	2.11944	2.27202	2.29134	2.33172	2.17664	2.2628	2.37297	2.40331	2.33417	2.39703	2.38641	2.28917	2.45077	2.53242	2.53919	2.48927	2.45162	2.31138	2.48194	2.55345	2.92014	3.10625	3.28175	3.2795	3.51033	3.48603	3.83704	3.76571	4.12768	4.13693	4.04779	4.3878	4.59542	4.37429	4.77788	4.54461	5.0348	4.80257	4.71882	4.98127	5.18143	5.25441	5.22673	5.25764	5.16115	5.20115	5.39244	5.50047	5.45786	5.56046	5.51062	5.91891	5.94693	5.73073	5.7606	5.81484	5.67081	5.81706	6.046	5.88843	5.71275	6.0278	6.2646	6.12058	6.20303	5.81152	6.01684	6.09731	5.98851	6.22713	6.40441	6.37543	6.44654	6.33343	6.36328	6.56792	6.85561	6.88128	6.38403	6.57583	6.57725	6.50503	6.52804	6.45992	6.33611	6.30003	6.2577	6.54208	6.2596	6.56247	6.20389	6.39321	6.27701	6.89621	6.30136	6.2165	6.30342	6.42739	6.30969	6.40611	6.38413	6.35604	6.45387
441.9	-0.00587749	-0.00673393	0.0254084	-0.0110343	-0.037039	-0.0549657	-0.121246	-0.0160828	0.00265491	-0.0376253	-0.0222529	0.195006	1.14687	3.30166	3.73839	3.17568	2.75871	2.45293	2.32292	2.32055	2.22382	2.12647	2.14604	2.1555	2.11447	2.0566	2.04087	2.1466	2.10711	1.99067	1.90182	1.92313	1.87555	1.90033	1.91657	1.88723	1.86286	1.79295	1.83166	1.88272	1.84852	1.78879	1.78221	1.7386	1.71268	1.71772	1.73087	1.7903	1.75505	1.68975	1.79654	1.76292	1.75859	1.73089	1.69661	1.74254	1.77912	1.73197	1.68521	1.74717	1.78645	1.786	1.78516	1.78395	1.72841	1.67412	1.72387	1.7175	1.80629	1.80931	1.86035	1.83155	1.89158	1.91405	1.90194	1.92607	1.93307	1.99104	2.02075	2.00468	1.98082	2.00762	2.13447	2.12408	2.08307	2.1086	2.11511	2.1221	2.16858	2.10906	2.11808	2.09305	2.24021	2.29675	2.29306	2.21442	2.31293	2.34076	2.3105	2.32981	2.35669	2.37566	2.40515	2.48395	2.49663	2.5343	2.48413	2.43527	2.391	2.54823	2.56282	2.88334	3.07892	3.25643	3.29913	3.45144	3.5602	3.76804	3.78387	4.00194	4.07759	4.0485	4.34831	4.56157	4.31471	4.67208	4.51034	4.98713	4.77083	4.72095	4.929	5.13939	5.18539	5.11454	5.20535	5.11189	5.15385	5.29244	5.45026	5.42078	5.56968	5.4981	5.81864	5.85463	5.70278	5.68127	5.76174	5.61883	5.70997	6.02864	5.80856	5.66162	5.90872	6.21097	6.06095	6.17156	5.79482	5.89873	6.12222	5.93445	6.11737	6.36499	6.33165	6.41773	6.25608	6.33101	6.46731	6.75895	6.80697	6.25601	6.4522	6.54792	6.37246	6.41541	6.42034	6.2657	6.17807	6.15811	6.5208	6.177	6.47987	6.15931	6.28461	6.26782	6.7645	6.0884	6.05763	6.22927	6.3487	6.21266	6.31776	6.40351	6.33466	6.42083
442.8	0.0237878	-0.00185708	-0.0333322	-0.00905494	-0.0179323	-0.0179475	-0.0539056	-0.0400948	-0.0536062	-0.0422128	0.0294036	0.275209	1.17782	3.45135	3.80581	3.21743	2.82581	2.53494	2.43191	2.3075	2.14512	2.13967	2.18568	2.13724	2.13367	2.07629	2.03919	2.1477	2.10935	2.04847	1.93453	2.04546	1.95255	1.92221	1.92636	1.93043	1.8849	1.85184	1.8944	1.91586	1.86503	1.84785	1.77221	1.77346	1.74028	1.77626	1.75087	1.81081	1.81437	1.74558	1.83735	1.82784	1.84905	1.80352	1.71772	1.74361	1.71474	1.7062	1.74725	1.74914	1.74454	1.74343	1.74267	1.74217	1.71171	1.69947	1.79201	1.7737	1.8406	1.95254	1.96477	1.88099	1.93613	1.96746	1.99156	1.90195	1.91104	1.97547	2.02562	2.03567	1.94884	2.04199	2.08239	2.06227	2.13645	2.14044	2.1348	2.13323	2.23018	2.22805	2.11439	2.16754	2.31041	2.3229	2.34097	2.18254	2.30563	2.42136	2.38353	2.29487	2.36842	2.41703	2.31903	2.43303	2.53013	2.52183	2.50227	2.45547	2.30729	2.49946	2.59275	2.92957	3.02231	3.26569	3.32152	3.43713	3.55825	3.89011	3.69121	4.04626	4.03908	4.03124	4.29979	4.61521	4.30254	4.68968	4.44713	5.01874	4.68487	4.64929	4.89775	5.21249	5.16875	5.08553	5.17138	5.17318	5.14106	5.20539	5.40594	5.39152	5.50937	5.44487	5.79705	5.90446	5.75299	5.65402	5.74526	5.60548	5.75334	6.00548	5.84871	5.5755	5.86945	6.13291	6.03502	6.10071	5.73404	5.87691	6.04508	5.93388	6.09962	6.40239	6.24695	6.36255	6.25227	6.22581	6.46368	6.73292	6.75769	6.26507	6.44312	6.47264	6.38437	6.42946	6.34423	6.2645	6.28611	6.0222	6.44009	6.12817	6.41043	6.16491	6.27198	6.21278	6.73033	6.1086	6.01939	6.14687	6.30569	6.18363	6.33341	6.31312	6.25684	6.41849
443.7	0.000982554	-0.0155648	0.0129787	-0.011806	0.00541809	-0.00458743	-0.0382862	-0.0191189	-0.0500543	-0.0601705	0.0198006	0.236936	1.18355	3.6423	3.94086	3.32975	2.89224	2.51981	2.3767	2.38926	2.22817	2.21102	2.28228	2.18357	2.2273	2.15924	2.15585	2.2938	2.14917	2.1298	2.05509	2.13384	1.98687	2.04884	2.02677	2.03074	1.96348	1.82822	1.93674	1.92419	1.9353	1.89522	1.89009	1.8265	1.75729	1.85787	1.82067	1.82108	1.77761	1.78892	1.85279	1.90375	1.91321	1.82648	1.78812	1.81265	1.8522	1.82999	1.8086	1.78851	1.78603	1.78731	1.78939	1.79202	1.78924	1.77225	1.79893	1.78063	1.85269	1.89654	1.93457	1.93658	1.97155	2.04409	1.97093	1.87702	1.95133	2.13635	2.17458	2.10653	2.00615	2.03288	2.20938	2.21695	2.20679	2.23314	2.23908	2.25183	2.28992	2.21806	2.18566	2.22055	2.34495	2.34244	2.42136	2.33215	2.37446	2.40989	2.45859	2.42845	2.4518	2.4621	2.42386	2.50647	2.60786	2.61798	2.58999	2.57676	2.39951	2.53334	2.64675	2.94805	3.14446	3.30873	3.38174	3.5026	3.60221	3.92064	3.72407	4.04886	4.18042	4.05029	4.43481	4.62686	4.34021	4.75131	4.58895	4.96487	4.78375	4.70505	5.0241	5.18899	5.21049	5.167	5.24038	5.15502	5.19613	5.31518	5.50455	5.44172	5.57741	5.49626	5.85083	5.98053	5.76293	5.67587	5.77807	5.67556	5.72849	6.02791	5.91843	5.68984	5.87866	6.15636	6.10486	6.20457	5.83465	6.02803	6.10054	5.92154	6.16124	6.43317	6.34761	6.45546	6.27002	6.29724	6.49901	6.79608	6.76102	6.33737	6.50364	6.53859	6.39823	6.45379	6.44567	6.29069	6.27049	6.20182	6.45147	6.21363	6.48363	6.12499	6.35583	6.21129	6.73655	6.14651	6.17137	6.29296	6.33038	6.25694	6.40298	6.41426	6.37647	6.40316
444.7	0.0070289	-0.0151211	-0.00370425	-0.0272773	0.0137077	0.0191463	-0.0412982	0.00560575	-0.0587961	-0.0551712	0.0551091	0.281284	1.28517	3.68005	4.08706	3.37331	2.98827	2.60017	2.41268	2.43674	2.33801	2.35271	2.34544	2.3061	2.30412	2.22322	2.22556	2.29891	2.19318	2.15698	2.01831	2.16756	2.01396	2.12907	2.02575	2.03216	2.07684	1.96314	2.01216	1.99982	1.99864	1.92086	1.92374	1.8525	1.85668	1.85539	1.88413	1.88657	1.85692	1.88726	2.01091	1.8882	1.95411	1.87224	1.8436	1.92922	1.9072	1.86533	1.78005	1.85975	1.87057	1.8662	1.85929	1.85061	1.8032	1.81541	1.86073	1.90993	1.99946	2.01209	1.9892	1.98399	2.05104	2.08585	2.01802	2.00567	2.04584	2.10781	2.17308	2.09712	2.03622	2.15639	2.21257	2.26904	2.31213	2.22634	2.20115	2.23428	2.31577	2.2817	2.24686	2.23497	2.38554	2.46673	2.47634	2.36086	2.42812	2.48685	2.55275	2.51284	2.52935	2.54305	2.47661	2.61398	2.65912	2.68253	2.63307	2.63698	2.504	2.58959	2.68393	2.94247	3.15975	3.42454	3.40847	3.62115	3.60638	4.00022	3.82969	4.18294	4.1354	4.13404	4.4183	4.74088	4.4259	4.75042	4.63979	5.09985	4.75856	4.78898	4.99538	5.24546	5.23717	5.18696	5.35484	5.20093	5.28214	5.41062	5.5412	5.50918	5.60523	5.5791	5.8956	5.98396	5.82459	5.76288	5.84193	5.65164	5.85301	6.14375	5.92861	5.716	5.96386	6.30334	6.19156	6.15834	5.90902	6.04855	6.12569	6.01139	6.16854	6.47524	6.40665	6.48792	6.33442	6.38115	6.60311	6.81308	6.85097	6.32601	6.50261	6.61964	6.51364	6.5021	6.48245	6.34685	6.331	6.20035	6.52172	6.25308	6.48178	6.17569	6.40891	6.34478	6.84218	6.20548	6.14794	6.27919	6.37868	6.36179	6.45575	6.41572	6.39398	6.46394
445.6	-0.00679699	-0.0075531	0.0531004	0.00176036	-0.011791	-0.0529697	-0.0423762	-0.024962	-0.00762191	-0.0545352	0.0624563	0.238475	1.27101	3.66059	4.13951	3.33689	2.96323	2.66699	2.53656	2.48623	2.33393	2.32751	2.40454	2.32871	2.3286	2.22417	2.2867	2.4055	2.26117	2.18714	2.11381	2.17863	1.95478	2.09655	2.05043	2.05887	2.0825	1.90918	2.06491	1.94415	1.9784	1.89345	1.93873	1.91142	1.93151	1.95333	1.89657	1.94783	1.87884	1.90893	1.91116	1.88159	2.03728	1.86676	1.96041	1.96087	1.90024	1.88089	1.8404	1.94161	1.94773	1.94507	1.94078	1.93518	1.85856	1.85335	1.90486	1.91097	1.9792	2.0042	2.02012	1.97979	2.09875	2.09371	2.02806	2.04034	2.14873	2.20252	2.21008	2.17921	2.14143	2.17211	2.27672	2.32995	2.32549	2.28625	2.28107	2.26612	2.33785	2.32499	2.29111	2.34148	2.40733	2.43648	2.50874	2.45656	2.4525	2.52258	2.5823	2.5184	2.5105	2.57205	2.52994	2.63601	2.62982	2.67556	2.65994	2.62243	2.4964	2.67387	2.74486	3.0592	3.21451	3.44548	3.44414	3.59609	3.76006	4.02322	3.9065	4.2448	4.2594	4.23562	4.44963	4.73291	4.44916	4.84415	4.71682	5.12612	4.87641	4.86378	5.1236	5.26662	5.31843	5.2008	5.36561	5.26463	5.25667	5.42061	5.57628	5.52836	5.62355	5.64315	5.97968	6.01517	5.86507	5.76873	5.84288	5.7018	5.85734	6.13497	5.99229	5.76275	6.01106	6.32007	6.24759	6.31161	5.94374	6.13374	6.1598	6.08093	6.27792	6.58894	6.38794	6.53163	6.41542	6.41117	6.69196	6.91917	6.94215	6.40857	6.5432	6.64787	6.52864	6.59847	6.52764	6.42245	6.41754	6.26732	6.52202	6.29545	6.53845	6.30647	6.44741	6.3756	6.90728	6.18741	6.24447	6.36556	6.43283	6.4076	6.49175	6.49528	6.44589	6.59694
446.6	-0.000588188	-0.0132431	0.0542603	-0.00665685	0.0250598	-0.0287864	-0.0947998	0.0445837	-0.0209194	-0.0133607	0.0746389	0.21873	1.3285	3.60662	4.35048	3.43711	3.0377	2.64519	2.4964	2.42935	2.45171	2.40422	2.43892	2.32932	2.36696	2.30393	2.3433	2.48434	2.28416	2.24535	2.14174	2.29482	2.10527	2.25935	2.20587	2.15026	2.10152	1.99019	2.13844	2.00678	2.09547	2.06617	2.00809	1.99764	1.99576	1.95559	1.99768	1.95496	1.89094	2.00622	1.95709	1.9696	2.04249	1.97101	2.0044	1.97464	2.00645	1.95144	1.88425	1.96655	1.96787	1.96697	1.96552	1.9636	1.92272	1.92325	1.97505	1.9714	2.06105	2.14343	2.11897	2.05279	2.23078	2.24588	2.10189	2.08684	2.17068	2.26999	2.29887	2.24724	2.16489	2.25577	2.31656	2.36986	2.37985	2.33203	2.35864	2.39738	2.44328	2.393	2.35707	2.38473	2.50516	2.52627	2.61208	2.47837	2.50643	2.58846	2.59864	2.60624	2.62055	2.65547	2.58993	2.70376	2.77692	2.75551	2.72825	2.72198	2.59914	2.73781	2.77019	3.10799	3.26661	3.54491	3.60034	3.74298	3.75375	4.0862	3.94765	4.30519	4.27027	4.24779	4.51734	4.89172	4.5746	4.94973	4.82121	5.22973	4.9754	4.89857	5.15211	5.43331	5.43024	5.36731	5.45794	5.33062	5.44633	5.49379	5.68016	5.64811	5.812	5.67478	6.11633	6.15762	5.97072	6.00107	6.0057	5.80382	6.01859	6.31626	6.08224	5.86445	6.16026	6.49315	6.35762	6.36195	6.06151	6.14817	6.37577	6.15568	6.41947	6.72753	6.56012	6.67265	6.51909	6.54654	6.82281	7.06299	7.00844	6.54734	6.70912	6.79969	6.66475	6.72125	6.70838	6.54726	6.49726	6.41538	6.69965	6.43003	6.6274	6.49945	6.61323	6.54311	7.02419	6.43974	6.36831	6.51461	6.56804	6.5514	6.58131	6.63967	6.5644	6.68341
447.5	-0.020058	0.0320875	0.026866	-0.0380423	0.015886	-0.0469361	-0.081019	0.0610877	-0.0239004	-0.0136611	0.039595	0.177731	1.37695	3.62314	4.44375	3.51003	3.04515	2.67643	2.58283	2.5525	2.40026	2.5127	2.50958	2.45411	2.45133	2.36431	2.35217	2.48459	2.38146	2.31252	2.17502	2.31009	2.18549	2.29035	2.16024	2.24784	2.23369	2.11076	2.1282	2.11863	2.11139	2.09185	1.97412	2.00693	1.93098	1.9367	1.97093	2.05812	1.97116	2.0421	2.12364	2.09432	2.16894	1.9822	2.00392	2.06239	2.07418	1.97736	1.98921	2.00226	2.00218	2.0019	2.00146	2.00088	1.98215	1.99129	2.03468	2.0676	2.14454	2.15543	2.18549	2.12744	2.23457	2.24414	2.1671	2.1561	2.23609	2.29158	2.34256	2.25883	2.24383	2.32363	2.39395	2.47141	2.51621	2.47627	2.45621	2.45809	2.48556	2.44901	2.42966	2.42185	2.60584	2.66474	2.65276	2.54401	2.65982	2.72075	2.73714	2.69863	2.69946	2.70789	2.62978	2.74601	2.83099	2.88526	2.78923	2.73157	2.63643	2.80872	2.8591	3.20344	3.38503	3.6221	3.57761	3.8417	3.88433	4.16989	4.03847	4.42061	4.43772	4.41024	4.70477	4.98892	4.7164	5.04645	4.87267	5.35976	5.15563	5.09981	5.35193	5.53165	5.53057	5.5028	5.60127	5.51874	5.58036	5.68121	5.83818	5.72694	5.93046	5.86013	6.2639	6.31263	6.14425	6.1234	6.15455	6.03752	6.18082	6.43418	6.23159	6.04589	6.30912	6.63209	6.48721	6.59688	6.23331	6.35533	6.55736	6.34863	6.54319	6.90255	6.77458	6.93953	6.71044	6.77687	6.94797	7.23337	7.2138	6.78659	6.90411	7.02882	6.85441	6.96193	6.84571	6.70379	6.71296	6.56194	6.9456	6.67202	6.87684	6.60887	6.79683	6.68535	7.25635	6.59505	6.53539	6.69055	6.76347	6.75027	6.92557	6.78	6.74323	6.98883
448.5	0.0130811	0.00802375	0.0133958	-0.0277493	0.00993948	-0.0629576	-0.0693777	0.0332767	-0.0573605	0.0454289	0.124014	0.17709	1.39018	3.47848	4.51553	3.53283	3.07174	2.70033	2.61009	2.64909	2.50644	2.52742	2.54687	2.48155	2.5251	2.44761	2.45979	2.60591	2.45003	2.42981	2.24005	2.39033	2.17765	2.33235	2.30881	2.27471	2.3057	2.0634	2.23213	2.22122	2.15126	2.07641	2.1517	2.08982	2.11265	2.10683	2.05942	2.14576	2.06834	2.07049	2.21347	2.10445	2.23796	2.03889	2.06703	2.1094	2.1094	2.07695	2.04845	2.10997	2.11702	2.12292	2.12775	2.13162	2.07405	2.01119	2.14081	2.15578	2.17187	2.22757	2.24225	2.2477	2.31591	2.305	2.21999	2.23826	2.33153	2.39711	2.4845	2.43653	2.334	2.41873	2.51941	2.56704	2.55759	2.53034	2.50052	2.53899	2.60593	2.56379	2.50588	2.55151	2.67676	2.73821	2.76875	2.72613	2.75769	2.80704	2.82867	2.77343	2.80926	2.82627	2.72056	2.88582	2.94641	2.97772	2.94027	2.90139	2.76765	2.93974	2.94573	3.31657	3.49803	3.80119	3.78214	4.00544	4.12163	4.51783	4.28431	4.64042	4.66078	4.56222	4.81961	5.16786	4.9041	5.23906	5.14812	5.61381	5.30999	5.33531	5.53436	5.7202	5.78399	5.75556	5.89073	5.76544	5.7597	5.89603	6.14328	6.08654	6.25554	6.14629	6.5702	6.58306	6.35186	6.37722	6.40739	6.30341	6.50556	6.72399	6.56436	6.33937	6.59573	6.8995	6.80238	6.84848	6.47322	6.65212	6.82483	6.63424	6.82748	7.22975	7.08187	7.24965	6.99732	7.01503	7.32746	7.55372	7.54323	7.13182	7.25873	7.31378	7.20172	7.32174	7.16376	7.03842	7.06333	6.90065	7.23684	6.95491	7.24772	6.9354	7.0449	6.95676	7.64624	6.88321	6.96237	7.02554	7.16933	7.094	7.21503	7.21922	7.13911	7.25551
449.4	-0.00234883	-0.0745077	0.0298638	0.0302844	0.0566126	-0.0237706	-0.0782078	-0.0373094	-0.0548682	-0.00542071	0.0869649	0.162094	1.35298	3.39078	4.5697	3.62059	3.09111	2.73641	2.65805	2.61007	2.48116	2.58074	2.63358	2.5621	2.59609	2.52067	2.53592	2.63785	2.48906	2.50261	2.34569	2.44866	2.26928	2.39311	2.31277	2.2954	2.33099	2.17697	2.2886	2.22294	2.20467	2.18517	2.21038	2.11111	2.1104	2.17496	2.11737	2.20734	2.08372	2.07514	2.17582	2.15078	2.24797	2.14764	2.1133	2.11402	2.15781	2.06274	2.06139	2.10409	2.11554	2.12544	2.13387	2.14089	2.13921	2.13383	2.16933	2.18477	2.24677	2.28418	2.32755	2.31927	2.41661	2.4472	2.35916	2.3302	2.3979	2.42086	2.52215	2.53357	2.44361	2.5067	2.54327	2.67968	2.69092	2.6177	2.59496	2.638	2.72019	2.68161	2.63001	2.66787	2.82628	2.85536	2.83697	2.73141	2.80098	2.87135	2.92535	2.91698	2.93099	2.93024	2.86856	2.98754	3.09145	3.1327	3.04432	2.9856	2.88054	3.11257	3.11225	3.49783	3.67301	3.94988	4.0173	4.21944	4.28058	4.59563	4.45199	4.86962	4.83296	4.80216	5.21059	5.48786	5.16417	5.5314	5.37213	5.84754	5.62924	5.59596	5.85676	6.09536	6.08185	6.10488	6.21669	6.07896	6.17675	6.23616	6.49916	6.37596	6.53659	6.51536	6.88848	6.97587	6.74753	6.79365	6.83879	6.65096	6.86972	7.15129	6.9294	6.75053	6.92661	7.33832	7.16827	7.22147	6.90465	7.06301	7.19016	7.06667	7.25309	7.62141	7.40246	7.64341	7.49097	7.51658	7.7102	8.0117	8.00225	7.54622	7.7264	7.78785	7.59666	7.69211	7.64067	7.49522	7.4208	7.32133	7.66669	7.4496	7.66843	7.39225	7.57845	7.392	8.09189	7.33823	7.336	7.4741	7.55197	7.50191	7.631	7.60923	7.54203	7.77443
450.4	0.011153	-0.00928115	0.00508802	-0.0499037	-0.0109288	-0.0426843	-0.0365797	0.0418559	-0.02167	0.0440123	0.0629639	0.0904664	1.34841	3.25313	4.396	3.744	3.10423	2.75017	2.69921	2.67021	2.5706	2.67906	2.65054	2.64699	2.62265	2.57751	2.57723	2.69413	2.50928	2.46861	2.40161	2.52207	2.33957	2.47913	2.38009	2.36798	2.30556	2.20021	2.3073	2.25784	2.3076	2.22126	2.27651	2.1064	2.1779	2.22652	2.18269	2.18962	2.11045	2.11102	2.26509	2.25924	2.28264	2.20445	2.2416	2.22354	2.15792	2.13722	2.04447	2.15049	2.16386	2.17502	2.18417	2.19149	2.17369	2.16101	2.23036	2.2711	2.33451	2.36477	2.3915	2.35581	2.47896	2.48823	2.38496	2.38984	2.45393	2.52016	2.5702	2.5643	2.50463	2.5873	2.65887	2.70374	2.75353	2.70647	2.70077	2.74051	2.80802	2.74565	2.65644	2.77028	2.91826	3.00883	2.9636	2.86658	2.9569	2.99417	3.05932	3.03508	3.04977	3.08664	2.98416	3.08887	3.20803	3.24816	3.18201	3.1079	3.04842	3.18423	3.32461	3.62948	3.8583	4.1488	4.18793	4.38949	4.51222	4.84585	4.74935	5.14035	5.16808	5.11426	5.50968	5.8026	5.5463	5.94284	5.76976	6.23104	6.03433	5.92621	6.26485	6.5305	6.5591	6.48399	6.6842	6.45781	6.65028	6.64895	6.89034	6.78126	7.01877	7.03038	7.38631	7.46759	7.28047	7.23646	7.28917	7.20314	7.3825	7.66108	7.49705	7.19472	7.50711	7.85493	7.73883	7.87994	7.40599	7.57793	7.71309	7.54389	7.8696	8.19731	8.05569	8.28384	8.00395	8.05189	8.27368	8.63006	8.61	8.08582	8.26861	8.41582	8.21546	8.27076	8.25266	8.06202	8.01299	7.88211	8.27976	8.03338	8.22573	7.98368	8.14514	8.10617	8.78513	7.9213	7.87031	8.09799	8.17059	8.09521	8.23099	8.18005	8.15937	8.30167
451.3	0.0083534	0.0104715	0.0124198	-0.0476943	0.010472	-0.0635974	-0.0485032	0.0448948	-0.0279926	-0.0253351	0.00391862	0.141923	1.32023	3.2544	4.12316	3.82337	3.19416	2.88269	2.786	2.75714	2.68267	2.74961	2.79083	2.7181	2.69191	2.61717	2.75945	2.8163	2.6303	2.5931	2.53759	2.54359	2.40893	2.4674	2.42414	2.46051	2.38107	2.34823	2.43771	2.30669	2.26966	2.21527	2.29442	2.21417	2.20915	2.25745	2.24869	2.24234	2.21825	2.25694	2.26408	2.25257	2.38228	2.23194	2.28094	2.23948	2.251	2.24163	2.1556	2.24497	2.24378	2.2413	2.23786	2.23381	2.21831	2.26742	2.30527	2.30331	2.40055	2.4947	2.51621	2.47541	2.54946	2.59355	2.51509	2.51129	2.58104	2.67309	2.67756	2.63887	2.60985	2.75422	2.82946	2.8744	2.8801	2.83467	2.83953	2.87975	2.92306	2.85922	2.82859	2.86149	3.03453	3.10408	3.08892	3.05531	3.097	3.15414	3.17625	3.1574	3.18005	3.23828	3.19406	3.28769	3.39426	3.4455	3.34954	3.27734	3.16734	3.39221	3.49286	3.88822	4.12327	4.44767	4.50011	4.75213	4.82031	5.28914	5.09277	5.56402	5.64064	5.53072	5.94345	6.33559	6.02385	6.37826	6.26935	6.85312	6.47174	6.42914	6.78765	7.02248	7.13119	7.0138	7.30406	7.04577	7.19462	7.31012	7.58348	7.43038	7.67327	7.67653	8.10361	8.13866	7.94478	7.9716	8.00638	7.86831	8.17704	8.41275	8.18273	7.82856	8.21224	8.61977	8.50832	8.5936	8.11697	8.3971	8.5019	8.31456	8.63301	9.00577	8.8295	9.01466	8.82185	8.83287	9.14682	9.49208	9.50835	8.93192	9.09205	9.2422	9.04888	9.18465	9.06396	8.91792	8.82249	8.66276	9.11343	8.80793	9.03465	8.82225	8.98569	8.92251	9.64537	8.72816	8.77231	8.88483	9.05464	8.94148	9.11417	9.08482	9.01819	9.22268
452.3	0.0054259	-0.0395055	0.0274532	-0.0311357	0.016297	-0.0608363	-0.0582594	0.00615647	-0.0014359	-0.00534561	0.0548823	0.0846707	0.793024	2.41975	3.80944	4.03403	3.23774	2.91336	2.80833	2.78767	2.71704	2.80078	2.84782	2.78015	2.80198	2.74876	2.79057	2.86357	2.6684	2.66021	2.58458	2.55194	2.49921	2.59876	2.47386	2.52416	2.49798	2.39479	2.44367	2.36136	2.34179	2.34499	2.34118	2.27289	2.31681	2.33234	2.30741	2.30755	2.2599	2.34716	2.35141	2.3141	2.36932	2.28386	2.33824	2.33409	2.33826	2.22916	2.28324	2.35569	2.35443	2.35182	2.34808	2.34343	2.27855	2.2962	2.40808	2.43715	2.46553	2.55464	2.56896	2.5232	2.66419	2.65696	2.56248	2.58148	2.70066	2.76034	2.7857	2.76985	2.68211	2.84008	2.97805	2.99582	2.96694	2.9635	2.98616	2.98603	3.02522	3.01531	2.927	2.97678	3.18805	3.28375	3.2792	3.21455	3.25889	3.33712	3.39409	3.32024	3.35228	3.45617	3.39404	3.51231	3.59888	3.59771	3.51314	3.49773	3.4116	3.57018	3.81599	4.09549	4.46466	4.78823	4.77573	5.13228	5.24608	5.67913	5.54586	6.06441	6.10432	6.07214	6.53142	6.9437	6.64976	7.05436	6.93801	7.5009	7.17974	7.14929	7.48625	7.74122	7.9024	7.78007	8.1188	7.83305	7.90859	8.05381	8.35652	8.28264	8.48339	8.50917	9.02495	9.10135	8.90865	8.8155	8.84088	8.76832	8.97096	9.30255	9.15522	8.77325	9.07875	9.6	9.44908	9.64104	9.11744	9.30188	9.48449	9.28353	9.73497	10.1236	9.85647	10.0198	9.81847	9.93663	10.2854	10.5748	10.5037	9.96201	10.1937	10.2944	10.2035	10.2121	10.0762	9.96364	9.85034	9.7663	10.2057	9.8989	10.218	9.89732	10.0963	9.97771	10.7248	9.78779	9.75739	10.0152	10.1274	10.0376	10.2379	10.1437	10.184	10.2726
453.2	-0.004727	0.0154567	0.0632948	-0.0681763	0.0178207	-0.048279	-0.0459882	-0.0229567	-0.0435624	-0.018372	0.111032	-0.172349	-0.608502	1.12146	3.61466	4.06612	3.29923	2.98888	2.92696	2.88137	2.78323	2.90231	2.91377	2.92008	2.91332	2.82728	2.93579	2.94501	2.75537	2.73347	2.71573	2.68887	2.60789	2.65532	2.53358	2.56103	2.4674	2.44695	2.51904	2.38717	2.36269	2.40079	2.42275	2.36425	2.35648	2.37936	2.2991	2.29606	2.29313	2.32674	2.40344	2.38266	2.4387	2.35555	2.40209	2.36401	2.37394	2.34778	2.33797	2.3876	2.39307	2.39759	2.40125	2.40412	2.39936	2.39603	2.44593	2.49992	2.54604	2.61912	2.62126	2.57101	2.73557	2.76303	2.63716	2.66548	2.8123	2.88827	2.91543	2.8766	2.84455	2.96789	3.03868	3.11933	3.14826	3.10352	3.11114	3.10729	3.18282	3.21253	3.1921	3.21114	3.37549	3.46481	3.46053	3.38584	3.41596	3.53682	3.57999	3.52813	3.58581	3.63295	3.54455	3.71113	3.83619	3.82044	3.76819	3.74189	3.644	3.78714	4.08848	4.49052	4.70728	5.26061	5.24816	5.64912	5.8004	6.32226	6.16867	6.65379	6.80988	6.69277	7.23476	7.68857	7.33441	7.82773	7.76421	8.31963	7.99301	8.026	8.32852	8.69033	8.85131	8.7496	9.04929	8.7484	8.89019	9.10039	9.42206	9.2922	9.57968	9.5999	10.155	10.1863	9.96701	10.0037	9.9936	9.85275	10.154	10.5577	10.2709	9.88086	10.3444	10.8847	10.7497	10.9036	10.3101	10.5344	10.7418	10.5643	10.9228	11.4811	11.1677	11.4249	11.1348	11.2423	11.6432	12.0489	11.9844	11.2514	11.5306	11.78	11.5155	11.6942	11.5215	11.3055	11.2016	11.0825	11.6314	11.233	11.5708	11.2965	11.4654	11.3524	12.2459	11.1458	11.1798	11.409	11.512	11.3841	11.6291	11.5906	11.5547	11.7327
454.2	0.0173904	-0.0142026	0.014519	-0.0407714	0.0892124	-0.0237822	0.0214597	0.0450273	-0.00834602	0.024651	0.0214361	-0.290621	-0.512888	1.09864	3.698	4.13798	3.34068	3.02294	2.96689	2.8996	2.87151	3.04095	3.04824	2.97683	2.98075	2.93446	2.97617	3.01275	2.89132	2.78755	2.78082	2.73244	2.66587	2.6881	2.64271	2.67293	2.57373	2.54894	2.56222	2.48587	2.44178	2.44054	2.49953	2.44195	2.44462	2.41779	2.38633	2.40511	2.40079	2.4372	2.42596	2.44747	2.49261	2.42202	2.42514	2.43193	2.431	2.38316	2.39852	2.47393	2.47332	2.47218	2.47068	2.46896	2.46948	2.50469	2.53524	2.54974	2.61242	2.74716	2.74953	2.72627	2.85269	2.88626	2.78467	2.8092	2.91223	3.04218	3.0608	3.00734	2.9598	3.17124	3.28445	3.32133	3.36339	3.30954	3.26984	3.32579	3.40246	3.37999	3.33996	3.42535	3.5854	3.66714	3.71055	3.65327	3.69953	3.79761	3.84099	3.81041	3.82943	3.86438	3.84068	3.97794	4.10079	4.14905	4.07822	4.0225	3.88767	4.15577	4.47906	4.95158	5.34523	5.81062	5.81471	6.30416	6.4524	7.0596	6.91704	7.49312	7.64777	7.60321	8.10182	8.61631	8.33477	8.87849	8.78011	9.36908	9.07294	9.03386	9.4986	9.90536	10.0246	9.88953	10.353	10.0007	10.1655	10.3589	10.8613	10.5955	11.0419	10.9504	11.5845	11.705	11.494	11.4978	11.5145	11.3464	11.6673	12.0796	11.7959	11.3893	11.8647	12.4952	12.3627	12.5404	11.8564	12.1807	12.3552	12.1889	12.6362	13.1841	12.8597	13.2103	12.9002	13.0036	13.4451	13.9817	13.8574	13.0466	13.2963	13.5717	13.4076	13.5077	13.3407	13.1602	12.9907	12.8666	13.4587	13.0547	13.4337	13.1741	13.2308	13.1611	14.2326	12.9208	12.867	13.1353	13.397	13.2387	13.4552	13.46	13.4105	13.6072
455.1	-0.00158046	0.0288359	0.0541231	-0.0779564	0.0564255	-0.024167	-0.00222098	0.0524458	0.0163438	0.0108586	0.0431357	-0.0168677	0.388997	2.00312	3.91891	4.24752	3.40788	3.04081	2.99644	2.95386	2.94792	3.08211	3.10862	3.06023	3.04008	3.03024	3.07486	3.10191	2.98688	2.83947	2.84294	2.78275	2.75028	2.76677	2.71722	2.71883	2.56914	2.58384	2.63581	2.57288	2.52309	2.52138	2.52805	2.46204	2.46117	2.49628	2.51636	2.47188	2.43236	2.52339	2.56315	2.55224	2.52608	2.50743	2.53258	2.53514	2.4793	2.41669	2.47481	2.53401	2.53373	2.53321	2.53244	2.53145	2.48723	2.49762	2.59457	2.66499	2.7612	2.85321	2.87975	2.88641	3.0565	3.03695	2.96398	2.97196	3.05115	3.22095	3.26214	3.16454	3.16765	3.36292	3.47626	3.5673	3.58278	3.51856	3.56096	3.61925	3.62378	3.60961	3.60114	3.63286	3.83883	3.996	4.02293	3.95225	3.98874	4.11238	4.14413	4.075	4.17786	4.25908	4.18922	4.37953	4.55032	4.57786	4.51568	4.42403	4.27341	4.60495	5.0017	5.54505	5.94131	6.48639	6.62299	7.08819	7.35987	7.99495	7.83266	8.6044	8.74432	8.63074	9.45391	9.92446	9.64112	10.1743	10.0987	10.8687	10.5592	10.5242	11.0261	11.4596	11.678	11.4784	11.9536	11.5063	11.8038	12.1138	12.5694	12.3523	12.8088	12.8803	13.5693	13.6389	13.3897	13.3948	13.4078	13.2118	13.6357	14.1777	13.8429	13.3878	13.9551	14.5995	14.4471	14.6661	13.9472	14.2842	14.4782	14.3602	14.8355	15.5236	15.0823	15.5061	15.1886	15.3257	15.8523	16.3889	16.2362	15.4141	15.7271	15.9572	15.7329	15.8165	15.7668	15.4103	15.2687	15.1325	15.8971	15.405	15.9061	15.52	15.6653	15.5328	16.8116	15.2996	15.2614	15.5745	15.8643	15.6126	16.0037	15.8951	15.8951	16.1259
456	0.0208896	-0.00623593	0.0518955	-0.0688225	0.0481356	-0.07607	-0.0381874	-0.0552729	-0.0428942	0.00248598	-0.00751517	0.0158569	0.829501	2.43782	4.22072	4.27238	3.44326	3.10859	3.09344	3.02329	2.98556	3.12439	3.12229	3.07664	3.05494	3.07736	3.17938	3.08138	2.99136	2.8829	2.85478	2.79851	2.77376	2.77689	2.73141	2.70169	2.59909	2.62295	2.63351	2.59564	2.56457	2.55935	2.54227	2.45808	2.49351	2.505	2.47414	2.46452	2.49731	2.55253	2.53054	2.56627	2.5496	2.52189	2.56292	2.56123	2.48741	2.46318	2.52651	2.57319	2.58367	2.59236	2.59942	2.60499	2.59367	2.62232	2.71781	2.75731	2.87084	2.97393	2.97806	2.97903	3.14819	3.19259	3.09964	3.12116	3.30336	3.46266	3.4702	3.39734	3.38256	3.57814	3.72901	3.82766	3.86465	3.75993	3.76474	3.87816	3.96694	3.97104	3.88898	3.93865	4.20503	4.373	4.37517	4.30894	4.34437	4.42453	4.54573	4.54813	4.62267	4.68495	4.61801	4.80656	4.97849	5.01451	4.94485	4.81061	4.69141	5.16663	5.55773	6.28697	6.67164	7.4148	7.52755	8.21588	8.48493	9.35482	9.08864	9.91133	10.1305	10.0574	10.958	11.5841	11.2819	11.9368	11.8786	12.7646	12.3983	12.3813	12.9135	13.4265	13.7357	13.5478	14.1334	13.6098	13.9918	14.252	14.9089	14.6151	15.0683	15.2532	16.0511	16.1879	15.9244	15.9117	15.9193	15.7759	16.2418	16.8044	16.4597	15.9247	16.6208	17.3603	17.1858	17.5935	16.588	17.0085	17.3196	17.0763	17.6845	18.4454	17.9656	18.5459	18.1273	18.2946	18.9065	19.5235	19.482	18.4668	18.7709	19.113	18.7666	19.0107	18.759	18.4697	18.2711	18.1157	19.0309	18.49	19.0156	18.5918	18.7331	18.5999	20.178	18.3361	18.2916	18.6753	18.9836	18.7072	19.2231	19.0995	19.093	19.3422
457	-0.0338437	0.00314322	0.0108577	0.00318651	0.0104452	-0.0965057	-0.0452184	0.00850239	-0.113479	0.0171066	0.0239913	0.050525	0.904997	2.7374	4.6148	4.32591	3.46175	3.12351	3.1334	3.03496	3.03551	3.20487	3.19067	3.18017	3.13272	3.13353	3.23063	3.18725	3.05874	2.9462	2.97698	2.87408	2.86413	2.7495	2.75679	2.77837	2.67979	2.7254	2.70369	2.59917	2.59285	2.59147	2.56278	2.50376	2.54797	2.5395	2.55027	2.5543	2.52485	2.58776	2.58159	2.65649	2.62931	2.60038	2.63936	2.63835	2.57299	2.49964	2.59562	2.65109	2.65751	2.66273	2.66689	2.67009	2.67532	2.76462	2.84049	2.86768	3.03298	3.09574	3.12184	3.19272	3.39476	3.38198	3.30304	3.38578	3.55281	3.68135	3.74632	3.70137	3.68307	3.91619	4.03551	4.11565	4.14033	4.1375	4.21961	4.26852	4.29164	4.31839	4.31973	4.39711	4.65872	4.84632	4.86482	4.77385	4.81054	4.95166	5.06579	5.08451	5.151	5.16325	5.13822	5.39611	5.60103	5.62175	5.5453	5.48415	5.3281	5.846	6.43022	7.17617	7.71461	8.57744	8.73436	9.55408	9.88766	10.8425	10.6442	11.66	11.9523	11.8798	12.9886	13.7323	13.2956	14.122	14.0875	15.1293	14.7478	14.6859	15.4107	15.9975	16.3734	16.2606	16.903	16.2436	16.7237	17.0457	17.9092	17.5925	18.1329	18.2421	19.2679	19.4191	19.0911	19.1084	19.1747	18.946	19.5133	20.2372	19.8042	19.2121	19.9893	20.9345	20.7149	21.1217	19.9941	20.5278	20.8271	20.6281	21.3227	22.3121	21.6626	22.3224	21.8772	22.0941	22.8152	23.6369	23.4803	22.3477	22.6838	23.1399	22.7765	22.9923	22.6825	22.3769	22.179	22.002	23.0643	22.3857	23.0307	22.5411	22.7455	22.5453	24.4053	22.2571	22.2167	22.6669	23.0759	22.6964	23.3021	23.1496	23.158	23.3479
457.9	-0.0523301	0.0030859	0.014608	-0.0428573	0.0985842	-0.00366363	-0.0171188	0.0366353	-0.0511421	0.0537403	0.0675157	0.14448	1.12603	3.15531	4.94654	4.42925	3.51607	3.20808	3.19346	3.10686	3.12678	3.32265	3.24797	3.20493	3.16931	3.22042	3.34237	3.20891	3.14266	2.99246	3.00473	2.88878	2.94966	2.8671	2.86376	2.81853	2.67976	2.78042	2.71609	2.74834	2.66178	2.69217	2.65246	2.57985	2.6767	2.66651	2.62456	2.6431	2.66401	2.67593	2.6837	2.78545	2.72821	2.68917	2.71856	2.69084	2.69579	2.6486	2.7031	2.74144	2.75807	2.77205	2.78359	2.79287	2.80943	2.89921	2.99631	3.02611	3.187	3.32219	3.3994	3.47496	3.66185	3.68118	3.60844	3.65138	3.87471	4.04409	4.08887	4.05212	4.0256	4.27323	4.49122	4.58853	4.62542	4.56192	4.5995	4.72916	4.8377	4.88281	4.83634	4.93205	5.2142	5.4249	5.47915	5.3979	5.43201	5.62712	5.7184	5.71678	5.81777	5.85864	5.84362	6.1123	6.34842	6.36267	6.27212	6.24887	6.17444	6.75193	7.41849	8.41098	8.9758	10.0131	10.246	11.2516	11.6461	12.9253	12.6278	13.857	14.2289	14.1812	15.459	16.3605	15.9467	16.8413	16.8781	18.1146	17.6236	17.7695	18.5117	19.2305	19.7249	19.4246	20.3022	19.5329	20.1527	20.4815	21.5287	21.2485	21.9189	22.0522	23.227	23.4683	23.0543	23.0886	23.1608	22.8769	23.6536	24.425	24.0716	23.2487	24.1887	25.3313	25.0279	25.7531	24.3196	24.8405	25.1728	25.0144	25.9009	27.0514	26.2916	27.2018	26.6049	26.8512	27.7648	28.6871	28.41	27.1784	27.5955	28.0584	27.6948	27.9231	27.6106	27.2883	26.9348	26.8479	28.0822	27.3486	28.0037	27.5215	27.7166	27.448	29.7378	27.041	26.9825	27.5898	28.0843	27.6475	28.3583	28.1159	28.2958	28.5737
458.9	0.0424756	-0.0542282	0.0491529	-0.123261	-0.0480046	-0.0744237	-0.0551491	0.0122971	-0.0439756	-0.0353498	-0.0192154	0.149198	1.32118	3.48788	5.19936	4.44862	3.58253	3.21003	3.23957	3.13646	3.26226	3.35789	3.26412	3.32223	3.15986	3.26013	3.3856	3.18187	3.16735	3.05686	3.03603	2.87247	3.03713	2.91484	2.89987	2.88369	2.74404	2.85683	2.73748	2.70872	2.64721	2.71671	2.67453	2.66955	2.78263	2.68722	2.71294	2.7063	2.65521	2.70033	2.70701	2.79284	2.73652	2.74494	2.7584	2.78209	2.75195	2.64796	2.77653	2.81829	2.83215	2.84277	2.85076	2.85672	2.90044	3.01131	3.17784	3.26228	3.38394	3.46863	3.53203	3.70923	3.92805	3.93616	3.87316	4.01431	4.2536	4.41001	4.45567	4.41496	4.41467	4.68079	4.927	5.03898	5.08863	5.09908	5.13611	5.24223	5.38513	5.40487	5.35869	5.55218	5.84214	6.06263	6.14043	6.10709	6.12991	6.33486	6.49513	6.46161	6.57183	6.64811	6.59267	6.93088	7.24034	7.27002	7.18854	7.10686	6.98925	7.70517	8.61485	9.65625	10.488	11.6872	12.0102	13.2054	13.7164	15.1504	14.9124	16.3326	16.8063	16.7321	18.2784	19.3832	18.9946	19.9941	20.1077	21.4709	20.9695	21.0752	22.0186	22.7986	23.4855	23.1847	24.2734	23.2999	23.9729	24.5135	25.776	25.3093	26.2135	26.4291	27.7609	28.0428	27.6481	27.6861	27.6755	27.4907	28.3084	29.3228	28.7658	27.9102	29.0325	30.4204	30.1538	30.7981	29.2614	29.9079	30.3429	30.0788	31.1409	32.5907	31.6294	32.6944	31.9472	32.2711	33.4058	34.4848	34.2192	32.6706	33.2015	33.8085	33.3114	33.6432	33.2752	32.7973	32.4997	32.25	33.8799	32.913	33.7575	33.2271	33.3674	33.0816	35.9088	32.7075	32.5807	33.3496	33.9505	33.3478	34.1559	34.0315	34.094	34.5008
459.8	-0.0279731	-0.0112738	0.00975608	-0.0194164	0.0633517	-0.0830204	0.00781612	-0.0284101	-0.0475155	-0.0091194	0.0603392	0.203589	1.4455	3.80477	5.47146	4.4578	3.63024	3.38598	3.34367	3.21937	3.27217	3.43597	3.40543	3.4288	3.27121	3.35081	3.49097	3.32821	3.21146	3.11364	3.16557	3.0096	3.14525	2.99826	2.98047	2.96976	2.79499	2.94068	2.80014	2.80494	2.75171	2.78251	2.81099	2.78601	2.85544	2.80164	2.83093	2.78091	2.80779	2.86933	2.80748	2.95615	2.88442	2.91428	2.93861	2.89802	2.95355	2.84177	2.96164	2.99889	3.01968	3.03678	3.05057	3.06145	3.09105	3.22762	3.42265	3.50957	3.63922	3.77391	3.94713	4.07412	4.25793	4.2859	4.21377	4.34905	4.62925	4.83457	4.91656	4.88294	4.92604	5.24876	5.45208	5.58629	5.66069	5.66144	5.70029	5.83367	5.99283	6.0472	6.00734	6.1666	6.63187	6.86902	6.88391	6.83299	6.88164	7.12942	7.2971	7.25224	7.40265	7.49696	7.46101	7.85051	8.22762	8.23304	8.12389	8.06972	7.93923	8.78288	9.97469	11.1792	12.0424	13.5331	13.9241	15.277	15.9993	17.6385	17.4093	19.0266	19.612	19.55	21.4259	22.6192	22.1893	23.409	23.5898	25.1165	24.6006	24.7938	25.8565	26.9404	27.5388	27.2277	28.5946	27.4214	28.2028	28.8861	30.3444	29.908	30.8151	31.1321	32.7499	32.9762	32.5915	32.6927	32.711	32.4241	33.4495	34.6296	34.0992	32.8963	34.2685	35.8984	35.6146	36.4678	34.4911	35.4077	35.8943	35.4982	36.8702	38.563	37.3902	38.6248	37.8444	38.245	39.5748	40.79	40.369	38.7388	39.3292	40.1231	39.4872	39.9416	39.4844	38.8727	38.4479	38.3136	40.1203	39.0246	40.02	39.3996	39.5965	39.3081	42.5513	38.8261	38.7243	39.5263	40.2151	39.5767	40.5823	40.4281	40.4684	40.8826
460.8	3.95162e-05	0.020344	0.0328679	-0.0495953	0.0546553	-0.0392724	-0.00659596	0.00451682	-0.027411	0.0635702	0.0696758	0.166401	1.57712	4.04898	5.7245	4.58798	3.76352	3.42038	3.45234	3.26731	3.44658	3.54291	3.49396	3.46063	3.44781	3.43109	3.57332	3.38229	3.2613	3.17629	3.26931	3.03593	3.18161	2.96751	3.00192	3.03436	2.92531	3.05466	2.8438	2.88751	2.87651	2.94648	2.87429	2.81114	2.90145	2.88604	2.91914	2.89975	2.9496	2.90722	2.94924	3.0946	2.98021	3.00026	3.0435	3.00524	3.03009	2.95978	3.08859	3.12608	3.15277	3.17445	3.19184	3.20568	3.27105	3.37493	3.55319	3.70595	3.90103	4.08984	4.21265	4.33959	4.55893	4.6191	4.6032	4.69852	4.94593	5.18047	5.31846	5.31747	5.34774	5.69729	5.94823	6.12538	6.23645	6.24065	6.27641	6.43772	6.63078	6.6311	6.57114	6.78705	7.26631	7.59677	7.63521	7.57713	7.67134	7.91743	8.11592	8.07029	8.24144	8.34617	8.31569	8.68642	9.08396	9.14779	9.04515	9.00414	8.90381	9.76089	11.1341	12.5488	13.5756	15.2514	15.738	17.3278	18.1755	19.926	19.7068	21.6526	22.3821	22.3334	24.4002	25.8767	25.3726	26.7344	26.9074	28.7047	28.1235	28.3664	29.5521	30.7073	31.5663	31.1123	32.7721	31.4489	32.3228	33.0384	34.8526	34.2732	35.3047	35.6534	37.5566	37.9306	37.3617	37.5141	37.5216	37.2058	38.443	39.7635	39.1197	37.7398	39.4176	41.233	40.9267	42.0067	39.6632	40.6347	41.3112	40.8745	42.4513	44.4199	43.0163	44.4493	43.4941	43.9705	45.5565	47.0218	46.4522	44.482	45.236	46.085	45.5388	46.0125	45.4531	44.8217	44.2705	44.1379	46.1872	44.95	46.1399	45.5306	45.6143	45.339	49.0964	44.7599	44.62	45.5173	46.3643	45.615	46.8002	46.5718	46.6719	47.1891
461.7	-0.00537395	-0.0312182	0.00905112	-0.0262583	0.0295589	-0.0940643	-0.0156646	0.0296587	-0.0293454	0.0830561	0.0124639	0.149558	1.69347	4.22187	5.98586	4.61937	3.81383	3.47753	3.50613	3.35636	3.41166	3.57093	3.4957	3.57033	3.42548	3.49287	3.64553	3.38851	3.29285	3.22928	3.23663	3.08583	3.19168	3.07246	3.08693	3.05691	2.86196	3.07366	2.9257	2.90949	2.8917	3.0028	2.95888	2.90418	2.96488	2.96781	2.97723	2.974	3.02989	3.01938	3.0393	3.17793	3.06795	3.115	3.11104	3.12571	3.15493	3.06476	3.21203	3.24092	3.26281	3.28017	3.29375	3.30432	3.36366	3.53931	3.73728	3.86388	4.06608	4.26377	4.42391	4.60679	4.86693	4.90881	4.87986	4.97386	5.33188	5.59834	5.6703	5.63284	5.70886	6.13542	6.40508	6.57361	6.62883	6.63605	6.71707	6.88685	7.12189	7.15841	7.10434	7.33686	7.83116	8.18727	8.25984	8.21501	8.26651	8.54106	8.74449	8.72066	8.9282	9.0099	8.99597	9.4502	9.89847	9.93535	9.85367	9.74709	9.55838	10.7061	12.2028	13.7591	14.9189	16.7907	17.2516	19.0428	19.9531	21.9875	21.803	23.9135	24.6772	24.6791	27.0304	28.5659	28.073	29.5439	29.8032	31.7268	31.1601	31.3981	32.7679	33.945	35.0126	34.5411	36.2948	34.8377	35.8242	36.6545	38.5853	38.0187	39.2546	39.645	41.7217	42.1337	41.486	41.6801	41.7005	41.4012	42.7025	44.2274	43.5499	42.0214	43.7664	45.8965	45.5617	46.636	44.1687	45.1851	45.8621	45.5041	47.2926	49.4833	47.8556	49.5522	48.4248	49.0694	50.7928	52.3061	51.7606	49.5646	50.3888	51.3512	50.7173	51.2438	50.638	49.8766	49.3421	49.1929	51.5775	50.1105	51.37	50.7144	50.861	50.549	54.6942	49.7856	49.7138	50.6897	51.6841	50.9673	52.2219	51.9279	52.0187	52.61
462.7	0.0492773	0.0123125	0.0217975	-0.084006	0.000238928	-0.124136	-0.0207371	0.013663	-0.0470433	0.0707776	0.00980162	0.229337	1.69442	4.38346	6.19743	4.72048	3.84024	3.58419	3.48922	3.45317	3.5218	3.67479	3.55092	3.63802	3.46995	3.52034	3.71208	3.47897	3.39767	3.2293	3.29723	3.14466	3.28287	3.12864	3.13916	3.11398	2.96788	3.1376	2.97957	3.01629	2.91642	3.048	2.96961	2.95317	3.08555	3.03643	3.05004	3.0277	3.0434	3.15011	3.06963	3.23462	3.11392	3.18793	3.21393	3.19774	3.12267	3.10971	3.28449	3.30396	3.31838	3.32877	3.33613	3.34146	3.45599	3.69223	3.86693	3.97407	4.20041	4.41931	4.55807	4.78067	5.05825	5.10506	5.09109	5.23312	5.56511	5.79762	5.89579	5.88242	5.99263	6.49601	6.70044	6.84737	6.95396	6.97584	7.0839	7.25866	7.45141	7.51414	7.4685	7.68349	8.2199	8.57081	8.65336	8.6428	8.73919	9.02619	9.22998	9.1795	9.40082	9.55154	9.55589	9.99729	10.4909	10.5143	10.3934	10.2392	10.0438	11.369	12.8954	14.5924	15.8662	17.813	18.4285	20.3232	21.2391	23.508	23.2773	25.5114	26.3529	26.4076	28.7871	30.5333	29.9822	31.6127	31.9227	33.9806	33.3421	33.5284	35.085	36.3519	37.4905	37.0164	38.9015	37.2476	38.3269	39.3025	41.4864	40.7129	42.051	42.5095	44.6768	45.0902	44.5693	44.7155	44.7066	44.3176	45.7816	47.3953	46.6152	45.0636	46.9928	49.2615	48.8554	50.0616	47.4055	48.5565	49.2423	48.8042	50.7978	53.1576	51.3487	53.2236	52.0123	52.6819	54.5066	56.2132	55.6704	53.2164	54.1774	55.1668	54.489	55.0556	54.4062	53.5907	53.0661	52.7711	55.3863	53.8298	55.2132	54.634	54.6544	54.2799	58.7691	53.6438	53.5288	54.5963	55.5848	54.7691	56.1315	55.9005	56.0004	56.5261
463.6	-0.0117419	0.018823	0.0172958	-0.0614174	0.0495989	-0.0321942	0.0167975	0.0661016	-0.0146373	0.0377298	0.0912194	0.213044	1.78005	4.3984	6.37442	4.85845	3.93438	3.65113	3.58359	3.48052	3.59964	3.72801	3.58311	3.67781	3.5297	3.59571	3.70279	3.55508	3.40792	3.28755	3.38018	3.14202	3.35467	3.18253	3.18817	3.21009	3.07907	3.20995	3.0282	3.03864	3.03497	3.17232	3.05784	3.02845	3.08638	3.09744	3.14502	3.07139	3.17721	3.21515	3.16906	3.33226	3.19319	3.22708	3.26181	3.30467	3.23464	3.23602	3.38231	3.40646	3.4252	3.43949	3.45028	3.45852	3.54368	3.75932	3.9599	4.09576	4.36011	4.55182	4.70965	4.9363	5.1923	5.24933	5.23348	5.34273	5.71415	6.00251	6.07157	6.06796	6.18625	6.57276	6.83435	7.03869	7.15023	7.19857	7.29278	7.4516	7.70787	7.77398	7.72122	7.92099	8.49788	8.85733	8.92354	8.87161	8.92973	9.27501	9.48752	9.4517	9.70277	9.83549	9.86694	10.3111	10.768	10.7624	10.6404	10.5683	10.4365	11.6254	13.3117	15.0777	16.3374	18.4026	18.9531	21.0203	21.9223	24.2415	23.9815	26.3531	27.1695	27.1961	29.8437	31.5872	31.0726	32.6602	33.0287	35.0305	34.387	34.6984	36.2211	37.575	38.7524	38.2981	40.2195	38.5328	39.574	40.6525	42.8329	42.1094	43.5123	43.9256	46.2356	46.6751	46.0364	46.2782	46.2242	45.9111	47.3567	49.0381	48.3078	46.6357	48.618	50.9386	50.5355	51.8134	49.0991	50.317	50.9731	50.5238	52.5542	55.0731	53.242	55.0388	53.8898	54.5018	56.5247	58.2052	57.6032	55.1607	56.143	57.0936	56.4868	57.0702	56.3794	55.5466	54.9327	54.8226	57.3929	55.8119	57.2695	56.5727	56.7232	56.2211	61.0229	55.5365	55.4672	56.5596	57.6218	56.7304	58.1924	57.9293	58.0858	58.6826
464.6	-0.00645974	-0.0505669	0.0616558	-0.0230957	0.0639146	-0.0838281	0.0165105	0.0673564	0.0226472	0.0610962	0.00777794	0.266868	1.88978	4.54207	6.53198	4.93823	3.99772	3.69943	3.68943	3.52103	3.61119	3.77963	3.63472	3.69706	3.57761	3.56389	3.78464	3.49658	3.3894	3.34655	3.4089	3.19008	3.31174	3.1611	3.21144	3.21469	3.07587	3.1938	3.07339	3.1761	3.01504	3.18835	3.09092	3.0705	3.11667	3.11563	3.16453	3.10685	3.11269	3.2411	3.2446	3.34143	3.27921	3.32665	3.31127	3.29627	3.31124	3.25819	3.38927	3.41982	3.44404	3.463	3.4778	3.48952	3.59672	3.82963	3.99117	4.10807	4.3691	4.59763	4.74902	4.90663	5.20029	5.26615	5.23527	5.35504	5.73819	5.99727	6.08808	6.08504	6.20289	6.6211	6.82765	7.04746	7.17431	7.16382	7.23978	7.45695	7.68781	7.72141	7.68689	7.97014	8.50959	8.84946	8.91068	8.85433	8.93326	9.29891	9.51309	9.44226	9.65368	9.80601	9.83426	10.2802	10.775	10.7832	10.6835	10.547	10.385	11.6523	13.2607	15.0208	16.338	18.3475	18.9	20.9232	21.914	24.218	23.971	26.2776	27.1967	27.1216	29.7275	31.5219	30.9491	32.5468	32.9067	35.0553	34.3385	34.6436	36.1892	37.489	38.6604	38.1988	40.1784	38.4782	39.5954	40.6064	42.7795	42.1157	43.4102	43.8985	46.265	46.6888	46.0066	46.283	46.1664	45.87	47.3595	49.0018	48.3106	46.5868	48.5863	50.9947	50.4863	51.7995	49.0098	50.2413	51.0139	50.4541	52.5837	55.0686	53.1703	55.1358	53.9005	54.5521	56.4913	58.1638	57.6237	55.1871	56.0836	57.1144	56.4783	57.0872	56.3982	55.6776	54.9872	54.7126	57.4365	55.8393	57.2516	56.5806	56.6222	56.2426	61.0626	55.647	55.5868	56.656	57.6982	56.7942	58.248	57.9823	58.1138	58.7728
465.5	-0.0110582	0.0134352	0.0209554	-0.0530732	0.0466612	-0.0736563	-0.0501333	0.0245225	0.0156312	0.0543362	0.0261684	0.230149	1.91748	4.69299	6.68772	4.9484	4.07826	3.718	3.60849	3.52687	3.68754	3.78898	3.64786	3.65694	3.58402	3.60909	3.74184	3.53338	3.39313	3.29604	3.37116	3.20753	3.34515	3.22167	3.2255	3.22067	3.10388	3.15571	3.09645	3.14469	3.04413	3.20569	3.10232	3.06117	3.12964	3.11786	3.21449	3.11536	3.16832	3.21122	3.18609	3.39378	3.24587	3.3246	3.27765	3.32748	3.32046	3.2828	3.37855	3.41354	3.4433	3.4684	3.48945	3.50704	3.59211	3.76094	3.92325	4.03679	4.29997	4.52728	4.71377	4.91206	5.13325	5.1796	5.18641	5.3362	5.68313	5.89613	5.99771	5.95626	6.03404	6.50195	6.78186	6.98248	7.07332	7.04255	7.09602	7.27543	7.50593	7.56622	7.52572	7.74982	8.27638	8.65111	8.7216	8.65555	8.70153	9.03283	9.26051	9.21908	9.42529	9.47836	9.54784	10.036	10.4968	10.5133	10.3862	10.2655	10.1438	11.3086	12.8556	14.6668	15.8194	17.7892	18.2571	20.2584	21.1896	23.3973	23.1628	25.4587	26.2252	26.2192	28.7271	30.4757	29.9723	31.5395	31.8757	33.9045	33.3348	33.4742	35.0197	36.2831	37.4342	36.8641	38.8684	37.1621	38.2518	39.2479	41.3351	40.722	42.0393	42.4594	44.8173	45.1644	44.4997	44.7102	44.7071	44.3572	45.8701	47.46	46.716	45.0594	46.9638	49.2886	48.8844	50.1046	47.3974	48.6709	49.4349	48.9051	50.9162	53.2751	51.4553	53.3699	52.1836	52.7984	54.6919	56.2947	55.7296	53.4102	54.2664	55.3416	54.7052	55.2761	54.6248	53.8461	53.2195	53.053	55.6725	54.058	55.4538	54.8334	54.8856	54.4428	59.1344	53.8867	53.8442	54.8752	55.9203	54.9969	56.374	56.2285	56.3124	56.9496
466.5	-0.0349531	0.0207839	0.0930664	-0.00446347	0.0330196	-0.0606439	-0.0421309	0.0202697	-0.0238465	0.0322301	0.0667521	0.215757	2.00341	4.84485	6.82255	5.09123	4.10372	3.84019	3.70606	3.59364	3.72055	3.83517	3.75514	3.71806	3.55932	3.65472	3.77722	3.54007	3.40201	3.33221	3.35216	3.2684	3.38609	3.2555	3.26686	3.18138	3.09921	3.1734	3.09901	3.10591	3.06403	3.20758	3.10047	3.10435	3.16698	3.13122	3.14383	3.05822	3.2131	3.24354	3.25164	3.34799	3.28358	3.32016	3.2861	3.32643	3.34763	3.27413	3.37362	3.40945	3.44056	3.46723	3.48978	3.5085	3.56412	3.70544	3.94433	4.03666	4.21234	4.44645	4.60135	4.80123	5.03843	5.07431	5.04447	5.14073	5.51333	5.78229	5.83087	5.78298	5.9265	6.30944	6.50422	6.7114	6.81054	6.80254	6.87464	7.03344	7.216	7.28373	7.27586	7.47565	7.9519	8.32478	8.32261	8.26319	8.3961	8.65545	8.84256	8.83582	9.07483	9.15479	9.20198	9.61562	10.0588	10.0464	9.90791	9.79397	9.68654	10.75	12.2261	13.8224	14.9312	16.8616	17.2785	19.08	19.955	22.124	21.854	23.9657	24.686	24.6981	27.0551	28.704	28.221	29.6739	29.9386	31.9163	31.1933	31.5457	32.9445	34.0913	35.1884	34.7714	36.5672	35.0163	36.005	36.8868	38.9858	38.3443	39.538	39.9273	42.1286	42.4904	41.9348	42.0947	42.0081	41.7021	43.0948	44.633	43.9635	42.3852	44.2096	46.4152	45.9495	47.1344	44.5535	45.7503	46.4258	45.9778	47.9075	50.1744	48.4819	50.2615	49.0779	49.7024	51.5238	53.0176	52.4423	50.2767	51.0819	52.0889	51.5804	51.9783	51.4407	50.7209	50.1156	49.9162	52.4331	50.8913	52.1963	51.6394	51.704	51.261	55.652	50.7331	50.7871	51.6283	52.6269	51.8084	53.1376	52.902	53.058	53.5662
467.4	-0.028407	0.0120976	0.0555433	-0.0503132	0.0438329	-0.0982452	-0.0354577	0.0673198	0.0299177	0.053418	0.02634	0.26132	2.09333	5.05655	6.89858	5.14796	4.14819	3.92903	3.81741	3.6815	3.79625	3.8703	3.71056	3.66231	3.58974	3.68525	3.76699	3.56572	3.36451	3.30775	3.35398	3.24772	3.37078	3.25135	3.24891	3.22585	3.07294	3.18267	3.06604	3.14601	3.09847	3.19011	3.12144	3.16416	3.19874	3.16098	3.19814	3.1575	3.1993	3.20181	3.22625	3.36284	3.28127	3.32611	3.34425	3.31644	3.33002	3.26904	3.42474	3.44619	3.46269	3.47512	3.48439	3.4914	3.5664	3.72753	3.84441	3.96514	4.17903	4.35237	4.50691	4.65394	4.87905	4.89849	4.86008	5.0197	5.38833	5.52141	5.56639	5.53554	5.60508	6.04474	6.26618	6.42092	6.47563	6.45499	6.53655	6.70256	6.88613	6.93069	6.88555	7.10658	7.56717	7.84304	7.90537	7.85618	7.8944	8.20679	8.38196	8.34169	8.58744	8.5875	8.55569	9.01529	9.47391	9.4455	9.36396	9.24552	9.10934	10.0382	11.4424	12.9406	13.9165	15.584	16.0017	17.6943	18.4687	20.4051	20.1442	22.0658	22.7921	22.7746	24.8757	26.3543	25.9177	27.28	27.605	29.2801	28.6353	28.9197	30.27	31.3205	32.3532	31.865	33.5789	32.0731	33.0517	33.8493	35.7231	35.1488	36.2641	36.6618	38.6068	39.0005	38.427	38.6575	38.5681	38.2395	39.5205	40.9681	40.364	38.8559	40.5328	42.5513	42.2004	43.1946	40.9226	41.9615	42.6351	42.1903	43.9408	46.0426	44.5034	46.1466	44.9892	45.5798	47.2374	48.6768	48.141	46.1265	46.9204	47.7407	47.2657	47.7874	47.1236	46.5582	46.0053	45.8415	48.03	46.7253	47.9012	47.4214	47.3921	47.0866	51.0714	46.517	46.5168	47.3802	48.3216	47.5473	48.7548	48.5639	48.7107	49.2796
468.3	-0.0079769	-0.00730961	0.0759329	-0.0749692	0.0329293	-0.0813992	0.0521111	0.0267056	0.0385238	0.0722877	0.0594678	0.24832	2.13543	5.33664	6.99994	5.35787	4.2884	4.00791	3.85038	3.74615	3.85367	3.84962	3.76539	3.71789	3.61084	3.73373	3.83825	3.5801	3.40187	3.40019	3.41382	3.30933	3.37052	3.24968	3.25902	3.23812	3.1595	3.25753	3.15218	3.19829	3.15275	3.24365	3.1869	3.16587	3.19635	3.15627	3.19834	3.17568	3.23468	3.24178	3.28421	3.37051	3.31415	3.31355	3.33577	3.37722	3.32029	3.28659	3.4373	3.46479	3.48784	3.5068	3.52203	3.53387	3.54746	3.68258	3.83758	3.93286	4.14002	4.2591	4.36939	4.5213	4.74398	4.74658	4.70272	4.81784	5.1218	5.3064	5.36888	5.32529	5.42377	5.76413	5.95223	6.10323	6.18685	6.16578	6.19972	6.32088	6.50411	6.52908	6.50727	6.73025	7.07377	7.36451	7.38862	7.35597	7.4668	7.68022	7.85568	7.81209	8.00841	8.03092	8.08166	8.43464	8.7998	8.79144	8.71016	8.56843	8.42367	9.3035	10.5556	11.8959	12.7199	14.2473	14.6792	16.0903	16.8418	18.5701	18.2768	20.0108	20.6678	20.6397	22.5609	23.899	23.4235	24.6814	24.9369	26.474	25.8726	26.0823	27.3175	28.2652	29.1811	28.6912	30.2311	28.9105	29.7608	30.5261	32.1921	31.6493	32.5995	32.9969	34.7588	35.1158	34.5681	34.776	34.6718	34.4358	35.5742	36.853	36.2387	34.9135	36.4751	38.3548	37.9566	38.947	36.766	37.7994	38.3541	37.965	39.5425	41.429	40.002	41.5003	40.509	40.9659	42.5005	43.8147	43.2661	41.4527	42.1367	42.9763	42.5104	42.9731	42.446	41.8308	41.3751	41.2439	43.2441	42.0297	43.0558	42.5939	42.6284	42.3337	45.8882	41.9183	41.8817	42.633	43.4893	42.7698	43.8617	43.6883	43.8144	44.3195
469.3	-0.0421467	-0.0065431	0.0321412	-0.0066472	0.0445337	-0.0336496	-0.0485744	0.0648163	0.0392044	0.043297	0.0777169	0.348302	2.15823	5.62948	7.10767	5.45345	4.3677	4.04935	3.85165	3.78214	3.90743	3.90854	3.81414	3.74339	3.61819	3.78292	3.84571	3.5667	3.44443	3.42825	3.39637	3.33828	3.41145	3.28393	3.27253	3.24465	3.21544	3.24952	3.14346	3.14791	3.15757	3.24679	3.11996	3.11804	3.1704	3.18775	3.2168	3.20339	3.25143	3.22131	3.26302	3.36729	3.31435	3.36874	3.38527	3.37091	3.33151	3.27527	3.36132	3.37962	3.39374	3.40447	3.4126	3.41891	3.49062	3.67216	3.78787	3.8841	4.06358	4.17872	4.24317	4.36071	4.59293	4.55673	4.50044	4.6279	4.94145	5.09919	5.12598	5.07067	5.12747	5.45957	5.66973	5.76216	5.81299	5.78856	5.83473	5.96065	6.11194	6.11317	6.0515	6.22668	6.6333	6.89526	6.93773	6.87016	6.89558	7.1432	7.31365	7.25622	7.43808	7.45768	7.47969	7.78271	8.1167	8.11561	8.06777	7.92741	7.78996	8.56762	9.58473	10.7922	11.5777	12.9452	13.2647	14.4342	15.134	16.6627	16.4411	17.9429	18.4908	18.4502	20.1111	21.3273	20.9282	22.0223	22.2346	23.5201	23.037	23.1683	24.3206	25.1185	25.9092	25.5461	26.9129	25.7292	26.4299	27.1478	28.5296	28.0318	28.9426	29.2769	30.8531	31.046	30.6624	30.8646	30.6999	30.505	31.5215	32.6285	32.13	30.8911	32.2428	33.9192	33.5377	34.3867	32.5783	33.4444	33.9025	33.6145	34.9864	36.6329	35.314	36.6756	35.7898	36.2648	37.5498	38.6978	38.3242	36.674	37.3242	37.9567	37.596	38.0208	37.4877	36.9804	36.6216	36.4329	38.2584	37.1179	38.0522	37.6385	37.6745	37.3484	40.6148	37.0916	36.9772	37.6814	38.437	37.8227	38.7692	38.701	38.7384	39.1668
470.2	0.0400152	-0.00296729	0.0949871	-0.0500111	0.0495588	-0.0611057	0.029098	0.0264919	0.0156351	0.0747495	0.0943564	0.408151	2.24867	5.92327	7.23451	5.62596	4.43499	4.13871	3.95145	3.84403	3.95105	3.93159	3.83642	3.7512	3.64891	3.80125	3.8172	3.61786	3.49276	3.4909	3.43346	3.41328	3.45953	3.35215	3.36131	3.28566	3.28578	3.31705	3.22353	3.16753	3.18798	3.2717	3.21495	3.2085	3.26509	3.22356	3.18187	3.18084	3.29008	3.27816	3.33268	3.41067	3.3613	3.3665	3.36489	3.39532	3.34987	3.31527	3.40485	3.41876	3.42934	3.43721	3.44302	3.44741	3.49969	3.66802	3.77645	3.81524	3.93737	4.01935	4.11005	4.21599	4.4303	4.41117	4.33757	4.42567	4.69507	4.88084	4.93518	4.87869	4.94431	5.19217	5.34993	5.48353	5.51387	5.45786	5.49131	5.64243	5.7879	5.75872	5.6678	5.82931	6.23472	6.44587	6.43795	6.35515	6.44797	6.70189	6.74832	6.69038	6.89767	6.90245	6.90796	7.19489	7.47958	7.46622	7.44408	7.28459	7.13419	7.75492	8.64521	9.75305	10.4391	11.5975	11.8808	12.9664	13.5554	14.8952	14.6713	15.9889	16.4573	16.3734	17.8281	18.8096	18.4653	19.4444	19.6083	20.7933	20.2938	20.4005	21.4072	22.1429	22.7755	22.438	23.6216	22.6278	23.2454	23.844	25.0374	24.6656	25.3997	25.7055	27.0645	27.2932	26.8677	27.0555	26.9172	26.7552	27.635	28.5772	28.1528	27.1139	28.2116	29.6492	29.3762	30.139	28.5591	29.2409	29.6854	29.3904	30.6534	32.1551	31.064	32.1104	31.3016	31.7109	32.9286	33.8806	33.4926	32.0753	32.5389	33.1908	32.9359	33.218	32.8215	32.4072	31.9864	31.9124	33.4091	32.542	33.3133	32.9304	33.0369	32.6879	35.4796	32.419	32.3776	32.9937	33.6163	33.133	33.8886	33.8269	33.8477	34.3132
471.2	0.00158301	-0.0069342	0.0536373	-0.0634406	-0.0144241	-0.0513451	0.00910911	0.140109	0.0247734	0.0599275	0.0346075	0.372604	2.30332	6.24537	7.32428	5.71857	4.49032	4.19627	3.95574	3.86228	3.99787	3.94151	3.82757	3.75215	3.70093	3.85628	3.84151	3.62504	3.44902	3.45187	3.40137	3.397	3.4126	3.34792	3.35919	3.28239	3.27673	3.23641	3.19743	3.20414	3.26497	3.30808	3.22019	3.22558	3.28139	3.29296	3.24517	3.2494	3.27921	3.28296	3.37022	3.35206	3.29696	3.3526	3.38775	3.38084	3.29917	3.33333	3.41975	3.43322	3.44392	3.45227	3.45866	3.46348	3.48577	3.59449	3.71579	3.7935	3.89072	3.98276	4.07669	4.15471	4.29977	4.2773	4.21976	4.26008	4.488	4.61604	4.67693	4.62034	4.66874	4.92797	5.08553	5.17424	5.18325	5.11346	5.14743	5.27753	5.41922	5.40294	5.30114	5.4577	5.7822	6.00033	6.00077	5.88223	5.95755	6.18915	6.25066	6.20122	6.38666	6.37519	6.38942	6.6321	6.91013	6.88878	6.85741	6.70317	6.56047	7.16437	7.89139	8.78826	9.35599	10.3893	10.6238	11.5395	12.0656	13.1625	12.9847	14.1176	14.517	14.4137	15.6836	16.5716	16.2126	17.0966	17.1677	18.2877	17.8561	17.8277	18.782	19.3191	19.9438	19.591	20.6173	19.7362	20.2503	20.8144	21.8937	21.5506	22.1202	22.3733	23.5309	23.7945	23.4226	23.541	23.4072	23.2888	24.0468	24.9148	24.468	23.5921	24.5635	25.8519	25.5518	26.1416	24.8294	25.5022	25.8503	25.5604	26.6497	27.8923	26.9165	27.8952	27.231	27.5896	28.5996	29.3913	29.0969	27.83	28.3176	28.8111	28.5987	28.8335	28.5088	28.0566	27.8213	27.7446	29.006	28.1859	28.8528	28.5237	28.6369	28.3883	30.8426	28.1043	28.1168	28.686	29.1899	28.7473	29.391	29.3335	29.3494	29.7295
472.1	0.0307091	0.00682841	0.0383959	-0.010116	0.0573413	-0.0656675	0.0131318	0.0322297	0.0446134	0.0564592	0.0472728	0.422193	2.36446	6.51505	7.46226	5.81577	4.61445	4.24695	4.00745	3.97908	4.04923	3.97974	3.89807	3.78199	3.7319	3.8548	3.80745	3.61833	3.50506	3.51467	3.44962	3.47879	3.4693	3.39814	3.41452	3.29496	3.32407	3.32052	3.27655	3.22652	3.3194	3.35534	3.22393	3.24899	3.26294	3.29293	3.2972	3.31012	3.30248	3.29953	3.38055	3.37307	3.39732	3.41488	3.41354	3.41081	3.31824	3.37132	3.44585	3.45875	3.46934	3.47785	3.48451	3.48952	3.49811	3.59938	3.66652	3.7194	3.8415	3.89495	3.94058	4.01222	4.20853	4.17583	4.11046	4.17173	4.39696	4.5057	4.53354	4.45131	4.46028	4.71723	4.86109	4.93663	4.95347	4.91045	4.91761	5.01354	5.1442	5.11467	5.06793	5.18203	5.47693	5.66757	5.65885	5.58757	5.61293	5.79239	5.86645	5.80271	5.97283	5.96315	5.9676	6.21007	6.49056	6.41959	6.35374	6.23611	6.12999	6.53431	7.21093	8.0154	8.44166	9.39238	9.52971	10.3048	10.7422	11.6829	11.5369	12.449	12.7801	12.7398	13.8057	14.6143	14.2825	15.0061	15.0877	16.0143	15.5512	15.6202	16.4147	16.9542	17.4723	17.2016	17.9639	17.2736	17.6563	18.1225	19.0749	18.7695	19.2319	19.4002	20.5606	20.7328	20.3249	20.4967	20.4002	20.2825	20.9206	21.6028	21.2466	20.447	21.3282	22.4584	22.2089	22.7164	21.5696	22.0914	22.4254	22.2027	23.1716	24.2416	23.388	24.1875	23.5685	23.8503	24.8113	25.4758	25.2291	24.1304	24.5485	24.9383	24.8234	25.0346	24.7102	24.3254	24.1059	23.994	25.1601	24.4546	25.0108	24.6803	24.7689	24.5861	26.6235	24.3633	24.3592	24.8348	25.2465	24.936	25.5063	25.4318	25.5178	25.7328
473.1	6.76977e-05	-0.015979	0.0194239	-0.0206244	-0.0319995	-0.12246	0.0053645	-0.0167743	-0.0231647	0.00399747	0.027691	0.471687	2.47278	6.75928	7.57545	6.01216	4.67106	4.32	4.06534	4.00243	4.11157	3.98023	3.94495	3.77763	3.74605	3.92825	3.84562	3.62419	3.53847	3.58069	3.44012	3.47178	3.49823	3.47023	3.45371	3.29124	3.36907	3.35358	3.32199	3.29424	3.35837	3.36137	3.29949	3.33864	3.33576	3.35938	3.29771	3.31256	3.37996	3.34001	3.41223	3.41444	3.41507	3.47708	3.44829	3.40695	3.31735	3.39221	3.45925	3.48138	3.49987	3.515	3.52706	3.53636	3.50764	3.57567	3.61985	3.6927	3.87702	3.91595	3.91531	3.96345	4.15259	4.07705	3.98686	4.0319	4.275	4.35628	4.38249	4.2698	4.33015	4.59626	4.68283	4.74759	4.75503	4.68638	4.7166	4.80788	4.90447	4.87883	4.76083	4.89789	5.19278	5.36535	5.3506	5.27506	5.28754	5.40372	5.56379	5.51627	5.64597	5.58383	5.57846	5.82445	6.06278	5.99639	5.94862	5.78841	5.66138	6.10319	6.54904	7.30722	7.71823	8.46871	8.57818	9.19897	9.62866	10.4594	10.2744	11.0887	11.3898	11.2839	12.2054	12.9248	12.5797	13.2428	13.2726	14.089	13.7039	13.7197	14.4627	14.896	15.3395	15.0474	15.779	15.0951	15.4339	15.8393	16.66	16.4076	16.8342	17.0688	17.9044	18.0159	17.7579	17.8648	17.7246	17.6366	18.1679	18.7789	18.5317	17.8125	18.5968	19.5499	19.2966	19.7899	18.7251	19.2218	19.4822	19.2791	20.0846	21.046	20.3327	21.0793	20.4702	20.7797	21.4789	22.1252	21.8575	20.9147	21.3165	21.6942	21.4627	21.6904	21.468	21.069	20.9286	20.8174	21.8424	21.2078	21.6953	21.438	21.5091	21.3135	23.0776	21.187	21.1092	21.6173	21.9295	21.6096	22.1259	22.0954	22.017	22.374
474	0.0258987	0.0188518	0.0265498	-0.0725435	0.0313154	-0.0554248	-0.018258	0.0301224	-0.000516311	0.0601684	0.0458849	0.458696	2.59563	6.98344	7.82557	6.13044	4.73295	4.37734	4.11738	4.01825	4.08318	3.97968	3.91466	3.80973	3.81136	3.94037	3.80579	3.68195	3.56744	3.60141	3.50256	3.57046	3.53663	3.49721	3.48268	3.35303	3.44647	3.40761	3.35977	3.23639	3.41791	3.42324	3.32137	3.38918	3.36648	3.38888	3.3228	3.3793	3.42226	3.41504	3.48966	3.48031	3.45329	3.48026	3.47243	3.46648	3.37318	3.45439	3.50601	3.52427	3.53944	3.55178	3.56156	3.56903	3.49153	3.5475	3.63746	3.6742	3.77868	3.80836	3.82742	3.9175	4.08451	3.98848	3.96658	4.04203	4.19279	4.26743	4.29067	4.20459	4.23315	4.43107	4.58898	4.59977	4.59293	4.56691	4.56681	4.63899	4.69315	4.67788	4.5987	4.71345	5.00475	5.088	5.07381	5.0408	5.07119	5.17189	5.26735	5.24662	5.35724	5.29837	5.31507	5.54818	5.7487	5.69378	5.64437	5.49556	5.39018	5.67615	6.11527	6.74817	7.11369	7.80269	7.85078	8.42714	8.71415	9.45694	9.25434	9.92834	10.222	10.1103	10.8848	11.526	11.1811	11.8062	11.7609	12.5043	12.0769	12.1615	12.7727	13.1821	13.514	13.3201	13.8545	13.3382	13.5909	13.9666	14.6152	14.4212	14.7901	14.9264	15.7033	15.8478	15.5358	15.6167	15.5761	15.5038	15.966	16.4935	16.2132	15.5849	16.2415	17.1046	16.8859	17.217	16.4075	16.7858	17.0075	16.8174	17.5277	18.3794	17.7455	18.3906	17.8838	18.0832	18.7014	19.3382	19.1523	18.2928	18.5904	18.9482	18.7429	18.9115	18.6276	18.3963	18.2654	18.1935	19.0426	18.46	18.9196	18.6911	18.7463	18.6306	20.0993	18.472	18.4438	18.7161	19.1314	18.8403	19.241	19.2338	19.1914	19.4244
475	0.0274272	-0.00869322	-0.016926	-0.0119394	0.0212833	-0.0576941	0.0241047	0.0325304	0.0451346	0.0411993	0.00735964	0.445024	2.70913	7.14028	8.19661	6.20755	4.8704	4.451	4.17453	4.08221	4.1938	4.03326	4.02014	3.82591	3.82809	4.02041	3.89501	3.75247	3.58268	3.66896	3.60021	3.70987	3.56951	3.51605	3.54027	3.38625	3.49902	3.40461	3.42012	3.35592	3.52278	3.4899	3.40069	3.45938	3.45859	3.49033	3.40518	3.4711	3.49583	3.48053	3.57923	3.49414	3.47788	3.56884	3.50797	3.52609	3.42381	3.52799	3.55998	3.56751	3.57364	3.57851	3.58227	3.58506	3.57572	3.61045	3.67073	3.708	3.8103	3.90504	3.94149	3.97353	4.09031	4.05879	3.96243	3.97748	4.15458	4.26738	4.30351	4.19018	4.17955	4.36038	4.4912	4.54233	4.56141	4.49271	4.46496	4.55264	4.57834	4.515	4.48315	4.63202	4.84395	4.91561	4.90016	4.87702	4.9174	5.03103	5.08592	5.08447	5.1834	5.12344	5.11442	5.30175	5.47262	5.41637	5.39298	5.24839	5.14358	5.41561	5.78421	6.31408	6.63294	7.22716	7.29491	7.70072	8.00913	8.63446	8.42137	9.07223	9.29526	9.19114	9.85149	10.496	10.0314	10.6406	10.5354	11.2209	10.8875	10.8462	11.4669	11.7938	12.0619	11.8667	12.3991	11.9354	12.2019	12.5182	13.0617	12.839	13.176	13.257	13.9282	14.0682	13.8873	13.8601	13.8711	13.683	14.13	14.6426	14.3751	13.8001	14.456	15.1231	14.95	15.2754	14.4623	14.8946	15.0816	14.915	15.5397	16.2639	15.6968	16.2262	15.8042	15.9569	16.5585	17.0118	16.8175	16.0814	16.4328	16.6886	16.5802	16.6469	16.4486	16.2611	16.0863	16.0214	16.7225	16.3032	16.6502	16.4796	16.4992	16.4043	17.6934	16.2848	16.2655	16.6033	16.8109	16.6375	16.9687	16.9218	16.9223	17.1692
475.9	-0.0088545	0.021054	0.0180076	-0.0373492	-0.0193299	-0.0680944	0.0192229	-0.00468936	-0.0186993	0.063959	-0.00357164	0.433481	2.80169	7.14959	8.55037	6.26897	4.9996	4.56432	4.22256	4.15626	4.23573	4.10827	4.0335	3.80302	3.86416	4.00558	3.95385	3.78356	3.64001	3.73193	3.61567	3.7296	3.6187	3.57843	3.59493	3.46519	3.58194	3.44292	3.52565	3.42904	3.58038	3.55872	3.44018	3.49386	3.4747	3.5029	3.44812	3.46718	3.50711	3.52029	3.63506	3.5202	3.50044	3.55235	3.57585	3.56117	3.4474	3.59	3.61111	3.61387	3.6161	3.61785	3.61918	3.62015	3.60839	3.68482	3.72825	3.73544	3.83744	3.88973	3.89577	3.91742	4.06194	3.95746	3.86739	3.92189	4.13664	4.19381	4.19715	4.09285	4.10085	4.35196	4.40712	4.43742	4.45506	4.37387	4.3875	4.41635	4.48699	4.44353	4.33855	4.49431	4.74559	4.83281	4.80574	4.70398	4.74344	4.863	4.94024	4.85071	4.96328	4.94085	4.92761	5.09353	5.27641	5.24001	5.16559	5.01423	4.9374	5.1562	5.45323	5.90339	6.17377	6.71123	6.82219	7.08211	7.41975	8.00946	7.75978	8.29544	8.49106	8.35311	9.0576	9.48911	9.2047	9.64398	9.62403	10.1351	9.82454	9.8647	10.3005	10.5843	10.856	10.725	11.2071	10.6845	10.8776	11.214	11.7142	11.5132	11.7941	11.9023	12.5135	12.5697	12.3866	12.4426	12.3658	12.2774	12.6156	13.0944	12.7822	12.3462	12.7895	13.521	13.2958	13.5562	12.8874	13.2708	13.3753	13.232	13.8343	14.4523	13.9963	14.4648	13.9982	14.2246	14.7605	15.1813	14.9752	14.2842	14.5482	14.7514	14.7289	14.7823	14.6081	14.41	14.3497	14.2257	14.8735	14.5153	14.8006	14.5918	14.5971	14.5409	15.6822	14.4192	14.4682	14.7402	14.9254	14.788	15.0138	15.0646	14.9972	15.2332
476.9	0.0178505	0.00973412	-0.0072388	-0.00962816	0.000283631	-0.102553	0.0354304	-0.0139725	0.0674411	0.0418173	-0.0456861	0.401685	2.90763	7.27153	9.05448	6.33622	5.0652	4.57778	4.27605	4.13381	4.32863	4.07693	4.06698	3.94164	3.9537	4.14413	3.96627	3.80796	3.65948	3.70885	3.61324	3.85285	3.67396	3.6796	3.65115	3.51415	3.68192	3.52088	3.49257	3.48198	3.63748	3.58734	3.51192	3.6238	3.58501	3.55884	3.42524	3.58301	3.55802	3.55827	3.67966	3.63492	3.60386	3.66278	3.63661	3.64408	3.48858	3.67039	3.68248	3.68327	3.68391	3.68441	3.68478	3.68506	3.65815	3.75626	3.76626	3.73451	3.84866	3.89675	3.93167	3.98043	4.07064	4.01346	3.93349	3.89967	4.07822	4.17792	4.18906	4.07694	4.10298	4.29806	4.39856	4.39146	4.39266	4.30626	4.29412	4.41648	4.46599	4.35311	4.30047	4.45375	4.64124	4.75382	4.67451	4.61643	4.64733	4.73004	4.84011	4.77674	4.89276	4.83021	4.82684	4.9806	5.13985	5.10072	5.08487	4.887	4.75871	4.98531	5.23807	5.69538	5.85216	6.37912	6.38428	6.69714	6.97322	7.45787	7.27541	7.74261	7.87794	7.79639	8.32349	8.73717	8.4516	8.92547	8.83843	9.35821	9.03167	9.00398	9.47984	9.77228	9.97652	9.77874	10.204	9.77923	9.98739	10.2422	10.6433	10.5299	10.7457	10.8452	11.3404	11.4411	11.2362	11.247	11.1902	11.1472	11.4573	11.8099	11.5653	11.1535	11.6298	12.2148	12.0201	12.3764	11.6882	12.0099	12.1064	11.9554	12.4791	13.0808	12.6028	13.0302	12.6836	12.8368	13.2809	13.6245	13.4797	12.9406	13.1482	13.3843	13.2578	13.3827	13.1849	13.0071	12.8957	12.8405	13.4223	13.0834	13.2795	13.1526	13.2559	13.1288	14.095	12.9856	13.0334	13.2468	13.453	13.3006	13.5091	13.5037	13.5486	13.6719
477.8	-0.00172322	0.00904704	-0.00899195	-0.0418348	-0.00294597	-0.0780525	-0.0275738	0.026362	0.023108	0.0798816	-0.0290191	0.393937	3.0496	7.28915	9.54042	6.50329	5.19459	4.69325	4.37067	4.31631	4.36064	4.12101	4.15808	3.90545	3.97654	4.20027	4.06032	3.86124	3.731	3.81462	3.60187	3.82148	3.74944	3.68664	3.71008	3.59701	3.76439	3.56969	3.63173	3.5249	3.65478	3.65768	3.55976	3.67222	3.5918	3.62966	3.55176	3.68132	3.6246	3.62984	3.7922	3.69636	3.67514	3.71229	3.6702	3.67928	3.57576	3.74898	3.75311	3.75298	3.75276	3.75246	3.75208	3.75161	3.69631	3.77561	3.82186	3.8086	3.87063	3.92753	3.92693	3.94079	4.09139	3.95912	3.88592	3.96042	4.10131	4.14891	4.20149	4.08552	4.07575	4.22672	4.37874	4.42441	4.42017	4.29217	4.29686	4.36026	4.42943	4.34798	4.23495	4.33172	4.57115	4.68442	4.61676	4.52288	4.64037	4.71578	4.76677	4.71552	4.79913	4.7482	4.75432	4.91141	5.02923	4.96958	4.95832	4.77616	4.66045	4.82766	5.01821	5.49241	5.67498	6.09292	6.08337	6.37301	6.58105	7.04622	6.85278	7.2675	7.45071	7.25686	7.7551	8.2279	7.93616	8.26637	8.18573	8.68175	8.35785	8.31226	8.789	8.99485	9.2388	9.00752	9.38698	8.9889	9.19439	9.4583	9.77707	9.68473	9.87303	9.98295	10.3511	10.4942	10.3205	10.3327	10.2661	10.2035	10.4808	10.8448	10.6165	10.1494	10.5813	11.173	11.0508	11.1595	10.6388	10.9537	11.0351	10.8912	11.3738	11.9908	11.48	11.9225	11.5204	11.7556	12.0593	12.4497	12.2842	11.7019	11.9068	12.1561	12.071	12.1594	11.9893	11.7982	11.7743	11.6868	12.1119	11.853	12.0766	11.9291	11.9638	11.9598	12.8342	11.8491	11.8157	12.0736	12.2069	12.1365	12.3024	12.2778	12.2501	12.445
478.8	-0.00669696	-0.00304028	-0.00770235	-0.00770939	0.0232108	-0.0505176	-0.0202627	0.0387362	0.0501008	0.0843414	-0.0131573	0.369525	3.19431	7.34519	10.1129	6.62903	5.35427	4.80351	4.41575	4.33849	4.43805	4.23425	4.22896	4.01988	4.05614	4.28838	4.12532	3.93849	3.81978	3.92126	3.80545	3.95988	3.77963	3.77777	3.81475	3.61346	3.86707	3.63331	3.68633	3.60861	3.76638	3.75479	3.57992	3.76866	3.68378	3.72214	3.65245	3.73155	3.62909	3.73619	3.84864	3.74486	3.73232	3.77275	3.76556	3.78293	3.64006	3.78501	3.79346	3.80008	3.80544	3.80968	3.81291	3.81528	3.74069	3.80109	3.91588	3.87934	3.96469	4.01493	3.97797	3.99689	4.12125	4.03985	3.93812	3.96598	4.1583	4.18364	4.19953	4.09052	4.07788	4.27911	4.38889	4.43181	4.39325	4.25203	4.2995	4.35082	4.39059	4.29376	4.22276	4.32583	4.53296	4.64643	4.60194	4.54467	4.57959	4.70272	4.76043	4.6641	4.75832	4.68894	4.67348	4.81111	4.98393	4.91198	4.8511	4.67317	4.57385	4.71669	4.95439	5.3032	5.45751	5.89465	5.84745	6.12625	6.28791	6.78968	6.51048	6.85531	7.03295	6.90896	7.34797	7.75024	7.49119	7.7816	7.69724	8.1412	7.84313	7.84279	8.25435	8.44368	8.60218	8.41232	8.72614	8.36559	8.49156	8.78748	9.11683	9.0295	9.15305	9.19935	9.62699	9.73657	9.53868	9.58755	9.47136	9.44825	9.66863	10.0609	9.80454	9.42263	9.77153	10.3512	10.1181	10.3436	9.82222	10.0757	10.1973	10.0851	10.494	10.9592	10.6384	10.9385	10.6055	10.7234	11.1061	11.4182	11.2907	10.7322	10.9825	11.1968	11.1146	11.2109	11.0711	10.8658	10.7952	10.73	11.1367	10.9134	11.0974	10.9475	11.0096	11.0057	11.7585	10.8616	10.8389	11.0319	11.2337	11.1437	11.3406	11.3004	11.2823	11.439
479.7	-0.0261465	0.04557	0.034344	0.00533059	-0.00868543	-0.0931973	0.04414	2.10071e-05	0.0065195	0.0577718	-0.0204545	0.302859	3.22327	7.41127	10.546	6.81934	5.47547	4.90727	4.53291	4.45683	4.56769	4.27471	4.31795	4.06823	4.17034	4.35195	4.15805	3.94374	3.92626	3.96431	3.78141	4.01455	3.80223	3.90361	3.85468	3.68768	3.88533	3.71074	3.74853	3.69894	3.83483	3.76515	3.72672	3.80969	3.75166	3.77307	3.68017	3.76525	3.70543	3.68103	3.89895	3.80384	3.79146	3.88265	3.79229	3.82248	3.68995	3.84086	3.84195	3.84284	3.84355	3.84411	3.84452	3.84482	3.80939	3.84568	3.89149	3.92058	3.96795	3.96089	4.04958	4.06779	4.16116	4.08411	3.97557	3.98962	4.13646	4.18548	4.23276	4.11866	4.11946	4.30069	4.36309	4.42071	4.40851	4.24569	4.27705	4.37289	4.36973	4.2932	4.20713	4.31794	4.50657	4.64071	4.61175	4.51977	4.51834	4.6114	4.7055	4.58671	4.67259	4.61143	4.64805	4.799	4.91367	4.85366	4.82464	4.67743	4.5938	4.70129	4.86481	5.15261	5.24509	5.6535	5.65495	5.90078	6.04401	6.50914	6.23646	6.59153	6.69528	6.59222	6.90648	7.30683	7.07353	7.31453	7.29031	7.65499	7.37689	7.32313	7.72524	7.89106	8.10447	7.89492	8.27684	7.88984	7.99963	8.15891	8.52343	8.33414	8.52724	8.57429	8.93365	9.05956	8.90545	8.87829	8.78156	8.80618	9.00833	9.28558	9.04525	8.69203	9.09752	9.57592	9.4546	9.51981	9.16207	9.36588	9.41491	9.32451	9.74918	10.1702	9.84454	10.1472	9.80253	9.94517	10.2899	10.567	10.3887	9.93689	10.1203	10.3334	10.2129	10.3215	10.1839	10.0464	9.96699	9.9257	10.2918	10.0726	10.2498	10.1206	10.1262	10.0853	10.8261	9.98785	10.0338	10.2402	10.2954	10.2164	10.402	10.4016	10.3247	10.4805
480.6	-0.019417	-0.00193664	0.0148434	0.0213307	0.00950903	-0.041556	0.0472266	-0.0155782	0.0373195	0.0964448	0.00683141	0.350633	3.29653	7.56212	10.9872	7.0197	5.634	4.97096	4.60681	4.54174	4.60346	4.36915	4.39068	4.16456	4.23669	4.41095	4.18201	4.00957	4.00855	4.09221	3.92438	4.18292	3.91758	3.97638	3.96997	3.79752	4.00249	3.7586	3.82243	3.79576	3.96962	3.84889	3.81606	3.90605	3.84719	3.81178	3.78723	3.90727	3.7857	3.90197	4.02993	3.92912	3.93355	3.90138	3.924	3.92603	3.84853	3.9233	3.93115	3.9377	3.94305	3.94733	3.95064	3.9531	3.93291	3.93843	3.95442	3.98037	4.09811	4.08552	4.07277	4.12459	4.22302	4.08608	3.99763	4.02855	4.18384	4.21309	4.25564	4.14449	4.13872	4.31473	4.44736	4.47114	4.43413	4.29867	4.34601	4.38553	4.41746	4.32198	4.2275	4.36236	4.54869	4.64814	4.56774	4.48224	4.50536	4.62605	4.72227	4.62568	4.70069	4.58658	4.6317	4.76445	4.92354	4.86992	4.84238	4.69444	4.60566	4.59082	4.7387	5.09637	5.19912	5.56629	5.55071	5.70161	5.84403	6.21179	6.00953	6.28799	6.43602	6.34553	6.67571	7.02224	6.7598	6.97885	6.91167	7.27849	7.0516	6.9634	7.31326	7.50967	7.5868	7.41983	7.73078	7.44655	7.48641	7.6913	7.9596	7.90794	8.00942	8.04823	8.43865	8.45561	8.34313	8.29856	8.22763	8.25724	8.42225	8.75019	8.44978	8.09106	8.49629	8.95394	8.77672	8.91068	8.51915	8.71414	8.74411	8.68483	9.00073	9.46421	9.11557	9.46938	9.12148	9.23193	9.53046	9.82479	9.69308	9.25826	9.4341	9.64801	9.46574	9.56094	9.4202	9.30697	9.24734	9.2008	9.59004	9.32737	9.439	9.41928	9.42381	9.37597	10.0464	9.26909	9.26427	9.46822	9.54896	9.4802	9.65828	9.62138	9.5235	9.72326
481.6	0.0261008	-0.0131006	-0.0317465	-0.00827374	-0.0106211	-0.0526601	0.0595544	-0.0251014	-0.00574414	0.0875662	0.00486399	0.295994	3.42123	7.72496	11.3345	7.22139	5.7493	5.10615	4.72389	4.62501	4.66183	4.47108	4.38704	4.13934	4.3351	4.45838	4.24782	4.08685	4.08595	4.13335	3.89749	4.19115	3.96804	4.02446	4.02719	3.87179	4.01551	3.85492	3.89753	3.85817	4.02368	3.97212	3.87622	3.98166	3.94293	3.91452	3.85102	3.90591	3.82901	3.93261	4.04081	3.93467	3.99941	3.9769	3.96366	3.93008	3.8353	3.993	3.99544	3.99744	3.99903	4.00028	4.00121	4.00187	3.9309	4.01503	4.0026	3.98106	4.10153	4.12109	4.15536	4.18253	4.25356	4.16089	4.01862	4.03692	4.23805	4.26884	4.28029	4.12153	4.11593	4.38303	4.46416	4.46957	4.41578	4.27561	4.31286	4.33915	4.4005	4.34727	4.27102	4.32058	4.48597	4.60551	4.60501	4.49157	4.53262	4.61612	4.65215	4.57479	4.67813	4.60314	4.60108	4.71497	4.83116	4.77009	4.76753	4.58388	4.48198	4.58982	4.69272	4.96102	5.04956	5.43584	5.40042	5.50575	5.67103	5.97819	5.76558	6.07093	6.1061	6.08975	6.33618	6.69351	6.41083	6.62259	6.4966	6.84013	6.58954	6.55621	6.91161	7.10769	7.18304	7.01708	7.29019	6.92649	7.07181	7.27037	7.49084	7.39207	7.51573	7.614	7.84437	7.86859	7.74307	7.80455	7.69661	7.69535	7.84577	8.13008	7.86236	7.49728	7.8808	8.27368	8.14629	8.28418	7.9467	8.13869	8.12927	8.0341	8.3985	8.8072	8.50966	8.7478	8.43479	8.55004	8.80941	9.08153	8.93778	8.56933	8.70081	8.86595	8.78834	8.89966	8.74494	8.57725	8.59768	8.48997	8.78108	8.6216	8.77782	8.66182	8.67045	8.65338	9.18918	8.55772	8.60625	8.73409	8.83452	8.75454	8.87997	8.93014	8.84799	8.9634
482.5	0.00119398	0.0133379	-0.0188571	-0.00598817	-0.0169672	-0.023393	0.0378132	-0.014842	0.0661001	0.0920163	-0.0398128	0.387145	3.4203	7.96676	11.6343	7.39917	5.91155	5.13492	4.80222	4.73432	4.75875	4.51645	4.42673	4.30021	4.41201	4.49526	4.31461	4.15933	4.1714	4.14517	4.06196	4.27	4.10379	4.11612	4.10388	3.98224	4.14686	3.97418	3.95623	3.92289	4.10748	3.99719	3.98245	4.04518	4.04527	3.98331	3.94714	4.06492	3.94464	3.96649	4.12773	4.0387	4.09775	4.05248	4.05211	4.05295	3.91933	4.08457	4.09617	4.10575	4.1135	4.11961	4.12425	4.12763	4.05772	4.10789	4.16366	4.17745	4.21035	4.19583	4.17497	4.21717	4.30731	4.19272	4.12421	4.11393	4.3081	4.37491	4.37672	4.20415	4.20157	4.42364	4.51629	4.55901	4.49482	4.31788	4.38765	4.40298	4.4401	4.36152	4.2906	4.35554	4.53933	4.63693	4.60477	4.47585	4.5316	4.61241	4.68946	4.60892	4.70722	4.61876	4.63239	4.7353	4.87291	4.76471	4.76594	4.58446	4.47961	4.578	4.6521	4.8652	4.97652	5.3696	5.23856	5.42645	5.51475	5.86287	5.59248	5.86419	5.90956	5.77105	6.06912	6.37031	6.07528	6.34929	6.23052	6.53606	6.3695	6.25784	6.56028	6.70727	6.80653	6.63987	6.90862	6.59417	6.63632	6.77396	7.06191	7.00474	7.02994	7.1045	7.34636	7.36085	7.2581	7.29801	7.22274	7.1482	7.32757	7.5958	7.35147	7.0683	7.37506	7.71956	7.64938	7.73086	7.42068	7.57819	7.55671	7.50388	7.78518	8.24591	7.87813	8.10647	7.82244	7.98429	8.21782	8.43874	8.33758	7.91159	8.06087	8.24853	8.15631	8.23746	8.08528	7.90677	7.93915	7.88229	8.15926	7.94722	8.10654	7.9561	8.05317	8.04821	8.50107	7.88253	7.94901	8.07803	8.15119	8.07031	8.19999	8.21108	8.12794	8.37116
483.5	-0.00361697	0.0480501	0.0258527	0.017246	-0.0157972	-0.0847401	0.0408696	-0.0800728	0.0263389	0.0744197	0.0381345	0.380068	3.49296	8.29429	11.8094	7.61243	6.06867	5.30523	4.87583	4.80348	4.84449	4.59163	4.53085	4.39178	4.51001	4.59998	4.42529	4.25027	4.22996	4.22477	4.07799	4.3211	4.11484	4.22967	4.21552	4.08218	4.20586	4.00287	4.0076	4.00008	4.14337	4.104	3.99725	4.13963	4.09068	4.08792	4.03585	4.12249	4.02863	4.09292	4.18823	4.08616	4.15377	4.14299	4.12675	4.11643	4.01314	4.15662	4.17535	4.19098	4.20377	4.21398	4.22188	4.22773	4.13783	4.15573	4.18096	4.14431	4.1999	4.22431	4.26774	4.31203	4.37492	4.21157	4.12164	4.1242	4.33184	4.36713	4.36765	4.24489	4.23735	4.43696	4.55339	4.55835	4.52716	4.36405	4.3988	4.44281	4.46986	4.39131	4.24823	4.33993	4.54376	4.64253	4.6472	4.50691	4.5041	4.63874	4.6598	4.5928	4.68281	4.59711	4.59826	4.7074	4.84879	4.77135	4.7293	4.53347	4.43963	4.47741	4.57721	4.82624	4.94641	5.19951	5.1126	5.24004	5.30428	5.56495	5.41039	5.64876	5.73052	5.5907	5.81693	6.09596	5.81539	6.02267	5.89567	6.20657	5.95408	5.89703	6.20322	6.3055	6.41782	6.25998	6.44001	6.16764	6.27269	6.33045	6.59384	6.47467	6.52948	6.64498	6.88283	6.9016	6.79254	6.73418	6.67373	6.67104	6.81201	7.02483	6.80567	6.52258	6.82784	7.17134	7.01503	7.15466	6.87343	6.96382	6.96742	6.90872	7.15705	7.53884	7.24935	7.47718	7.20001	7.28594	7.52916	7.73823	7.62623	7.20825	7.42858	7.56422	7.48788	7.55992	7.46492	7.26987	7.27204	7.20561	7.46028	7.31847	7.42607	7.281	7.3735	7.3295	7.79389	7.26119	7.29401	7.4049	7.45243	7.39489	7.48229	7.56864	7.40867	7.56063
484.4	0.000673351	0.0155677	-0.000192636	-0.00831609	-0.00991775	-0.0371236	0.0502439	-0.0555492	0.0151668	0.055539	0.0233139	0.425461	3.53253	8.59377	11.893	7.81651	6.2265	5.42472	4.98477	4.88593	4.8689	4.71428	4.6754	4.46587	4.54407	4.63293	4.47228	4.30422	4.33511	4.26616	4.23469	4.35933	4.17872	4.26694	4.26758	4.17946	4.26133	4.09691	4.13778	4.0981	4.26317	4.15246	4.1233	4.18813	4.17977	4.17277	4.10029	4.18208	4.12639	4.14374	4.25387	4.19265	4.25111	4.24281	4.17543	4.16835	4.04932	4.21488	4.22917	4.24097	4.25051	4.25802	4.26372	4.26786	4.23159	4.24811	4.25946	4.25428	4.30552	4.31462	4.34172	4.33501	4.44674	4.32228	4.24993	4.25755	4.40485	4.456	4.47166	4.29252	4.30085	4.45882	4.57155	4.58496	4.53181	4.38855	4.44591	4.4725	4.47833	4.43106	4.31146	4.38908	4.55679	4.67737	4.62269	4.49881	4.51902	4.62528	4.67745	4.59475	4.68231	4.572	4.55018	4.70313	4.83806	4.76193	4.72808	4.5238	4.42956	4.48868	4.54209	4.76854	4.79025	5.11007	5.05567	5.0793	5.19077	5.47676	5.20431	5.41266	5.50285	5.31899	5.59154	5.79332	5.53856	5.75019	5.63518	5.87319	5.6513	5.61301	5.83616	5.93898	6.07161	5.90248	6.07584	5.79957	5.84844	6.00949	6.14626	6.06053	6.13301	6.19298	6.40323	6.45953	6.29189	6.31348	6.19074	6.1583	6.31715	6.55527	6.27938	5.98522	6.23387	6.62649	6.47883	6.56193	6.3053	6.41962	6.43173	6.35078	6.65004	6.94107	6.67545	6.85902	6.56365	6.72136	6.87261	7.10118	7.01786	6.61868	6.80226	6.87938	6.86561	6.91143	6.84751	6.63637	6.66199	6.53921	6.81757	6.71613	6.77385	6.69956	6.74333	6.7146	7.07559	6.6015	6.63304	6.74413	6.77979	6.7458	6.82388	6.82003	6.77241	6.92613
485.4	0.00892895	0.00936318	0.00352178	0.0463092	0.0156489	-0.0321784	0.037932	-0.0236516	0.0315214	0.0061726	-0.0242321	0.533356	3.59637	9.03105	11.993	8.11835	6.42723	5.56089	5.10238	5.02226	5.01233	4.80437	4.74594	4.55812	4.72706	4.79207	4.56778	4.43695	4.40584	4.37064	4.3193	4.47495	4.32464	4.38538	4.35311	4.29863	4.34876	4.20669	4.25508	4.22978	4.31738	4.26145	4.23574	4.30291	4.26745	4.24955	4.23134	4.30791	4.24266	4.29828	4.41727	4.34229	4.36458	4.34148	4.36241	4.32898	4.25092	4.42488	4.42497	4.42506	4.42512	4.42517	4.4252	4.42523	4.33977	4.33838	4.34602	4.37923	4.45073	4.43883	4.47535	4.46656	4.55137	4.3837	4.30123	4.3225	4.44358	4.50831	4.56533	4.34939	4.35327	4.54873	4.6379	4.63317	4.60432	4.48827	4.47379	4.53051	4.54065	4.48611	4.3864	4.46294	4.676	4.71531	4.65484	4.57554	4.59587	4.66113	4.72472	4.68566	4.73582	4.59638	4.63161	4.73423	4.85958	4.80479	4.7946	4.58546	4.48844	4.49289	4.50658	4.73477	4.73909	5.0385	4.93969	5.03457	5.08743	5.30926	5.04759	5.29348	5.34929	5.15629	5.37255	5.59542	5.32626	5.50414	5.4087	5.6483	5.38867	5.3116	5.56831	5.63057	5.74897	5.6158	5.71754	5.49679	5.47552	5.65206	5.79382	5.66133	5.72348	5.81872	5.95406	5.99318	5.84311	5.86541	5.76429	5.68227	5.90184	6.04326	5.8097	5.55583	5.84743	6.13109	6.01112	6.04825	5.77683	5.95813	5.92232	5.86256	6.06201	6.31582	6.13154	6.3073	6.0629	6.15041	6.33154	6.55975	6.3907	6.04123	6.21672	6.3083	6.18889	6.31254	6.21201	6.04169	6.1158	6.02375	6.1752	6.09329	6.13583	6.08976	6.10802	6.13149	6.42956	6.00048	6.07741	6.14328	6.16638	6.13284	6.22096	6.25898	6.1774	6.30272
486.3	0.00380627	-0.00758384	-0.0237275	0.02002	-0.00432403	-0.0328823	0.0724416	-0.0808347	0.0403945	0.0350842	0.013705	0.584874	3.62421	9.36651	11.9576	8.34231	6.56996	5.68109	5.2187	5.1346	5.07182	4.8964	4.82519	4.67144	4.82067	4.86345	4.71681	4.54806	4.53105	4.4647	4.45516	4.54912	4.41187	4.45243	4.44875	4.42535	4.42178	4.31352	4.3375	4.3233	4.4271	4.3921	4.33455	4.39143	4.37049	4.35816	4.31439	4.38201	4.31572	4.37135	4.4861	4.41616	4.4301	4.41507	4.40707	4.362	4.32384	4.45895	4.45872	4.45825	4.45756	4.45666	4.45558	4.45434	4.40843	4.44333	4.40696	4.38795	4.50694	4.52593	4.51373	4.51537	4.60844	4.44055	4.37291	4.38931	4.50265	4.53625	4.58192	4.42205	4.44153	4.62941	4.70525	4.68047	4.64796	4.49316	4.56873	4.57993	4.57024	4.48238	4.37915	4.49802	4.60483	4.68512	4.64846	4.55216	4.58085	4.69241	4.71008	4.65758	4.73885	4.64951	4.63807	4.75509	4.89513	4.80812	4.78382	4.60886	4.51428	4.45	4.48901	4.69305	4.71356	4.99998	4.86979	4.87638	5.0378	5.19382	4.91256	5.06802	5.15465	5.00677	5.10203	5.34905	5.06636	5.23211	5.12045	5.30669	5.08386	5.01233	5.24778	5.32931	5.40727	5.23944	5.34925	5.13648	5.15801	5.25901	5.35786	5.30376	5.38437	5.34433	5.50867	5.60926	5.35521	5.42585	5.3572	5.32845	5.41936	5.58625	5.35715	5.14678	5.31222	5.66866	5.49991	5.55246	5.31597	5.44487	5.43008	5.34338	5.53469	5.81514	5.57568	5.74825	5.50312	5.65685	5.75637	5.90274	5.86774	5.53874	5.62667	5.75877	5.63068	5.69662	5.65471	5.48732	5.56286	5.4649	5.64431	5.50131	5.52046	5.46609	5.51236	5.44814	5.80085	5.42311	5.47619	5.54447	5.58321	5.5217	5.5966	5.64246	5.5391	5.67802
487.3	-0.015564	0.0173529	0.00819058	-0.00898675	-0.0633115	-0.0642047	0.0259755	-0.0848788	0.035572	-0.00272613	0.012848	0.624312	3.58417	9.76848	11.9397	8.57722	6.70255	5.75147	5.29538	5.20995	5.14246	4.99706	4.8555	4.72437	4.89471	4.95241	4.7823	4.57191	4.57588	4.56717	4.52843	4.59199	4.51817	4.54909	4.43702	4.44622	4.46418	4.35154	4.35035	4.36475	4.479	4.36073	4.36286	4.47115	4.46679	4.3877	4.38267	4.42402	4.37276	4.50755	4.56197	4.47597	4.46609	4.45889	4.4656	4.41615	4.40467	4.49958	4.50634	4.51188	4.5163	4.51974	4.52231	4.52413	4.43175	4.48115	4.48014	4.46689	4.55856	4.53619	4.56893	4.56599	4.6012	4.4506	4.39992	4.39708	4.54866	4.57604	4.61154	4.39876	4.40448	4.62769	4.72233	4.72933	4.6635	4.49628	4.53851	4.56553	4.62966	4.52739	4.38012	4.44847	4.66167	4.76032	4.67548	4.58159	4.59587	4.71428	4.7325	4.65254	4.7542	4.60265	4.61055	4.71304	4.88857	4.78921	4.7604	4.56675	4.46728	4.40811	4.41518	4.60655	4.64825	4.82865	4.77818	4.76034	4.87163	4.9938	4.77259	4.88713	4.93561	4.78647	4.90462	5.18033	4.80039	5.00293	4.85229	5.07085	4.78553	4.73853	4.94556	4.984	5.02464	4.92215	4.97526	4.79195	4.80594	4.86263	5.00318	4.91747	4.95262	4.92966	5.15854	5.16905	5.02565	4.99046	4.91154	4.8869	4.97513	5.13905	4.87312	4.66049	4.89529	5.18862	5.0082	5.07002	4.85053	4.94665	4.86154	4.87077	5.04711	5.28154	5.08877	5.19993	5.05819	5.01849	5.24693	5.33702	5.29681	4.95806	5.13109	5.16344	5.10543	5.21107	5.06348	4.95777	5.00537	4.88272	5.02109	4.97388	4.96162	4.89598	4.95807	4.95312	5.23382	4.81305	4.90368	4.96703	5.02662	4.97951	4.97866	5.02643	4.97119	5.05083
488.2	0.0330326	0.044738	-0.0161757	-0.00640765	-0.0343965	-0.0470662	-0.000170963	-0.0586819	0.0745921	0.0622989	0.0300128	0.635835	3.6436	10.1443	11.9697	8.8182	6.92662	5.96438	5.45398	5.38323	5.28358	5.12848	4.99633	4.89879	5.03919	5.0782	4.84371	4.69047	4.71322	4.65849	4.68914	4.73494	4.5882	4.60629	4.57608	4.58111	4.57662	4.50124	4.47016	4.5195	4.59864	4.48429	4.49269	4.53837	4.53747	4.48605	4.48604	4.51425	4.46086	4.58868	4.63459	4.56103	4.59305	4.5801	4.5775	4.52672	4.52055	4.60753	4.61253	4.61662	4.61987	4.62238	4.62425	4.62556	4.55999	4.56557	4.54626	4.5798	4.64369	4.59565	4.62921	4.64144	4.72956	4.59069	4.49987	4.46996	4.6549	4.67005	4.68155	4.52043	4.56106	4.71163	4.78492	4.78029	4.73986	4.55433	4.60826	4.6051	4.64857	4.56455	4.4116	4.5172	4.70145	4.79679	4.72551	4.62423	4.64182	4.77491	4.80313	4.69945	4.77408	4.68025	4.67936	4.76755	4.9007	4.85341	4.79065	4.57519	4.50186	4.49509	4.42215	4.62379	4.59741	4.81086	4.69234	4.71799	4.78037	4.95859	4.62918	4.76268	4.84901	4.67429	4.83719	4.90109	4.75692	4.83093	4.68091	4.83212	4.56945	4.49585	4.72562	4.75842	4.83616	4.66632	4.75914	4.48133	4.5142	4.66214	4.67555	4.60534	4.72123	4.63401	4.80724	4.80962	4.67762	4.71986	4.56892	4.58581	4.6137	4.75511	4.59049	4.40357	4.46036	4.80769	4.64158	4.64015	4.46378	4.60566	4.55363	4.52482	4.59017	4.87326	4.68756	4.79457	4.56966	4.64701	4.76526	4.92979	4.79726	4.54228	4.6655	4.72438	4.68266	4.71881	4.6196	4.54058	4.53024	4.43844	4.59099	4.51991	4.4819	4.42576	4.49112	4.54467	4.70151	4.3797	4.45037	4.51948	4.52395	4.49185	4.55067	4.58223	4.48881	4.56954
489.2	-0.00342621	0.00689919	0.0195748	0.010317	-0.0386699	-0.0854622	0.0102817	-0.116123	0.0489004	0.0147326	0.00831578	0.703424	3.63245	10.4685	11.9343	9.03642	7.09074	6.089	5.61001	5.5326	5.39045	5.21751	5.03721	5.01526	5.18013	5.1511	4.88927	4.76913	4.76841	4.70658	4.8264	4.82345	4.69361	4.7302	4.65193	4.69425	4.65961	4.58443	4.52322	4.58153	4.6719	4.59209	4.58496	4.59175	4.63894	4.59658	4.59001	4.62688	4.54908	4.65344	4.69184	4.65781	4.68972	4.62748	4.60997	4.53147	4.59104	4.70046	4.70021	4.69974	4.69905	4.69814	4.69703	4.69573	4.57685	4.64482	4.64944	4.65546	4.70459	4.70449	4.66762	4.65994	4.80318	4.61701	4.54964	4.55884	4.69499	4.71057	4.75417	4.52953	4.54552	4.67572	4.85423	4.85167	4.75593	4.56807	4.67598	4.6334	4.64798	4.58645	4.47615	4.57328	4.7429	4.80933	4.79033	4.65919	4.66996	4.73333	4.78531	4.73157	4.81264	4.68007	4.69315	4.78464	4.9627	4.85537	4.79737	4.57812	4.48556	4.44873	4.42195	4.60492	4.55769	4.74526	4.69024	4.59992	4.73826	4.87848	4.59326	4.67687	4.70276	4.55175	4.60654	4.79191	4.50836	4.6736	4.49994	4.66739	4.38729	4.34501	4.53897	4.55853	4.57652	4.43127	4.53293	4.3344	4.33227	4.38983	4.43371	4.37485	4.42667	4.41143	4.50159	4.50351	4.38965	4.39611	4.30819	4.27281	4.35916	4.49448	4.25121	4.07141	4.21097	4.48054	4.30872	4.34401	4.16042	4.23287	4.17225	4.14116	4.21564	4.48329	4.33888	4.43035	4.1979	4.2575	4.34481	4.50477	4.40564	4.22262	4.24065	4.33664	4.25203	4.30617	4.18294	4.13354	4.14186	4.08945	4.19007	4.10534	4.08178	4.04548	4.01895	4.1094	4.3377	4.01192	4.05087	4.12112	4.1257	4.03658	4.07428	4.12905	4.04109	4.1416
490.1	-0.0064074	0.0357206	0.00715477	0.0219766	-0.00674749	-0.0634277	-0.0299223	-0.0435256	0.103503	0.0375258	-0.00413207	0.66051	3.66275	10.7076	11.9357	9.25579	7.29439	6.22045	5.69664	5.62643	5.4659	5.3002	5.09969	5.0801	5.29364	5.22931	4.92563	4.84772	4.86125	4.76196	4.84834	4.81203	4.76737	4.8135	4.70291	4.72281	4.63668	4.63813	4.63355	4.73005	4.75267	4.65513	4.67276	4.67839	4.68901	4.63292	4.60065	4.61484	4.6053	4.73277	4.76313	4.70617	4.75768	4.72624	4.70826	4.61826	4.67131	4.73839	4.74128	4.74362	4.74547	4.74689	4.74793	4.74865	4.63786	4.72569	4.67669	4.67075	4.72614	4.74433	4.72054	4.73867	4.84497	4.62141	4.53191	4.57104	4.73349	4.78868	4.78395	4.5687	4.58613	4.75827	4.90245	4.90475	4.80409	4.59897	4.67677	4.67901	4.69655	4.61798	4.52604	4.58864	4.73635	4.85948	4.82608	4.69859	4.66582	4.75889	4.8238	4.70324	4.80503	4.69301	4.73126	4.81881	4.92796	4.82748	4.81214	4.60456	4.49864	4.39983	4.44167	4.59406	4.5077	4.72737	4.54923	4.56933	4.60098	4.76815	4.47912	4.57623	4.5567	4.39145	4.45808	4.64087	4.41137	4.50146	4.37162	4.52074	4.21817	4.15666	4.35184	4.42804	4.39894	4.23469	4.31761	4.11013	4.08732	4.1509	4.21902	4.16026	4.16438	4.15302	4.25833	4.28832	4.13376	4.08212	4.00807	4.02691	4.00803	4.18733	3.93018	3.77952	3.92662	4.10364	3.96659	4.00501	3.86583	3.92263	3.91191	3.87483	3.92235	4.20305	3.95958	4.08959	3.90757	3.89151	3.98946	4.15126	4.06221	3.79867	3.89184	4.00451	3.90559	3.94831	3.87103	3.73571	3.8268	3.72627	3.77975	3.77885	3.73603	3.61593	3.70705	3.76388	3.89413	3.64456	3.66944	3.78201	3.73877	3.72335	3.71648	3.76116	3.71052	3.76056
491	-0.0479891	0.0103801	0.0236912	0.0162545	-0.00601385	-0.0744	-0.00200797	-0.0251561	0.0218658	-0.0048024	0.0332655	0.702779	3.68739	10.8644	11.9533	9.49249	7.46632	6.40359	5.88463	5.8182	5.62576	5.42295	5.20208	5.17304	5.34804	5.3289	5.08106	4.98553	4.99335	4.84279	5.02297	4.88977	4.80337	4.88127	4.7893	4.88034	4.72811	4.68256	4.65503	4.79744	4.80985	4.68118	4.79914	4.81628	4.75466	4.65632	4.71558	4.6616	4.65929	4.82892	4.82075	4.7865	4.79619	4.76852	4.79552	4.6611	4.7667	4.8418	4.84465	4.84695	4.84877	4.85016	4.85118	4.85188	4.77516	4.76953	4.76058	4.71102	4.79465	4.78292	4.83998	4.80596	4.89154	4.67551	4.62308	4.6376	4.80583	4.82823	4.83991	4.60676	4.65264	4.87231	4.91843	4.86905	4.83628	4.68283	4.75824	4.71267	4.78775	4.65374	4.56914	4.61957	4.81068	4.93369	4.8746	4.69625	4.71935	4.84591	4.86546	4.77133	4.84344	4.73909	4.73332	4.84615	5.00544	4.85299	4.81708	4.65401	4.5675	4.46487	4.44216	4.59658	4.51816	4.71353	4.59385	4.48796	4.55634	4.70725	4.40521	4.51026	4.58642	4.30797	4.44335	4.57539	4.3305	4.36033	4.28287	4.38824	4.15988	4.00523	4.231	4.23093	4.20125	4.04241	4.11393	3.9627	3.93148	4.05325	4.06435	3.99798	4.02947	3.94186	4.0461	4.06227	3.97378	3.88613	3.83976	3.85197	3.86204	3.96893	3.76038	3.59034	3.72059	3.92029	3.80477	3.78856	3.59655	3.66869	3.65026	3.61675	3.6906	3.90915	3.79892	3.81462	3.6263	3.66147	3.74093	3.86879	3.81807	3.54658	3.66146	3.72116	3.64991	3.67215	3.57027	3.49639	3.55129	3.52388	3.54693	3.50373	3.45891	3.3692	3.43124	3.44304	3.59481	3.32535	3.4515	3.43289	3.42828	3.43614	3.41528	3.4093	3.41954	3.48209
492	0.0143728	-0.00684491	-0.0437876	-0.00123577	-0.0132808	-0.0370494	-0.0572543	-0.0923188	0.0526983	-0.0145395	-0.00973962	0.639118	3.73266	10.9247	11.9404	9.71847	7.67175	6.50395	6.01079	5.95045	5.69071	5.54771	5.30848	5.28807	5.45606	5.37372	5.12856	5.04618	5.07664	4.89861	5.08991	4.95269	4.89574	4.95376	4.82943	4.98478	4.77199	4.71491	4.73146	4.87524	4.88791	4.7654	4.87915	4.84243	4.81228	4.72672	4.78948	4.74294	4.69334	4.89569	4.86433	4.86584	4.85443	4.84016	4.86094	4.71779	4.85757	4.91174	4.91152	4.91112	4.91054	4.90981	4.90892	4.90788	4.83152	4.83779	4.85433	4.83728	4.8717	4.86418	4.86316	4.86113	4.91776	4.74719	4.68213	4.67157	4.86569	4.87531	4.87257	4.65968	4.72483	4.90453	4.97928	4.93669	4.89	4.70735	4.76081	4.78106	4.8176	4.71261	4.59672	4.63569	4.82884	4.93032	4.87794	4.77204	4.75968	4.82746	4.88897	4.75454	4.86454	4.7755	4.78015	4.84015	5.02037	4.90277	4.86609	4.65182	4.56024	4.49549	4.44039	4.58622	4.52418	4.73943	4.53596	4.53965	4.56414	4.67407	4.40525	4.4334	4.48939	4.30996	4.32853	4.42568	4.24736	4.30439	4.16004	4.2805	4.04185	3.97566	4.08796	4.13829	4.11599	3.98173	4.0382	3.83282	3.79422	3.89582	3.92488	3.83894	3.84017	3.80821	3.86817	3.94761	3.74654	3.7253	3.65211	3.66056	3.68512	3.7578	3.5849	3.38284	3.52029	3.72022	3.60054	3.54587	3.41682	3.52232	3.43564	3.3995	3.4679	3.69658	3.50574	3.61993	3.40535	3.44245	3.48951	3.63545	3.57755	3.34687	3.40604	3.46795	3.42363	3.4597	3.32289	3.2716	3.25655	3.2057	3.25043	3.25258	3.21223	3.11314	3.17367	3.16314	3.27775	3.07931	3.20185	3.16524	3.14686	3.18401	3.15245	3.20161	3.11576	3.19829
492.9	-0.0175925	0.0320706	0.00539671	0.0278622	-0.035415	-0.045755	-0.053322	-0.0475054	0.0774866	-0.0231473	0.0166126	0.679819	3.78477	10.8031	12.1364	9.92743	7.87562	6.7133	6.19904	6.10165	5.83457	5.67824	5.42609	5.44893	5.62687	5.48334	5.19232	5.17051	5.18451	5.00953	5.26074	5.03895	5.03354	5.05113	4.94161	5.05356	4.82363	4.87912	4.81695	4.96204	4.94065	4.84263	4.97542	4.90571	4.92358	4.84604	4.92761	4.81937	4.80399	4.98078	4.91252	4.96958	4.97931	4.89674	4.94156	4.80413	4.96145	4.9999	4.99965	4.9992	4.99857	4.99774	4.99674	4.99557	4.86668	4.91452	4.94738	4.88785	4.99463	4.94682	4.96212	4.97131	5.04752	4.87049	4.73267	4.75716	4.93583	4.93467	4.943	4.71504	4.73323	4.98811	5.06457	5.05018	4.96699	4.77828	4.8393	4.85219	4.87158	4.7525	4.65067	4.75511	4.9376	4.98817	4.94277	4.82602	4.8247	4.94553	4.94197	4.82967	4.98477	4.83593	4.82402	4.94569	5.0659	4.95727	4.96174	4.76227	4.66275	4.54715	4.51209	4.56855	4.5789	4.72146	4.60162	4.54198	4.57753	4.67196	4.4028	4.48186	4.47124	4.28199	4.32933	4.40836	4.22122	4.27259	4.15802	4.22534	4.01928	3.88464	4.04859	4.10114	4.13189	3.89056	3.99871	3.76575	3.72602	3.76386	3.8202	3.7565	3.79011	3.68132	3.70416	3.851	3.66923	3.64722	3.51507	3.55148	3.52793	3.65151	3.46831	3.25725	3.43081	3.57505	3.46904	3.45471	3.29371	3.3523	3.30307	3.28432	3.32901	3.57051	3.38394	3.42218	3.25493	3.27814	3.33236	3.46626	3.37427	3.1802	3.23654	3.31739	3.22439	3.29353	3.16246	3.13004	3.13201	3.05819	3.10514	3.1042	3.04681	3.00956	3.01565	3.04936	3.17368	2.93247	2.99363	3.07026	3.032	3.00587	2.97168	3.03754	2.9239	3.01954
493.9	0.00628004	0.0109077	-0.0293258	-0.00795994	-0.00519141	-0.0673751	-0.0353451	-0.0336882	0.0793172	-0.0104772	0.00731387	0.605768	3.79959	10.3783	12.4109	10.0185	8.04846	6.90298	6.36237	6.27312	5.97662	5.83555	5.52037	5.58534	5.76135	5.57914	5.28301	5.23759	5.23104	5.0986	5.28017	5.14106	5.13593	5.19415	5.012	5.12445	4.90378	4.91445	4.89619	5.06555	5.06123	4.90089	5.02714	4.98554	5.02444	4.9106	4.96896	4.86388	4.86756	5.14559	5.02902	5.01945	5.04994	5.00146	5.015	4.86835	5.03937	5.06361	5.06292	5.06175	5.06014	5.05814	5.0558	5.05315	4.97293	5.05148	4.99532	4.97866	5.05956	5.00979	5.00724	5.03464	5.10909	4.89991	4.82923	4.83853	5.0391	5.03249	5.02172	4.84397	4.89939	5.03652	5.19383	5.14442	5.05034	4.86896	4.94583	4.92304	4.9617	4.8609	4.70391	4.83041	4.98527	5.06527	5.00576	4.91649	4.94893	5.02393	5.04218	4.95001	5.07428	4.90337	4.93101	5.03007	5.13897	5.04369	4.99523	4.81048	4.72718	4.61139	4.57596	4.70571	4.63876	4.81927	4.60095	4.58418	4.63822	4.70737	4.37846	4.45164	4.49112	4.29416	4.31742	4.46984	4.21745	4.27223	4.08896	4.22408	3.97559	3.85391	4.03895	4.04073	4.05581	3.87212	3.90749	3.70052	3.64821	3.75692	3.72785	3.66646	3.6792	3.6758	3.72564	3.74558	3.57529	3.57879	3.44073	3.43458	3.47183	3.5546	3.33845	3.19713	3.28128	3.50252	3.36117	3.35488	3.22637	3.24841	3.18586	3.11743	3.26412	3.45326	3.23022	3.31534	3.14866	3.19906	3.22191	3.30988	3.28836	3.0213	3.08608	3.15674	3.10463	3.11303	3.03036	2.98828	2.97262	2.97392	2.94702	2.95944	2.87653	2.7862	2.82472	2.88918	3.00182	2.80462	2.82423	2.91478	2.88685	2.85027	2.80374	2.89221	2.78831	2.90632
494.8	-0.012605	0.0240927	-0.0259732	-0.00382315	-0.0331277	0.000645266	-0.0271455	-0.0324461	0.0769443	-0.0131976	0.0178146	0.555872	3.6209	9.81156	12.7255	10.1694	8.24176	7.05726	6.4676	6.45833	6.12862	5.98439	5.68793	5.68823	5.85699	5.71408	5.40727	5.36657	5.35887	5.19925	5.41779	5.26198	5.23049	5.25174	5.13933	5.28627	5.00999	5.04022	5.02143	5.16551	5.15198	5.0496	5.14038	5.14574	5.1274	5.04029	5.14877	4.9745	5.0234	5.27099	5.16613	5.1692	5.19915	5.08086	5.18001	4.94712	5.16193	5.17973	5.17921	5.17833	5.17713	5.17563	5.17387	5.17187	5.10248	5.16226	5.14518	5.0799	5.14011	5.11471	5.17281	5.18442	5.29227	5.05227	4.96739	4.96294	5.13109	5.13926	5.17278	4.94731	4.95236	5.12877	5.31014	5.25198	5.17366	4.98009	5.04159	5.06533	5.07565	4.96402	4.8009	4.90801	5.12482	5.17336	5.14121	5.04316	5.00873	5.14574	5.14798	5.01965	5.14799	5.00955	5.04645	5.13874	5.26264	5.14575	5.13298	4.90658	4.80937	4.71027	4.65543	4.76982	4.71783	4.82133	4.67805	4.59051	4.67207	4.72589	4.415	4.44385	4.50443	4.31804	4.38138	4.42449	4.23759	4.27186	4.12294	4.21542	3.949	3.83573	4.04178	4.04155	3.99577	3.87461	3.92469	3.67047	3.62296	3.74677	3.72762	3.61764	3.62582	3.62661	3.62021	3.63575	3.53282	3.51652	3.40631	3.42673	3.4102	3.49739	3.31913	3.13022	3.24147	3.42554	3.29152	3.28744	3.11993	3.18392	3.10676	3.10707	3.17732	3.382	3.16276	3.26683	3.02721	3.08483	3.16904	3.20708	3.16736	2.96105	2.98339	3.06767	2.98785	3.00848	2.98681	2.86622	2.81036	2.80255	2.86342	2.80464	2.74681	2.74142	2.78875	2.79448	2.88842	2.68384	2.7412	2.79254	2.71838	2.74466	2.73429	2.7662	2.66432	2.72961
495.8	0.0139693	-0.00681094	-0.0189656	0.0137691	-0.0362169	-0.0743884	-0.0659443	-0.0360482	0.0582483	-0.0287599	0.00936741	0.367528	3.30834	9.21762	13.0939	10.2657	8.41946	7.19245	6.70253	6.60879	6.25153	6.09188	5.77197	5.83393	6.01795	5.81747	5.50972	5.4554	5.47074	5.30939	5.59572	5.3611	5.3576	5.42195	5.25096	5.38118	5.15239	5.22165	5.12169	5.27591	5.31074	5.16912	5.29027	5.21265	5.26399	5.14457	5.21128	5.13625	5.13585	5.35402	5.31929	5.26687	5.27131	5.22764	5.3161	5.08543	5.36376	5.3732	5.3702	5.36538	5.35902	5.35141	5.34284	5.33361	5.19351	5.28907	5.27509	5.26093	5.3261	5.24863	5.29436	5.33328	5.38508	5.13901	5.06953	5.07003	5.29907	5.28281	5.31661	5.05586	5.08691	5.27034	5.42459	5.39762	5.29406	5.08484	5.17475	5.17799	5.24214	5.07604	4.93104	5.04619	5.2543	5.28295	5.24452	5.12047	5.1412	5.2372	5.24205	5.17596	5.27626	5.15523	5.16877	5.22713	5.40269	5.29755	5.26436	5.01655	4.91128	4.78592	4.72507	4.8459	4.77626	4.92819	4.80716	4.71893	4.76073	4.78782	4.51316	4.54501	4.56409	4.32293	4.40296	4.51958	4.26136	4.29375	4.15534	4.22564	3.98574	3.83256	4.03054	4.05845	4.03864	3.89096	3.9864	3.67269	3.68416	3.69634	3.73229	3.66535	3.64287	3.64016	3.67358	3.63661	3.48904	3.46453	3.34315	3.32602	3.36036	3.43421	3.24978	3.05995	3.17281	3.35793	3.23249	3.21011	3.09221	3.13271	3.0594	3.00519	3.1389	3.27425	3.10978	3.19005	2.95955	3.01649	3.02653	3.14907	3.07838	2.89023	2.88956	3.00253	2.89172	2.95892	2.8822	2.76083	2.79921	2.75165	2.75964	2.75633	2.63742	2.61678	2.68816	2.66039	2.81455	2.595	2.66253	2.71212	2.65754	2.6103	2.62394	2.69101	2.5637	2.70456
496.7	-0.0207746	-0.00550669	-0.0146506	-0.000304118	-0.0674893	-0.046541	-0.0167849	-0.0362566	0.0850172	-0.0330952	0.0680995	0.30856	3.47796	9.01916	13.3687	10.435	8.57519	7.43674	6.80179	6.79168	6.39606	6.26199	5.94631	5.96974	6.12241	5.96293	5.68049	5.62481	5.64391	5.44715	5.74926	5.52543	5.4901	5.56733	5.4335	5.52781	5.25027	5.30889	5.24739	5.47998	5.45295	5.2753	5.39754	5.37065	5.42919	5.28546	5.3835	5.29502	5.30498	5.52314	5.40023	5.46482	5.45605	5.39489	5.44921	5.24161	5.56238	5.56642	5.56626	5.566	5.56563	5.56515	5.56458	5.56391	5.46222	5.48985	5.47514	5.40789	5.5116	5.44445	5.48736	5.50452	5.59195	5.36005	5.26331	5.26393	5.4425	5.50494	5.49454	5.23585	5.25275	5.43978	5.5732	5.57589	5.47941	5.27674	5.32543	5.2799	5.36776	5.27234	5.09872	5.19267	5.44125	5.46516	5.40761	5.30997	5.32712	5.41056	5.41711	5.33758	5.44306	5.31489	5.30886	5.41394	5.57047	5.41886	5.42729	5.16187	5.0568	4.95979	4.87859	5.06543	4.89466	5.06129	4.91946	4.81254	4.85423	4.90557	4.66161	4.65969	4.60685	4.47778	4.5097	4.5948	4.35797	4.37451	4.22008	4.23647	4.03639	3.90377	4.0814	4.07775	4.02656	3.89732	3.88159	3.73183	3.67016	3.75459	3.78102	3.66644	3.63008	3.58414	3.65747	3.63238	3.48381	3.49836	3.37595	3.3743	3.40847	3.43348	3.15644	3.07397	3.14166	3.34103	3.23626	3.19536	3.07346	3.10873	3.0541	2.98239	3.06203	3.23373	3.09945	3.14216	3.01333	3.013	3.01847	3.08097	3.03455	2.82301	2.9619	2.96174	2.91997	2.8672	2.83887	2.68633	2.74524	2.71104	2.70482	2.68869	2.5972	2.54804	2.7003	2.64828	2.6926	2.56543	2.59118	2.56332	2.56198	2.60722	2.55205	2.58929	2.48608	2.53855
497.7	-0.0260856	0.0237043	-0.0156536	0.0190801	-0.015571	-0.017312	-0.00939978	-0.0245001	0.0751641	-0.0353097	0.0461305	0.331992	3.76093	9.13005	13.5873	10.6175	8.77878	7.56046	7.06652	6.99192	6.55836	6.43035	6.08452	6.19262	6.35721	6.14368	5.80441	5.82003	5.80984	5.59597	5.95906	5.61877	5.63209	5.69522	5.53161	5.68706	5.39837	5.47625	5.44755	5.62898	5.58442	5.46642	5.63781	5.58973	5.59132	5.40973	5.5464	5.45812	5.43846	5.6608	5.61437	5.66291	5.58583	5.56831	5.65452	5.45155	5.70662	5.70568	5.7025	5.6976	5.6913	5.68396	5.67591	5.6675	5.57762	5.65132	5.62599	5.64251	5.70748	5.66282	5.72185	5.68083	5.7928	5.55069	5.49024	5.49627	5.65944	5.67956	5.70188	5.47835	5.50812	5.71053	5.79641	5.77186	5.69231	5.47807	5.53176	5.50908	5.56959	5.48221	5.30553	5.39255	5.61187	5.68173	5.63856	5.51971	5.52524	5.58819	5.60548	5.50387	5.63243	5.50725	5.51965	5.61637	5.76638	5.61484	5.57126	5.36596	5.2661	5.08897	5.05953	5.16	5.11711	5.21602	5.04439	4.93872	4.99102	5.07189	4.72944	4.79251	4.7299	4.55138	4.52464	4.71453	4.44286	4.43954	4.28454	4.33665	4.13725	3.94605	4.18167	4.10414	4.11957	3.97839	4.02206	3.79417	3.75755	3.78587	3.8184	3.75294	3.67191	3.67367	3.66311	3.67398	3.53329	3.47204	3.42698	3.4026	3.40988	3.42229	3.2151	3.10449	3.16799	3.35048	3.19131	3.18592	3.05721	3.12357	3.04572	3.03655	3.08129	3.22378	3.11921	3.14525	2.90418	2.95687	2.98431	3.07655	2.93911	2.75452	2.86774	2.87549	2.8508	2.87245	2.81668	2.68424	2.68973	2.61148	2.65149	2.63804	2.58943	2.56353	2.60228	2.54673	2.65127	2.49202	2.53598	2.55789	2.51416	2.57804	2.46221	2.51995	2.43562	2.50003
498.6	-0.0235292	-0.00596744	-0.0197205	0.0204564	-0.0172615	-0.0782273	-0.0284691	-0.0517179	0.111574	-0.0288396	0.0523355	0.314075	3.81806	9.23348	13.8234	10.7542	8.91188	7.7763	7.2249	7.20997	6.76402	6.61311	6.30412	6.35818	6.52108	6.3015	5.97979	6.01905	5.94342	5.74746	6.10271	5.81689	5.84419	5.8848	5.71432	5.91968	5.61302	5.68654	5.59117	5.7618	5.75914	5.59985	5.80688	5.75112	5.79261	5.62903	5.73559	5.63059	5.6369	5.93109	5.7964	5.81886	5.82284	5.80066	5.84895	5.58981	5.9317	5.93061	5.92765	5.92312	5.91732	5.91054	5.90307	5.89522	5.80254	5.86792	5.82299	5.8138	5.88922	5.89196	5.95986	5.92139	6.01415	5.83748	5.69665	5.70568	5.90619	5.93001	5.9067	5.67426	5.72597	5.89996	6.02761	6.02877	5.90495	5.6638	5.78841	5.75708	5.77952	5.68222	5.52182	5.65272	5.81293	5.92729	5.87326	5.68022	5.73503	5.82802	5.82844	5.73139	5.83748	5.68693	5.75096	5.80255	5.96534	5.82063	5.80996	5.53486	5.4244	5.29028	5.25471	5.35257	5.23887	5.37098	5.21944	5.13127	5.12897	5.20948	4.86385	4.92537	4.8896	4.63054	4.65065	4.82892	4.53229	4.59907	4.42675	4.48435	4.2605	4.08478	4.24982	4.21955	4.2332	3.97394	4.06882	3.8358	3.81598	3.86102	3.92113	3.77701	3.71725	3.68905	3.78866	3.73709	3.57432	3.59376	3.43936	3.43424	3.35961	3.4609	3.28224	3.12278	3.16707	3.38989	3.22124	3.18956	2.9993	3.09597	3.01282	3.0211	3.01022	3.253	3.09929	3.10334	2.92482	2.93528	2.9527	3.01719	2.9489	2.78261	2.82137	2.91558	2.82685	2.8418	2.70458	2.64262	2.63993	2.58784	2.63554	2.55918	2.56602	2.49214	2.5664	2.51742	2.58646	2.40418	2.50616	2.53412	2.49463	2.47199	2.43091	2.46123	2.38435	2.4317
499.6	0.0143466	-0.0132814	-0.0400214	0.0222651	-0.0580557	-0.0445363	-0.0847522	-0.039524	0.0344545	-0.0602123	-0.00578585	0.316823	3.77192	9.30759	13.9365	10.8191	9.12283	7.96415	7.49484	7.39971	6.91507	6.81656	6.47214	6.53351	6.73548	6.45633	6.16169	6.17109	6.1496	6.02972	6.30555	6.00766	6.00769	6.03979	5.926	6.05776	5.82482	5.86063	5.79906	6.01519	5.92091	5.80957	5.99418	5.94122	6.0118	5.84186	6.00407	5.81181	5.87576	6.17678	6.0155	6.01893	6.07208	5.9983	6.03893	5.81497	6.13032	6.13692	6.14232	6.14666	6.15005	6.15259	6.15442	6.15563	6.01308	6.12003	6.05384	6.02916	6.12769	6.08924	6.15703	6.13378	6.20941	5.99723	5.94501	5.92355	6.121	6.13371	6.12208	5.87079	5.94804	6.12579	6.26172	6.25275	6.1469	5.93263	6.00918	5.97994	5.96078	5.88	5.71935	5.8147	6.06208	6.14844	6.12784	5.93683	5.9199	6.08769	6.08336	5.92169	6.04984	5.92259	5.93223	6.04266	6.20256	6.07085	6.02835	5.78747	5.68556	5.51391	5.41222	5.56871	5.4427	5.62726	5.44284	5.33376	5.33697	5.39329	5.02374	5.08611	5.06198	4.76391	4.84833	4.93531	4.69115	4.67929	4.52746	4.59492	4.32946	4.20014	4.35551	4.2929	4.33666	4.15818	4.1238	3.86414	3.88232	3.91612	3.87962	3.83371	3.7755	3.73187	3.7461	3.78998	3.61989	3.5079	3.45846	3.427	3.47929	3.51005	3.30876	3.09182	3.19376	3.37679	3.18801	3.2394	3.06754	3.11437	3.05863	3.01365	3.02645	3.21389	3.03266	3.11189	2.87448	2.9223	2.97443	3.0419	2.94509	2.74585	2.82019	2.80088	2.78265	2.7681	2.71033	2.65201	2.59722	2.53214	2.56147	2.56417	2.53968	2.41215	2.50415	2.49185	2.57158	2.39399	2.43354	2.46578	2.47811	2.41739	2.42026	2.39777	2.32627	2.38136
500.5	0.00168226	0.0378306	-0.0259871	0.0490295	-0.0196563	-0.0704555	0.000869395	0.027874	0.0966575	0.0422189	0.0785555	0.344652	3.79232	9.37729	14.009	10.969	9.24082	8.18421	7.71111	7.6458	7.22551	6.98984	6.66713	6.76593	6.93125	6.70968	6.39791	6.37978	6.36421	6.14269	6.54141	6.26647	6.24793	6.29351	6.19852	6.25442	6.03295	6.15916	6.02016	6.21725	6.18333	6.04997	6.25388	6.18947	6.27094	6.08187	6.19531	6.09187	6.10912	6.41569	6.30749	6.33465	6.29456	6.31478	6.30537	6.1163	6.38618	6.38741	6.38843	6.38924	6.38986	6.39033	6.39066	6.39088	6.30356	6.41039	6.39001	6.30703	6.43987	6.40229	6.47093	6.42809	6.52241	6.31534	6.15856	6.18199	6.448	6.41051	6.3999	6.1647	6.2509	6.4458	6.56989	6.50581	6.40169	6.18482	6.29676	6.26511	6.28313	6.17664	5.95992	6.08901	6.34805	6.44263	6.38136	6.23882	6.24355	6.35655	6.34237	6.2117	6.3126	6.1629	6.23209	6.32877	6.49945	6.35581	6.28604	6.03877	5.93715	5.74533	5.69846	5.81413	5.69324	5.79917	5.62895	5.5224	5.54793	5.61827	5.26926	5.26093	5.25115	4.9784	5.0773	5.14365	4.82971	4.84547	4.67116	4.73007	4.46385	4.28868	4.46903	4.48507	4.47139	4.26059	4.2324	4.02717	4.03805	4.00447	3.98036	3.95467	3.84771	3.82513	3.8612	3.83872	3.68793	3.66981	3.54247	3.51428	3.48039	3.5461	3.29956	3.18122	3.23509	3.40205	3.29638	3.2382	3.10736	3.149	3.07705	3.02801	3.0285	3.21694	3.08574	3.15089	2.93199	2.96872	2.95372	3.05333	2.96237	2.73946	2.86655	2.88753	2.79174	2.84437	2.6432	2.64894	2.62315	2.58051	2.59079	2.56722	2.51392	2.40056	2.52975	2.4965	2.53077	2.4065	2.48106	2.43743	2.47743	2.41504	2.36751	2.39081	2.33969	2.3399
501.5	-0.00154213	0.0406054	0.0044035	0.0259608	-0.0293072	-0.0924353	-0.0327551	-0.0413775	0.0711705	-0.048781	0.0820593	0.358136	3.84249	9.4041	13.9587	11.0868	9.42171	8.35689	7.86976	7.8454	7.36016	7.21539	6.84306	6.99162	7.13115	6.94404	6.61114	6.57796	6.59235	6.41112	6.75532	6.46499	6.50313	6.55157	6.37866	6.49886	6.24151	6.34379	6.31371	6.46582	6.38643	6.33114	6.47727	6.40513	6.52326	6.34901	6.47078	6.35772	6.35832	6.59445	6.5223	6.61032	6.55318	6.54915	6.55728	6.35412	6.65866	6.65816	6.65696	6.65514	6.65275	6.64986	6.64653	6.64283	6.53536	6.66048	6.63485	6.60949	6.70907	6.67774	6.74772	6.68858	6.81488	6.59862	6.48845	6.5125	6.72175	6.73654	6.72675	6.44947	6.54632	6.68775	6.84362	6.79609	6.66747	6.38477	6.54579	6.52917	6.54894	6.41952	6.25486	6.38705	6.62629	6.68598	6.61066	6.48508	6.48319	6.58049	6.61154	6.51358	6.60615	6.44253	6.47015	6.62282	6.77457	6.58452	6.55541	6.30275	6.19338	5.99159	5.88835	6.06291	5.89395	6.06521	5.81457	5.68145	5.74167	5.81609	5.42072	5.42755	5.4047	5.1818	5.15215	5.29154	5.01684	4.97303	4.82102	4.91026	4.62953	4.44602	4.58685	4.5368	4.54483	4.33095	4.37545	4.07725	4.04959	4.17557	4.09971	4.01967	3.99469	3.88193	3.94112	3.97805	3.74886	3.68783	3.6155	3.56529	3.52549	3.59443	3.40869	3.25664	3.3211	3.49542	3.34208	3.27997	3.13157	3.15798	3.1055	3.02041	3.11684	3.24376	3.12246	3.12946	2.91744	2.97343	2.98117	3.04881	2.94175	2.75082	2.86225	2.87045	2.73986	2.78389	2.67973	2.65437	2.65487	2.58844	2.57399	2.57501	2.54915	2.40384	2.49295	2.4733	2.54808	2.39932	2.39037	2.4271	2.43829	2.35223	2.37723	2.37797	2.31605	2.33034
502.4	0.0408648	-0.0304145	-0.0363761	0.0244405	-0.0707569	-0.0591629	0.0286337	0.0295352	0.040113	-0.0309733	0.079109	0.373063	3.86891	9.52998	13.9308	11.1913	9.58134	8.54177	8.14301	8.0348	7.56829	7.36515	7.12415	7.2336	7.3592	7.09171	6.84065	6.81	6.84569	6.67959	6.99518	6.71722	6.72859	6.7869	6.64075	6.78498	6.45697	6.58564	6.50992	6.73533	6.71424	6.58419	6.77861	6.69221	6.7391	6.60832	6.70894	6.61679	6.60366	6.88412	6.79195	6.8425	6.78177	6.76243	6.82679	6.65163	6.9488	6.94718	6.94362	6.93847	6.9321	6.92487	6.91716	6.90931	6.84175	7.00216	6.9455	6.92512	6.96605	6.95295	7.04833	7.04898	7.13515	6.905	6.72984	6.72626	6.9896	6.99497	6.99366	6.68996	6.77416	6.9282	7.10845	7.09131	6.94787	6.72623	6.8231	6.79463	6.81913	6.67673	6.4569	6.5774	6.88519	6.9233	6.87558	6.75318	6.73627	6.82622	6.87321	6.7219	6.86957	6.74211	6.75663	6.87172	7.03167	6.81257	6.8125	6.56997	6.45822	6.24146	6.20019	6.35018	6.10747	6.26673	6.09023	5.93969	5.93101	6.04198	5.67175	5.66104	5.62327	5.34739	5.39965	5.48475	5.20676	5.15266	4.99883	5.06332	4.77051	4.59728	4.727	4.68567	4.68471	4.47625	4.46882	4.26976	4.25233	4.20138	4.21677	4.07396	4.04269	4.02456	4.04877	4.01912	3.85963	3.8049	3.6429	3.64109	3.65393	3.72598	3.47325	3.25836	3.35245	3.53334	3.34993	3.3811	3.16472	3.261	3.15117	3.11944	3.09726	3.33031	3.1294	3.17894	2.9823	2.99281	3.03894	3.0957	2.98395	2.79841	2.85857	2.84817	2.77014	2.78344	2.67675	2.61224	2.64774	2.5503	2.58623	2.55512	2.50606	2.40977	2.47313	2.43473	2.58512	2.32627	2.42717	2.40354	2.40422	2.34452	2.35207	2.35003	2.33565	2.31465
503.3	0.00141713	-0.0384581	0.00890278	0.0606534	-0.0646268	-0.0352384	-0.0115833	-0.0154243	0.0721968	-0.0256824	0.0739888	0.404066	3.77643	9.69894	13.8927	11.3039	9.69974	8.72248	8.34819	8.28253	7.81831	7.60304	7.37821	7.47906	7.58215	7.2928	7.04501	7.06789	7.03758	6.93015	7.23075	6.94466	6.94464	7.02108	6.90322	6.94182	6.71633	6.81843	6.74513	6.98211	6.89005	6.86433	6.9911	6.9377	6.9723	6.86857	6.97265	6.8269	6.88223	7.15083	7.07236	7.08376	7.07611	7.08806	7.06777	6.90683	7.17029	7.17212	7.1736	7.17479	7.1757	7.17638	7.17686	7.17717	7.10243	7.25052	7.2046	7.16463	7.32165	7.24748	7.30893	7.2312	7.35747	7.09827	7.00826	7.00788	7.26966	7.22561	7.25513	6.96325	7.0473	7.24746	7.41045	7.33638	7.2358	6.98207	7.06579	7.03796	7.0964	6.94804	6.72496	6.87872	7.17991	7.21724	7.13021	6.99274	6.96615	7.07781	7.1345	7.00887	7.13069	6.96113	6.97532	7.12298	7.31165	7.08003	7.05746	6.79803	6.68311	6.45504	6.4041	6.54551	6.32528	6.50251	6.25931	6.16226	6.11299	6.2153	5.85111	5.83023	5.8195	5.55064	5.58855	5.67286	5.34546	5.32253	5.15064	5.1966	4.90214	4.71873	4.87207	4.80636	4.78681	4.55936	4.6054	4.32902	4.30312	4.33732	4.31433	4.2417	4.15366	4.07544	4.11209	4.13908	3.94006	3.86923	3.68268	3.69141	3.67786	3.80549	3.5162	3.36234	3.3909	3.5709	3.39852	3.40623	3.23134	3.2576	3.14511	3.11666	3.15607	3.31738	3.12362	3.1771	3.00195	2.98633	2.99619	3.09866	3.0166	2.84826	2.84362	2.86427	2.77938	2.79524	2.66943	2.5984	2.67071	2.58127	2.59202	2.54935	2.48894	2.44257	2.46561	2.46326	2.51528	2.39829	2.39846	2.38819	2.38077	2.33846	2.34312	2.32717	2.26529	2.30902
504.3	-0.0256356	0.0189178	0.0178242	0.015399	-0.100541	-0.0528237	-0.0189825	-0.0377467	0.081351	-0.016554	0.0634235	0.391447	3.76943	9.88381	13.8061	11.402	9.8543	8.88861	8.56412	8.48617	8.05284	7.84539	7.55578	7.73672	7.80176	7.50821	7.30158	7.28754	7.27416	7.17879	7.4485	7.15849	7.19383	7.21815	7.13192	7.14425	6.91326	7.0204	7.00598	7.21313	7.14265	7.11031	7.28828	7.19766	7.21643	7.10793	7.16631	7.02943	7.13377	7.38448	7.30113	7.34535	7.3317	7.32947	7.318	7.16622	7.46984	7.46851	7.46574	7.46173	7.45669	7.45084	7.44439	7.43754	7.33544	7.46397	7.43209	7.4199	7.49103	7.43726	7.54558	7.51523	7.62194	7.34275	7.22144	7.24536	7.50185	7.50232	7.47393	7.15348	7.26216	7.48965	7.60102	7.57423	7.46185	7.18798	7.26378	7.25789	7.32669	7.14552	6.9563	7.0952	7.36153	7.46706	7.40265	7.24593	7.19613	7.27593	7.32602	7.19569	7.34631	7.13858	7.21035	7.37841	7.52875	7.31884	7.30744	7.00897	6.88474	6.64558	6.58054	6.70002	6.51604	6.73341	6.45259	6.31617	6.34066	6.40178	5.98333	5.99591	6.01219	5.69088	5.7207	5.83786	5.51498	5.44931	5.31798	5.33387	5.02216	4.82284	4.9621	4.91218	4.85997	4.65113	4.67685	4.38685	4.35221	4.3342	4.38296	4.29147	4.20315	4.22117	4.17112	4.1634	4.0109	3.93282	3.78194	3.75888	3.80299	3.77134	3.60029	3.36082	3.37737	3.59237	3.47211	3.45137	3.25324	3.33668	3.23751	3.21129	3.20579	3.37471	3.20637	3.16419	2.9987	3.01355	3.04993	3.11289	3.06546	2.82916	2.8414	2.8425	2.77414	2.7823	2.70736	2.62366	2.64504	2.56165	2.53548	2.54081	2.47143	2.4486	2.45797	2.4515	2.52058	2.36555	2.40518	2.42678	2.36913	2.34603	2.33892	2.31423	2.22964	2.2685
505.2	-0.02051	0.0251778	0.00822595	0.0194486	-0.0198157	-0.0606088	0.0445845	0.00651463	0.0238589	-0.0337744	0.036366	0.532729	3.81818	10.0908	13.682	11.55	9.98774	9.06672	8.78594	8.72651	8.3109	8.02734	7.82412	7.99573	8.06574	7.79548	7.54438	7.54188	7.45832	7.40522	7.67384	7.38574	7.49188	7.49193	7.40952	7.40616	7.19838	7.30111	7.29915	7.48152	7.3589	7.37059	7.49598	7.47466	7.48405	7.33517	7.43127	7.29682	7.39471	7.65051	7.60636	7.59999	7.55895	7.55891	7.55254	7.43587	7.70647	7.70523	7.70273	7.69917	7.69477	7.68973	7.68428	7.67861	7.61181	7.76557	7.67784	7.66317	7.70932	7.69155	7.76836	7.71323	7.9035	7.60891	7.4393	7.47035	7.74629	7.72233	7.7384	7.36664	7.49492	7.73594	7.8781	7.8394	7.67624	7.40603	7.55438	7.50042	7.54907	7.39101	7.19204	7.31583	7.5729	7.70465	7.62301	7.46301	7.43798	7.59491	7.59712	7.45955	7.5972	7.34378	7.41932	7.62139	7.80976	7.53901	7.53535	7.21254	7.08165	6.8378	6.80893	6.92461	6.7222	6.91454	6.6475	6.49419	6.51334	6.60343	6.229	6.18998	6.1414	5.85741	5.8912	5.93935	5.64993	5.6061	5.43703	5.44816	5.11414	5.00175	5.13926	5.03191	5.02354	4.76238	4.84443	4.5334	4.46952	4.52003	4.51635	4.39424	4.31965	4.29205	4.25579	4.24789	4.13498	4.00192	3.87423	3.85574	3.80644	3.87515	3.60997	3.46545	3.49289	3.68351	3.49864	3.48516	3.30972	3.3142	3.30404	3.23056	3.2328	3.37316	3.23456	3.27694	3.07324	3.089	3.07055	3.139	3.03796	2.85637	2.91589	2.93221	2.85004	2.85622	2.7423	2.66683	2.66541	2.62035	2.58749	2.56534	2.5345	2.41982	2.49488	2.47046	2.53072	2.36718	2.38114	2.40902	2.39854	2.31913	2.34836	2.32584	2.27464	2.31241
506.2	0.00799246	-0.0169597	-0.00303969	0.0389665	-0.0625383	-0.0593731	0.0566326	-0.00484159	0.0609089	0.0202218	0.0442501	0.529704	3.81613	10.3159	13.5491	11.6443	10.1463	9.25139	9.02769	8.90777	8.50696	8.25333	8.01816	8.23622	8.28309	7.96322	7.75316	7.76675	7.67397	7.68025	7.86041	7.61461	7.67886	7.69343	7.61902	7.63776	7.44476	7.47843	7.53915	7.67163	7.57366	7.61367	7.71647	7.69809	7.6889	7.61994	7.66559	7.51827	7.63013	7.83006	7.81739	7.82503	7.76	7.78325	7.74151	7.68271	7.94732	7.94679	7.94571	7.94414	7.9421	7.93967	7.93687	7.93377	7.83141	7.95553	7.91068	7.86483	7.96241	7.85866	8.01244	7.98743	8.09394	7.79752	7.686	7.69171	7.98355	7.90094	7.94265	7.58434	7.68657	7.95298	8.09298	8.0186	7.85536	7.58869	7.7577	7.69903	7.74476	7.5595	7.39148	7.51022	7.87489	7.90062	7.79328	7.67146	7.64689	7.76797	7.80705	7.6428	7.79765	7.6374	7.68028	7.79913	7.99248	7.77301	7.71308	7.43644	7.32492	7.07944	6.99547	7.13483	6.88175	7.11036	6.81665	6.68629	6.6783	6.8052	6.35261	6.28743	6.35029	5.9807	6.01072	6.11947	5.80544	5.74158	5.58203	5.62337	5.23713	5.09305	5.18232	5.19738	5.09163	4.88909	4.88637	4.62728	4.6113	4.58624	4.55931	4.4637	4.39853	4.37908	4.32943	4.31074	4.18745	4.06378	3.92684	3.8737	3.9456	3.96289	3.68024	3.5256	3.5642	3.73028	3.58961	3.54521	3.37828	3.39347	3.31482	3.27228	3.29867	3.4649	3.27169	3.24812	3.06534	3.08205	3.14293	3.22321	3.14081	2.88742	2.93123	2.91034	2.82884	2.91374	2.74968	2.67234	2.66655	2.61224	2.65406	2.58874	2.52391	2.47868	2.49829	2.50133	2.5062	2.3757	2.40982	2.44286	2.41519	2.36751	2.32297	2.37337	2.28115	2.3093
507.1	0.0144974	-0.021072	-0.00918143	0.0362202	-0.0687358	-0.0311332	0.0367287	-0.0515691	0.0445498	0.00836684	0.0322868	0.546944	3.76189	10.5182	13.4733	11.7594	10.2428	9.43154	9.24963	9.1028	8.72118	8.40991	8.23648	8.43316	8.46605	8.14585	7.96088	7.95678	7.83208	7.90038	8.04403	7.85046	7.9046	7.89284	7.84581	7.80382	7.67137	7.71085	7.77338	7.9329	7.78281	7.83707	7.96399	7.90274	7.87944	7.86766	7.84905	7.67635	7.85536	8.06535	8.03815	8.07031	8.01049	8.00043	7.93194	7.93337	8.18157	8.17805	8.17148	8.16255	8.15199	8.14049	8.12878	8.11755	8.06055	8.21289	8.11102	8.04978	8.13749	8.07035	8.22495	8.1791	8.29907	7.97008	7.89473	7.89633	8.19226	8.16078	8.14962	7.80351	7.93174	8.18851	8.30585	8.23449	8.11619	7.81283	7.93987	7.88816	7.96322	7.78525	7.58595	7.72859	8.02063	8.09764	8.06899	7.8299	7.81051	7.97254	7.99173	7.8458	7.96563	7.79874	7.91157	8.00269	8.18838	7.95818	7.93868	7.64835	7.51812	7.22023	7.21084	7.30028	7.09445	7.26879	7.0305	6.88415	6.85385	6.89452	6.50659	6.51779	6.47013	6.16084	6.15793	6.26879	5.96958	5.86368	5.64879	5.69161	5.3555	5.2022	5.32665	5.26721	5.25176	5.01441	5.03472	4.69743	4.675	4.74103	4.7254	4.58959	4.49963	4.44986	4.42425	4.43283	4.2683	4.14771	4.04123	3.97734	3.95372	3.97369	3.78849	3.5858	3.62883	3.82472	3.62596	3.59153	3.43837	3.46994	3.38724	3.30958	3.3424	3.48192	3.29227	3.35569	3.1517	3.17552	3.13724	3.20996	3.1208	2.89765	2.96352	3.00494	2.86627	2.93068	2.73861	2.70866	2.69326	2.64015	2.64544	2.63851	2.55001	2.49898	2.50094	2.48903	2.5119	2.37259	2.41442	2.42063	2.42647	2.37849	2.36136	2.3774	2.26043	2.31689
508.1	-0.0136158	0.00460298	-0.00761065	0.0434957	-0.0592182	-0.0241108	0.0681676	0.000456359	0.0377701	-0.000661733	0.0605788	0.642225	3.81865	10.7947	13.3805	11.9128	10.3947	9.59824	9.47165	9.29305	8.91763	8.5954	8.44994	8.6695	8.71118	8.33689	8.17571	8.18149	8.04522	8.16371	8.24874	8.05906	8.1341	8.09999	8.11444	8.01929	7.8758	7.91645	8.02245	8.147	8.03347	8.10011	8.17565	8.16643	8.12285	8.10702	8.05865	7.92746	8.11133	8.26574	8.29757	8.31108	8.2224	8.26651	8.1511	8.18881	8.41173	8.40736	8.39942	8.38875	8.3762	8.36263	8.34889	8.33583	8.2735	8.44746	8.36139	8.32205	8.39852	8.32847	8.5117	8.45424	8.5492	8.17985	8.13713	8.14094	8.47632	8.40291	8.38069	8.03136	8.12732	8.39308	8.59664	8.50372	8.34458	8.03604	8.18744	8.1584	8.19249	7.95894	7.81983	7.9382	8.28971	8.34025	8.27903	8.10546	8.09737	8.24073	8.23966	8.11594	8.26029	8.03161	8.08449	8.23227	8.42996	8.20679	8.16908	7.88339	7.75449	7.44374	7.43731	7.53371	7.27282	7.4821	7.18409	7.05236	7.07553	7.13494	6.72199	6.68103	6.61128	6.34626	6.34339	6.42932	6.07098	6.01098	5.85562	5.80932	5.50275	5.35017	5.41347	5.39563	5.39117	5.13282	5.15333	4.83232	4.77851	4.79299	4.81849	4.69542	4.61002	4.61161	4.52728	4.51129	4.31553	4.21531	4.11074	4.06014	4.01317	4.1344	3.8405	3.59875	3.75518	3.82957	3.69627	3.68193	3.51467	3.52583	3.41093	3.34362	3.36266	3.58092	3.35815	3.36368	3.11639	3.20028	3.27443	3.28544	3.17403	2.92739	3.00887	3.03705	2.93639	2.98549	2.84865	2.73629	2.69038	2.66614	2.65686	2.69903	2.5906	2.52373	2.52483	2.50929	2.56278	2.42793	2.44016	2.45226	2.3881	2.38128	2.3645	2.37993	2.2778	2.35057
509	-0.00939754	-0.0235216	0.018411	0.0606605	-0.0499235	-0.065723	0.0510877	0.0123425	0.0496913	0.00350698	0.0286465	0.644079	3.8329	10.975	13.304	12.083	10.5319	9.78794	9.67046	9.4745	9.14395	8.74951	8.68245	8.92369	8.90338	8.57448	8.39931	8.40313	8.27378	8.45303	8.45504	8.28012	8.3947	8.32947	8.32616	8.20597	8.10739	8.12587	8.26136	8.38366	8.28996	8.3709	8.42198	8.42821	8.32839	8.31574	8.25799	8.14762	8.36464	8.51569	8.52074	8.52123	8.47819	8.52968	8.3842	8.4937	8.7065	8.70103	8.69133	8.67846	8.66349	8.64749	8.63152	8.61665	8.55924	8.71861	8.65179	8.60485	8.68143	8.59875	8.77819	8.73391	8.81961	8.454	8.39234	8.41274	8.74678	8.68256	8.69007	8.29229	8.45764	8.68682	8.86689	8.7703	8.61711	8.29773	8.40455	8.41023	8.4821	8.28282	8.06333	8.22006	8.54069	8.63888	8.60031	8.37394	8.35491	8.48558	8.50641	8.38202	8.48041	8.27616	8.34609	8.51371	8.73263	8.44285	8.41836	8.16831	8.04609	7.71036	7.6317	7.76314	7.51927	7.75571	7.428	7.26746	7.23409	7.34497	6.90872	6.87231	6.88533	6.50464	6.49615	6.59176	6.27541	6.20816	6.01631	5.98556	5.69815	5.5388	5.59318	5.54511	5.52074	5.3	5.31355	4.97775	4.88953	4.90909	4.96903	4.76784	4.72414	4.68823	4.63023	4.65001	4.47286	4.3642	4.23019	4.16679	4.17332	4.18657	3.91841	3.68964	3.79131	3.98984	3.81487	3.79921	3.58912	3.59688	3.52746	3.41666	3.48202	3.67053	3.44252	3.48351	3.26096	3.30239	3.3513	3.36445	3.21943	3.01465	3.05699	3.08439	3.00343	3.00753	2.88375	2.7601	2.76104	2.73312	2.70062	2.69849	2.66838	2.52298	2.58711	2.58623	2.64732	2.43283	2.50126	2.51341	2.51851	2.44708	2.44816	2.40494	2.34373	2.35492
510	0.0113018	-0.0246342	0.0282767	0.0125579	-0.106216	-0.0482739	0.0256415	-0.0114257	0.0117679	-0.0205222	0.00144245	0.626782	3.84039	11.1666	13.2279	12.1893	10.6773	9.92528	9.8733	9.65324	9.33017	8.93297	8.8739	9.13737	9.10508	8.7238	8.6184	8.60712	8.41976	8.70416	8.64872	8.50723	8.63444	8.5523	8.59469	8.39092	8.34347	8.373	8.52131	8.60829	8.4623	8.60874	8.66211	8.63827	8.54824	8.59792	8.48278	8.37907	8.6484	8.7545	8.80317	8.81015	8.71761	8.79331	8.59926	8.74931	8.93013	8.92739	8.92255	8.9161	8.90848	8.90015	8.89156	8.88318	8.82683	8.98201	8.92439	8.864	8.9495	8.85279	9.08319	9.05665	9.09706	8.79191	8.68008	8.71109	9.08339	8.96001	8.93319	8.59068	8.74553	8.94474	9.19178	9.11405	8.89795	8.59963	8.73862	8.75762	8.76308	8.54936	8.33903	8.47534	8.86268	8.9262	8.86761	8.62033	8.6258	8.77973	8.79638	8.59498	8.80166	8.56212	8.65927	8.7915	8.99665	8.71285	8.73317	8.4265	8.29117	7.96572	7.96265	8.03129	7.76989	7.9427	7.71215	7.53795	7.50008	7.54695	7.13155	7.09079	7.06375	6.74548	6.73616	6.82288	6.4886	6.39204	6.19126	6.19091	5.88365	5.66145	5.78791	5.69096	5.70538	5.48201	5.47649	5.10101	5.05953	5.05919	5.10684	4.90262	4.79916	4.77059	4.74218	4.75222	4.53916	4.44009	4.33745	4.34278	4.20652	4.32208	4.0099	3.80247	3.88469	4.04663	3.91404	3.9061	3.64857	3.67666	3.61149	3.49843	3.59081	3.71548	3.51492	3.53363	3.31505	3.33886	3.3577	3.4585	3.2974	3.06248	3.11254	3.11392	3.02718	3.09061	2.95291	2.85793	2.87033	2.71084	2.75654	2.74774	2.6327	2.62265	2.62782	2.61566	2.6038	2.45537	2.52971	2.52895	2.47786	2.44901	2.42557	2.47299	2.396	2.35443
510.9	-0.064195	0.0205338	0.0234769	0.0807912	-0.0462779	-0.0307555	0.0741954	-0.0252482	0.0197055	0.0161382	0.0431338	0.670443	3.90228	11.2467	13.3464	12.3226	10.8209	10.1049	10.076	9.83738	9.58421	9.15616	9.13853	9.39011	9.35003	8.97793	8.84211	8.83738	8.6841	9.02684	8.887	8.75524	8.90592	8.7956	8.87175	8.63791	8.63037	8.623	8.80153	8.90333	8.79022	8.92291	8.95013	9.00057	8.87315	8.92223	8.782	8.7096	9.01167	9.09792	9.11357	9.14729	9.10554	9.12836	8.93226	9.15393	9.30047	9.29212	9.27807	9.26002	9.23965	9.21865	9.1987	9.1815	9.18547	9.33366	9.24329	9.23102	9.3214	9.2485	9.42941	9.42942	9.47633	9.16488	9.02442	9.0701	9.38618	9.30661	9.31339	8.91297	9.05936	9.36366	9.57764	9.47084	9.27222	8.98142	9.14494	9.06998	9.14036	8.93147	8.69202	8.85495	9.24081	9.28621	9.22975	9.01158	9.03108	9.16676	9.16346	8.99548	9.13884	8.95035	8.99835	9.14618	9.38299	9.12327	9.08051	8.76544	8.63433	8.3152	8.30482	8.35928	8.10742	8.30053	7.98008	7.83116	7.85292	7.80094	7.41001	7.42923	7.34923	7.00766	7.00234	7.09975	6.78591	6.65199	6.45921	6.44563	6.09305	5.9366	6.02027	5.98552	5.90037	5.65339	5.69143	5.28822	5.26591	5.26338	5.28813	5.08197	5.04099	4.99747	4.96669	4.93776	4.73121	4.66196	4.45016	4.4278	4.43355	4.4921	4.20224	3.95118	4.05896	4.19937	4.06086	4.01653	3.84995	3.81531	3.72808	3.6887	3.70251	3.84575	3.66176	3.73001	3.43345	3.48437	3.54468	3.56981	3.41744	3.18501	3.25291	3.29597	3.13064	3.14899	3.0798	2.95132	2.96459	2.85657	2.88079	2.87885	2.77047	2.68894	2.72641	2.7774	2.757	2.58913	2.63006	2.60361	2.54287	2.51312	2.53518	2.54366	2.47097	2.4746
511.9	0.00110386	0.0155297	0.0134889	0.045527	-0.0424424	-0.0552566	0.0392135	-0.0087198	-0.0134152	0.025162	0.0456664	0.683483	3.98417	11.2321	13.5374	12.438	10.9869	10.2866	10.3042	10.02	9.76899	9.35171	9.36071	9.63898	9.57762	9.16128	9.13533	9.13977	8.92819	9.32975	9.17615	9.06248	9.20132	9.0871	9.22527	8.94246	8.93028	8.96046	9.16129	9.22126	9.08654	9.2634	9.26937	9.30529	9.17611	9.23429	9.06251	9.02688	9.38416	9.40797	9.48566	9.43457	9.38666	9.48637	9.21777	9.51747	9.65224	9.64857	9.64238	9.63426	9.62479	9.61455	9.60414	9.59413	9.53407	9.74622	9.62932	9.60337	9.70396	9.66603	9.88277	9.81779	9.9112	9.54177	9.40449	9.44303	9.81412	9.72955	9.71595	9.29287	9.50721	9.74895	9.98349	9.88422	9.67432	9.33301	9.52494	9.45897	9.50983	9.29576	9.0361	9.19768	9.64889	9.67212	9.60256	9.43391	9.35886	9.5485	9.51592	9.38486	9.50294	9.31071	9.42043	9.5649	9.79865	9.4577	9.4872	9.11906	8.9797	8.65863	8.57756	8.7548	8.40607	8.62766	8.30377	8.166	8.13971	8.21463	7.75046	7.68262	7.6374	7.29233	7.27772	7.40992	7.02601	6.89422	6.68372	6.69562	6.37032	6.16268	6.29392	6.18055	6.09913	5.95066	5.92542	5.50232	5.49015	5.4287	5.47387	5.28763	5.21171	5.21507	5.19407	5.0921	4.94015	4.82609	4.66295	4.62391	4.60718	4.64306	4.31215	4.0805	4.18499	4.33368	4.19293	4.16687	4.01144	3.96304	3.83537	3.76309	3.85235	3.96093	3.75278	3.78542	3.54982	3.5845	3.62373	3.67705	3.53139	3.29442	3.37962	3.3428	3.28946	3.27689	3.19145	3.08572	3.03188	2.9519	2.98695	2.94158	2.88572	2.79639	2.79661	2.76663	2.89869	2.65525	2.65456	2.69422	2.71188	2.57137	2.64	2.64618	2.54291	2.53038
512.8	0.0330486	0.0157181	-0.0229224	-0.0175385	-0.12623	-0.0229733	0.0538809	-0.01869	-0.052748	0.0150719	0.0317148	0.639021	4.02946	11.189	13.7623	12.5693	11.1268	10.4608	10.5061	10.1832	10.0022	9.55211	9.58787	9.8606	9.80175	9.4225	9.38777	9.38133	9.16789	9.62547	9.38342	9.34914	9.53047	9.37586	9.51664	9.19196	9.21856	9.28994	9.46868	9.51042	9.3968	9.62937	9.58056	9.71007	9.519	9.62085	9.40032	9.34482	9.71716	9.70534	9.8092	9.78805	9.73477	9.83161	9.56024	9.9059	10.0092	10.0043	9.9965	9.98655	9.97541	9.96399	9.95319	9.94393	9.9323	10.1255	10.0206	10.0189	10.0825	9.99938	10.251	10.1819	10.3404	9.93228	9.84071	9.86109	10.1914	10.145	10.1068	9.69766	9.86497	10.1025	10.3474	10.2797	10.0666	9.71852	9.90901	9.80848	9.89935	9.64534	9.41408	9.57539	10.0466	10.0913	10.0493	9.7979	9.79931	9.91446	9.94169	9.7274	9.92277	9.71291	9.79851	9.95155	10.2258	9.89699	9.9093	9.49625	9.35208	9.04297	9.01714	9.11382	8.80411	9.02384	8.69757	8.50549	8.48716	8.54476	8.02314	8.01783	8.00237	7.62027	7.54219	7.6832	7.28103	7.191	7.01313	6.96311	6.60031	6.44891	6.55303	6.45468	6.36036	6.1356	6.16817	5.74733	5.68164	5.64279	5.70625	5.56192	5.42633	5.42283	5.41963	5.34736	5.1084	5.01294	4.88274	4.77387	4.73151	4.82109	4.53894	4.25863	4.38449	4.51699	4.33937	4.32488	4.13836	4.12205	4.01788	3.93151	3.9633	4.14318	3.99092	3.99616	3.70705	3.70878	3.76226	3.7842	3.69799	3.36646	3.5116	3.51153	3.37082	3.38863	3.25328	3.14324	3.13493	3.05726	3.08074	3.05084	2.97681	2.90599	2.89137	2.86043	2.92842	2.76008	2.73527	2.79144	2.7372	2.69969	2.70558	2.75031	2.56374	2.67476
513.8	0.0176585	-0.0322978	0.0197817	0.0540385	-0.0937835	-0.0502938	0.0547645	0.00600881	-0.0625991	0.022156	0.0293064	0.639419	4.10689	11.1689	14.0029	12.6327	11.3386	10.7265	10.8023	10.4572	10.2387	9.81748	9.92025	10.2374	10.1192	9.71645	9.72406	9.74907	9.52118	10.0145	9.7373	9.70628	9.90955	9.74318	9.88587	9.53942	9.61906	9.627	9.84581	9.87695	9.7419	10.0056	9.92006	10.0577	9.85035	9.98808	9.74127	9.73175	10.1292	10.1456	10.2903	10.2098	10.1689	10.2692	9.93609	10.3273	10.4044	10.4044	10.4044	10.4044	10.4044	10.4044	10.4044	10.4044	10.3477	10.5855	10.447	10.434	10.5365	10.4642	10.7011	10.6902	10.7792	10.3333	10.2892	10.3114	10.6091	10.5803	10.5745	10.1319	10.2818	10.586	10.8382	10.7131	10.4844	10.1747	10.3349	10.3139	10.3259	10.1475	9.85975	10.0195	10.4577	10.5241	10.4661	10.2689	10.2069	10.3746	10.3586	10.195	10.3947	10.1552	10.1845	10.3473	10.6785	10.3101	10.3163	9.91783	9.76515	9.39291	9.35889	9.48328	9.20226	9.40538	9.05966	8.87697	8.90192	8.91667	8.37518	8.42513	8.35357	7.92639	7.92514	8.01461	7.65301	7.56279	7.30718	7.25595	6.94671	6.70476	6.79757	6.72482	6.65005	6.40856	6.4622	5.99521	5.95048	5.91878	6.0003	5.77772	5.64737	5.63702	5.62625	5.59305	5.37802	5.24924	5.08537	5.0131	5.00208	5.05668	4.75222	4.47928	4.56252	4.72146	4.53843	4.54648	4.33556	4.31395	4.19796	4.08673	4.15386	4.33062	4.08728	4.17086	3.8664	3.88101	3.89409	3.97246	3.83979	3.57164	3.60927	3.64106	3.56758	3.57842	3.43778	3.30159	3.28225	3.1514	3.20691	3.14499	3.12269	3.00256	3.06935	2.99885	3.04833	2.84044	2.86941	2.8988	2.87722	2.84754	2.83886	2.83386	2.74334	2.76493
514.7	-0.00467299	0.0636998	-0.0142117	0.00539023	-0.0723674	-0.0388762	0.0805221	-0.012816	-0.0509535	0.011769	0.00665516	0.649129	4.18303	11.1096	14.17	12.7601	11.4812	10.8548	11.0031	10.6905	10.4609	10.0224	10.1931	10.497	10.3792	10.0138	10.036	10.0685	9.81743	10.3879	10.0475	10.0393	10.2267	10.0723	10.2324	9.86463	9.94082	9.9618	10.2458	10.2139	10.0918	10.3987	10.3223	10.4191	10.2239	10.3936	10.0953	10.0887	10.5197	10.5322	10.6261	10.583	10.5155	10.6873	10.2905	10.7385	10.7949	10.7911	10.785	10.7773	10.7689	10.7603	10.7522	10.7454	10.7557	10.9701	10.8458	10.8539	10.9649	10.8698	11.124	11.0601	11.1587	10.7506	10.6245	10.6544	11.0624	10.974	11.0195	10.5434	10.705	10.9787	11.2992	11.1532	10.8806	10.5913	10.7498	10.6561	10.7322	10.5072	10.2021	10.4176	10.8628	10.9346	10.8678	10.6327	10.5849	10.8075	10.7806	10.599	10.7902	10.5431	10.6519	10.7812	11.0749	10.7137	10.7247	10.2968	10.1436	9.78299	9.753	9.90197	9.52283	9.74715	9.4852	9.20003	9.20003	9.25284	8.74667	8.70453	8.6504	8.24476	8.21362	8.33157	7.96926	7.82996	7.56932	7.58483	7.12923	6.948	7.08448	6.99162	6.95686	6.64816	6.66931	6.25334	6.18992	6.14476	6.1854	6.02008	5.91005	5.89016	5.82728	5.82756	5.58408	5.50803	5.26867	5.1816	5.13396	5.27105	4.89652	4.65895	4.69214	4.87032	4.74826	4.69127	4.41269	4.47051	4.35125	4.27732	4.28863	4.46837	4.25728	4.21258	3.97687	4.0237	4.06548	4.11425	3.94953	3.69365	3.75323	3.7179	3.6509	3.64757	3.52173	3.38614	3.39852	3.33121	3.33624	3.26992	3.21606	3.13509	3.13992	3.11183	3.18063	3.01566	3.03412	3.01789	2.95284	2.91657	2.94509	2.93923	2.79045	2.82115
515.6	0.0320741	0.0195397	-0.00652209	0.03507	-0.0767011	-0.0208402	0.108676	0.0272289	-0.0571184	0.0232497	0.0361069	0.611662	4.26264	10.9766	14.5335	12.9393	11.69	11.1714	11.3356	10.9318	10.819	10.3783	10.5345	10.8463	10.7325	10.2911	10.3747	10.3627	10.1826	10.7706	10.4068	10.4108	10.6571	10.4662	10.6593	10.2087	10.373	10.3617	10.5671	10.7039	10.4946	10.7917	10.739	10.8397	10.6216	10.7903	10.5313	10.4836	10.9	10.9488	11.0673	10.9872	10.9089	11.0805	10.6569	11.2048	11.2467	11.2456	11.2438	11.2414	11.2386	11.2354	11.2321	11.2286	11.1862	11.369	11.2403	11.2946	11.3552	11.2823	11.5626	11.4732	11.5982	11.1719	11.0311	11.0713	11.4466	11.4175	11.4393	10.9137	11.1319	11.3729	11.7045	11.5379	11.3067	10.9657	11.1421	11.0692	11.1427	10.9051	10.5621	10.7996	11.3032	11.3447	11.3046	11.0785	10.9925	11.2088	11.1981	10.9743	11.2244	10.9279	11.0408	11.2119	11.507	11.1538	11.1098	10.7024	10.5516	10.1779	10.1958	10.2783	9.89933	10.1378	9.80878	9.57613	9.55693	9.64869	9.03132	9.04004	8.98165	8.57283	8.60793	8.70421	8.22228	8.17085	7.85692	7.86622	7.41985	7.25878	7.37923	7.24988	7.18281	7.00337	6.91639	6.5067	6.40907	6.39759	6.45908	6.26104	6.09854	6.17651	6.05158	6.00635	5.7957	5.69257	5.47352	5.41616	5.37559	5.46285	5.15225	4.82592	4.94087	5.1413	4.94482	4.91876	4.61291	4.66405	4.55015	4.44855	4.44008	4.64559	4.4239	4.44906	4.19898	4.17657	4.21953	4.26966	4.11355	3.84913	3.87266	3.93696	3.86568	3.83941	3.68549	3.56056	3.52194	3.41557	3.50512	3.38786	3.37897	3.25965	3.28177	3.2354	3.32415	3.12888	3.07953	3.12398	3.12257	3.01011	3.03598	2.9963	2.94288	2.95968
516.6	0.0318884	-0.0106815	0.0123994	0.0165604	-0.0785531	-0.0314866	0.0569805	-0.0285668	-0.066444	0.00200773	0.0303058	0.567289	4.32337	10.9387	14.8346	13.1169	11.9065	11.3862	11.5676	11.2393	11.0843	10.5987	10.8544	11.1772	11.0539	10.7014	10.7055	10.7449	10.4925	11.224	10.7746	10.8144	11.0064	10.8007	11.0004	10.5807	10.732	10.6868	11.029	11.0018	10.8415	11.1511	11.0654	11.2449	10.9538	11.1671	10.8578	10.8428	11.2693	11.3315	11.425	11.3449	11.3507	11.4714	11.006	11.6327	11.6545	11.6469	11.6355	11.6214	11.6059	11.5902	11.5757	11.5635	11.5594	11.8006	11.6457	11.6362	11.7347	11.6508	11.9438	11.8711	11.9661	11.505	11.3935	11.4464	11.8708	11.7432	11.7705	11.309	11.5197	11.7868	12.0686	11.9341	11.7142	11.3188	11.5513	11.4531	11.543	11.2671	10.9384	11.1851	11.6739	11.7118	11.6856	11.4279	11.3664	11.5127	11.5505	11.3453	11.5739	11.3184	11.4248	11.5791	11.8873	11.4949	11.4619	11.0168	10.8599	10.4762	10.4721	10.5639	10.2352	10.4721	10.104	9.93342	9.85134	9.95772	9.34874	9.33188	9.24885	8.84325	8.86134	8.9549	8.5223	8.38931	8.17685	8.07399	7.6846	7.48903	7.58549	7.443	7.46216	7.13421	7.19248	6.69873	6.64764	6.58719	6.7169	6.44223	6.35924	6.35033	6.29651	6.13003	5.96993	5.90908	5.63485	5.63576	5.57253	5.63058	5.28487	5.05432	5.07077	5.22487	5.10705	5.07643	4.77258	4.80663	4.67366	4.55155	4.62006	4.74327	4.57433	4.60833	4.32619	4.32319	4.42109	4.438	4.22036	3.98388	4.03848	4.05999	3.94818	3.95357	3.79101	3.70662	3.64342	3.60357	3.60741	3.54892	3.46319	3.3955	3.33706	3.32644	3.4286	3.21295	3.25219	3.25019	3.21842	3.13969	3.11807	3.1902	3.02116	3.08931
517.5	-0.00358451	-0.0244339	0.0296699	0.0589506	-0.0644511	0.000710202	0.102234	0.0510238	-0.0383101	0.0290714	0.0301398	0.527024	4.37288	10.8781	15.1394	13.2983	12.1511	11.6482	11.9157	11.494	11.3574	10.9268	11.1577	11.4807	11.3985	10.9912	11.1013	11.0776	10.8166	11.5453	11.1526	11.1473	11.367	11.1916	11.3881	10.8923	11.1298	11.0541	11.3703	11.3239	11.2434	11.53	11.4421	11.601	11.3646	11.5433	11.206	11.1459	11.6482	11.6792	11.8358	11.7097	11.6897	11.8212	11.3489	11.9525	11.9627	11.9631	11.9634	11.9637	11.9639	11.964	11.9641	11.9642	11.9312	12.1649	12.0255	11.948	12.0349	11.9453	12.2842	12.1702	12.2936	11.8438	11.7091	11.7875	12.1874	12.0732	12.1161	11.5529	11.8434	12.1253	12.4345	12.2111	12.0168	11.6663	11.8094	11.7795	11.8324	11.5827	11.2781	11.4936	12.0105	12.0393	11.9652	11.7486	11.7366	11.8428	11.8514	11.6568	11.8737	11.6144	11.7124	11.9201	12.2008	11.7914	11.7895	11.3272	11.1759	10.8086	10.7399	10.905	10.5197	10.792	10.3783	10.173	10.1694	10.3111	9.65885	9.59475	9.55488	9.13169	9.073	9.24156	8.79641	8.61285	8.3583	8.35101	7.93966	7.72083	7.86508	7.6998	7.66935	7.38074	7.43692	6.90899	6.84876	6.83543	6.89374	6.62479	6.57351	6.50837	6.46863	6.36215	6.19475	6.04685	5.85624	5.75688	5.79665	5.79715	5.49326	5.16372	5.27356	5.45261	5.23687	5.21549	4.98659	4.90073	4.83406	4.74213	4.77402	4.96501	4.70646	4.77212	4.47659	4.49765	4.56686	4.57624	4.4428	4.1511	4.20685	4.14795	4.09694	4.06842	3.92412	3.82809	3.8203	3.69425	3.74862	3.62363	3.61592	3.4945	3.54072	3.46306	3.56146	3.27876	3.36607	3.35075	3.31064	3.26563	3.26547	3.31038	3.18057	3.15413
518.5	-0.0181223	-0.00649796	0.0614235	0.0104652	-0.037618	-0.00510035	0.0900844	0.0232744	-0.0599756	0.0652031	0.0175618	0.50413	4.42024	10.7732	15.4196	13.5225	12.4095	11.8858	12.1722	11.7359	11.6503	11.2378	11.5536	11.8457	11.7184	11.3076	11.4353	11.4074	11.1491	11.9455	11.4274	11.5014	11.7082	11.5254	11.7394	11.2444	11.4468	11.3586	11.7381	11.7217	11.5378	11.9079	11.7875	11.9226	11.6792	11.8912	11.5459	11.5006	11.9961	11.9993	12.0917	12.0653	11.9963	12.1437	11.6221	12.3077	12.3079	12.3033	12.2961	12.2871	12.2768	12.2657	12.2544	12.2435	12.1632	12.4661	12.2798	12.2675	12.3889	12.2503	12.5789	12.4797	12.6029	12.1123	12.0155	12.0323	12.4301	12.3586	12.3838	11.8349	12.114	12.3734	12.7034	12.5538	12.2553	11.8609	12.1278	12	12.113	11.8256	11.5257	11.7226	12.2567	12.3401	12.2733	11.9588	11.948	12.1437	12.1388	11.9397	12.161	11.8486	11.9814	12.1464	12.5168	12.0979	12.078	11.6252	11.4664	11.0513	11.0087	11.1862	10.7356	11.0459	10.6136	10.3913	10.4131	10.4934	9.85129	9.8383	9.75868	9.37195	9.34708	9.44529	8.99048	8.90319	8.63717	8.57461	8.16556	7.92218	8.02003	7.88319	7.89418	7.57738	7.60826	7.10719	7.02759	7.03466	7.08837	6.87233	6.7263	6.72587	6.664	6.55958	6.35753	6.20503	6.0564	5.9624	5.88258	6.00948	5.67684	5.35082	5.3972	5.5831	5.44289	5.38539	5.14448	5.19138	4.9974	4.8977	4.89861	5.12857	4.87901	4.92791	4.61001	4.62753	4.6178	4.66326	4.49187	4.31328	4.34261	4.35549	4.22164	4.22487	4.03467	3.96658	3.8927	3.79419	3.89913	3.79082	3.7269	3.6688	3.66702	3.60475	3.66521	3.45334	3.50047	3.44062	3.47962	3.42495	3.4163	3.43761	3.29435	3.34015
519.4	-0.00320848	0.0130888	0.0186885	0.0248964	-0.084451	0.000414993	0.125497	0.0150795	-0.0648672	0.0466663	-0.0053369	0.502443	4.46489	10.7614	15.6969	13.7645	12.6464	12.2285	12.474	12.008	11.9886	11.5193	11.854	12.1426	12.0563	11.6351	11.7265	11.7196	11.4632	12.2849	11.7399	11.823	12.0213	11.8002	11.9956	11.5058	11.7458	11.6359	12.0112	11.9747	11.8122	12.1474	12.0719	12.2204	11.9574	12.1315	11.7973	11.7468	12.2704	12.2912	12.3661	12.3083	12.2758	12.4016	11.9461	12.5744	12.5716	12.5639	12.5524	12.538	12.5218	12.5049	12.4881	12.4725	12.3923	12.6503	12.4766	12.4755	12.5391	12.4417	12.7468	12.6423	12.8029	12.3008	12.1607	12.199	12.6481	12.52	12.5397	12.0221	12.3248	12.5843	12.8772	12.709	12.4544	12.0991	12.3239	12.2332	12.3034	12.0063	11.6872	11.9145	12.4593	12.5286	12.4443	12.1368	12.1154	12.3659	12.3292	12.0728	12.3381	12.0572	12.1826	12.378	12.7252	12.3028	12.2648	11.8217	11.6616	11.2267	11.2004	11.3762	10.9228	11.2231	10.8363	10.6385	10.5992	10.7372	10.0393	10.0202	9.96319	9.56035	9.52533	9.59737	9.18291	8.98198	8.78596	8.73055	8.33086	8.10045	8.20717	8.09461	8.02848	7.73068	7.73173	7.20484	7.19748	7.11226	7.27387	7.00081	6.8579	6.88035	6.76923	6.68744	6.53607	6.4006	6.17971	6.07764	6.09532	6.14518	5.79832	5.45771	5.57062	5.71106	5.53877	5.53489	5.25846	5.24899	5.10489	4.99948	5.09963	5.26507	4.99708	5.05782	4.792	4.75035	4.81049	4.85696	4.65616	4.37754	4.43264	4.44416	4.36016	4.39307	4.20855	4.09208	3.99542	3.93668	4.02593	3.89054	3.8409	3.77339	3.72841	3.67737	3.83254	3.61486	3.56351	3.5729	3.62803	3.50976	3.53979	3.55824	3.41236	3.43627
520.4	-0.0198363	-0.0100446	0.0292192	0.0290894	-0.0497096	0.0194771	0.133564	0.0391412	-0.0753955	0.00971045	0.0346233	0.471442	4.53871	10.7059	15.8984	13.9506	12.9203	12.4591	12.7368	12.3193	12.2972	11.8052	12.1675	12.4151	12.3428	11.8987	12.0243	12.0331	11.7205	12.5821	12.0541	12.0757	12.2663	12.1317	12.3336	11.7783	11.9969	11.9415	12.2541	12.2545	12.0337	12.3834	12.2614	12.4778	12.1713	12.349	11.9799	12.0127	12.5053	12.5156	12.6239	12.518	12.4829	12.6421	12.1094	12.801	12.7971	12.7871	12.7724	12.7544	12.7345	12.7141	12.6945	12.6772	12.6196	12.8357	12.6378	12.6282	12.6553	12.5685	12.8861	12.8256	12.9517	12.456	12.3131	12.3525	12.8189	12.6646	12.6704	12.1366	12.432	12.7023	13.0065	12.8085	12.6048	12.1845	12.4386	12.3656	12.4273	12.1215	11.8422	12.0564	12.61	12.6598	12.5734	12.3086	12.3177	12.4602	12.4738	12.2528	12.4862	12.1823	12.2916	12.505	12.8634	12.4108	12.3817	11.9562	11.8109	11.4149	11.3477	11.4792	11.0641	11.3524	10.9802	10.8119	10.7601	10.8125	10.1877	10.207	10.0774	9.66171	9.64055	9.75147	9.3126	9.16382	8.9376	8.83314	8.48746	8.26143	8.3179	8.18524	8.17106	7.85966	7.90735	7.32333	7.30469	7.24111	7.33711	7.07482	6.99324	7.00574	6.90152	6.86843	6.69265	6.47523	6.29105	6.19467	6.19568	6.24594	5.91139	5.54757	5.68837	5.86725	5.67517	5.64688	5.38098	5.35127	5.25459	5.13823	5.16508	5.37379	5.0844	5.24571	4.84187	4.91412	4.96302	4.93537	4.73312	4.56767	4.52322	4.54873	4.4759	4.43727	4.29952	4.22584	4.1163	4.06736	4.1328	4.02187	3.95458	3.86123	3.83165	3.84252	3.96532	3.69323	3.69191	3.71174	3.75012	3.62911	3.60571	3.64716	3.50033	3.50911
521.3	0.0219405	0.0195559	0.024137	0.0192188	-0.0795003	0.00296617	0.152596	-0.0396519	-0.0692866	-0.00553142	0.00544142	0.453389	4.55397	10.7872	16.0669	14.2357	13.144	12.7568	13.0626	12.6081	12.5261	12.0629	12.4787	12.7402	12.5805	12.1977	12.2658	12.2321	12.012	12.7764	12.2384	12.3267	12.5525	12.3371	12.5203	12.0211	12.2043	12.107	12.4898	12.4429	12.2497	12.588	12.5021	12.6366	12.3424	12.542	12.1394	12.1582	12.6654	12.6561	12.7845	12.6509	12.607	12.7865	12.2673	12.9309	12.9263	12.915	12.8984	12.8782	12.8557	12.8325	12.81	12.7898	12.707	12.9679	12.6903	12.694	12.8276	12.6691	12.99	12.866	13.0259	12.5251	12.3821	12.4321	12.8586	12.7576	12.7837	12.2213	12.4792	12.7698	13.0797	12.9496	12.7163	12.3055	12.5192	12.4239	12.4774	12.1924	11.9241	12.14	12.6038	12.7621	12.7065	12.4133	12.354	12.5712	12.5522	12.3225	12.5731	12.3056	12.3995	12.6202	12.923	12.5023	12.4784	11.9669	11.815	11.4404	11.4108	11.6447	11.1159	11.4373	11.0172	10.8308	10.8123	10.9695	10.2787	10.2266	10.1932	9.74904	9.72604	9.88305	9.42551	9.20467	9.02739	9.02602	8.55737	8.30603	8.41828	8.28499	8.25502	7.9418	7.98557	7.46801	7.40069	7.35876	7.41334	7.2439	7.11249	7.13902	7.02969	6.95221	6.73048	6.61664	6.34295	6.29034	6.29832	6.40009	6.02809	5.68979	5.78786	5.97374	5.77449	5.79263	5.4515	5.46582	5.35706	5.21993	5.28332	5.48744	5.21389	5.26983	4.96346	5.02237	5.05028	5.08407	4.87865	4.63995	4.66594	4.63371	4.56595	4.57769	4.40155	4.29825	4.22571	4.15623	4.21243	4.10383	4.05809	3.99727	3.99004	3.92308	4.08698	3.77708	3.77848	3.83007	3.78928	3.70634	3.70055	3.77951	3.5937	3.64451
522.3	-0.0124804	-0.00492803	-0.00306047	0.027161	-0.0153078	0.0859277	0.113443	0.043113	-0.0225516	0.0766139	0.0362383	0.448038	4.60189	10.8517	16.2373	14.4848	13.4356	13.0628	13.3284	12.8875	12.7364	12.3222	12.7377	12.9514	12.8086	12.4168	12.5449	12.4025	12.256	13.0484	12.4716	12.5115	12.732	12.5207	12.6649	12.1983	12.4275	12.3161	12.6213	12.6144	12.4333	12.7695	12.6758	12.7504	12.4902	12.6709	12.3269	12.2988	12.7684	12.8293	12.8875	12.7959	12.8003	12.8914	12.3942	13.0394	13.0343	13.0223	13.0048	12.9833	12.9593	12.9343	12.9097	12.887	12.767	13.0046	12.7876	12.7727	12.8323	12.7062	13.0112	12.9144	13.0183	12.5336	12.3712	12.4894	12.8977	12.7363	12.787	12.2451	12.5403	12.8035	13.1522	12.9779	12.6785	12.2461	12.5417	12.4785	12.5116	12.2484	11.8736	12.1551	12.6847	12.75	12.7176	12.4545	12.3894	12.5696	12.5374	12.334	12.5721	12.2715	12.4204	12.6282	13.0295	12.5204	12.5326	12.0756	11.9218	11.4956	11.448	11.6116	11.1268	11.4408	11.1002	10.8804	10.8391	10.9576	10.3274	10.3045	10.2284	9.80774	9.80493	9.86821	9.45908	9.28205	9.07342	8.96722	8.56748	8.36723	8.47943	8.34153	8.32763	7.98925	8.03813	7.53104	7.44499	7.41037	7.48666	7.27215	7.17399	7.1339	7.11567	7.00958	6.78027	6.6707	6.43532	6.38187	6.32728	6.4396	6.11689	5.72998	5.84965	6.08149	5.84718	5.81889	5.53603	5.5442	5.43326	5.30265	5.37894	5.60959	5.29474	5.30837	5.09729	5.05666	5.09507	5.17607	4.9788	4.69474	4.72653	4.75729	4.68338	4.65372	4.513	4.39784	4.31209	4.2716	4.30386	4.19059	4.14817	4.05595	4.05868	4.00267	4.14184	3.89686	3.87727	3.88369	3.86192	3.77062	3.81445	3.84611	3.73078	3.70165
523.2	-0.0166656	0.00336565	0.0080432	0.0399783	-0.043292	0.0632172	0.129924	0.048112	-0.0459309	0.0401985	0.0311122	0.453742	4.63532	10.9299	16.3852	14.7145	13.6973	13.3197	13.5427	13.0862	12.9004	12.5515	12.9648	13.1682	12.9784	12.5827	12.6734	12.6072	12.423	13.168	12.6035	12.6906	12.8774	12.6448	12.7857	12.2567	12.4694	12.3812	12.7373	12.6905	12.5169	12.8788	12.7841	12.8507	12.5732	12.7247	12.3256	12.3163	12.8629	12.8448	12.9158	12.8049	12.8063	12.8951	12.4115	13.0763	13.0689	13.0522	13.0284	12.9999	12.9687	12.9371	12.9074	12.8818	12.8084	12.985	12.7794	12.7436	12.8174	12.6831	12.9959	12.9031	13.0112	12.4768	12.3677	12.4319	12.868	12.7054	12.7428	12.1849	12.4951	12.7978	13.0478	12.8883	12.6577	12.2411	12.5079	12.3916	12.4432	12.1917	11.86	12.1285	12.6648	12.7215	12.6763	12.3918	12.3323	12.5322	12.4986	12.3269	12.5575	12.2655	12.42	12.6023	12.94	12.4921	12.4943	11.965	11.8134	11.44	11.4502	11.5798	11.1729	11.4473	11.0234	10.861	10.8602	10.9121	10.2936	10.2822	10.2928	9.79884	9.78177	9.88063	9.45914	9.27473	9.04904	8.99245	8.59762	8.38486	8.42942	8.36524	8.32424	8.0333	8.09884	7.50253	7.4601	7.42493	7.51708	7.32899	7.20634	7.17603	7.0775	7.09261	6.83566	6.7145	6.47751	6.39258	6.39367	6.45724	6.14001	5.79495	5.8661	6.05096	5.87484	5.90613	5.55705	5.57662	5.48043	5.30957	5.39275	5.61886	5.30718	5.39297	5.07201	5.12811	5.16273	5.20096	4.97378	4.75662	4.81707	4.76444	4.70081	4.69641	4.54588	4.42058	4.37078	4.3146	4.349	4.24938	4.19684	4.13889	4.115	4.02431	4.15083	3.93158	3.93482	3.91285	3.99678	3.85591	3.85518	3.88284	3.78179	3.78565
524.2	-0.0448107	0.0211649	0.0729843	0.0670823	-0.0350959	0.0380179	0.108236	0.0888697	-0.0290909	0.0456028	0.0484726	0.507283	4.64414	11.1151	16.4888	14.9385	13.897	13.5785	13.7863	13.2653	13.1288	12.7443	13.1465	13.3367	13.1269	12.7052	12.835	12.723	12.5267	13.2468	12.6974	12.7818	12.9436	12.7266	12.8712	12.355	12.5242	12.4678	12.809	12.7267	12.6509	12.9164	12.7975	12.8783	12.5912	12.7437	12.3105	12.3223	12.8133	12.8962	12.9507	12.8106	12.7965	12.901	12.4502	13.0523	13.0454	13.0303	13.0088	12.9826	12.9537	12.9237	12.8945	12.8678	12.7326	12.9215	12.7273	12.6557	12.7324	12.614	12.921	12.8102	12.9072	12.4345	12.2726	12.3352	12.761	12.6455	12.6191	12.1029	12.4296	12.7533	13.0163	12.8521	12.6196	12.1397	12.407	12.3542	12.4166	12.0834	11.7893	12.0269	12.5994	12.6109	12.6127	12.2673	12.2571	12.5291	12.4669	12.2331	12.4689	12.1995	12.357	12.5304	12.865	12.4196	12.427	11.8953	11.7529	11.41	11.4153	11.5223	11.0964	11.3713	11.0271	10.8011	10.8302	10.9291	10.3144	10.2933	10.2223	9.7977	9.79202	9.85523	9.47042	9.27064	9.05288	8.92426	8.55658	8.38297	8.45248	8.29686	8.29472	8.01782	8.09052	7.50108	7.43146	7.43978	7.55681	7.31094	7.23847	7.16179	7.11034	7.01302	6.85809	6.72565	6.46562	6.4161	6.39081	6.48678	6.11463	5.74364	5.84196	6.05621	5.89866	5.86207	5.59326	5.59084	5.44545	5.32218	5.4547	5.68229	5.33831	5.44215	5.12901	5.11976	5.22799	5.25074	5.04389	4.81776	4.82754	4.85349	4.74086	4.77366	4.57522	4.4685	4.39187	4.33472	4.40115	4.2653	4.22289	4.2155	4.12316	4.08497	4.23537	3.98099	3.95105	3.9311	3.99798	3.91063	3.88481	3.92937	3.80879	3.75329
525.1	-0.0118686	0.0227112	0.0405389	0.00726077	-0.0526378	0.0620215	0.128484	0.0319145	-0.0747022	0.00322132	0.0455348	0.524766	4.60843	11.2953	16.5832	15.1715	14.1814	13.8816	13.9973	13.4963	13.2214	12.8795	13.2917	13.4332	13.207	12.8182	12.9331	12.7843	12.6668	13.2847	12.7365	12.8617	12.9715	12.8397	12.8575	12.3588	12.5363	12.4922	12.795	12.6975	12.5718	12.8628	12.8	12.8172	12.5827	12.696	12.2627	12.3849	12.8022	12.8105	12.901	12.7598	12.7483	12.8293	12.4578	13.0216	13.0134	12.9962	12.9719	12.9425	12.9102	12.8769	12.8446	12.8154	12.6752	12.8215	12.5892	12.5622	12.6054	12.4676	12.8196	12.6913	12.8198	12.2696	12.1579	12.2312	12.672	12.5319	12.5351	11.9867	12.306	12.5844	12.8857	12.7101	12.4615	12.0488	12.3081	12.2175	12.3337	11.9903	11.6675	11.9274	12.4869	12.4943	12.4528	12.1794	12.1195	12.3574	12.3264	12.0586	12.3711	12.091	12.1828	12.4048	12.7635	12.2694	12.289	11.821	11.6743	11.269	11.2533	11.4309	11.0005	11.2743	10.9124	10.7347	10.726	10.7806	10.1777	10.1515	10.1008	9.70536	9.71985	9.80513	9.37702	9.17281	9.02946	8.92314	8.47821	8.26865	8.4331	8.2365	8.28614	7.99351	8.0092	7.454	7.458	7.41509	7.49489	7.26116	7.13734	7.16238	7.09278	7.00276	6.80939	6.68465	6.43696	6.40059	6.37479	6.44726	6.09538	5.72778	5.91873	6.06166	5.87135	5.88917	5.59682	5.59553	5.4647	5.37796	5.44989	5.66529	5.37133	5.3775	5.14714	5.12337	5.24005	5.25519	5.03749	4.77953	4.84075	4.83246	4.7509	4.74171	4.57019	4.44632	4.44398	4.34364	4.38412	4.27621	4.25982	4.16722	4.1262	4.11424	4.22369	3.98532	3.99037	3.99663	4.00108	3.90086	3.9203	3.92956	3.84069	3.80344
526.1	-0.0298882	0.014062	0.0547627	0.00821737	-0.0650011	0.0463221	0.0860626	0.013761	-0.05336	0.038008	0.0294954	0.625622	4.6569	11.5748	16.6693	15.4132	14.38	14.099	14.1984	13.6538	13.3503	12.9958	13.4061	13.5474	13.2008	12.8985	12.9967	12.7888	12.7653	13.3175	12.7826	12.8532	12.9856	12.8217	12.8229	12.3955	12.4985	12.4895	12.804	12.6665	12.6058	12.8411	12.762	12.7794	12.6079	12.6472	12.2364	12.3437	12.7709	12.806	12.8551	12.7149	12.7352	12.7306	12.4246	12.9319	12.9233	12.9057	12.881	12.8513	12.8186	12.7848	12.752	12.7222	12.5678	12.765	12.5026	12.4508	12.4776	12.3715	12.7128	12.5116	12.665	12.1703	12.0321	12.0772	12.5824	12.3834	12.4218	11.8491	12.1639	12.4788	12.7545	12.6027	12.3193	11.9375	12.2076	12.0822	12.1698	11.8691	11.5259	11.7914	12.3945	12.3925	12.3347	12.0584	12.0388	12.2869	12.191	11.9844	12.2145	11.9866	12.0855	12.2836	12.6102	12.1769	12.1791	11.7142	11.5638	11.136	11.1938	11.3256	10.9275	11.1847	10.8654	10.6505	10.6563	10.6942	10.1044	10.0692	10.0757	9.63109	9.64899	9.74809	9.33774	9.16261	8.9372	8.85504	8.44733	8.26939	8.3796	8.21495	8.28333	7.9519	8.00891	7.4513	7.43248	7.36773	7.50511	7.27966	7.12995	7.13712	7.07511	7.00222	6.7846	6.67673	6.45813	6.34302	6.33418	6.45802	6.1287	5.75287	5.85261	6.06518	5.91608	5.89774	5.6391	5.54955	5.50882	5.40808	5.46019	5.63993	5.36805	5.43827	5.1158	5.14526	5.25618	5.30883	5.07077	4.85386	4.86093	4.83873	4.79538	4.75617	4.61874	4.49192	4.42337	4.36225	4.42815	4.34609	4.29315	4.15716	4.19645	4.20725	4.29708	4.00621	4.05202	4.01443	4.03954	3.94001	4.01218	4.01747	3.85452	3.87393
527	-0.0023296	0.00484598	0.00625564	0.00375737	-0.0572055	0.054668	0.063835	0.0712051	-0.0519424	0.0341902	0.101877	0.660976	4.63217	11.8289	16.7374	15.6416	14.6094	14.346	14.3339	13.7933	13.46	13.1547	13.4918	13.592	13.2401	12.9387	13.0265	12.8382	12.8242	13.2978	12.7885	12.8557	12.948	12.7964	12.7362	12.3576	12.4733	12.4805	12.7509	12.6989	12.579	12.7642	12.7043	12.7091	12.5464	12.5376	12.1198	12.2844	12.6676	12.716	12.7849	12.6303	12.615	12.5791	12.3449	12.8123	12.8026	12.7833	12.7567	12.7249	12.6904	12.6552	12.6218	12.5922	12.4706	12.5966	12.3691	12.3401	12.3642	12.2315	12.5389	12.4451	12.4991	12.0095	11.917	11.9405	12.4216	12.2803	12.2549	11.7287	11.9998	12.3174	12.6197	12.4297	12.1972	11.7808	12.0599	11.9966	12.0926	11.7695	11.4412	11.6985	12.2198	12.2436	12.223	11.9763	11.9063	12.1146	12.097	11.877	12.0818	11.8358	11.9703	12.1638	12.4712	12.0157	12.0655	11.6124	11.4659	11.0442	11.0963	11.1534	10.7919	11.0856	10.7417	10.4933	10.5719	10.6413	9.99464	9.97873	9.99135	9.58988	9.59978	9.66137	9.25093	9.06691	8.89723	8.75062	8.468	8.24328	8.30301	8.16309	8.20599	7.88026	7.98083	7.39865	7.37685	7.32948	7.45193	7.19266	7.14491	7.09489	6.99016	6.97433	6.79864	6.67711	6.43257	6.36439	6.34487	6.46937	6.09249	5.78258	5.85419	6.07893	5.91706	5.8628	5.61789	5.61378	5.48494	5.36432	5.45689	5.69495	5.41945	5.4222	5.16738	5.17782	5.30252	5.31117	5.03241	4.84572	4.83167	4.82111	4.85225	4.81019	4.61862	4.51694	4.44518	4.40184	4.4389	4.36832	4.31929	4.23654	4.22823	4.16752	4.31796	4.04631	4.08185	4.05242	4.03607	3.98158	4.01073	4.06807	3.9348	3.9138
527.9	-0.00685483	0.00733584	0.0366306	0.0308158	-0.0431645	0.0185065	0.0885404	0.0154822	-0.0496978	0.0162585	0.0681505	0.680031	4.62995	12.1098	16.7465	15.8457	14.8124	14.5618	14.5079	13.8924	13.4838	13.2078	13.5472	13.6069	13.227	12.9326	12.9911	12.7683	12.8604	13.2179	12.7783	12.8739	12.9136	12.81	12.7033	12.3175	12.4108	12.4492	12.6978	12.554	12.5207	12.7089	12.6411	12.5968	12.4743	12.46	12.0747	12.23	12.5984	12.6129	12.6599	12.5233	12.5437	12.4757	12.3027	12.7508	12.7395	12.7176	12.6875	12.6514	12.612	12.5717	12.5328	12.4977	12.3233	12.5109	12.2107	12.1927	12.2194	12.108	12.4341	12.3287	12.3754	11.9044	11.7864	11.8328	12.2314	12.1106	12.1557	11.5997	11.9201	12.182	12.4559	12.279	12.0578	11.6316	11.8958	11.8236	11.9089	11.5884	11.2937	11.5467	12.1135	12.1401	12.0845	11.8264	11.7852	11.9713	11.9201	11.7386	11.9445	11.6879	11.8189	12.0093	12.3277	11.8706	11.9213	11.3998	11.2732	10.9615	11.0113	11.0393	10.6516	10.9652	10.6258	10.4482	10.4454	10.5197	9.91449	9.92233	9.89604	9.49892	9.46604	9.58726	9.1889	8.981	8.76723	8.73584	8.34035	8.13529	8.27269	8.16222	8.11639	7.81398	7.91861	7.40507	7.34446	7.27726	7.42645	7.19208	7.10117	7.08879	7.01573	6.93942	6.77844	6.68924	6.39472	6.31634	6.37532	6.49405	6.08434	5.75649	5.82222	6.05811	5.936	5.88647	5.61614	5.64629	5.50873	5.38542	5.45593	5.68811	5.37954	5.42434	5.17276	5.23874	5.29641	5.29713	5.09228	4.89541	4.88545	4.90141	4.87081	4.84208	4.68899	4.57475	4.46049	4.43946	4.50619	4.36112	4.32158	4.31429	4.25762	4.20347	4.34251	4.12539	4.0757	4.09112	4.13411	4.04556	4.02758	4.12147	3.94126	3.95771
528.9	-0.0071336	-0.00785204	0.0147843	-0.00625759	-0.0590632	0.000781783	0.0777805	0.0489295	-0.0591031	0.0441262	0.0815844	0.737242	4.67122	12.4645	16.799	16.0973	15.048	14.7918	14.6534	14.0101	13.5502	13.268	13.568	13.6364	13.2721	12.9803	12.9962	12.7349	12.8847	13.1439	12.7107	12.8452	12.8703	12.7474	12.6045	12.2953	12.3671	12.4198	12.5956	12.4986	12.4571	12.6249	12.5737	12.5153	12.3974	12.3171	11.9719	12.1589	12.4751	12.5306	12.5813	12.4377	12.4616	12.3309	12.2367	12.6641	12.6502	12.6237	12.5879	12.5458	12.5005	12.455	12.4124	12.3758	12.2482	12.3731	12.1261	12.0675	12.1165	11.9096	12.2941	12.1762	12.2336	11.7452	11.7047	11.6976	12.1372	11.9754	12.0078	11.4504	11.7543	12.0521	12.3225	12.1542	11.9274	11.5564	11.7994	11.6787	11.7407	11.4519	11.1637	11.4349	11.9555	11.974	11.9657	11.6844	11.5784	11.8623	11.8076	11.5887	11.8252	11.5426	11.7288	11.8825	12.1979	11.7909	11.7923	11.3664	11.2289	10.8181	10.8698	10.985	10.5519	10.8592	10.519	10.3283	10.3143	10.4142	9.84166	9.8239	9.83298	9.43313	9.39705	9.5048	9.12828	8.93602	8.7638	8.70058	8.28369	8.12331	8.23218	8.08241	8.10781	7.83651	7.86549	7.31249	7.31106	7.32464	7.39122	7.15201	7.05449	7.08735	6.99179	6.92299	6.77097	6.65406	6.44373	6.33106	6.37648	6.47663	6.11904	5.76484	5.93137	6.06451	5.90897	5.90085	5.65722	5.63022	5.49943	5.39101	5.50121	5.73128	5.43125	5.51207	5.22873	5.22793	5.34035	5.33424	5.12217	4.8825	4.87683	4.91247	4.90069	4.8566	4.71544	4.59784	4.5627	4.50135	4.54902	4.40993	4.3874	4.33282	4.28885	4.30926	4.42608	4.12657	4.15749	4.15591	4.18718	4.11824	4.17104	4.12402	4.00082	4.0569
529.8	-0.0347379	0.0406017	0.0557991	0.00715524	-0.0554709	0.0262571	0.060162	0.0517911	-0.0532714	0.0259986	0.071404	0.836845	4.70678	12.7769	16.8403	16.3693	15.2468	14.9969	14.7605	14.0854	13.5811	13.3486	13.6138	13.6376	13.2218	12.9653	12.9889	12.7212	12.9278	13.1301	12.7223	12.8145	12.8193	12.7286	12.5368	12.2394	12.3087	12.3978	12.5709	12.4359	12.436	12.5628	12.5196	12.4275	12.3313	12.2256	11.9119	12.1368	12.4331	12.4713	12.4832	12.3695	12.4023	12.2246	12.1659	12.5164	12.5055	12.4851	12.4574	12.4246	12.3886	12.3518	12.3161	12.2838	12.1054	12.2449	12.0452	11.9677	11.9694	11.8276	12.1426	12.0508	12.1481	11.6502	11.5518	11.5645	12.0109	11.8457	11.8766	11.3954	11.6444	11.9669	12.2159	12.0225	11.7747	11.4285	11.677	11.6014	11.6369	11.3707	11.0439	11.3121	11.8296	11.919	11.882	11.549	11.533	11.7409	11.7185	11.4946	11.7554	11.4694	11.5896	11.8132	12.119	11.6471	11.6753	11.222	11.0943	10.7355	10.7713	10.878	10.4629	10.8007	10.4669	10.2564	10.2465	10.3758	9.77288	9.79277	9.73447	9.38463	9.33391	9.50171	9.08495	8.9025	8.71651	8.61981	8.278	8.10629	8.22576	8.08269	8.04793	7.75958	7.88253	7.38011	7.32819	7.27448	7.38596	7.16402	7.01924	7.09736	7.00302	6.95604	6.75872	6.62313	6.41493	6.36946	6.34697	6.45862	6.08592	5.76034	5.89818	6.0918	5.95864	5.97693	5.68379	5.70112	5.57255	5.45762	5.54901	5.75491	5.46837	5.52445	5.2431	5.26089	5.34628	5.44001	5.20338	4.94901	4.98382	5.00864	4.97452	4.95555	4.76172	4.65717	4.58234	4.53069	4.60949	4.47679	4.51013	4.39281	4.34849	4.32382	4.52547	4.20829	4.17527	4.21361	4.25473	4.1418	4.20914	4.24502	4.11653	4.12726
530.8	0.0226431	0.0159171	0.000779783	-0.00794452	-0.0727342	0.0289606	0.0421496	0.0468756	-0.0210388	0.0137677	0.0387215	0.877829	4.74888	13.1097	16.9416	16.5743	15.4509	15.1823	14.8748	14.2134	13.6187	13.4237	13.6543	13.663	13.2241	12.9896	12.9895	12.7144	12.9885	13.0535	12.6791	12.8378	12.8122	12.7345	12.4724	12.2118	12.2627	12.3693	12.5178	12.3389	12.3885	12.5047	12.4859	12.3734	12.2923	12.1259	11.8204	12.0716	12.3514	12.412	12.4076	12.2784	12.3516	12.1648	12.182	12.5047	12.4874	12.4563	12.415	12.367	12.316	12.2657	12.2196	12.1814	12.0797	12.2179	11.9503	11.9233	11.9252	11.794	12.1021	12.0001	12.0365	11.5422	11.4841	11.5097	11.9211	11.767	11.8156	11.3118	11.6048	11.8326	12.147	11.929	11.731	11.3724	11.5951	11.4962	11.6032	11.2683	10.9838	11.214	11.7713	11.8018	11.7832	11.485	11.4362	11.673	11.6441	11.4348	11.6911	11.4107	11.5371	11.736	12.0121	11.5827	11.6319	11.1939	11.0612	10.6674	10.7282	10.8298	10.41	10.7481	10.4092	10.2261	10.2307	10.3494	9.78456	9.72576	9.7569	9.3328	9.30533	9.42834	9.09222	8.89843	8.69524	8.63124	8.29502	8.08476	8.19964	8.07026	8.05597	7.80191	7.90401	7.32865	7.28137	7.26838	7.37052	7.20386	7.12119	7.15783	7.01742	6.98534	6.80058	6.71871	6.46548	6.41895	6.3866	6.54079	6.14959	5.82401	5.97402	6.19793	6.05278	5.99755	5.72642	5.71171	5.61952	5.51778	5.59828	5.81237	5.53643	5.59138	5.32286	5.35685	5.45834	5.46516	5.19538	4.99248	5.07102	5.10223	5.03959	5.05016	4.85983	4.73722	4.69526	4.62345	4.68522	4.61941	4.57472	4.47929	4.42069	4.42662	4.6206	4.29625	4.30964	4.37938	4.30432	4.2316	4.2864	4.30105	4.13763	4.22989
531.7	-0.00441863	0.0043292	0.0228024	-0.0129643	-0.079562	0.0239371	0.0129071	0.0330825	-0.0742641	0.0307766	0.043865	0.844458	4.72339	13.3061	17.068	16.7202	15.5701	15.3434	14.9621	14.2781	13.635	13.4865	13.7141	13.6789	13.1893	13.0111	13.0077	12.6946	13.0305	13.0063	12.6701	12.8055	12.7507	12.7029	12.3738	12.1795	12.2435	12.3465	12.4673	12.3139	12.3683	12.464	12.4469	12.3167	12.2611	12.0278	11.7709	12.043	12.2604	12.349	12.3575	12.2132	12.2858	12.0628	12.1466	12.4245	12.4119	12.3893	12.359	12.3235	12.2848	12.2454	12.2077	12.1737	11.9931	12.1426	11.8639	11.8191	11.8278	11.7385	12.0255	11.8893	11.9821	11.4237	11.37	11.4511	11.8568	11.7069	11.7303	11.1988	11.4881	11.7895	12.0649	11.8883	11.6437	11.2745	11.5318	11.4352	11.5408	11.2209	10.9163	11.1538	11.7099	11.716	11.6877	11.4566	11.3915	11.5938	11.5111	11.3825	11.5829	11.3425	11.4602	11.6146	11.9414	11.5225	11.5692	11.0843	10.9571	10.6006	10.6537	10.7745	10.3724	10.6913	10.3394	10.1705	10.2097	10.2496	9.71259	9.73733	9.65611	9.33165	9.32487	9.40651	9.0856	8.86785	8.70188	8.57047	8.28837	8.06003	8.22664	8.04057	8.06783	7.77172	7.85577	7.37321	7.3237	7.29758	7.40411	7.19913	7.08358	7.12971	7.02426	6.97725	6.77452	6.72165	6.47082	6.47	6.42374	6.53026	6.20259	5.82919	5.95653	6.20498	6.08614	6.01674	5.79311	5.76356	5.63984	5.537	5.65557	5.81619	5.59584	5.67467	5.35743	5.34278	5.51429	5.50366	5.29965	5.07769	5.12156	5.07732	5.08396	5.04083	4.90505	4.7939	4.71165	4.67095	4.77073	4.6741	4.62089	4.55903	4.4708	4.46487	4.66483	4.33947	4.37647	4.40824	4.39054	4.31022	4.31913	4.38944	4.25141	4.29699
532.7	-0.01706	0.0406979	0.0418584	9.9358e-05	-0.04517	0.00206234	-0.00626464	0.0169294	-0.059241	-0.0283735	0.0298319	0.952639	4.81419	13.5638	17.2788	16.9258	15.7917	15.5441	15.0964	14.387	13.6707	13.5456	13.7578	13.7336	13.2352	13.0647	13.0184	12.6734	13.1001	12.9847	12.6831	12.8571	12.7714	12.709	12.3787	12.2014	12.2326	12.4053	12.502	12.2911	12.4161	12.4585	12.4775	12.3425	12.2805	12.0054	11.7612	12.0707	12.2809	12.4005	12.3755	12.2305	12.2934	12.0173	12.1771	12.4174	12.4022	12.3757	12.3407	12.3001	12.2566	12.2131	12.1725	12.1375	11.9979	12.1179	11.8448	11.8479	11.8352	11.7189	12.0453	11.9271	11.9642	11.4623	11.3979	11.4377	11.8411	11.7136	11.7625	11.2325	11.5108	11.7721	12.0645	11.883	11.6601	11.3028	11.5163	11.4093	11.5442	11.2302	10.9594	11.2178	11.7019	11.708	11.6976	11.4577	11.3904	11.6074	11.5123	11.3382	11.5563	11.3819	11.48	11.6475	11.9514	11.5048	11.5631	11.0789	10.9625	10.6438	10.644	10.7627	10.3812	10.6853	10.3924	10.1831	10.2305	10.2712	9.77968	9.77012	9.71511	9.35687	9.36545	9.43177	9.10399	8.92315	8.73799	8.62351	8.35285	8.18027	8.24885	8.11622	8.09704	7.90657	7.95411	7.41012	7.37707	7.37794	7.47385	7.24064	7.16629	7.17813	7.1081	7.05751	6.88477	6.82786	6.53979	6.49974	6.50904	6.64224	6.30233	5.9121	6.06837	6.27322	6.1555	6.15373	5.85314	5.88928	5.74724	5.61193	5.75445	5.94331	5.62941	5.70885	5.47773	5.47801	5.60943	5.61879	5.38286	5.1503	5.19206	5.23335	5.12963	5.12054	5.04569	4.87827	4.80002	4.76162	4.80896	4.73034	4.73215	4.72036	4.6335	4.48758	4.76029	4.43797	4.45784	4.48056	4.49638	4.4087	4.45894	4.53134	4.36221	4.35272
533.6	-0.000152635	0.0350095	0.0343405	-0.000922373	-0.0482192	0.0343464	0.0140813	0.0592764	-0.025667	0.0546205	0.04603	0.921548	4.84374	13.7116	17.4316	17.109	15.9585	15.7292	15.1761	14.488	13.7448	13.6612	13.8358	13.7624	13.2154	13.0854	13.0412	12.7085	13.1363	12.9819	12.7607	12.902	12.7512	12.7617	12.3928	12.2577	12.25	12.4063	12.4878	12.3038	12.4594	12.4851	12.5151	12.2869	12.2726	11.975	11.8098	12.1663	12.2961	12.3813	12.3632	12.2713	12.3358	12.0101	12.243	12.4591	12.4452	12.4211	12.3891	12.3518	12.3116	12.2707	12.2316	12.1966	12.0078	12.1561	11.8752	11.842	11.8576	11.6914	12.0282	11.9367	11.9745	11.4911	11.4399	11.454	11.926	11.7178	11.75	11.2289	11.5326	11.8064	12.0924	11.9234	11.6566	11.2761	11.5637	11.4302	11.5783	11.2256	10.9514	11.1687	11.709	11.7212	11.671	11.4104	11.398	11.5701	11.5566	11.3914	11.594	11.3744	11.4967	11.6556	11.951	11.5056	11.6038	11.1001	10.9716	10.6056	10.697	10.7636	10.4298	10.7414	10.4198	10.198	10.1974	10.3061	9.8007	9.78133	9.7711	9.36733	9.36175	9.46649	9.0993	8.91638	8.76223	8.66852	8.37462	8.17012	8.28012	8.16551	8.15729	7.92034	7.96977	7.4536	7.41642	7.40396	7.51489	7.29977	7.22136	7.24231	7.1834	7.1021	6.93124	6.81193	6.60885	6.58653	6.58652	6.67675	6.3411	5.96148	6.13652	6.3093	6.17969	6.19248	5.89648	5.91809	5.79697	5.72668	5.7889	5.98751	5.72726	5.7736	5.51765	5.54666	5.64074	5.68292	5.43908	5.23258	5.2977	5.27895	5.22819	5.23192	5.0854	4.90823	4.84695	4.8175	4.89028	4.76045	4.76105	4.71033	4.66402	4.60907	4.79417	4.53314	4.52066	4.54632	4.55076	4.47871	4.50116	4.57044	4.41609	4.40441
534.6	-0.00102129	0.0164942	0.045203	0.0123581	-0.0441714	0.02093	-0.0109396	0.0407681	-0.0579051	0.0230034	0.0512036	0.956433	4.89697	13.9075	17.6113	17.2635	16.1432	15.9287	15.2805	14.5905	13.7996	13.7503	13.8948	13.7918	13.2733	13.195	13.0752	12.7241	13.2357	12.9889	12.7761	12.937	12.7965	12.8059	12.3861	12.3003	12.2924	12.4806	12.5518	12.3494	12.5071	12.5031	12.5418	12.3362	12.3363	11.9634	11.8034	12.1751	12.3365	12.4548	12.3849	12.3309	12.3991	12.0243	12.315	12.4923	12.4784	12.4548	12.4239	12.3878	12.349	12.3097	12.2723	12.239	12.0611	12.2032	11.9328	11.8687	11.9122	11.7456	12.0637	11.9626	12.0042	11.5189	11.4728	11.5089	11.8967	11.737	11.816	11.2821	11.559	11.8281	12.1553	11.9685	11.6938	11.3591	11.5709	11.4725	11.5762	11.2894	10.967	11.2731	11.7769	11.7663	11.7272	11.4767	11.4395	11.6712	11.5775	11.4192	11.6438	11.3969	11.5486	11.6922	12.03	11.5569	11.6364	11.1293	11.0156	10.7049	10.7468	10.842	10.4451	10.7817	10.4495	10.2635	10.2773	10.318	9.83707	9.80746	9.7383	9.3759	9.41631	9.49695	9.15663	8.95911	8.79747	8.70369	8.42446	8.24863	8.30941	8.21593	8.18547	7.96679	8.02701	7.48634	7.44705	7.44665	7.54889	7.29166	7.22697	7.33355	7.21085	7.12172	6.98511	6.89888	6.65285	6.59721	6.59991	6.71227	6.36888	5.99673	6.11181	6.36131	6.20774	6.2325	5.97614	5.95283	5.83517	5.72325	5.84303	6.03717	5.79759	5.88199	5.52771	5.51687	5.66292	5.71012	5.49899	5.25714	5.29135	5.29087	5.252	5.30508	5.10891	4.95503	4.90284	4.8693	4.95181	4.82584	4.84847	4.78239	4.70895	4.67277	4.84968	4.57879	4.57121	4.57629	4.59357	4.51005	4.54101	4.60191	4.47458	4.45812
535.5	-0.00914237	0.019309	0.0102697	-0.0115084	-0.0317214	0.0480203	-0.0325844	0.0581467	-0.0344377	0.0272605	0.0490481	0.985804	4.98568	13.9786	17.8452	17.4367	16.3398	16.1366	15.4025	14.6965	13.8843	13.8811	14.0272	13.8958	13.325	13.2729	13.1959	12.8274	13.3799	13.0466	12.8643	13.0261	12.8825	12.9111	12.4493	12.4161	12.4061	12.5859	12.6304	12.4368	12.6495	12.6079	12.6592	12.4563	12.4404	12.0861	11.9256	12.2748	12.4447	12.5784	12.5185	12.3895	12.4923	12.1062	12.4649	12.6142	12.5983	12.5716	12.5369	12.4969	12.454	12.411	12.3706	12.3353	12.1661	12.3027	12.0322	12.0032	11.9743	11.871	12.2156	12.1089	12.2059	11.637	11.5575	11.6104	12.0018	11.8637	11.8722	11.4054	11.6531	11.9495	12.2439	12.0568	11.8146	11.4135	11.6533	11.6013	11.7193	11.4059	11.0672	11.3291	11.8684	11.8951	11.8554	11.5756	11.5235	11.7577	11.6944	11.5445	11.7871	11.533	11.6386	11.791	12.1282	11.6921	11.7299	11.26	11.1395	10.7831	10.8281	10.9163	10.5623	10.8617	10.5626	10.3873	10.3685	10.448	9.87004	9.91201	9.90185	9.50004	9.5143	9.58903	9.23613	9.04687	8.88001	8.76497	8.49158	8.33805	8.41037	8.20067	8.27566	7.97976	8.03345	7.56822	7.54909	7.48628	7.64116	7.39902	7.29084	7.35271	7.22857	7.18278	7.03282	6.90264	6.7149	6.66627	6.63905	6.77605	6.3952	6.07043	6.19994	6.38277	6.28474	6.2795	5.98857	5.98392	5.85361	5.74565	5.90411	6.08625	5.80428	5.8578	5.55024	5.6011	5.69038	5.73509	5.51236	5.25149	5.35744	5.32797	5.29613	5.24929	5.13373	5.00213	4.91804	4.85416	4.99275	4.84497	4.82081	4.80238	4.70509	4.66452	4.85789	4.56254	4.55435	4.60324	4.60004	4.56438	4.58508	4.62354	4.45335	4.44033
536.5	0.00672207	0.00721951	0.0448895	0.0431569	-0.00511578	0.0582599	-0.0135592	0.0791948	-0.010613	0.00467887	0.0199668	0.984063	5.05653	14.0885	18.059	17.673	16.5451	16.3442	15.5255	14.8697	14.0216	14.0515	14.168	14.0387	13.4282	13.4362	13.3383	12.9386	13.5851	13.1238	13.0252	13.2194	13.0393	13.0272	12.554	12.5648	12.4847	12.727	12.7838	12.5661	12.78	12.7389	12.8369	12.5767	12.6076	12.1838	12.0987	12.4591	12.5655	12.7044	12.6456	12.5301	12.646	12.2321	12.6188	12.7295	12.7188	12.7008	12.6772	12.6496	12.6194	12.5881	12.5574	12.5287	12.3078	12.4666	12.1597	12.1802	12.1717	12.0111	12.3572	12.2572	12.2768	11.7843	11.6996	11.7752	12.153	12.0341	12.0622	11.5428	11.8201	12.08	12.406	12.211	11.952	11.5845	11.8471	11.7433	11.8495	11.5473	11.2193	11.495	12.0476	12	11.9924	11.7095	11.705	11.8783	11.8395	11.6499	11.8603	11.6523	11.7573	11.9494	12.2879	11.8071	11.8622	11.4053	11.2891	10.9327	10.9035	11.0188	10.6464	10.9628	10.6471	10.4448	10.4458	10.507	9.96154	9.97669	9.95414	9.55059	9.54945	9.66955	9.2843	9.11069	8.93666	8.83408	8.52938	8.33395	8.46988	8.3136	8.3157	8.10611	8.1182	7.60763	7.59781	7.54051	7.64725	7.43591	7.35353	7.39437	7.29853	7.239	7.02879	6.9361	6.72131	6.64944	6.6681	6.80615	6.41739	6.08634	6.23201	6.40649	6.28163	6.24895	6.0151	5.99413	5.87549	5.77649	5.87565	6.06508	5.80221	5.87568	5.55898	5.61306	5.68816	5.74768	5.48518	5.27568	5.30961	5.28785	5.27673	5.25983	5.11919	4.99389	4.91774	4.83378	4.96525	4.79381	4.87604	4.78118	4.70546	4.6257	4.82834	4.57459	4.56636	4.57577	4.57412	4.50685	4.53228	4.56024	4.43146	4.42144
537.4	-0.0175962	0.000229015	0.047782	0.043987	0.00211039	0.0605621	-0.0344671	0.066606	0.00679383	0.0594173	0.0415845	0.974171	5.1422	14.08	18.2977	17.8219	16.6966	16.5487	15.6897	15.0378	14.1877	14.2241	14.3548	14.1955	13.5999	13.6428	13.4831	13.0752	13.7767	13.2341	13.1477	13.3626	13.1787	13.1946	12.6721	12.7003	12.6955	12.9048	12.9074	12.6652	12.9351	12.8777	12.9601	12.6813	12.7419	12.3215	12.2664	12.6741	12.7558	12.8868	12.8031	12.7145	12.8271	12.3692	12.8	12.8852	12.8718	12.8499	12.8216	12.789	12.7541	12.7189	12.6854	12.6558	12.4909	12.6639	12.3233	12.3198	12.3172	12.2203	12.5129	12.4025	12.4699	11.9526	11.8665	11.9407	12.3501	12.2141	12.2515	11.7148	11.9969	12.2888	12.5756	12.4005	12.0803	11.7599	11.9906	11.916	12.0413	11.6828	11.3725	11.6516	12.1582	12.1603	12.1696	11.9005	11.8428	12.08	11.9653	11.8279	12.0369	11.7929	11.902	12.0829	12.4421	11.9559	12.05	11.5013	11.3834	11.0509	11.0713	11.1835	10.8121	11.0944	10.7638	10.566	10.5685	10.606	10.0496	10.1224	10.0061	9.6447	9.6251	9.7239	9.38225	9.20242	8.97299	8.80196	8.57612	8.42221	8.47185	8.34636	8.34383	8.0888	8.10836	7.62871	7.59085	7.51624	7.64261	7.41573	7.32209	7.37953	7.25607	7.22988	6.99517	6.95807	6.6848	6.61965	6.63382	6.72642	6.39234	6.05437	6.17885	6.36266	6.22389	6.21815	5.95882	5.92788	5.8226	5.70199	5.81405	5.98849	5.73636	5.83663	5.4815	5.52934	5.64261	5.65186	5.43203	5.20084	5.26624	5.22537	5.20535	5.17535	5.03721	4.92193	4.83255	4.81766	4.87902	4.758	4.78975	4.66168	4.60505	4.5561	4.76594	4.44718	4.44451	4.49291	4.49176	4.40486	4.46681	4.49181	4.3467	4.35558
538.3	0.0145003	0.0443449	0.0335969	-0.0160005	-0.0439658	0.0684494	-0.0112199	0.0836488	0.00537235	0.0355213	0.0441023	0.963877	5.17446	14.0755	18.4765	18.0212	16.9498	16.7803	15.9152	15.2419	14.3684	14.4135	14.5289	14.3867	13.7541	13.7826	13.6496	13.2585	14.033	13.4074	13.3649	13.5968	13.3692	13.3991	12.8346	12.8906	12.8596	13.0921	13.1422	12.8226	13.1258	13.0776	13.2063	12.8786	12.9834	12.479	12.4344	12.8962	12.9274	13.1088	13.0308	12.9245	13.0516	12.5919	13.0649	13.1259	13.1066	13.0758	13.0368	12.9927	12.9465	12.9016	12.8609	12.8278	12.7206	12.8522	12.538	12.4907	12.559	12.4136	12.7854	12.6758	12.6576	12.2019	12.0669	12.1274	12.5686	12.409	12.4546	11.9656	12.2152	12.4819	12.825	12.584	12.3112	11.9345	12.2028	12.1075	12.2625	11.8915	11.5715	11.8604	12.3761	12.4324	12.3528	12.0953	12.0563	12.2809	12.209	12.0505	12.1957	11.9863	12.1263	12.2955	12.6573	12.1618	12.218	11.7659	11.6369	11.2218	11.2381	11.3531	10.9592	11.2714	10.8986	10.7113	10.7079	10.7538	10.2047	10.226	10.0728	9.74184	9.75033	9.83078	9.5009	9.24373	9.08004	8.96431	8.65848	8.40841	8.53743	8.39129	8.40335	8.12217	8.17093	7.62644	7.62686	7.56013	7.66123	7.38806	7.30135	7.38144	7.25849	7.18451	7.02966	6.91705	6.70055	6.63103	6.55144	6.7288	6.30183	5.95249	6.14787	6.30769	6.20427	6.1776	5.89843	5.89386	5.73013	5.65443	5.72435	5.89712	5.71053	5.67438	5.41744	5.40514	5.57298	5.55457	5.3137	5.10063	5.14866	5.11537	5.09734	5.07647	4.95163	4.81528	4.7422	4.6626	4.77558	4.58941	4.61843	4.52343	4.4932	4.4561	4.62475	4.33191	4.35278	4.34216	4.37887	4.29608	4.3184	4.36585	4.19201	4.17015
539.3	0.0222827	0.024301	0.0380619	-0.00149216	-0.0503885	0.0357171	-0.015905	0.0502185	0.00666517	0.00140803	0.0469102	0.918771	5.24369	14.0072	18.7431	18.2293	17.1612	17.0169	16.0554	15.4306	14.5525	14.6325	14.7115	14.5972	13.988	14.0042	13.8102	13.4831	14.221	13.624	13.5809	13.7754	13.5469	13.6206	13.0206	13.1049	13.0814	13.3165	13.3194	13.0785	13.3678	13.3432	13.4218	13.0686	13.2213	12.6527	12.6378	13.095	13.1716	13.3583	13.237	13.1688	13.2845	12.7741	13.3223	13.3659	13.3506	13.3263	13.2952	13.2593	13.2208	13.182	13.1448	13.1116	12.9057	13.0969	12.8016	12.7953	12.7694	12.6497	13.0517	12.8874	12.9726	12.3952	12.3492	12.3687	12.7746	12.6785	12.6911	12.1589	12.4598	12.7266	13.0882	12.8188	12.5461	12.2006	12.4312	12.3136	12.4715	12.1588	11.8127	12.1091	12.6527	12.6644	12.5958	12.3268	12.2844	12.5013	12.4031	12.2274	12.4513	12.2402	12.3324	12.537	12.8394	12.3723	12.4721	11.9794	11.8475	11.4298	11.482	11.5726	11.1084	11.422	11.0485	10.8514	10.8531	10.8851	10.3192	10.3123	10.2318	9.80554	9.79642	9.86821	9.53034	9.26424	9.13527	8.99058	8.68023	8.47299	8.55599	8.3828	8.40742	8.16759	8.16531	7.58813	7.55092	7.52782	7.65582	7.39129	7.27304	7.35499	7.24552	7.13031	6.98665	6.85705	6.63373	6.57416	6.51652	6.66099	6.24572	5.92187	6.06304	6.2102	6.1169	6.0434	5.79257	5.76943	5.67259	5.55134	5.59167	5.75506	5.56116	5.58126	5.30062	5.2991	5.42543	5.41129	5.16273	4.97461	5.00169	4.96157	4.96622	4.89141	4.78754	4.63719	4.58877	4.51292	4.57062	4.4452	4.48982	4.39124	4.35118	4.30965	4.44433	4.1781	4.19059	4.15352	4.16797	4.10331	4.16274	4.20539	4.04513	4.02429
540.2	-0.00563906	0.0281743	0.0220901	-0.00609747	-0.0632069	0.0536259	-0.0216946	0.0565339	-0.0227671	0.0487431	0.0117178	0.865135	5.25678	13.8935	18.969	18.4382	17.3878	17.2782	16.3383	15.6572	14.7856	14.8871	14.9693	14.8275	14.192	14.2495	14.0308	13.6912	14.5178	13.8027	13.8172	14.0458	13.7984	13.8541	13.264	13.3666	13.354	13.5354	13.6103	13.3068	13.652	13.5386	13.7139	13.355	13.4497	12.9413	12.9351	13.3611	13.4368	13.6432	13.501	13.4139	13.5722	13.0013	13.6453	13.6742	13.6561	13.628	13.5925	13.5524	13.5103	13.469	13.4312	13.3996	13.2708	13.4339	13.0973	13.1094	13.1065	12.9386	13.3355	13.2067	13.2149	12.7114	12.5844	12.6524	13.0644	12.9041	12.9831	12.4132	12.6987	13.0311	13.3501	13.1176	12.8459	12.4413	12.7242	12.5972	12.7556	12.396	12.0559	12.3226	12.8642	12.9198	12.8882	12.6073	12.5146	12.7718	12.6958	12.525	12.785	12.5099	12.5956	12.7658	13.1424	12.6528	12.6801	12.1988	12.0697	11.6548	11.677	11.7505	11.3056	11.645	11.2597	11.0662	10.9749	11.0749	10.4891	10.4682	10.3329	9.94351	9.94804	9.993	9.64951	9.42331	9.20824	9.04	8.7384	8.53741	8.60966	8.4461	8.41437	8.182	8.20188	7.62695	7.59082	7.49649	7.64401	7.38672	7.25456	7.29351	7.21522	7.09618	6.94108	6.78283	6.53965	6.49103	6.42806	6.57408	6.18677	5.81271	5.97345	6.13718	6.0001	5.97396	5.70633	5.65384	5.52424	5.43242	5.51208	5.64406	5.41631	5.46892	5.14261	5.18701	5.30326	5.2839	5.01319	4.84057	4.83295	4.84941	4.76249	4.7539	4.62522	4.47962	4.40397	4.35141	4.42142	4.29141	4.32053	4.18037	4.14584	4.11449	4.25212	4.00655	4.00133	3.9966	4.03794	3.89451	3.97176	4.00153	3.85122	3.8013
541.2	-0.00892077	0.0634337	0.0632152	0.0270681	-0.0261966	0.0454004	-0.0318097	0.0703987	-0.0112449	0.0370014	0.0246211	0.823909	5.32553	13.7528	19.2335	18.6167	17.6784	17.5718	16.5792	15.9665	15.0392	15.2319	15.2597	15.061	14.4262	14.5204	14.3277	13.9439	14.8317	14.1192	14.1137	14.3653	14.0874	14.1622	13.5275	13.5948	13.6209	13.8536	13.9053	13.5927	13.9575	13.8305	14.0241	13.6719	13.7441	13.1632	13.2352	13.7108	13.7409	13.9211	13.7801	13.7322	13.8857	13.3171	13.9562	13.9679	13.9512	13.9253	13.8926	13.8553	13.8157	13.7762	13.7391	13.7067	13.5271	13.7059	13.441	13.3733	13.3934	13.2442	13.6452	13.5214	13.5279	12.9889	12.9604	12.9953	13.3656	13.2709	13.2866	12.7446	13.0474	13.3181	13.715	13.4104	13.1611	12.7526	13.0478	12.929	13.0437	12.6809	12.3395	12.646	13.2168	13.1864	13.1356	12.8674	12.8802	13.048	12.984	12.7926	13.0416	12.7981	12.8709	13.0643	13.4545	12.926	12.9726	12.4939	12.3605	11.9213	11.9406	12.0521	11.5756	11.8291	11.4723	11.2522	11.2148	11.258	10.635	10.6094	10.5361	10.0934	10.0625	10.136	9.7326	9.49314	9.30649	9.10901	8.82934	8.62683	8.69672	8.50363	8.50851	8.23818	8.2191	7.6797	7.66101	7.50664	7.6638	7.4114	7.28478	7.31621	7.16014	7.09792	6.8905	6.80564	6.51187	6.46751	6.43541	6.57588	6.13716	5.78255	5.91435	6.03994	5.92327	5.90925	5.64455	5.61322	5.45725	5.34028	5.43494	5.58048	5.38859	5.332	5.07665	5.10428	5.15538	5.16896	4.92091	4.71209	4.73055	4.70462	4.62405	4.62867	4.47755	4.37858	4.26317	4.18605	4.2298	4.07849	4.15514	4.05641	4.04066	3.92602	4.11623	3.83618	3.86195	3.80822	3.832	3.73947	3.82043	3.85314	3.65237	3.66477
542.1	0.00345758	0.0491584	0.0507842	-0.00156918	-0.0608042	0.0451905	-0.00894512	0.00375875	0.0197913	0.0432344	0.0355397	0.802395	5.36763	13.588	19.4343	18.887	18.0001	17.8848	16.822	16.2149	15.3334	15.5463	15.561	15.3461	14.7203	14.7727	14.5534	14.2287	15.1688	14.355	14.4052	14.6924	14.3721	14.4699	13.7924	13.9466	13.9415	14.195	14.1841	13.861	14.2705	14.1837	14.3449	13.9815	14.1004	13.4837	13.516	14.0231	14.0149	14.2721	14.1251	14.0599	14.1825	13.6305	14.3047	14.3077	14.295	14.2754	14.2504	14.2218	14.191	14.1598	14.1296	14.1021	13.9044	14.053	13.7412	13.7757	13.7648	13.5758	14.0338	13.87	13.888	13.3564	13.2351	13.3275	13.7875	13.587	13.6162	13.0672	13.3872	13.6673	14.0464	13.7508	13.4465	13.0646	13.3777	13.189	13.3591	13.0123	12.6666	12.9812	13.548	13.5454	13.5116	13.1765	13.1697	13.3841	13.2769	13.0968	13.3075	13.1093	13.2058	13.4084	13.7731	13.2428	13.2862	12.8095	12.6725	12.2003	12.1624	12.3145	11.803	12.0906	11.6888	11.4711	11.4237	11.4723	10.8392	10.8562	10.669	10.3078	10.2285	10.2404	9.89353	9.62712	9.4301	9.24769	8.95913	8.7326	8.7657	8.57342	8.5106	8.26169	8.32458	7.6974	7.66672	7.56502	7.67874	7.39773	7.28219	7.31461	7.16828	7.08543	6.85292	6.80391	6.54336	6.43026	6.35609	6.49982	6.10843	5.76028	5.85896	5.97693	5.8808	5.80823	5.51971	5.49147	5.34188	5.27193	5.32737	5.42639	5.20836	5.24573	4.98569	4.92778	5.02665	5.0205	4.72861	4.57423	4.6011	4.60028	4.51444	4.4469	4.32791	4.19629	4.10846	4.05197	4.12599	3.97578	4.00156	3.89739	3.8214	3.75614	3.92692	3.66119	3.65503	3.61691	3.68897	3.57748	3.61633	3.62879	3.50817	3.40251
543.1	0.00381002	0.0201757	0.0691523	0.0333836	-0.0375997	0.0597952	-0.0162158	0.038982	-0.0138389	0.0330512	0.0830595	0.728831	5.32709	13.4719	19.6225	19.1081	18.2847	18.2567	17.139	16.5333	15.6208	15.8708	15.9099	15.6715	15.0151	15.1491	14.9135	14.5674	15.5064	14.6546	14.7562	15.0074	14.7168	14.7791	14.1531	14.2824	14.3018	14.5576	14.5296	14.2455	14.5969	14.5	14.7309	14.3713	14.4728	13.8619	13.8406	14.4256	14.4535	14.6713	14.4989	14.4002	14.6134	13.9539	14.682	14.6788	14.6665	14.6478	14.624	14.5966	14.5671	14.537	14.5077	14.4806	14.2682	14.4758	14.1288	14.1151	14.0497	13.9809	14.449	14.2644	14.2786	13.7351	13.6353	13.6813	14.1217	13.9731	13.9954	13.4151	13.7471	14.0557	14.4331	14.1233	13.8484	13.4025	13.7421	13.5874	13.7054	13.3383	12.9831	13.3297	13.9022	13.8989	13.8532	13.5173	13.4948	13.7054	13.6316	13.4201	13.6786	13.4466	13.6026	13.7785	14.1024	13.5586	13.6383	13.1221	12.9833	12.523	12.5544	12.6089	12.0336	12.3535	11.9919	11.7163	11.6736	11.727	11.0696	11.0547	10.9334	10.4515	10.4355	10.4889	10.0706	9.74752	9.55218	9.36162	9.07679	8.84272	8.86448	8.65104	8.65137	8.40198	8.39109	7.79987	7.76944	7.64308	7.73723	7.48365	7.33222	7.38321	7.24702	7.11614	6.88923	6.76844	6.515	6.40682	6.34984	6.48429	6.07153	5.72103	5.79749	5.95966	5.80856	5.77626	5.53	5.46056	5.3048	5.21735	5.26344	5.35227	5.13614	5.13316	4.86075	4.88188	4.92899	4.92239	4.65425	4.44973	4.49402	4.41595	4.37965	4.38578	4.24432	4.13941	3.98316	3.91627	3.98783	3.85605	3.88265	3.7455	3.71461	3.60623	3.80291	3.56529	3.49498	3.46603	3.50732	3.38914	3.48155	3.50068	3.33959	3.2792
544	-0.037354	0.00201424	0.0920321	0.0744283	0.0242694	0.059697	-0.0254187	0.0902457	0.000291441	0.0549294	0.0738232	0.686755	5.32838	13.2743	19.7757	19.3881	18.615	18.617	17.5054	16.9367	15.9372	16.2286	16.2794	16.0671	15.4313	15.5204	15.2677	14.9045	15.8896	15.047	15.1013	15.3738	15.0761	15.1363	14.5062	14.6827	14.6095	14.9033	14.9414	14.6359	14.9999	14.887	15.1214	14.6949	14.8706	14.2168	14.2491	14.7712	14.8379	15.0884	14.8994	14.8273	14.9767	14.4039	15.1115	15.1053	15.0886	15.0635	15.0321	14.9966	14.959	14.9214	14.8861	14.8551	14.67	14.872	14.5262	14.5783	14.5266	14.4112	14.8372	14.6763	14.7303	14.1671	14.039	14.1164	14.5641	14.4102	14.4069	13.8203	14.1906	14.4417	14.8408	14.546	14.2576	13.8069	14.162	13.993	14.1687	13.7158	13.375	13.6848	14.2986	14.3009	14.2578	13.9521	13.9168	14.1251	14.0639	13.8347	14.0653	13.8344	13.9466	14.1658	14.5255	13.9816	14.0242	13.5125	13.36	12.8319	12.8715	12.9648	12.392	12.7102	12.2708	12.0404	11.9311	11.9943	11.3442	11.2921	11.1663	10.6719	10.6745	10.6793	10.282	9.96154	9.75458	9.56642	9.22758	8.97548	9.05076	8.82182	8.79888	8.50043	8.5214	7.86959	7.87572	7.71655	7.84727	7.53047	7.40081	7.44648	7.32849	7.13529	6.98794	6.81238	6.58322	6.4543	6.4244	6.5157	6.09597	5.72054	5.82022	5.95408	5.80794	5.74945	5.50651	5.45051	5.29128	5.1721	5.23339	5.34428	5.10183	5.15037	4.84861	4.81986	4.88431	4.85567	4.59599	4.43368	4.43818	4.39139	4.29911	4.25381	4.10819	4.03807	3.92381	3.83332	3.89725	3.75561	3.79631	3.6565	3.62073	3.54344	3.69155	3.45002	3.40974	3.43876	3.43999	3.32083	3.3427	3.35396	3.20631	3.17116
545	-0.0579528	0.035763	0.0435689	0.00125502	-0.0247904	0.0390337	-0.0412657	0.0700242	-0.00180354	0.0333412	0.0581076	0.620442	5.26098	13.0931	19.8848	19.6224	18.9578	18.9691	17.8584	17.2467	16.4009	16.6013	16.6609	16.4397	15.7481	15.8898	15.6301	15.2722	16.2769	15.4374	15.4929	15.8073	15.4984	15.5466	14.8587	15.0495	15.0217	15.3176	15.3116	15.0056	15.4277	15.335	15.5524	15.0964	15.2669	14.6005	14.6504	15.1947	15.2629	15.4975	15.2919	15.2124	15.4492	14.7429	15.5551	15.5458	15.5221	15.4872	15.4445	15.3973	15.349	15.303	15.2626	15.2311	15.1353	15.3247	14.9785	14.9677	14.9684	14.7815	15.3178	15.1172	15.1715	14.5713	14.4452	14.5271	15.002	14.854	14.8607	14.2017	14.6292	14.8691	15.3269	14.9694	14.663	14.2168	14.5443	14.4438	14.5365	14.1481	13.7235	14.0945	14.761	14.7101	14.6852	14.3689	14.2901	14.5401	14.4806	14.2314	14.5158	14.2377	14.3747	14.5598	14.9702	14.3776	14.4366	13.8974	13.7455	13.218	13.1984	13.2912	12.7439	13.053	12.6206	12.342	12.2404	12.2982	11.5778	11.6158	11.4431	10.9369	10.9028	10.917	10.5178	10.1452	9.99425	9.72567	9.39843	9.11074	9.21661	8.9737	8.91581	8.64114	8.65602	8.00965	7.93571	7.8496	7.97716	7.68917	7.45912	7.52503	7.40661	7.22716	7.06244	6.87648	6.60492	6.5242	6.41967	6.58705	6.11509	5.78644	5.82664	5.9728	5.8374	5.78834	5.4766	5.42482	5.2538	5.14732	5.22887	5.29018	5.07015	5.1221	4.79362	4.80957	4.83362	4.82548	4.54275	4.39381	4.29387	4.31098	4.2577	4.2071	4.07172	3.97279	3.80379	3.77752	3.83053	3.67659	3.69076	3.55823	3.54395	3.42363	3.57346	3.349	3.28191	3.28629	3.29598	3.18809	3.22447	3.20754	3.12968	3.00222
545.9	-0.0425848	0.0455863	0.0709825	-0.00332532	-0.0153071	0.0538517	-0.0168241	0.0701808	-0.000544121	0.0401867	0.0441924	0.578249	5.10573	12.8733	19.9624	19.8723	19.3027	19.3666	18.2606	17.6258	16.7834	17.014	17.0264	16.8532	16.1435	16.2876	16.0042	15.7285	16.6788	15.8654	15.8819	16.1994	15.8714	15.9544	15.2716	15.4568	15.4329	15.7639	15.7598	15.4559	15.8965	15.7401	15.964	15.544	15.7074	15.0153	15.1011	15.6886	15.6926	15.9411	15.7311	15.6634	15.8729	15.2458	16.0162	16.0093	15.992	15.9666	15.9352	15.9001	15.8634	15.8274	15.7942	15.766	15.6207	15.85	15.4413	15.4256	15.424	15.2728	15.8018	15.6229	15.6598	15.0557	14.8991	14.988	15.4726	15.3165	15.3221	14.6724	15.0667	15.3836	15.773	15.4324	15.0878	14.6788	15.0137	14.8489	15.0114	14.5601	14.2071	14.5608	15.2274	15.1618	15.1366	14.8229	14.7425	14.9588	14.8652	14.6563	14.9412	14.6828	14.7999	15.0408	15.4318	14.8167	14.8766	14.3242	14.1642	13.6068	13.6569	13.7204	13.0595	13.3854	12.9526	12.6794	12.6193	12.6293	11.941	11.8833	11.6975	11.238	11.1555	11.2	10.7522	10.3928	10.2026	9.96462	9.6081	9.33365	9.44341	9.15364	9.10388	8.79359	8.8032	8.1371	8.11017	7.98304	8.11054	7.77056	7.63663	7.65398	7.46716	7.31555	7.1365	6.95154	6.70491	6.59747	6.47792	6.61566	6.19438	5.81705	5.89365	6.01272	5.85436	5.79538	5.51189	5.4449	5.32057	5.14981	5.22811	5.32915	5.06741	5.06896	4.78548	4.75749	4.8249	4.78549	4.50894	4.36869	4.30437	4.25436	4.21934	4.19346	4.0197	3.92577	3.7758	3.71665	3.74251	3.60736	3.62822	3.53665	3.39304	3.32289	3.51164	3.26612	3.20662	3.25947	3.20978	3.14124	3.16797	3.16374	2.97707	2.91222
546.9	-0.0165897	0.0249545	0.033157	0.0110201	-0.0344223	0.0516829	0.0110665	0.0962535	0.0265716	0.057228	0.0574409	0.565206	5.20031	12.8358	20.1026	20.2014	19.7196	19.8074	18.6592	18.039	17.2313	17.4621	17.4736	17.2172	16.5961	16.761	16.3981	16.1126	17.1174	16.2789	16.3883	16.6637	16.3913	16.412	15.7446	15.9424	15.8994	16.2441	16.2257	15.9557	16.3477	16.2801	16.4491	16.0314	16.1458	15.5228	15.5391	16.1497	16.2214	16.441	16.2498	16.1764	16.4107	15.7259	16.517	16.5089	16.4895	16.4615	16.4274	16.3898	16.3513	16.3146	16.2821	16.2565	16.166	16.3503	15.9675	15.9864	15.9822	15.793	16.3547	16.1813	16.1816	15.5687	15.3971	15.4859	15.9658	15.8003	15.8413	15.1653	15.5659	15.9151	16.3407	15.9588	15.6422	15.1469	15.5165	15.352	15.5707	15.0807	14.6461	15.06	15.7019	15.7101	15.6384	15.2954	15.2734	15.4546	15.3782	15.1808	15.4088	15.1988	15.3074	15.521	15.9117	15.2841	15.4072	14.7866	14.6281	14.0938	14.1202	14.1413	13.4928	13.8327	13.3493	13.1157	12.955	13.0275	12.3074	12.2578	12.0588	11.538	11.538	11.4928	11.1009	10.712	10.4921	10.2613	9.92728	9.62423	9.63848	9.39647	9.38783	9.02507	9.02671	8.3519	8.30856	8.16501	8.28319	7.9555	7.78835	7.80315	7.60746	7.45913	7.29984	7.09106	6.81317	6.69618	6.62439	6.78632	6.29514	5.90567	5.96575	6.11899	5.93589	5.91001	5.57243	5.54344	5.40285	5.25476	5.23905	5.38202	5.16364	5.14404	4.86017	4.85953	4.86683	4.79815	4.53746	4.37598	4.32422	4.3131	4.23905	4.16765	4.03565	3.91626	3.79395	3.71822	3.80519	3.59468	3.66406	3.50749	3.4177	3.33237	3.5046	3.26887	3.18308	3.19647	3.20996	3.05647	3.11922	3.14414	2.98717	2.93246
547.8	-0.0467292	0.0469062	0.0610673	0.0358424	0.0027197	0.0309017	-0.0476631	0.0456768	0.0417193	0.060859	0.0189102	0.506342	5.13471	12.8527	20.2243	20.4883	20.1458	20.2638	19.0936	18.4527	17.6805	17.91	17.969	17.7375	17.0841	17.2408	16.8653	16.6315	17.6483	16.7638	16.8449	17.1655	16.8529	16.9127	16.2385	16.409	16.4359	16.7637	16.7257	16.42	16.9012	16.7654	16.9818	16.5587	16.7174	16.0055	16.103	16.6582	16.7465	16.9554	16.7754	16.7208	16.904	16.2876	17.0693	17.0618	17.0442	17.0188	16.9877	16.9532	16.9173	16.8824	16.8504	16.8236	16.6882	16.9104	16.5202	16.545	16.5192	16.3285	16.8686	16.6925	16.6781	16.0874	15.9302	15.9904	16.5568	16.3081	16.3802	15.6693	16.0966	16.3996	16.8928	16.5118	16.1725	15.6508	16.0449	15.874	16.0817	15.5609	15.1596	15.5651	16.2204	16.2144	16.166	15.8457	15.7399	16.0151	15.8891	15.6683	15.9438	15.6592	15.8002	16.0771	16.4158	15.8245	15.8877	15.2763	15.1133	14.549	14.5426	14.5962	13.8868	14.2732	13.7695	13.4925	13.4267	13.4211	12.6335	12.6889	12.4175	11.906	11.842	11.8683	11.4116	11.025	10.7982	10.514	10.1623	9.87665	9.90539	9.61958	9.59076	9.30227	9.26129	8.58477	8.50051	8.33777	8.55803	8.11791	8.00347	8.00218	7.81152	7.65965	7.43759	7.24939	6.93748	6.87075	6.73272	6.89596	6.40852	6.00117	6.10197	6.19929	6.00075	6.0012	5.68702	5.65524	5.45795	5.31024	5.34814	5.45014	5.20715	5.20372	4.9083	4.85916	4.88969	4.82758	4.58664	4.41411	4.43088	4.31837	4.27487	4.18112	4.11899	3.95004	3.77717	3.70268	3.78133	3.5946	3.65296	3.53641	3.43856	3.30803	3.47385	3.23101	3.1615	3.14445	3.18852	3.04926	3.0873	3.11122	2.99657	2.87313
548.8	-0.0138755	0.0882533	0.0663726	-0.0139543	-0.0250751	0.0400016	0.00958727	0.0488135	0.0193349	0.0194406	0.0453453	0.535928	5.10173	12.8738	20.3373	20.74	20.4735	20.6775	19.6031	18.9158	18.1649	18.427	18.4412	18.1573	17.5422	17.6911	17.3655	17.1503	18.1345	17.2393	17.3766	17.6585	17.3743	17.4045	16.7165	16.9177	16.9984	17.2668	17.2476	16.9675	17.4118	17.3206	17.5064	17.1082	17.1999	16.4961	16.6183	17.2301	17.318	17.4879	17.3076	17.2708	17.4337	16.8491	17.5871	17.58	17.5642	17.5415	17.514	17.4834	17.4518	17.4211	17.3932	17.37	17.255	17.432	17.0474	17.0538	17.0502	16.8859	17.4609	17.2805	17.2482	16.6198	16.4471	16.5703	17.0907	16.8655	16.8873	16.1857	16.6731	16.9902	17.4813	17.0217	16.6867	16.168	16.5609	16.3803	16.5485	16.0816	15.6487	16.0428	16.7773	16.7803	16.7274	16.2961	16.2764	16.5382	16.4081	16.1897	16.4339	16.1803	16.3477	16.5535	17.0307	16.3188	16.3739	15.8318	15.6585	15.0213	15.0253	15.0657	14.4282	14.743	14.246	13.9027	13.8105	13.834	13.0528	13.0153	12.7762	12.2596	12.1809	12.1946	11.7491	11.3412	11.1497	10.8161	10.4627	10.1841	10.2122	9.86656	9.84924	9.50496	9.52171	8.76153	8.74817	8.57384	8.67961	8.32265	8.17807	8.19989	7.97067	7.81339	7.6104	7.41338	7.10814	6.98926	6.8943	7.02997	6.51845	6.11756	6.23395	6.33682	6.16228	6.12083	5.80756	5.70992	5.55842	5.39121	5.46725	5.54284	5.25002	5.24105	4.94962	4.96693	4.93839	4.89464	4.57837	4.47232	4.4478	4.35629	4.29484	4.20587	4.08991	3.98898	3.81075	3.76701	3.79583	3.64416	3.61364	3.53171	3.4638	3.34944	3.49711	3.24461	3.18576	3.14001	3.14389	3.02843	3.08437	3.08868	2.92774	2.85364
549.7	-0.0135712	0.0312692	0.0489811	0.00833079	0.00661456	0.0329915	-0.010217	0.100547	0.0244734	0.0521589	0.0993442	0.586227	5.05138	12.9248	20.4768	21.0552	20.9758	21.1624	20.0905	19.408	18.7274	18.992	19.015	18.722	18.1107	18.2717	17.8852	17.7181	18.6801	17.8317	17.986	18.2202	17.9414	17.9737	17.292	17.4959	17.5869	17.8845	17.8197	17.5875	18.0227	17.9217	18.079	17.6536	17.7545	17.0895	17.2551	17.8109	17.8962	18.0993	17.9256	17.892	18.0158	17.4545	18.2361	18.2297	18.2157	18.1955	18.1706	18.1425	18.1128	18.0829	18.0543	18.0285	17.8312	18.1064	17.7267	17.6568	17.6639	17.4893	18.0886	17.8522	17.8976	17.1964	17.0772	17.1632	17.7388	17.5177	17.5688	16.7865	17.2422	17.5818	18.0452	17.6509	17.3258	16.7875	17.1661	16.9799	17.1349	16.6535	16.2385	16.6938	17.3781	17.3496	17.2759	16.9054	16.8704	17.1585	17.0283	16.7545	17.0904	16.8155	16.897	17.1803	17.5896	16.9293	17.0056	16.3882	16.2082	15.5621	15.5653	15.5739	14.8946	15.2285	14.7128	14.3847	14.2963	14.3805	13.5118	13.5119	13.2185	12.7022	12.6315	12.5996	12.1296	11.7508	11.5065	11.1743	10.842	10.5212	10.5159	10.2043	10.17	9.86681	9.8652	9.09073	9.06038	8.81409	8.97836	8.54716	8.42487	8.41665	8.26551	8.05073	7.86298	7.6268	7.31866	7.2109	7.07777	7.25907	6.74507	6.29112	6.39152	6.48238	6.32901	6.29945	5.94372	5.83086	5.69261	5.58348	5.59991	5.67396	5.40175	5.41439	5.05158	5.02092	5.07875	5.00874	4.72325	4.59672	4.53668	4.44822	4.38426	4.29095	4.16069	4.09425	3.87594	3.74639	3.82753	3.65739	3.73902	3.5816	3.54798	3.36831	3.52644	3.29689	3.207	3.16534	3.23367	3.07409	3.13276	3.11168	2.97404	2.8818
550.6	-0.0586873	0.0502491	0.0534257	0.0598312	0.0230452	0.0627032	-0.00445188	0.0843821	0.0172848	0.0433383	0.119751	0.605128	4.94112	12.9602	20.6005	21.3244	21.348	21.6035	20.6123	19.9181	19.2557	19.5578	19.5979	19.2927	18.7029	18.8183	18.4487	18.3351	19.2216	18.4007	18.5944	18.8409	18.5831	18.5268	17.8931	18.0792	18.1304	18.4625	18.4268	18.2059	18.6307	18.5632	18.7419	18.3697	18.3923	17.6487	17.877	18.4567	18.577	18.7501	18.5609	18.5376	18.6648	18.1413	18.8604	18.8512	18.8318	18.8045	18.7719	18.7364	18.7003	18.6662	18.6364	18.6134	18.531	18.7424	18.3263	18.3374	18.263	18.1296	18.7653	18.4368	18.5967	17.9059	17.7097	17.7975	18.3796	18.1534	18.1856	17.3491	17.9367	18.2308	18.7386	18.3133	17.9385	17.3822	17.8111	17.6196	17.8518	17.2568	16.8062	17.258	18.0376	18.0292	17.9638	17.5372	17.5152	17.7645	17.6114	17.351	17.7092	17.4067	17.5404	17.792	18.2521	17.5607	17.6315	16.9536	16.7683	16.1123	16.1237	16.1948	15.4809	15.8309	15.2324	14.9458	14.8521	14.832	13.995	13.9027	13.7292	13.1495	13.0943	13.0537	12.5253	12.0847	11.8804	11.6019	11.1763	10.8769	10.8868	10.583	10.4963	10.1853	10.22	9.37532	9.26875	9.10717	9.25365	8.84181	8.69979	8.69872	8.51558	8.28058	8.08317	7.88105	7.49885	7.40839	7.30148	7.48716	6.94296	6.53489	6.6104	6.69938	6.54495	6.45284	6.10793	6.05701	5.84732	5.71764	5.6993	5.79842	5.51546	5.54902	5.2125	5.17404	5.21217	5.17943	4.8179	4.68692	4.65221	4.57731	4.49028	4.42223	4.24811	4.13421	3.96303	3.86424	3.90921	3.70664	3.78685	3.64025	3.59381	3.46265	3.5732	3.32407	3.2818	3.25484	3.27311	3.07689	3.15166	3.16563	2.98477	2.90516
551.6	-0.024443	0.0603989	0.0632823	0.0301989	-0.00641341	0.0297942	-0.00398536	0.053092	0.0158573	0.0530864	0.0880226	0.571494	4.81084	13.0406	20.7255	21.6339	21.8624	22.0882	21.1181	20.4502	19.8211	20.1669	20.2127	19.8459	19.2805	19.4161	19.0294	19.0021	19.8486	19.0121	19.2319	19.4552	19.2116	19.1391	18.5446	18.7242	18.787	19.1536	19.0576	18.8683	19.2729	19.2465	19.2983	18.9637	18.9825	18.2757	18.507	19.1001	19.2374	19.3985	19.214	19.2307	19.2822	18.8057	19.5504	19.5422	19.5252	19.5015	19.4729	19.4415	19.4091	19.3777	19.3493	19.3258	19.204	19.4797	19.0439	19.0282	19.0178	18.8529	19.5282	19.2065	19.2669	18.5364	18.4036	18.4653	19.1141	18.853	18.9438	18.075	18.611	18.9558	19.4324	18.9917	18.6144	18.023	18.5279	18.2801	18.5266	17.97	17.5184	17.9302	18.692	18.7219	18.6528	18.215	18.1571	18.4439	18.3447	18.0086	18.4009	18.0903	18.2476	18.4894	18.9217	18.2281	18.2478	17.6509	17.4623	16.76	16.7682	16.7816	16.0309	16.3861	15.8149	15.5359	15.3707	15.4434	14.5573	14.4697	14.1694	13.6204	13.5377	13.5258	13.014	12.5787	12.3361	11.9556	11.5555	11.2397	11.2506	10.9407	10.8588	10.5028	10.5663	9.68968	9.62812	9.43771	9.59904	9.08707	9.01141	8.99806	8.79342	8.60566	8.35699	8.11962	7.7929	7.67317	7.57329	7.69733	7.15378	6.69987	6.81987	6.93598	6.74737	6.67382	6.30228	6.19876	6.02743	5.87259	5.93549	5.97639	5.68403	5.71127	5.41206	5.29717	5.34078	5.24242	4.94477	4.76281	4.71912	4.68426	4.59695	4.51874	4.35543	4.25369	4.08501	4.01588	4.01664	3.83874	3.91304	3.72668	3.61518	3.51252	3.62812	3.41856	3.3522	3.28289	3.33993	3.1758	3.21282	3.19476	3.06268	2.93185
552.5	-0.0268793	0.043531	0.0364356	0.0154922	-0.0126026	0.0332504	-0.0176585	0.0696813	0.0302906	0.0489359	0.0805376	0.618803	4.79401	13.0895	20.8102	21.9564	22.3467	22.6148	21.697	20.9972	20.4161	20.7887	20.8407	20.457	19.9242	20.0468	19.6401	19.708	20.5119	19.6885	19.8987	20.1223	19.8799	19.7437	19.1897	19.4174	19.4957	19.8174	19.7345	19.5957	20.0005	19.9694	20.0429	19.6918	19.6625	18.979	19.2491	19.8454	19.9891	20.1419	19.9605	20.0127	20.0269	19.6084	20.3553	20.345	20.3243	20.2956	20.2614	20.2241	20.1862	20.15	20.1182	20.093	19.9855	20.3323	19.8215	19.8504	19.8159	19.6229	20.3325	20.0796	20.0482	19.3262	19.1902	19.2686	19.9024	19.6281	19.707	18.8143	19.3919	19.7702	20.3113	19.8297	19.4216	18.8205	19.2725	19.044	19.312	18.6972	18.2486	18.7011	19.4503	19.5258	19.4263	18.9857	18.963	19.2182	19.0914	18.7789	19.1633	18.8141	19.0185	19.2715	19.7491	18.9984	19.0739	18.3574	18.1595	17.4483	17.4531	17.5165	16.6824	17.1028	16.4809	16.1674	16.0366	15.9999	15.1239	15.0902	14.7892	14.2218	14.1137	14.0928	13.5541	13.0673	12.8061	12.4873	12.0568	11.6702	11.7253	11.3869	11.2936	10.9705	10.9538	10.1033	9.99584	9.81995	9.99715	9.54498	9.35054	9.35496	9.16343	8.93211	8.73778	8.44857	8.09896	7.96508	7.87338	8.03991	7.45322	6.98973	7.09023	7.13127	6.95268	6.93645	6.55955	6.4583	6.25715	6.08119	6.14568	6.18262	5.9149	5.87905	5.55067	5.56139	5.57867	5.47633	5.12924	4.98206	4.90381	4.81078	4.77543	4.65179	4.52665	4.37228	4.22439	4.09304	4.10864	3.93951	4.0035	3.89861	3.7301	3.64254	3.77735	3.53812	3.40305	3.44426	3.45534	3.29171	3.29797	3.30237	3.1113	3.05391
553.5	-0.0208378	0.0449729	0.0734342	0.0522196	0.0082807	0.0501603	-0.0180081	0.069579	0.0554945	0.0384581	0.109317	0.660465	4.74341	13.2729	20.9386	22.2844	22.8726	23.1218	22.26	21.576	21.09	21.4742	21.5338	21.1747	20.6671	20.7776	20.3606	20.5296	21.207	20.4355	20.6758	20.8875	20.6598	20.4844	19.9125	20.15	20.3167	20.6357	20.4963	20.3986	20.8187	20.8193	20.8778	20.5603	20.4286	19.7741	20.0711	20.6705	20.8498	20.9911	20.8181	20.8735	20.8182	20.4975	21.2513	21.2414	21.2221	21.1955	21.1639	21.1296	21.0949	21.0619	21.0331	21.0106	20.9172	21.224	20.7704	20.7341	20.7021	20.5367	21.2965	21.0287	21.0486	20.2722	20.0779	20.1933	20.8574	20.501	20.6251	19.6936	20.3229	20.7206	21.2611	20.7216	20.3507	19.7371	20.2032	19.9702	20.1973	19.6068	19.1188	19.5959	20.4175	20.416	20.3803	19.9027	19.8318	20.2124	19.988	19.689	20.0816	19.7506	19.9047	20.2313	20.7337	19.9505	19.9822	19.2251	19.0173	18.2694	18.3387	18.3165	17.5144	17.9011	17.2561	16.9334	16.7864	16.8477	15.8591	15.7538	15.5039	14.8985	14.7986	14.7555	14.2236	13.67	13.463	13.0575	12.6141	12.2902	12.2842	11.9018	11.8229	11.4281	11.4801	10.5071	10.4776	10.2703	10.4455	9.9461	9.73814	9.81075	9.53461	9.36179	9.0839	8.83029	8.48071	8.33352	8.20258	8.35369	7.76128	7.28489	7.37492	7.46717	7.23575	7.24152	6.83204	6.73512	6.53843	6.33319	6.39641	6.42184	6.15629	6.19022	5.82053	5.77062	5.7977	5.64315	5.3603	5.19347	5.1275	5.05727	4.95048	4.87076	4.69987	4.57879	4.38785	4.30779	4.32638	4.12985	4.13132	4.02055	3.90031	3.76096	3.94493	3.66353	3.58052	3.50646	3.54274	3.40156	3.44881	3.41333	3.28447	3.19104
554.4	-0.0353061	0.067944	0.045926	0.0481642	0.02543	0.0356823	-0.0108611	0.0315905	0.034372	0.0582948	0.078861	0.667903	4.68533	13.3248	20.9883	22.6079	23.4093	23.6661	22.8725	22.2073	21.7902	22.19	22.246	21.8792	21.409	21.5034	21.0898	21.388	21.9766	21.2442	21.5198	21.734	21.544	21.2895	20.7722	20.9559	21.1069	21.4944	21.3862	21.3327	21.7019	21.7097	21.7326	21.4617	21.3086	20.6616	21.0256	21.6276	21.8319	21.9492	21.726	21.8205	21.7591	21.5089	22.2536	22.2432	22.2231	22.1957	22.1633	22.1283	22.0929	22.0595	22.0305	22.0082	21.9185	22.2614	21.8023	21.8214	21.7941	21.6157	22.3291	22.0867	22.0709	21.2394	21.1285	21.2321	21.9493	21.5634	21.6646	20.7598	21.3395	21.7655	22.353	21.7674	21.3659	20.7137	21.258	20.9792	21.2432	20.5909	20.106	20.5973	21.4624	21.45	21.4413	20.9345	20.878	21.2258	21.0405	20.6989	21.1331	20.7629	20.9186	21.233	21.7474	20.9474	20.9672	20.2729	20.0541	19.2294	19.2623	19.2663	18.3866	18.8184	18.1302	17.7889	17.6402	17.6544	16.6718	16.5743	16.3016	15.6478	15.5312	15.507	14.8884	14.3664	14.121	13.7352	13.2257	12.8691	12.9047	12.5265	12.494	12.0593	12.0368	11.0517	10.9767	10.7606	10.984	10.4517	10.2873	10.3129	9.98777	9.8014	9.53962	9.31365	8.87712	8.71198	8.61978	8.72857	8.13467	7.61547	7.75196	7.80962	7.59814	7.5232	7.16885	7.03706	6.84026	6.62489	6.71329	6.77507	6.43014	6.44976	6.07853	6.03403	6.03554	5.8936	5.57509	5.42583	5.36137	5.22179	5.14318	5.09314	4.9378	4.76541	4.52689	4.46525	4.50696	4.31065	4.34869	4.218	4.09217	3.96236	4.10606	3.79364	3.68887	3.65219	3.67703	3.5055	3.54929	3.56002	3.39356	3.26934
555.4	-0.0362372	0.0289022	0.0369862	0.0380748	-0.00273444	0.0781233	-0.0476487	0.047223	0.0274434	0.0617597	0.0825377	0.6746	4.63292	13.4187	21.1068	22.9111	23.8966	24.1915	23.5031	22.8631	22.5257	22.9904	23.0629	22.664	22.239	22.3547	21.9285	22.3036	22.8179	22.1432	22.4425	22.6365	22.4523	22.1283	21.7019	21.9001	22.1028	22.4998	22.3461	22.3243	22.7151	22.7567	22.7446	22.4957	22.2699	21.6526	22.0464	22.6468	22.8983	22.9838	22.7872	22.9154	22.7905	22.6431	23.3303	23.3226	23.3079	23.288	23.2644	23.2388	23.2129	23.1882	23.1664	23.1491	23.0679	23.471	22.9708	22.9584	22.9244	22.6962	23.5789	23.2755	23.2929	22.4362	22.2817	22.3891	23.1566	22.7502	22.846	21.8667	22.5488	23.0093	23.5704	22.957	22.584	21.8513	22.4603	22.1055	22.4004	21.7178	21.1579	21.7115	22.6355	22.6301	22.5977	22.0581	21.9629	22.3738	22.2285	21.8047	22.24	21.9187	22.078	22.44	22.9712	22.0848	22.1887	21.3755	21.1364	20.2508	20.357	20.3666	19.3497	19.8442	19.0993	18.746	18.6385	18.6225	17.5722	17.4772	17.1789	16.5153	16.3621	16.3904	15.7339	15.1618	14.9155	14.4373	13.9455	13.5953	13.6152	13.2106	13.1314	12.7106	12.7259	11.6462	11.5734	11.3642	11.5794	11.044	10.7789	10.8479	10.5628	10.321	10.0483	9.79729	9.38209	9.20962	9.07537	9.20438	8.60614	8.02872	8.13009	8.23143	8.01129	7.9571	7.51371	7.38881	7.20964	7.00999	7.07312	7.13781	6.72468	6.72021	6.40242	6.34285	6.37569	6.26821	5.86807	5.70415	5.60876	5.5728	5.44852	5.33636	5.12208	5.04459	4.80949	4.67832	4.7321	4.49677	4.54982	4.42113	4.28219	4.11475	4.29161	3.98341	3.92395	3.86795	3.891	3.71027	3.74822	3.70619	3.53227	3.43195
556.3	-0.0398284	0.0745987	0.0490066	0.0141654	0.00615083	0.0486422	-0.0357473	0.0351511	0.00657876	0.0460956	0.0755946	0.688878	4.55649	13.4824	21.1812	23.27	24.4737	24.7669	24.2216	23.6022	23.3356	23.827	23.9162	23.5343	23.199	23.3071	22.8276	23.3465	23.7546	23.1059	23.4744	23.6248	23.4825	23.1139	22.7337	22.9657	23.2066	23.5572	23.3998	23.4948	23.8553	23.9408	23.8542	23.6388	23.3439	22.7399	23.2043	23.8195	24.0885	24.1757	23.9994	24.1442	23.9323	23.8783	24.5513	24.543	24.5278	24.5076	24.4842	24.4595	24.4354	24.4138	24.3965	24.3855	24.3687	24.8496	24.2568	24.304	24.2587	24.0808	24.9952	24.6465	24.6837	23.7292	23.626	23.7322	24.518	24.1644	24.1903	23.1708	23.8977	24.3402	24.9805	24.3142	23.8663	23.1694	23.7425	23.4122	23.7175	23.0319	22.431	23.0331	23.9615	24.0001	23.9492	23.3716	23.3015	23.7223	23.4913	23.1521	23.6034	23.2011	23.3768	23.734	24.3349	23.4406	23.484	22.6249	22.3781	21.4666	21.5614	21.5519	20.5377	21.0198	20.2401	19.8495	19.7043	19.7369	18.6121	18.5324	18.1814	17.456	17.339	17.3439	16.65	16.0642	15.739	15.3087	14.8463	14.4129	14.3759	13.9674	13.9039	13.3913	13.4651	12.3396	12.243	12.0449	12.2521	11.6655	11.4222	11.4851	11.1653	10.8852	10.6175	10.3824	9.88996	9.70697	9.62819	9.71793	9.12768	8.52911	8.61833	8.68967	8.48586	8.41443	7.94301	7.81817	7.61095	7.43196	7.48263	7.56243	7.15499	7.16717	6.76731	6.6647	6.74415	6.58386	6.23306	6.03644	5.95198	5.83698	5.77337	5.64863	5.49056	5.28702	5.09997	4.97432	5.01009	4.77669	4.81636	4.64165	4.52936	4.36285	4.52924	4.21624	4.12327	4.10385	4.08325	3.91162	3.95312	3.93543	3.75867	3.6074
557.3	-0.0357123	0.0583259	0.060548	0.0531938	-0.00751348	0.06983	-0.00347248	0.0168195	0.0391206	0.0431397	0.0454826	0.74244	4.53338	13.5838	21.3375	23.6264	25.0767	25.3895	24.9371	24.38	24.227	24.7984	24.9128	24.4834	24.2339	24.3391	23.8819	24.5315	24.7952	24.2108	24.681	24.7949	24.6672	24.23	23.9031	24.1661	24.4627	24.8299	24.6346	24.7776	25.1224	25.2225	25.1125	24.9697	24.549	23.9818	24.6005	25.1515	25.4477	25.5288	25.3404	25.5147	25.2039	25.2906	25.9661	25.9598	25.9486	25.9339	25.917	25.8994	25.8825	25.8677	25.8564	25.8501	25.8543	26.3975	25.7621	25.7891	25.7633	25.5621	26.5194	26.2261	26.2456	25.1892	25.0688	25.2718	26.0959	25.6386	25.7195	24.6096	25.3825	25.882	26.5421	25.8617	25.3983	24.6373	25.2476	24.9015	25.209	24.5195	23.8803	24.5032	25.536	25.5344	25.4884	24.8899	24.7544	25.2333	24.9774	24.6531	25.106	24.7097	24.8609	25.2764	25.8911	24.9016	24.971	24.0437	23.7868	22.8444	22.9792	22.9747	21.8933	22.3516	21.5242	21.1419	20.9648	20.997	19.8023	19.7486	19.3887	18.5825	18.4444	18.4589	17.7095	17.1014	16.7828	16.2928	15.7184	15.3081	15.2863	14.8597	14.8017	14.3064	14.2814	13.1271	12.9776	12.808	13.0472	12.4388	12.1526	12.1656	11.9159	11.6305	11.3142	11.01	10.5212	10.3573	10.2108	10.3441	9.65825	9.07924	9.14334	9.29246	9.04627	8.97138	8.4483	8.29992	8.13819	7.88401	7.94553	8.0349	7.61959	7.61974	7.2277	7.11559	7.19536	7.01754	6.62033	6.41221	6.33247	6.19874	6.13602	6.04263	5.77438	5.62369	5.40953	5.32679	5.34663	5.06711	5.08459	4.96979	4.80285	4.6158	4.78892	4.47328	4.38586	4.32345	4.34957	4.14018	4.17893	4.15259	3.95385	3.85167
558.2	-0.0457842	0.0877211	0.0710523	0.0470362	0.0291484	0.0260367	-0.0224602	0.0309418	0.0349639	0.0519087	0.0616628	0.743871	4.47355	13.6135	21.4506	23.9886	25.6922	26.0535	25.7508	25.2259	25.1967	25.8303	26.0401	25.5469	25.3222	25.4163	24.9913	25.8153	25.978	25.4119	25.918	26.0577	25.9446	25.4806	25.1912	25.3973	25.796	26.1579	25.9333	26.1759	26.4928	26.6485	26.5124	26.4021	25.93	25.3939	26.0081	26.6015	26.9369	26.9942	26.8053	27.0409	26.6574	26.8799	27.5498	27.5434	27.5322	27.5176	27.5009	27.4835	27.4669	27.4523	27.4413	27.4352	27.498	28.0205	27.4073	27.4769	27.4494	27.2272	28.2644	27.8972	27.9484	26.8873	26.7262	26.9391	27.8286	27.3112	27.4166	26.2159	27.0745	27.6002	28.2695	27.5706	27.0932	26.2243	26.9221	26.6001	26.9243	26.1177	25.4472	26.1222	27.2428	27.1846	27.2287	26.5077	26.3979	26.9289	26.6486	26.2412	26.7844	26.3415	26.5289	26.9255	27.5821	26.5318	26.6354	25.6235	25.3455	24.3244	24.4736	24.4858	23.2801	23.8291	22.9566	22.5644	22.3461	22.3635	21.1126	21.0342	20.655	19.7905	19.6676	19.6592	18.8764	18.2304	17.8468	17.3769	16.7759	16.2834	16.3083	15.8703	15.7887	15.18	15.2947	13.9888	13.8599	13.6595	13.8648	13.1862	12.9591	12.9601	12.7448	12.3589	12.0916	11.7764	11.2132	11.0482	10.8879	11.0158	10.3209	9.64454	9.76805	9.8451	9.5687	9.51993	8.96645	8.87653	8.62494	8.41322	8.48441	8.55647	8.10757	8.10445	7.63612	7.5411	7.65809	7.46699	7.06967	6.85394	6.71641	6.6472	6.5602	6.40219	6.13731	5.9536	5.73497	5.589	5.6881	5.44634	5.42346	5.27787	5.08251	4.96395	5.13182	4.76377	4.63962	4.60596	4.62118	4.43935	4.47885	4.41536	4.24173	4.06852
559.2	-0.0228818	0.0544106	0.0453962	0.0539802	0.0119956	0.0657091	-0.0242145	0.0435709	0.000330209	0.0330451	0.0482529	0.708968	4.45852	13.6563	21.5429	24.3815	26.3603	26.7773	26.6131	26.1276	26.2082	26.9551	27.1743	26.6655	26.5981	26.6832	26.2396	27.2195	27.2608	26.7692	27.3464	27.4293	27.3852	26.8349	26.6106	26.8392	27.3045	27.6695	27.4076	27.7597	28.0754	28.2817	28.0846	28.0173	27.3992	26.9151	27.6744	28.2258	28.63	28.6529	28.4688	28.7411	28.2694	28.6466	29.265	29.2585	29.2472	29.2326	29.2159	29.1986	29.1821	29.1678	29.157	29.1511	29.2264	29.9022	29.2208	29.33	29.3042	29.0441	30.2452	29.8145	29.8325	28.723	28.5843	28.7646	29.7621	29.2164	29.2907	28.0612	28.8908	29.5219	30.2111	29.3884	28.9196	28.0574	28.7563	28.3862	28.7597	27.9033	27.2045	27.9142	29.0711	29.0792	29.0667	28.346	28.1685	28.7599	28.4639	28.0305	28.59	28.1446	28.2994	28.7393	29.4916	28.3842	28.4643	27.4258	27.1273	26.0147	26.2006	26.1148	24.954	25.4706	24.5374	24.0721	23.8826	23.919	22.5953	22.4759	22.0889	21.1791	20.9925	21.0361	20.1993	19.4823	19.1061	18.5334	17.9545	17.392	17.4291	16.8813	16.8616	16.2465	16.3054	14.9717	14.8165	14.5701	14.813	14.1327	13.8577	13.8802	13.5648	13.2392	12.8339	12.5589	12.0082	11.7791	11.6617	11.7562	11.0746	10.3565	10.4485	10.5219	10.2793	10.2052	9.60842	9.48101	9.23618	8.955	9.00306	9.15631	8.61263	8.61653	8.20694	8.1285	8.14569	7.98895	7.52093	7.30131	7.17438	7.0824	7.02674	6.84963	6.61276	6.41284	6.15958	6.01828	6.01226	5.79369	5.76718	5.66311	5.45142	5.27926	5.47996	5.08427	5.0023	4.92973	4.89781	4.70896	4.72454	4.68479	4.45926	4.32912
560.1	-0.0547022	0.0754611	0.0403001	0.0186177	-0.0122819	0.0776407	-0.0506213	0.0351424	0.0323112	0.0741473	0.0668069	0.72471	4.44432	13.6744	21.6917	24.7904	27.072	27.5298	27.5385	27.1631	27.4032	28.2174	28.4828	27.9484	27.9738	28.0586	27.618	28.7787	28.7014	28.2748	28.9259	28.9773	28.9556	28.3121	28.1631	28.4333	28.9527	29.3417	29.0306	29.444	29.7311	30.0012	29.7715	29.7533	29.0408	28.5903	29.4258	30.0301	30.4431	30.4238	30.2899	30.5914	30.0044	30.5483	31.1438	31.1407	31.1355	31.1287	31.1209	31.1129	31.1053	31.0987	31.0938	31.0911	31.2519	31.9622	31.2747	31.3225	31.2949	31.0557	32.2898	31.8902	31.9559	30.7443	30.5747	30.8166	31.8283	31.2074	31.3752	29.9981	30.9834	31.5604	32.3516	31.5197	30.9532	30.0293	30.789	30.3841	30.8193	29.9307	29.0804	29.8573	31.1178	31.091	31.1353	30.3235	30.1912	30.8448	30.5053	30.0116	30.6472	30.1522	30.3791	30.7859	31.5697	30.4114	30.4772	29.3671	29.0506	27.8702	28.0603	28.0202	26.6957	27.2331	26.2607	25.8085	25.5817	25.6625	24.218	24.0935	23.6203	22.6794	22.5065	22.5469	21.5688	20.8754	20.4667	19.8866	19.2474	18.6722	18.6451	18.1313	18.0621	17.3845	17.4399	16.012	15.8674	15.6332	15.8833	15.127	14.8401	14.8663	14.5505	14.1854	13.7775	13.4389	12.8396	12.64	12.5124	12.5584	11.8805	11.0941	11.1759	11.2895	11.0202	10.9323	10.2873	10.1435	9.87255	9.55484	9.69924	9.78596	9.2716	9.27945	8.75511	8.68243	8.73076	8.58113	8.07516	7.81977	7.66915	7.59711	7.49085	7.31418	7.04675	6.86456	6.58355	6.45485	6.48807	6.23562	6.19579	6.01929	5.84766	5.65037	5.86688	5.41802	5.33123	5.29321	5.26962	5.05701	5.0855	5.0066	4.8217	4.65298
561.1	-0.0314451	0.088853	0.0466678	0.0259607	0.0209683	0.0850283	-0.0443624	0.0444356	0.0461981	0.0451795	0.0458351	0.707873	4.43021	13.7291	21.8485	25.2416	27.7945	28.354	28.5742	28.2727	28.6858	29.5441	29.8691	29.2834	29.3921	29.5006	29.1162	30.4377	30.2216	29.8307	30.5693	30.6212	30.63	29.8909	29.8403	30.0975	30.7143	31.1008	30.7794	31.3246	31.5948	31.917	31.5717	31.6316	30.7961	30.3985	31.3426	31.9415	32.4051	32.3813	32.2426	32.6047	31.8861	32.6137	33.1722	33.1737	33.1747	33.1753	33.1756	33.1759	33.1762	33.1766	33.1772	33.1783	33.3198	34.1483	33.4169	33.4774	33.4502	33.2277	34.5556	34.089	34.1882	32.8799	32.7521	33.0505	34.0424	33.4098	33.5743	32.1148	33.1226	33.8076	34.6524	33.7001	33.1081	32.1544	32.9875	32.5376	32.9369	31.9617	31.1666	31.9709	33.3302	33.3109	33.3286	32.5042	32.322	32.989	32.6029	32.1542	32.8055	32.2787	32.5225	32.9448	33.8082	32.5627	32.6325	31.4195	31.0864	29.8535	30.0851	30.0009	28.5147	29.1725	28.1387	27.628	27.4152	27.4767	25.9157	25.8594	25.318	24.3097	24.0792	24.1842	23.1052	22.3733	21.9033	21.2803	20.5846	20.0018	19.9813	19.4217	19.3465	18.6348	18.7375	17.15	16.9532	16.7595	17.0075	16.1777	15.9409	15.9291	15.5669	15.1887	14.761	14.407	13.7763	13.5529	13.403	13.4836	12.7294	11.8948	11.9447	12.0815	11.7508	11.7208	11.0437	10.8619	10.6007	10.3058	10.3635	10.4908	9.89076	9.92809	9.41658	9.28287	9.39369	9.15394	8.70072	8.36583	8.26085	8.10835	8.01021	7.84315	7.5912	7.30421	7.03656	6.92641	6.96505	6.6687	6.66688	6.48604	6.22951	6.05114	6.29584	5.82406	5.66768	5.6794	5.65527	5.44034	5.42661	5.37839	5.14539	5.0504
562	-0.0415669	0.0649366	0.0617066	0.0229932	0.0177387	0.0713392	-0.0660326	0.0268489	0.0389312	0.0551906	0.0508419	0.729267	4.45038	13.7105	21.9973	25.6553	28.5392	29.2977	29.7027	29.4269	29.9783	31.002	31.4529	30.8249	31.0143	31.0755	30.7202	32.2539	31.8514	31.5325	32.3762	32.3993	32.4362	31.6362	31.6848	31.9372	32.5865	33.011	32.6268	33.2725	33.5163	33.9165	33.5158	33.6445	32.6864	32.3398	33.3676	34.0167	34.5202	34.4486	34.3025	34.7391	33.9259	34.7957	35.3054	35.3171	35.3252	35.3306	35.334	35.3365	35.3389	35.342	35.3468	35.3541	35.6141	36.4716	35.7496	35.8056	35.7924	35.5292	36.9184	36.4525	36.5959	35.1586	35.0357	35.2842	36.4831	35.7509	35.9359	34.4221	35.5023	36.1858	37.0611	36.0247	35.4593	34.4595	35.3489	34.8262	35.2849	34.2688	33.4047	34.2528	35.6974	35.6781	35.7429	34.7923	34.6828	35.3461	34.9689	34.4189	35.1833	34.5486	34.8451	35.2983	36.2335	34.8957	34.9431	33.6876	33.3274	31.974	32.1912	32.1552	30.6105	31.2976	30.1417	29.5982	29.3253	29.3863	27.7646	27.6492	27.1094	26.034	25.7942	25.9065	24.7312	23.9748	23.4869	22.7916	22.0485	21.4214	21.4282	20.8057	20.7568	20.0112	20.0583	18.3752	18.1826	18.0003	18.2699	17.3796	17.0477	17.0782	16.6572	16.2908	15.7672	15.5083	14.7549	14.565	14.3805	14.4451	13.6618	12.7068	12.8539	12.9986	12.5944	12.5853	11.7912	11.6154	11.3593	11.0374	11.1663	11.297	10.657	10.6395	10.0281	9.99076	10.0645	9.80866	9.27807	9.00646	8.89714	8.71714	8.59647	8.41073	8.0969	7.8487	7.5505	7.44337	7.44864	7.1427	7.12402	6.96493	6.71372	6.50447	6.72109	6.24151	6.09837	6.067	6.02676	5.81174	5.84607	5.76697	5.53639	5.42548
562.9	-0.0327284	0.0374937	0.0369472	-0.00385902	0.0196705	0.0750426	-0.00780222	-0.0151482	0.0299031	0.0338657	0.0565517	0.719865	4.42908	13.6631	22.2078	26.1444	29.3731	30.3205	30.8781	30.6812	31.428	32.5115	33.0428	32.3211	32.6885	32.7752	32.3991	34.125	33.6039	33.3494	34.2746	34.2586	34.3267	33.4748	33.6142	33.8397	34.5898	35.0217	34.647	35.3867	35.6173	36.015	35.5303	35.7388	34.6466	34.3598	35.5409	36.1503	36.7168	36.6308	36.4636	36.9667	36.0237	37.1397	37.6309	37.6484	37.6607	37.6691	37.6747	37.6787	37.6824	37.687	37.6935	37.7033	37.936	38.9677	38.1415	38.2818	38.2828	37.9659	39.4856	39.0287	39.0944	37.6838	37.5017	37.7734	39.0244	38.2599	38.4641	36.8026	38.0149	38.7422	39.7032	38.5739	37.9411	36.8536	37.7926	37.2886	37.7694	36.6846	35.7547	36.6583	38.2139	38.1455	38.2477	37.2277	37.0609	37.8235	37.3955	36.8428	37.6163	36.9335	37.2891	37.8118	38.7834	37.3662	37.419	36.037	35.6607	34.2622	34.4741	34.45	32.7318	33.4989	32.2842	31.7206	31.4527	31.4809	29.6998	29.6517	29.0078	27.8817	27.6602	27.6966	26.4914	25.6703	25.1454	24.4035	23.5931	22.9569	22.9275	22.2704	22.2299	21.3954	21.4573	19.682	19.456	19.2364	19.5553	18.605	18.2601	18.2593	17.8461	17.4383	16.9846	16.6448	15.7865	15.5756	15.4023	15.4435	14.5874	13.686	13.7783	13.8855	13.5014	13.5128	12.5968	12.4355	12.1715	11.8454	11.9701	12.0461	11.3627	11.4137	10.7858	10.703	10.8024	10.5891	9.98627	9.622	9.48423	9.34834	9.23028	9.0146	8.73907	8.40023	8.1001	7.9887	8.01587	7.6588	7.65513	7.45201	7.18946	7.00027	7.19702	6.65413	6.56078	6.44501	6.48785	6.24654	6.23488	6.17209	5.91059	5.78463
563.9	0.0053973	0.0556622	0.0558022	0.0519765	-0.0152415	0.052427	-0.0126417	0.0474575	0.0565209	0.0578967	0.0502141	0.699501	4.46069	13.6818	22.3942	26.6332	30.186	31.2371	32.1382	32.068	32.9672	34.0928	34.7609	34.0241	34.4831	34.5401	34.1514	36.1249	35.4127	35.2478	36.294	36.2322	36.3645	35.3327	35.5423	35.8329	36.705	37.1074	36.6751	37.6075	37.7212	38.2591	37.6814	37.996	36.715	36.5189	37.8165	38.4052	39.0434	38.8991	38.786	39.3511	38.2432	39.5809	40.0244	40.049	40.0664	40.0782	40.0862	40.092	40.0973	40.1038	40.1133	40.1273	40.4493	41.5256	40.6776	40.8519	40.8357	40.5173	42.2058	41.6061	41.7452	40.1823	40.0441	40.4201	41.6661	40.8874	41.0726	39.3293	40.5746	41.3756	42.4171	41.2027	40.5092	39.3663	40.413	39.8142	40.3292	39.1892	38.1908	39.1802	40.8241	40.7802	40.8983	39.7562	39.5969	40.409	39.9849	39.3929	40.2162	39.4736	39.8634	40.3946	41.4484	39.9572	39.9789	38.5097	38.0973	36.5531	36.9063	36.8035	35.0105	35.8137	34.4705	33.8894	33.6088	33.6772	31.7915	31.6894	31.0589	29.8184	29.5346	29.6208	28.285	27.4844	26.8982	26.121	25.2239	24.5333	24.5001	23.8439	23.7969	22.8814	22.9168	21.0342	20.8007	20.5997	20.9353	19.9126	19.5394	19.5376	19.1508	18.6972	18.1494	17.7866	16.9014	16.6373	16.5047	16.5061	15.6764	14.6289	14.7567	14.8736	14.4532	14.4267	13.5588	13.3302	13.0245	12.6366	12.7782	12.9153	12.2122	12.2066	11.591	11.4763	11.5604	11.2836	10.6825	10.3028	10.1562	10.0448	9.88433	9.6493	9.3776	8.9859	8.72743	8.53559	8.58577	8.19782	8.14793	7.97777	7.72558	7.42564	7.70148	7.20169	7.02015	6.94022	6.96918	6.68351	6.6416	6.62371	6.36536	6.20107
564.8	-0.0267445	0.0839926	0.0733211	0.0361777	-0.0132197	0.0397006	-0.0339264	0.00774261	0.0465743	0.034055	0.0323827	0.62117	4.40256	13.6442	22.6295	27.1015	31.0076	32.3334	33.4427	33.3664	34.5372	35.7989	36.4582	35.692	36.2939	36.3446	36.0106	38.1778	37.2849	37.1666	38.3074	38.228	38.3913	37.2405	37.6188	37.8912	38.8444	39.2588	38.7659	39.8257	39.9692	40.5417	39.8803	40.2443	38.8165	38.6573	40.1087	40.7316	41.4087	41.2122	41.1404	41.7552	40.4972	42.0511	42.4656	42.5098	42.542	42.5647	42.5806	42.5922	42.6023	42.6134	42.6281	42.6491	42.9763	44.2003	43.2576	43.4364	43.46	43.1113	44.9202	44.3316	44.4649	42.8021	42.6277	43.0378	44.4325	43.523	43.749	41.851	43.2367	44.1424	45.1822	43.9139	43.1763	41.9535	43.0137	42.4123	43.0042	41.7869	40.676	41.697	43.5249	43.4277	43.5807	42.3687	42.1857	43.0825	42.6097	41.9636	42.8558	42.1283	42.5107	43.0733	44.1715	42.5518	42.6373	41.034	40.598	38.9753	39.329	39.258	37.2665	38.1563	36.7911	36.1539	35.826	35.9155	33.9137	33.8187	33.1047	31.8552	31.5337	31.6428	30.196	29.3108	28.7462	27.9007	26.9368	26.1931	26.157	25.4342	25.3921	24.4052	24.4695	22.4762	22.1941	22.0206	22.3393	21.2811	20.8533	20.8677	20.4007	19.9034	19.3669	18.9715	18.0614	17.7971	17.6122	17.5877	16.7288	15.6677	15.7241	15.8964	15.4712	15.4041	14.4557	14.3079	13.9391	13.4863	13.6385	13.8403	13.0406	13.0733	12.3408	12.2292	12.3404	12.0811	11.4103	11.037	10.8798	10.7129	10.5969	10.307	10.0042	9.63817	9.32462	9.18085	9.16928	8.77947	8.75573	8.54865	8.22813	7.99501	8.29741	7.69823	7.56321	7.45753	7.43358	7.14935	7.15601	7.122	6.81672	6.67655
565.8	-0.0288322	0.066755	0.0332267	0.0531992	0.0359709	0.0722663	-0.032903	0.0386853	0.0833041	0.0574537	0.043971	0.611526	4.42805	13.6488	22.8603	27.5982	31.9056	33.4184	34.7512	34.8275	36.163	37.531	38.324	37.5115	38.2137	38.2415	37.9044	40.2887	39.2211	39.2088	40.4715	40.3112	40.557	39.2933	39.7535	40.0115	41.1036	41.5065	40.948	42.192	42.2505	42.9044	42.1838	42.6015	40.9461	40.9635	42.6045	43.1279	43.9035	43.6614	43.5411	44.2783	42.8289	44.6286	44.9945	45.0472	45.0855	45.1126	45.1316	45.1456	45.1578	45.1712	45.189	45.2144	45.5992	46.9157	45.9526	46.1774	46.1658	45.8519	47.7416	47.1683	47.279	45.514	45.3826	45.8005	47.2379	46.3237	46.571	44.5882	45.9812	46.9236	48.0852	46.6671	45.9327	44.6755	45.7882	45.1549	45.756	44.4196	43.3316	44.4124	46.2918	46.2689	46.4401	45.1169	44.9008	45.9076	45.3674	44.6597	45.6355	44.8496	45.2066	45.8286	46.9823	45.3319	45.3812	43.6575	43.1995	41.5019	41.9045	41.8608	39.7354	40.6227	39.1766	38.4756	38.1534	38.2692	36.128	35.9814	35.2812	33.8849	33.6136	33.7318	32.1509	31.2953	30.5881	29.7114	28.7276	27.9004	27.9161	27.1298	27.0361	26.0408	26.1276	23.9664	23.6684	23.4576	23.8191	22.6701	22.2847	22.2771	21.7746	21.2373	20.685	20.2484	19.275	19.016	18.8348	18.7971	17.8917	16.7365	16.8232	16.9923	16.4892	16.4913	15.413	15.247	14.8683	14.4904	14.5895	14.8142	13.9086	13.9609	13.1718	13.0785	13.1985	12.9046	12.284	11.7894	11.6395	11.4504	11.2919	11.0161	10.7275	10.3295	9.94687	9.79393	9.86111	9.41884	9.3635	9.21285	8.86714	8.54778	8.88945	8.24157	8.08625	8.0234	7.98436	7.68742	7.65944	7.61788	7.30385	7.1422
566.7	0.0186839	0.0684357	0.0449012	0.0238908	-0.00504162	0.0778821	-0.0578977	-0.0140204	0.0205169	0.0389346	0.0546416	0.582669	4.42063	13.5629	23.0653	28.1216	32.7539	34.5298	36.1021	36.2378	37.7383	39.2786	40.1049	39.228	40.0606	40.0965	39.7597	42.4332	41.2225	41.1945	42.6156	42.383	42.644	41.3256	41.8365	42.1365	43.3118	43.7517	43.1264	44.4972	44.5447	45.2256	44.4243	45.004	43.1795	43.2098	44.9305	45.5219	46.3113	46.0647	45.9595	46.7922	45.1784	47.2221	47.5473	47.6087	47.6532	47.6846	47.7066	47.7229	47.7373	47.7535	47.7752	47.8063	48.2918	49.6884	48.673	48.8572	48.9104	48.5626	50.5822	49.9628	50.0946	48.2124	48.1058	48.5536	50.106	49.0864	49.3118	47.2143	48.7652	49.7397	51.0002	49.4845	48.7039	47.3223	48.5842	47.8217	48.4863	47.1286	45.946	47.0817	49.1291	49.0117	49.228	47.8428	47.6075	48.6969	48.1101	47.3547	48.4151	47.5426	47.9726	48.6247	49.923	48.0959	48.1109	46.3155	45.8319	44.0311	44.4526	44.3736	42.1587	43.1426	41.535	40.8028	40.4843	40.6106	38.3727	38.2123	37.4832	36.0036	35.6547	35.7977	34.1079	33.231	32.4994	31.5385	30.4949	29.6196	29.6131	28.836	28.7099	27.677	27.823	25.4818	25.1282	24.926	25.3554	24.1041	23.6653	23.6723	23.1329	22.6075	21.988	21.5989	20.4927	20.2113	20.0197	19.9658	19.0295	17.785	17.8669	18.0677	17.5883	17.522	16.4366	16.2474	15.8476	15.4246	15.5717	15.748	14.8187	14.8811	14.0945	13.9129	14.0945	13.7865	13.0802	12.571	12.3951	12.2211	12.0484	11.7725	11.4087	11.0855	10.6242	10.4799	10.5132	10.0308	9.97259	9.84134	9.44503	9.16425	9.49945	8.77116	8.64341	8.58937	8.50482	8.22153	8.12636	8.1354	7.78921	7.68984
567.7	-0.0589511	0.0494125	0.0587368	0.0364028	-0.010206	0.0615258	-0.032832	0.0141983	0.0264078	0.052035	0.0639339	0.572685	4.42316	13.5369	23.2896	28.6303	33.6369	35.5907	37.4	37.678	39.44	41.0123	41.9187	40.9949	41.9716	41.977	41.6533	44.5469	43.1281	43.2451	44.7468	44.4513	44.8076	43.2696	44.0118	44.2346	45.564	45.9581	45.3394	46.8317	46.8163	47.6045	46.7409	47.3503	45.3459	45.4576	47.3538	47.9132	48.7582	48.4326	48.3881	49.3017	47.4799	49.7887	50.0815	50.164	50.2249	50.2686	50.2998	50.3231	50.343	50.3642	50.3912	50.4286	50.9158	52.4309	51.3806	51.617	51.6614	51.2657	53.4723	52.8041	52.8991	50.9322	50.7883	51.2693	52.945	51.9085	52.1603	49.9016	51.5602	52.6173	53.8911	52.2799	51.4907	50.0338	51.3504	50.5897	51.2673	49.7758	48.5153	49.774	51.8537	51.8041	52.0577	50.5805	50.3443	51.4703	50.8719	50.154	51.1925	50.2415	50.7592	51.4266	52.7398	50.8921	50.89	49.0017	48.4884	46.5717	47.061	46.9047	44.5743	45.6164	43.976	43.2143	42.8336	42.9485	40.5589	40.4096	39.6425	38.1376	37.7821	37.9065	36.1931	35.1927	34.4002	33.4252	32.2707	31.4145	31.4014	30.5305	30.493	29.304	29.4006	26.9914	26.6562	26.4751	26.874	25.5771	25.0911	25.1054	24.5696	23.9899	23.3219	22.9259	21.7724	21.4328	21.2704	21.1672	20.2053	18.8967	19.0136	19.2229	18.6464	18.6731	17.4722	17.2717	16.83	16.3916	16.5708	16.7642	15.7916	15.8449	14.9782	14.8511	14.9864	14.6676	13.9478	13.4269	13.2469	13.0367	12.8535	12.589	12.1765	11.7215	11.3794	11.1656	11.2023	10.7588	10.6877	10.4842	10.1128	9.8045	10.1461	9.40521	9.25695	9.13661	9.12856	8.77186	8.72029	8.68224	8.3972	8.22205
568.6	-0.011046	0.0830074	0.0622712	0.0182478	-0.000485071	0.0734017	-0.0195781	-0.0210625	0.0185224	0.0468048	0.0823262	0.585328	4.45923	13.5047	23.5191	29.1769	34.5103	36.7237	38.7813	39.1272	41.1079	42.8614	43.8182	42.84	43.8972	43.9349	43.6188	46.7368	45.1644	45.3181	46.9009	46.6356	46.985	45.4099	46.2399	46.4609	47.8623	48.2593	47.5886	49.2171	49.182	50.0291	49.0484	49.8142	47.6175	47.8035	49.8277	50.3503	51.2979	50.9187	50.8826	51.8318	49.9402	52.4689	52.7085	52.7884	52.847	52.8887	52.9183	52.9404	52.9597	52.9809	53.0087	53.0476	53.5849	55.2405	54.0995	54.4144	54.4004	54.0247	56.3219	55.6208	55.7545	53.6297	53.5759	54.0813	55.8524	54.6966	55.0258	52.6549	54.38	55.494	56.8366	55.1545	54.2436	52.7682	54.1702	53.3318	54.101	52.5811	51.1837	52.4882	54.756	54.6568	54.9659	53.349	53.1258	54.2803	53.6483	52.8763	54.0347	53.0596	53.5138	54.2504	55.6219	53.6983	53.6818	51.6565	51.1161	49.105	49.6568	49.611	47.0815	48.1867	46.4305	45.668	45.3045	45.395	42.8623	42.7617	41.8769	40.3279	39.9305	40.0801	38.1841	37.2518	36.4281	35.3513	34.184	33.1938	33.2733	32.3063	32.2477	31.0498	31.1251	28.5931	28.2404	28.0121	28.4523	27.0661	26.6324	26.583	26.001	25.4557	24.7286	24.339	23.0655	22.7403	22.6035	22.4792	21.4748	20.1363	20.1831	20.4053	19.8286	19.7861	18.5269	18.352	17.9462	17.4368	17.6444	17.871	16.8208	16.8542	15.9545	15.7815	16.0056	15.5993	14.8866	14.3184	14.131	13.9055	13.7387	13.4432	12.9791	12.5636	12.121	11.9479	12.0322	11.5555	11.4602	11.2615	10.8061	10.4528	10.8657	10.0977	9.9073	9.84287	9.74683	9.46451	9.35304	9.31469	9.03203	8.86265
569.6	-0.0241671	0.0680438	0.0556949	0.050525	0.0231588	0.0806115	-0.0265446	0.014296	-0.00339372	0.0490174	0.0772453	0.517458	4.51919	13.4529	23.7652	29.7284	35.4116	37.8501	40.222	40.6312	42.8721	44.6766	45.7519	44.6794	45.9139	45.9217	45.5968	48.9451	47.2358	47.4205	49.18	48.8513	49.1781	47.5202	48.3918	48.6203	50.1874	50.5629	49.8464	51.6293	51.562	52.4957	51.3571	52.2173	49.8735	50.1896	52.309	52.9049	53.8401	53.4205	53.3572	54.4421	52.3145	55.1022	55.3017	55.3883	55.4515	55.4964	55.5282	55.5521	55.5733	55.5969	55.6281	55.672	56.2863	58.0739	56.8919	57.1163	57.2229	56.7986	59.2421	58.4969	58.6296	56.4277	56.3668	56.9283	58.7836	57.5642	57.8567	55.3545	57.2266	58.3764	59.8237	58.0076	57.1092	55.5461	56.9951	56.1444	56.8651	55.2877	53.9243	55.2593	57.6196	57.558	57.8097	56.1163	55.9213	57.1135	56.4781	55.6806	56.8687	55.8506	56.3094	57.103	58.5918	56.5233	56.4981	54.4122	53.8491	51.7472	52.3287	52.2187	49.6219	50.7318	48.9215	48.0758	47.6916	47.8756	45.1995	45.0416	44.2522	42.5149	42.0999	42.2868	40.3209	39.2895	38.428	37.3318	36.0886	35.0764	35.0737	34.1172	34.0613	32.7881	32.9194	30.1891	29.816	29.6509	30.0763	28.6348	28.1162	28.1513	27.5666	26.9031	26.2097	25.7686	24.4346	24.1404	23.9792	23.8068	22.7879	21.2883	21.4586	21.6768	21.0717	21	19.7073	19.5317	19.0818	18.537	18.706	18.9746	17.8814	17.9055	17.017	16.8245	17.0555	16.6795	15.8675	15.2618	15.0723	14.891	14.7142	14.3124	13.9206	13.4341	13.0115	12.7885	12.8925	12.3206	12.2342	12.0726	11.5947	11.2755	11.677	10.7853	10.6601	10.5492	10.5206	10.1645	10.0591	10.0564	9.66101	9.56829
570.5	-0.0127918	0.0416732	0.0275507	0.0354326	0.0475957	0.0740083	-0.0482967	0.0151433	0.0197603	0.0468786	0.0490226	0.490045	4.45616	13.3949	24.0011	30.2232	36.2522	39.0185	41.5141	42.1479	44.5404	46.4789	47.6254	46.5403	47.8797	47.8661	47.5807	51.1152	49.1998	49.5119	51.3313	50.9867	51.2967	49.6238	50.6096	50.8318	52.4509	52.8218	52.0647	54.0108	53.8658	54.8484	53.7387	54.6308	52.1099	52.5011	54.7329	55.319	56.3061	55.8178	55.8164	56.9191	54.7133	57.687	57.8461	57.9302	57.9912	58.0343	58.0647	58.0877	58.1083	58.132	58.1638	58.209	58.8698	60.7497	59.517	59.8026	59.8603	59.3793	61.9283	61.2222	61.4021	59.0161	58.9754	59.5434	61.5203	60.1946	60.5562	57.9474	59.883	61.0951	62.5876	60.7124	59.7887	58.1028	59.6415	58.7973	59.5407	57.8998	56.4711	57.8643	60.3632	60.2511	60.5523	58.7523	58.5532	59.8135	59.1041	58.2497	59.5139	58.4735	58.9677	59.83	61.3775	59.1939	59.2584	56.9731	56.38	54.1869	54.84	54.6808	51.9629	53.216	51.2691	50.41	50.0529	50.2196	47.4401	47.231	46.4075	44.6193	44.1691	44.3996	42.3465	41.2433	40.3802	39.2259	37.9084	36.8754	36.9095	35.901	35.8741	34.4526	34.6594	31.8104	31.4139	31.2486	31.7064	30.2022	29.64	29.6734	29.0806	28.3965	27.6266	27.244	25.811	25.4929	25.3416	25.1422	24.0203	22.5541	22.6451	22.9368	22.2812	22.2469	20.87	20.6696	20.2186	19.6641	19.8823	20.1293	18.9643	19.0364	18.0973	17.9201	18.093	17.7111	16.8898	16.2476	16.0635	15.8211	15.6239	15.2498	14.8003	14.3365	13.9075	13.6895	13.7903	13.184	13.1013	12.9133	12.4005	12.0799	12.4686	11.6167	11.4475	11.3283	11.3438	10.9131	10.8386	10.8011	10.4324	10.3142
571.5	-0.0262969	0.0340703	0.0629327	0.0801466	0.0284654	0.0930331	-0.0594848	-0.0127642	0.0297099	0.0263199	0.063	0.459102	4.49698	13.3801	24.1968	30.7341	37.1473	40.1269	42.8433	43.6255	46.3319	48.3598	49.4698	48.3803	49.8627	49.8401	49.5006	53.2691	51.2703	51.601	53.5164	53.1049	53.5201	51.6404	52.7338	52.9835	54.695	55.0695	54.261	56.3152	56.153	57.2354	55.9711	56.9563	54.2782	54.742	57.1664	57.6797	58.6796	58.1631	58.1804	59.3484	56.9628	60.141	60.2802	60.372	60.4387	60.486	60.5195	60.5449	60.5678	60.5938	60.6288	60.6782	61.3744	63.2256	61.9659	62.2547	62.2485	61.8283	64.4574	63.7298	63.8344	61.4148	61.3689	61.9682	63.987	62.6268	63.0501	60.3127	62.3468	63.6502	65.1594	63.178	62.2499	60.4668	62.1002	61.1525	61.9952	60.2769	58.7414	60.2584	62.8346	62.7302	63.0458	61.2486	60.9704	62.3498	61.5825	60.6868	61.9727	60.9338	61.4259	62.314	63.9155	61.6822	61.6652	59.3774	58.7613	56.4627	57.159	57.0795	54.2106	55.5007	53.5377	52.6475	52.2274	52.4172	49.5284	49.3846	48.4994	46.6174	46.1347	46.4481	44.2821	43.1751	42.2196	40.9902	39.7232	38.6158	38.6155	37.5853	37.5756	36.1605	36.3132	33.3512	32.9374	32.7708	33.2826	31.7049	31.1591	31.1723	30.5608	29.9086	29.0892	28.5516	27.2022	26.8381	26.6859	26.4483	25.3659	23.7899	23.8925	24.2037	23.5174	23.5531	22.0657	21.8704	21.3597	20.7866	21.026	21.3252	20.096	20.2288	19.2022	19.0397	19.2611	18.8644	17.9681	17.2742	17.0799	16.8837	16.7033	16.2899	15.7903	15.2648	14.8272	14.6245	14.7593	14.0961	14.0011	13.8541	13.3012	12.9402	13.4379	12.4927	12.3032	12.2264	12.2159	11.7908	11.6881	11.6781	11.2646	11.1682
572.4	-0.00554987	0.068912	0.02225	0.00485198	-0.0150742	0.0707041	-0.0817832	-0.0391125	0.00930821	0.0482361	0.0237011	0.430729	4.45755	13.3501	24.4384	31.2391	37.9679	41.2558	44.1596	45.1076	47.9895	50.1247	51.3212	50.2711	51.7321	51.7345	51.4831	55.343	53.2881	53.6125	55.6783	55.1912	55.6229	53.7116	54.8532	55.116	56.8881	57.2809	56.3971	58.579	58.3755	59.4443	58.1951	59.1686	56.337	56.8722	59.3603	59.8869	60.9233	60.4251	60.3814	61.5982	59.1256	62.4519	62.5564	62.6323	62.6866	62.7244	62.7509	62.7711	62.79	62.8127	62.8444	62.89	63.6209	65.5066	64.1457	64.3983	64.4043	63.9929	66.6785	65.8803	66.0662	63.5314	63.4086	64.1155	66.1809	64.7582	65.1475	62.3604	64.4283	65.7626	67.4103	65.2793	64.3629	62.5737	64.2341	63.2559	64.1112	62.3554	60.7369	62.316	64.9713	64.9052	65.28	63.3208	63.0518	64.451	63.6848	62.7636	64.1504	62.992	63.6097	64.5004	66.1207	63.8268	63.7947	61.4226	60.7847	58.4055	59.1821	59.1323	56.0994	57.4871	55.444	54.5288	54.1688	54.3658	51.4204	51.2729	50.3173	48.4522	47.9639	48.244	45.9718	44.9051	43.9515	42.7001	41.2966	40.1939	40.239	39.1657	39.1104	37.7105	37.8789	34.8089	34.3938	34.2614	34.7693	33.1023	32.5441	32.612	31.9525	31.2734	30.4711	30.0374	28.4637	28.1301	27.9879	27.8336	26.6266	24.9697	25.1559	25.4392	24.7495	24.7711	23.2697	23.054	22.5931	21.9341	22.2548	22.5516	21.2346	21.3478	20.3081	20.1194	20.3527	19.958	19.0865	18.3377	18.181	17.9433	17.7246	17.3464	16.8512	16.316	15.8867	15.6423	15.7473	15.1124	15.0063	14.8358	14.28	13.9334	14.4199	13.467	13.2461	13.0859	13.0832	12.7459	12.6248	12.5972	12.1755	12.1376
573.4	-0.00646386	0.0556349	0.0227785	0.0244751	-0.0170873	0.093636	-0.026328	-0.0295552	0.0320394	0.0285974	0.0425432	0.420892	4.45068	13.32	24.6715	31.775	38.8092	42.3444	45.487	46.5709	49.7193	51.9624	53.148	52.1025	53.7012	53.6444	53.3298	57.3916	55.2527	55.6155	57.6993	57.2162	57.6797	55.6451	56.8844	57.0589	58.9109	59.2995	58.3952	60.5663	60.4221	61.5025	60.1745	61.1928	58.2633	58.8019	61.4023	61.9406	62.9618	62.3384	62.3482	63.6443	61.0334	64.4746	64.5696	64.6403	64.6911	64.7269	64.752	64.771	64.7887	64.8095	64.838	64.8787	65.4732	67.4338	65.9359	66.1632	66.2033	65.7102	68.4404	67.6207	67.7851	65.1669	65.1381	65.8366	67.9467	66.5569	66.9245	64.0124	66.1545	67.5503	69.1677	67.0212	66.0791	64.2402	65.9456	64.9606	65.8192	64.0436	62.3938	63.9818	66.7152	66.652	66.9981	65.0282	64.7545	66.2113	65.4177	64.4998	65.8672	64.77	65.3066	66.1843	67.9542	65.5965	65.6083	63.0909	62.441	60.0421	60.8588	60.7788	57.7363	59.1533	57.1566	56.1581	55.8185	56.062	52.971	52.8623	51.8694	49.9381	49.4684	49.8132	47.5048	46.3881	45.3718	44.1488	42.7078	41.5745	41.706	40.5635	40.5954	39.0468	39.2868	36.1294	35.7183	35.5956	36.1271	34.5023	33.8973	33.9769	33.2883	32.5952	31.7194	31.3023	29.7324	29.4337	29.2709	29.0713	27.8642	26.1581	26.3311	26.6657	25.9146	26.022	24.4351	24.1614	23.7165	23.1088	23.4424	23.7923	22.4162	22.5413	21.4633	21.2868	21.5689	21.1686	20.1835	19.4517	19.2649	19.0411	18.9019	18.4601	17.944	17.3781	16.9355	16.7041	16.8025	16.1611	16.0905	15.9707	15.3233	14.9233	15.5462	14.4291	14.2267	14.158	14.1586	13.7506	13.6513	13.6427	13.2258	13.0897
574.3	-0.0311052	0.0657542	0.0728923	0.0268651	0.0432566	0.0773267	-0.0636791	-0.0276244	-0.00990615	0.0464736	0.0226762	0.373756	4.45338	13.2971	24.8088	32.2198	39.5925	43.433	46.7671	48.0646	51.3717	53.7163	54.9914	53.8508	55.5029	55.5121	55.2084	59.2964	57.1147	57.4668	59.5703	59.0599	59.5312	57.4407	58.6541	58.8976	60.7742	61.1005	60.1581	62.4072	62.2454	63.2967	61.9452	62.968	59.9618	60.4755	63.1369	63.6732	64.6587	64.0879	64.0228	65.315	62.6686	66.1883	66.2366	66.2716	66.2959	66.3121	66.3232	66.3318	66.3405	66.3522	66.3696	66.3954	66.9608	68.8774	67.3526	67.5158	67.477	66.9715	69.7788	68.9743	69.0613	66.4129	66.4117	67.0122	69.2256	67.6974	68.1632	65.1992	67.3944	68.8303	70.4743	68.3056	67.324	65.4877	67.2099	66.1834	66.9933	65.2062	63.5343	65.1652	68.001	67.9007	68.28	66.2196	66.0048	67.5593	66.6576	65.7655	67.1117	66.0172	66.5811	67.5721	69.2796	66.8287	66.8855	64.3198	63.6672	61.2672	62.1251	62.0628	58.9365	60.4325	58.3755	57.4443	57.0234	57.2774	54.1802	54.1281	53.185	51.2098	50.7225	51.0769	48.7366	47.6676	46.6556	45.3617	43.9233	42.7625	42.8248	41.755	41.7967	40.2476	40.5246	37.235	36.8681	36.71	37.3061	35.5758	35.0097	35.0844	34.4738	33.78	32.8482	32.4346	30.8454	30.5404	30.3993	30.2283	29.0711	27.2665	27.4108	27.7964	27.0847	27.1382	25.4935	25.3056	24.8085	24.1942	24.5229	24.9669	23.4882	23.7064	22.5773	22.4405	22.7291	22.3297	21.3056	20.5578	20.361	20.1618	20.0031	19.5259	19.0661	18.432	17.9952	17.7523	17.9175	17.2319	17.1295	16.9764	16.3981	15.982	16.6248	15.5046	15.3301	15.2507	15.2421	14.8064	14.6913	14.649	14.2667	14.1992
575.2	0.0021975	0.0490516	0.00850834	0.0101212	0.014941	0.0858002	0.0266195	-0.0431189	0.043216	0.0339334	0.0421136	0.380581	4.44107	13.3	24.9718	32.7235	40.36	44.4778	48.0322	49.4458	52.9942	55.3933	56.6256	55.5422	57.2416	57.1595	56.9361	61.0808	58.8213	59.2059	61.3218	60.7959	61.1084	59.0542	60.2644	60.4946	62.3768	62.6614	61.7096	63.9915	63.7177	64.7969	63.4258	64.414	61.294	61.9106	64.5744	65.0872	66.0345	65.4221	65.3906	66.6398	63.9193	67.4869	67.5126	67.531	67.5435	67.5517	67.5572	67.5615	67.5662	67.5728	67.5829	67.5981	68.0311	69.9379	68.2838	68.4962	68.3388	67.8137	70.6852	69.7722	69.8892	67.2394	67.142	67.8269	70.0689	68.5536	68.9197	65.9832	68.1959	69.6334	71.3183	69.1043	68.0757	66.2973	67.9756	67.0071	67.891	66.0314	64.3388	66.0416	68.8455	68.7679	69.1469	67.092	66.8244	68.3638	67.5478	66.6003	68.0234	66.8817	67.4276	68.4214	70.2032	67.763	67.7566	65.1796	64.5191	62.0861	62.9729	62.9414	59.8072	61.3488	59.2294	58.3399	57.9775	58.2423	55.0931	55.0414	54.0792	52.1651	51.7067	52.0446	49.6899	48.5901	47.5984	46.3081	44.848	43.6894	43.8309	42.7258	42.8272	41.2453	41.5104	38.1707	37.7586	37.6842	38.3484	36.5751	36.0184	36.0925	35.4835	34.7765	33.9107	33.5092	31.84	31.5163	31.4261	31.1906	29.9968	28.2413	28.4176	28.8238	28.0903	28.1577	26.5058	26.351	25.8625	25.1882	25.6266	26.0268	24.5251	24.7889	23.5763	23.468	23.811	23.4032	22.3907	21.6067	21.4269	21.171	21.1013	20.6322	20.0704	19.4726	19.0352	18.7914	18.9344	18.2561	18.1705	18.0207	17.4193	17.0156	17.7051	16.5306	16.3472	16.2886	16.2811	15.8901	15.7716	15.7762	15.3351	15.2518
576.2	-0.034095	0.0769803	0.0317751	0.0102607	0.0220558	0.0965644	-0.0217879	-0.0195538	0.0292581	0.0368992	0.0765101	0.417661	4.47741	13.2706	25.1583	33.2046	41.11	45.4746	49.2025	50.8285	54.5277	57.0238	58.2347	57.1279	58.8271	58.7235	58.4889	62.6667	60.3573	60.6935	62.7798	62.245	62.5149	60.3631	61.6035	61.8646	63.7158	63.9622	63.0301	65.283	64.9778	66.005	64.6066	65.5128	62.3387	62.9868	65.6688	66.1861	67.1235	66.4638	66.4139	67.5999	64.9489	68.4287	68.4284	68.4276	68.4264	68.4251	68.4236	68.4221	68.4208	68.4197	68.419	68.4189	68.7757	70.5661	68.8648	68.9606	68.9108	68.2472	71.1279	70.2591	70.3395	67.6409	67.6113	68.2649	70.5034	68.9813	69.3932	66.4093	68.6802	70.0836	71.7807	69.5164	68.5687	66.682	68.4451	67.4141	68.347	66.4487	64.7981	66.4603	69.299	69.2318	69.6272	67.5275	67.285	68.8294	68.0117	67.0603	68.4766	67.3327	67.9237	68.927	70.7245	68.2447	68.1771	65.6488	64.9831	62.52	63.5213	63.4742	60.3265	61.9274	59.8248	58.8716	58.5522	58.9053	55.7545	55.7358	54.7435	52.8163	52.3587	52.794	50.3345	49.3117	48.3557	47.0103	45.548	44.3935	44.5847	43.4786	43.5209	41.9508	42.2805	38.8898	38.5168	38.4387	39.1148	37.3449	36.7781	36.9338	36.3094	35.5777	34.7375	34.2614	32.6448	32.3224	32.2989	32.1194	30.9053	29.0349	29.2561	29.6676	28.9479	29.0779	27.3401	27.2012	26.7066	26.0728	26.5124	26.9665	25.4637	25.7036	24.5271	24.3739	24.7987	24.359	23.3021	22.5055	22.3674	22.1545	22.0584	21.5861	21.0676	20.4341	19.9301	19.723	19.9245	19.1908	19.1531	19.0651	18.405	17.9588	18.6854	17.5048	17.2991	17.2463	17.299	16.8639	16.7381	16.7816	16.3532	16.2696
577.1	-0.0161741	0.0555568	0.0625563	0.0393043	0.0462114	0.112573	-0.051031	-0.0356936	0.0418317	0.0580502	0.029451	0.360932	4.44064	13.285	25.2331	33.5532	41.7475	46.3966	50.2617	52.0497	55.8313	58.3747	59.5973	58.4443	60.1862	60.0327	59.8816	63.9173	61.5723	61.9604	64.0249	63.4606	63.6081	61.4563	62.5905	62.8604	64.7235	64.8868	63.924	66.1221	65.868	66.8717	65.4168	66.2579	63.1055	63.7911	66.3864	66.8728	67.8001	67.0835	67.0811	68.1192	65.5463	69.0429	69.0351	69.0169	68.9909	68.96	68.9267	68.8937	68.8638	68.8396	68.8238	68.8191	69.0361	70.7962	69.0026	69.0881	68.9905	68.3304	71.2307	70.249	70.4097	67.6727	67.6277	68.3029	70.4993	69.0109	69.3875	66.4396	68.6425	70.1077	71.8063	69.5305	68.5774	66.7002	68.4545	67.4688	68.3579	66.4699	64.8418	66.4771	69.3573	69.2636	69.6639	67.6112	67.2622	68.8749	68.0256	67.0969	68.5435	67.3839	67.9672	68.9628	70.7562	68.2695	68.3127	65.7149	65.0517	62.6152	63.6435	63.6285	60.4966	62.0782	60.0192	59.12	58.8009	59.1282	55.9872	55.9683	55.0817	53.1186	52.6764	53.0942	50.7376	49.6843	48.6987	47.3688	45.933	44.8197	44.9748	43.8591	43.9766	42.4531	42.7376	39.3851	39.0151	38.982	39.6108	37.8393	37.3136	37.4666	36.8664	36.1715	35.303	34.8669	33.2098	32.9258	32.863	32.7562	31.4769	29.6302	29.9006	30.3486	29.6086	29.7306	28.0136	27.9007	27.3432	26.7265	27.1856	27.6988	26.1781	26.4489	25.2132	25.0897	25.5322	25.1252	24.0727	23.2198	23.1042	22.9168	22.8331	22.3428	21.8217	21.2045	20.6881	20.5051	20.6927	19.9886	19.9214	19.8185	19.1468	18.7272	19.5152	18.2827	18.1147	18.0468	18.1075	17.6924	17.5055	17.6012	17.1538	17.0786
578.1	-0.0355876	0.0376183	0.0303988	0.0207445	0.0219228	0.0802777	-0.0596906	-0.013977	0.0420919	0.00654911	0.0423054	0.350204	4.44492	13.3391	25.4094	33.9576	42.321	47.1968	51.1794	53.1079	57.0167	59.6157	60.7638	59.6362	61.2533	61.1145	61.0307	64.9239	62.5672	62.9638	64.9285	64.2391	64.3711	62.2479	63.3322	63.5652	65.3939	65.4965	64.5503	66.7424	66.4744	67.3435	65.9222	66.6383	63.4538	64.272	66.7751	67.2745	68.1082	67.3768	67.3886	68.395	65.9051	69.2682	69.2555	69.2266	69.1858	69.1372	69.0852	69.0338	68.9873	68.9498	68.9257	68.9187	69.009	70.6726	68.8655	68.8793	68.7108	68.054	70.8823	69.9186	70.0441	67.3207	67.2893	67.9574	70.1406	68.6185	69.0145	66.0282	68.3661	69.7704	71.4097	69.1876	68.2254	66.3317	68.0916	67.1307	67.9934	66.139	64.5027	66.2199	69.0327	68.9206	69.3558	67.2691	66.9804	68.558	67.7445	66.7805	68.2452	67.0674	67.6686	68.6651	70.4497	67.9868	68.0153	65.4331	64.7783	62.3769	63.4039	63.3983	60.2576	61.8887	59.8486	58.9395	58.6793	59.0233	55.9136	55.9047	54.9967	53.0937	52.6322	53.0827	50.7422	49.7251	48.7293	47.4598	46.004	44.8548	45.116	44.0175	44.1501	42.6018	42.8744	39.5579	39.2121	39.1987	39.8817	38.0919	37.572	37.7695	37.1171	36.4085	35.6013	35.228	33.5479	33.2774	33.2209	33.0631	31.8463	29.9912	30.2981	30.7038	30.0038	30.1622	28.4084	28.288	27.7826	27.132	27.6876	28.1725	26.655	26.9088	25.681	25.5751	26.0067	25.6254	24.5681	23.7083	23.6087	23.3862	23.3172	22.8897	22.3193	21.6632	21.2085	21.0821	21.301	20.5261	20.4903	20.4254	19.721	19.2944	20.0957	18.8654	18.6971	18.6493	18.7012	18.2819	18.1269	18.1889	17.7431	17.7114
[truncated: 297,300 more chars]
