# Supplementary material for: Optical gap and fundamental gap of oligoynes and carbyne
Source: Nat Commun. 2020 Sep 23;11:4797. doi: 10.1038/s41467-020-18496-4 (PMC7511338; doi:10.1038/s41467-020-18496-4)
Supplement: Supplementary file 3 — Source Data [file 41467_2020_18496_MOESM3_ESM.zip › NCOMMS-20-03672A_Source Data/Figure3/Figure5_Glu[10]_fsTA.txt]

wl	c_C10_longer__5ps	c_C10_longer__4_5ps	c_C10_longer__4ps	c_C10_longer__3_5ps	c_C10_longer__3ps	c_C10_longer__2_5ps	c_C10_longer__2ps	c_C10_longer__1_5ps	c_C10_longer__1ps	c_C10_longer__0_8ps	c_C10_longer__0_6ps	c_C10_longer__0_4ps	c_C10_longer__0_2ps	c_C10_longer_0ps	c_C10_longer_0_2ps	c_C10_longer_0_4ps	c_C10_longer_0_6ps	c_C10_longer_0_8ps	c_C10_longer_1ps	c_C10_longer_1_2ps	c_C10_longer_1_4ps	c_C10_longer_1_6ps	c_C10_longer_1_8ps	c_C10_longer_2ps	c_C10_longer_2_2ps	c_C10_longer_2_4ps	c_C10_longer_2_6ps	c_C10_longer_2_8ps	c_C10_longer_3ps	c_C10_longer_3_2ps	c_C10_longer_3_4ps	c_C10_longer_3_6ps	c_C10_longer_3_8ps	c_C10_longer_4ps	c_C10_longer_4_2ps	c_C10_longer_4_4ps	c_C10_longer_4_6ps	c_C10_longer_4_8ps	c_C10_longer_5ps	c_C10_longer_5_2ps	c_C10_longer_5_4ps	c_C10_longer_5_6ps	c_C10_longer_5_8ps	c_C10_longer_6ps	c_C10_longer_6_2ps	c_C10_longer_6_4ps	c_C10_longer_6_6ps	c_C10_longer_6_8ps	c_C10_longer_7ps	c_C10_longer_7_2ps	c_C10_longer_7_4ps	c_C10_longer_7_6ps	c_C10_longer_7_8ps	c_C10_longer_8ps	c_C10_longer_8_2ps	c_C10_longer_8_4ps	c_C10_longer_8_6ps	c_C10_longer_8_8ps	c_C10_longer_9ps	c_C10_longer_9_2ps	c_C10_longer_9_4ps	c_C10_longer_9_6ps	c_C10_longer_9_8ps	c_C10_longer_10ps	c_C10_longer_12ps	c_C10_longer_14ps	c_C10_longer_16ps	c_C10_longer_18ps	c_C10_longer_20ps	c_C10_longer_22ps	c_C10_longer_24ps	c_C10_longer_26ps	c_C10_longer_28ps	c_C10_longer_30ps	c_C10_longer_32ps	c_C10_longer_34ps	c_C10_longer_36ps	c_C10_longer_38ps	c_C10_longer_40ps	c_C10_longer_42ps	c_C10_longer_44ps	c_C10_longer_46ps	c_C10_longer_48ps	c_C10_longer_50ps	c_C10_longer_52ps	c_C10_longer_54ps	c_C10_longer_56ps	c_C10_longer_58ps	c_C10_longer_60ps	c_C10_longer_62ps	c_C10_longer_64ps	c_C10_longer_66ps	c_C10_longer_68ps	c_C10_longer_70ps	c_C10_longer_72ps	c_C10_longer_74ps	c_C10_longer_76ps	c_C10_longer_78ps	c_C10_longer_80ps	c_C10_longer_82ps	c_C10_longer_84ps	c_C10_longer_86ps	c_C10_longer_88ps	c_C10_longer_90ps	c_C10_longer_92ps	c_C10_longer_94ps	c_C10_longer_96ps	c_C10_longer_98ps	c_C10_longer_100ps	c_C10_longer_120ps	c_C10_longer_140ps	c_C10_longer_160ps	c_C10_longer_180ps	c_C10_longer_200ps	c_C10_longer_220ps	c_C10_longer_240ps	c_C10_longer_260ps	c_C10_longer_280ps	c_C10_longer_300ps	c_C10_longer_320ps	c_C10_longer_340ps	c_C10_longer_360ps	c_C10_longer_380ps	c_C10_longer_400ps	c_C10_longer_420ps	c_C10_longer_440ps	c_C10_longer_460ps	c_C10_longer_480ps	c_C10_longer_500ps	c_C10_longer_520ps	c_C10_longer_540ps	c_C10_longer_560ps	c_C10_longer_580ps	c_C10_longer_600ps	c_C10_longer_620ps	c_C10_longer_640ps	c_C10_longer_660ps	c_C10_longer_680ps	c_C10_longer_700ps	c_C10_longer_720ps	c_C10_longer_740ps	c_C10_longer_760ps	c_C10_longer_780ps	c_C10_longer_800ps	c_C10_longer_820ps	c_C10_longer_840ps	c_C10_longer_860ps	c_C10_longer_880ps	c_C10_longer_900ps	c_C10_longer_920ps	c_C10_longer_940ps	c_C10_longer_960ps	c_C10_longer_980ps	c_C10_longer_1000ps	c_C10_longer_1020ps	c_C10_longer_1040ps	c_C10_longer_1060ps	c_C10_longer_1080ps	c_C10_longer_1100ps	c_C10_longer_1120ps	c_C10_longer_1140ps	c_C10_longer_1160ps	c_C10_longer_1180ps	c_C10_longer_1200ps	c_C10_longer_1220ps	c_C10_longer_1240ps	c_C10_longer_1260ps	c_C10_longer_1280ps	c_C10_longer_1300ps	c_C10_longer_1320ps	c_C10_longer_1340ps	c_C10_longer_1360ps	c_C10_longer_1380ps	c_C10_longer_1400ps	c_C10_longer_1420ps	c_C10_longer_1440ps	c_C10_longer_1460ps	c_C10_longer_1480ps	c_C10_longer_1500ps	c_C10_longer_1520ps	c_C10_longer_1540ps	c_C10_longer_1560ps	c_C10_longer_1580ps	c_C10_longer_1600ps	c_C10_longer_1620ps	c_C10_longer_1640ps	c_C10_longer_1660ps	c_C10_longer_1680ps	c_C10_longer_1700ps	c_C10_longer_1720ps	c_C10_longer_1740ps	c_C10_longer_1760ps	c_C10_longer_1780ps	c_C10_longer_1800ps
349.1	26.0543	14.6399	3.95203	-2.07246	-0.0243331	-1.01672	-1.016	1.64176	0.518112	0.308155	1.36002	2.25683	1.86294	0.809504	-0.0984783	0.131825	1.41379	0.731581	1.06052	0.990657	0.126925	0.104227	1.24428	1.20393	1.8133	1.22707	1.02974	1.11862	1.63011	1.98792	1.65018	1.66899	1.94891	2.1745	1.86596	1.33829	1.12859	1.80023	2.07435	1.90098	1.57468	1.67053	2.48381	2.14852	1.7612	1.81636	1.56115	2.12256	2.12047	1.61104	1.76936	2.34919	1.66047	2.0378	1.24299	1.34292	1.92335	1.49566	1.76557	1.51125	1.44951	1.54584	1.50896	2.0968	1.34953	1.54017	1.7257	1.81896	1.741	1.55739	1.31231	1.73721	1.9896	1.48462	1.5452	1.85709	1.93651	1.61324	1.62039	2.17898	1.84169	1.53999	1.63084	1.81981	1.9222	1.76699	1.54051	1.634	1.68404	1.92265	2.03441	1.80535	1.82403	1.9091	1.70273	1.48377	1.47483	1.61119	1.6119	1.70831	1.67085	1.73907	1.77692	1.80757	1.70462	1.74503	1.57092	1.42473	1.67605	1.58319	1.95944	1.42676	1.54397	1.5346	1.64138	1.49769	0.868765	1.87529	1.88778	2.32092	1.76322	1.42379	1.64895	1.60611	1.54487	1.52041	1.45083	2.14539	1.74893	1.90952	1.70627	1.25041	1.23407	1.286	1.85926	1.58629	1.77466	1.57636	1.72707	2.00043	1.70366	1.63151	1.57021	1.62452	1.51624	1.3608	1.2831	1.76597	1.58333	1.39238	1.73903	1.39022	1.77647	1.91534	1.85524	1.29457	1.46062	1.54355	1.45868	1.53421	1.43481	1.869	1.46169	1.41546	1.94461	1.0719	1.71767	1.21934	1.45069	1.66483	1.75498	1.27114	1.28146	1.62868	1.43998	1.29609	1.33217	1.48187	1.59454	1.4573	1.1407	1.59126	1.50988	1.22898	1.38022	1.22375	1.82146	1.28131	1.4554	1.52947	1.45466	1.27759	1.93564	1.19326
350.1	12.5911	6.29649	1.92689	-0.0419515	1.00384	0.534126	-2.14879	0.692993	-1.01918	-1.1655	-0.454379	0.18026	0.459831	0.647033	0.319178	0.202566	0.348011	0.149274	-0.0624447	-0.0759157	0.0328411	-0.601874	0.076641	1.01269	1.26587	1.5365	1.54936	1.06214	0.488699	1.15586	1.29176	1.09654	0.587032	0.833772	1.35172	1.43302	1.329	1.25249	1.62563	1.10503	0.9862	1.37199	1.31016	0.986067	1.43832	1.55304	0.95989	0.718384	1.16136	0.908376	0.590011	1.09892	1.11435	1.45182	1.66178	1.04045	0.692573	0.85701	0.901744	1.09639	1.39594	1.31839	1.38839	1.51212	1.45702	1.38112	1.30886	1.19548	1.38132	1.52242	1.25474	1.12408	1.17128	0.973117	1.58989	1.39477	1.13661	1.04749	0.957818	1.26242	1.09809	1.22027	1.03404	0.95067	1.14584	1.3481	1.39564	1.28945	1.25796	1.23208	1.15807	1.31542	1.24978	1.33446	1.28024	1.37718	1.52545	1.45538	1.39117	1.30561	1.12355	0.890422	1.3989	1.39875	1.13152	1.0169	0.978875	1.13077	1.40422	1.31438	0.973652	1.32154	1.74721	0.874566	0.871698	1.05191	1.54168	1.29938	1.1829	0.852692	1.2225	1.09828	1.06058	1.13933	1.1151	1.29244	1.3757	0.721153	0.564439	1.00305	1.43593	1.0088	1.0478	1.04383	0.912367	1.3095	0.948501	1.60601	0.934696	1.39371	1.30994	1.05438	1.40349	1.55074	1.17407	0.852123	1.42837	1.33762	1.08468	1.00125	0.820759	1.33237	1.23684	0.506701	0.713821	1.39168	1.09842	0.47507	1.1127	1.2469	1.50626	0.70566	1.0744	0.782067	0.835244	0.614844	0.965538	1.21281	1.27604	0.961334	1.02026	1.55874	1.23814	0.782263	1.15784	1.47918	1.2875	1.54973	1.27798	0.853479	0.774549	0.496508	1.12976	0.924216	1.38701	0.57043	0.959531	1.3013	0.549097	1.17558	1.25696	1.2314	0.985824	0.990405
351	3.49455	2.51533	1.55438	0.769658	0.265348	-0.389782	-0.0306993	-1.26861	-0.541711	-0.507258	-0.612269	-0.659844	0.099449	1.07956	-0.0304051	-0.616064	-0.221486	0.81396	0.705921	0.259454	0.771123	0.48835	-0.0943752	-0.13333	0.467642	0.739758	1.08932	0.678323	0.967972	1.20269	0.875746	0.874633	1.29681	1.95786	1.46917	1.40674	1.09618	0.804818	1.02612	1.82266	1.63148	0.728911	0.823846	1.4444	1.83342	1.51834	1.42321	1.52824	0.991969	1.27886	1.43807	1.36038	1.43883	1.09092	1.18433	1.8823	1.66891	1.53833	1.30684	1.34019	1.42695	1.68019	1.4054	1.36771	1.17686	1.178	1.19721	1.37075	1.43561	1.20075	1.1348	1.41787	1.95973	1.57623	1.30982	1.16629	0.944955	1.13119	1.23203	1.28804	1.30361	1.2109	1.27808	1.55488	1.37615	1.30165	1.51416	1.66201	1.60781	1.3876	1.54921	1.4268	1.02296	1.10396	1.20125	1.12115	1.33701	1.71569	1.58664	1.29484	1.35352	1.28071	1.23208	1.46602	1.2161	1.15011	1.34117	1.05548	1.0197	1.39431	1.67866	1.4641	1.31187	1.61561	0.925616	0.981657	1.19236	1.3863	1.33763	1.35351	1.36693	1.33867	1.93084	1.13794	1.52408	0.914332	1.23972	1.1591	0.923675	1.48057	1.43228	0.876921	0.486315	1.14393	1.32801	1.24426	1.22038	0.658119	1.1874	1.98106	0.955722	1.16578	1.56838	1.55006	0.81408	1.54693	1.07362	1.47782	0.96747	1.16051	0.867569	1.06814	0.95781	1.56709	0.920578	1.08649	1.36845	1.35975	1.19411	0.924341	0.61657	0.914183	1.28011	1.24861	1.241	1.19971	1.51489	1.29879	1.05984	1.36498	1.40412	1.33786	1.22121	0.91036	1.0903	1.05846	1.38041	0.810666	1.03249	1.15171	1.14718	1.65649	1.25028	1.60936	1.01667	1.13243	1.03851	1.10363	0.918162	0.390487	1.29342	1.16334	1.11551	1.3481
352	-4.2349	0.0683568	1.30677	0.881815	-0.962657	-0.950696	0.406323	-0.646406	0.0469587	-0.122255	-0.661281	-0.873599	-0.768098	-0.515934	0.839434	0.350254	-0.639729	-0.110309	-0.610556	0.00688119	1.53868	0.916077	0.115735	0.346058	0.888456	1.25587	0.854872	1.63359	1.56426	1.39728	1.46904	0.726991	0.579931	1.27941	0.835696	1.6807	1.41064	1.27411	1.108	0.617035	0.952148	1.39728	1.52916	0.748651	1.00732	1.09969	1.07002	0.966039	0.714677	0.994885	1.26115	1.74313	1.29373	0.789063	0.79724	0.714502	0.892204	1.14988	1.07559	0.422994	1.1784	1.13269	0.903409	0.519339	1.36127	1.00578	1.04808	1.17946	1.22432	1.30995	0.868065	1.11143	1.23437	0.974603	1.21542	1.33263	1.44236	1.11193	0.919762	1.70368	1.55422	0.806803	1.1694	1.23789	0.472844	0.632744	1.26245	1.35353	1.36677	1.68666	1.71245	1.29218	1.35006	1.50647	1.21007	1.2673	1.35591	1.31818	1.32795	1.13811	0.91601	1.20859	1.36916	1.50764	1.41909	1.20156	1.17369	1.21662	1.41245	0.839052	1.53342	1.38257	1.27116	0.968355	1.28001	1.15804	0.876772	1.20244	1.66156	1.07524	0.959933	1.22411	1.39312	0.588648	1.38762	1.05307	1.06211	1.22369	1.30348	0.974165	1.44546	1.35852	1.03798	0.570474	1.24707	1.1707	1.36352	1.09435	1.49381	1.22269	1.32235	1.00206	1.12572	1.07412	1.0004	1.26932	1.11812	1.36706	0.985411	0.848112	0.591412	0.692219	0.801146	1.07425	0.852695	0.960892	1.04246	1.03877	0.736502	1.13438	1.07232	1.14224	0.997164	1.20159	0.575382	0.756735	1.24311	0.776135	0.863706	1.15692	0.984747	0.455401	0.755431	1.00241	1.2536	0.838069	0.697338	0.664787	1.10148	1.32725	0.737222	0.755224	0.86745	1.17861	1.043	1.33245	1.10409	0.800778	0.953509	0.902328	1.36475	1.12715	1.05485	1.18163
352.9	2.75985	3.50688	1.84332	0.539228	0.796198	-0.206805	-0.252433	-1.33144	-1.24587	-0.606061	0.643815	0.974077	0.555491	0.196637	2.17984	1.08465	1.59146	0.463194	1.26569	0.226862	-0.156317	1.02863	0.0498228	1.03815	0.284873	0.962619	0.97181	0.584592	0.531788	0.569877	1.32477	1.73613	1.41053	2.2438	1.78208	1.65176	1.14193	1.46656	2.02414	1.24437	1.37326	1.79002	2.24799	1.8188	1.72239	2.03474	1.89612	1.81069	1.55042	1.74508	2.24346	1.6852	1.526	1.88652	1.16538	2.09909	0.959969	1.7476	2.23131	1.41326	1.63004	1.5938	1.35978	2.44982	1.82431	1.41597	1.54276	1.71024	1.38856	1.48588	2.10627	2.09725	1.62078	1.71806	1.69007	1.26494	1.50933	1.52436	1.25108	1.4465	1.62847	1.70059	1.43344	1.37292	1.60597	1.44851	1.70481	1.87383	1.6533	1.60099	1.48703	1.32918	1.74312	2.11528	1.62487	1.80952	2.05989	1.40157	1.19732	1.70435	1.7695	1.6222	1.6765	1.56029	1.31574	1.37632	1.44808	1.94861	2.01152	1.50472	1.54282	1.31911	2.28149	1.28375	1.65741	1.74444	1.61492	1.47543	1.8909	1.55885	1.54307	1.15917	1.61488	1.79668	1.27267	1.31415	1.84775	1.88969	1.56729	1.56098	1.30965	1.71328	1.84684	0.895657	1.43051	1.02861	1.06495	1.53084	2.01334	1.62077	1.47226	1.34286	1.76306	1.76655	1.29292	1.57454	1.67915	1.31487	1.3658	1.75425	1.68461	1.98999	1.38345	1.47923	1.49264	1.74814	1.36984	1.73083	1.8688	1.52465	1.00869	1.49989	1.45876	1.54533	1.90666	1.36353	1.34271	1.51211	1.38269	1.5924	1.31213	1.49099	1.54444	1.54716	1.23644	1.64532	1.71935	1.57755	0.984662	1.47466	1.5799	1.3618	1.49522	1.75758	1.96399	1.20537	1.49435	1.67054	0.909914	2.10058	1.72888	1.58007	1.36731	1.4275
353.9	18.7196	6.7416	0.694725	-0.99218	1.1782	-0.266353	-1.00823	-0.020729	0.457213	-0.0940304	-0.994296	-1.15865	-1.0213	-0.927531	-1.25841	-0.517668	-1.86851	-0.637857	-0.0886426	0.848703	-1.18821	0.195705	-0.144404	-0.217424	-0.434562	0.49141	0.767253	0.118042	0.266901	0.717743	0.445539	0.0282187	0.940652	0.688876	0.399941	0.411876	1.1949	0.8775	0.367599	0.853509	0.823486	-0.0489952	0.149046	0.20884	1.16405	-0.0801829	0.219184	0.54535	0.255488	0.657615	0.181424	0.460455	1.14717	0.467981	0.64345	0.695397	0.393188	0.418735	0.388713	0.403769	0.632988	0.719338	0.947927	0.258437	1.32927	0.650941	0.116562	0.122286	0.408343	0.229036	0.449814	0.863632	0.542501	0.319692	0.478027	0.558547	0.427706	0.471767	0.652725	0.586324	0.733798	0.740536	0.546741	0.779029	0.64551	0.436832	0.371977	0.524539	0.714522	0.597591	0.479045	0.674973	0.808988	0.566779	0.74334	0.588945	0.616254	0.779518	0.796235	0.810043	0.288496	0.299218	0.309653	0.174199	0.577779	0.509037	0.572411	0.913325	0.830871	0.958029	0.00450126	0.52515	0.548428	0.548759	0.115595	0.204958	0.159236	1.13175	0.671367	0.736938	0.603858	0.541342	0.720219	0.688469	0.382582	0.442974	0.67724	0.504866	0.771768	0.445385	0.776676	0.514915	0.263259	0.804715	0.289315	0.299479	0.940527	1.15398	0.335733	0.536044	0.0567558	0.344609	0.17534	0.474427	0.856051	0.626308	0.456245	0.627889	0.437597	0.785326	0.623364	0.511183	0.56902	0.0963132	0.357354	0.901444	0.685027	0.518365	-0.0883077	0.616081	0.421262	0.564299	0.0261123	0.458929	0.62609	0.180566	0.488792	0.803638	0.503759	0.275735	0.560328	0.710963	0.0771554	0.337545	0.780398	0.340152	0.601064	0.608258	0.315707	0.300016	0.196091	0.337074	0.492811	0.148685	0.302358	0.404159	0.434544	0.526016	0.547681	0.101948	0.864326	-0.0843146	0.670767	0.168694
354.8	3.13381	2.75049	0.63491	-0.575808	-0.161502	0.00727815	-0.490649	0.49255	0.0334222	0.520608	1.15991	1.21509	1.03321	0.745175	0.267002	2.68273	-0.869422	2.02405	1.35089	-0.214479	2.41183	1.89057	1.91299	0.555991	1.69681	1.53915	2.52788	1.40036	1.9326	2.14154	1.80616	2.09761	2.9625	2.36872	2.10342	2.54589	1.60502	1.30781	1.66138	2.36397	2.04452	1.70042	2.29725	2.12625	1.66757	2.29269	2.28511	2.25616	1.7272	2.35506	2.33549	1.8844	2.04414	2.28981	1.71606	2.94755	2.53074	2.32175	2.06239	1.88094	2.15074	2.39096	1.81399	1.82601	1.71926	1.89432	2.46674	2.52813	2.43555	2.67941	2.64193	2.40935	2.39074	2.31714	2.19951	1.81641	1.76244	2.1339	2.21219	2.30266	2.56922	2.45395	2.27945	2.49213	2.39926	2.20835	2.29708	2.46654	2.5175	2.39861	2.09343	2.03036	2.1772	1.76065	1.80487	2.66723	2.79557	2.56849	2.15068	2.42602	2.54138	1.91718	2.07209	2.4788	2.35776	2.0269	2.14209	2.28473	2.11655	1.83998	1.68293	2.28457	2.24357	2.52125	2.40422	2.14566	1.99005	2.18835	1.80162	2.27448	2.35872	2.14973	2.12357	2.04646	2.14743	1.95375	2.26622	2.31236	1.85514	2.01586	2.03066	1.9002	1.97555	2.18755	2.14569	2.15696	1.93748	2.34685	2.18244	2.17525	1.93365	1.72566	2.13485	1.92537	1.62727	2.13196	2.03354	2.55971	2.3558	1.9871	1.72348	2.24753	1.68357	1.83883	2.39649	1.95402	2.28755	1.61918	1.8762	1.75184	2.17127	1.89779	2.01205	2.06092	2.16841	2.29208	2.31181	2.09099	1.89479	2.10525	2.02713	1.91767	1.95612	1.61746	1.96832	2.44241	2.06036	1.95692	1.91696	2.28842	1.7038	2.44321	2.40923	2.6106	1.97897	1.73688	2.09431	1.87871	2.23641	1.78785	2.20872	1.78144	1.92333	2.2207
355.8	-4.53394	-8.30178	-2.69637	0.992877	0.526635	1.11161	-0.998839	1.36844	0.2503	0.354768	0.465418	0.408998	0.224114	0.167325	0.675717	1.58825	1.03653	1.64204	1.14425	1.69233	1.07992	0.953016	1.80674	1.10183	0.953122	0.648974	2.1406	2.32491	1.61735	2.02528	2.27658	2.31987	2.19121	1.54437	2.29238	2.64616	2.27542	1.64	1.62756	1.87376	2.69138	1.89494	1.50313	1.99564	2.08958	1.68382	2.18138	1.6404	2.0785	1.67133	1.57624	1.54972	1.82105	2.14546	1.98554	2.09993	1.9264	2.20077	2.58428	1.78644	1.59911	1.99366	1.92342	1.8025	2.22966	2.10784	1.9813	2.17905	1.98453	1.65439	1.42498	1.68165	2.07803	2.05718	2.17678	2.23585	2.16566	2.14917	1.93232	1.68544	1.58317	1.62639	2.17907	2.18909	1.66161	1.6036	1.79363	1.89564	2.09126	2.43609	2.31926	1.95379	1.77356	1.71392	1.60191	1.6777	1.75708	1.88445	1.82911	1.69053	1.84927	2.02808	1.89635	2.02271	1.97045	2.12361	2.08444	1.64154	1.75126	2.02976	2.01376	1.89012	2.26553	2.30196	2.15884	2.0965	1.45646	1.88888	1.9715	1.71362	1.75979	1.98266	1.81143	2.05423	2.05869	2.16718	1.90133	1.67405	1.526	1.48525	1.85931	1.60167	1.61123	1.96685	2.14957	1.73937	2.01403	2.05779	2.30711	1.56791	1.80901	1.71123	1.74271	2.09297	1.65814	2.28468	1.88636	1.76543	1.86656	1.88726	2.31469	2.23738	1.77423	1.68359	1.83999	1.8385	1.71314	1.87676	2.18415	1.90618	1.93444	2.19424	2.01497	1.90027	1.28672	1.95218	1.3883	2.0062	2.12792	2.05704	1.73455	1.65874	1.73984	1.64374	1.5528	1.45467	1.65302	1.50804	2.1997	2.15148	2.03138	1.54201	1.75545	2.17225	2.04013	1.74332	1.95614	1.55821	1.7202	1.97134	1.53403	1.72798	1.67388	1.39815
356.7	24.6669	6.61625	-1.2183	-2.59197	0.620694	-0.209631	0.651625	0.707584	1.6154	1.07006	0.590449	0.621937	0.723763	0.688589	0.242687	0.275693	0.906805	0.534711	0.447479	0.505829	1.1901	1.35348	0.720087	0.742842	0.239252	0.876714	1.37066	1.37887	1.29304	1.20172	1.19128	1.59451	1.04353	0.88151	1.37084	1.50822	1.55031	1.64429	1.25526	1.27889	1.99653	1.69225	1.42122	1.46844	1.42534	1.05506	1.78395	1.77355	1.59806	1.58874	2.09212	1.58558	1.52696	1.16914	1.37916	1.38584	1.21212	1.39285	1.42566	1.7305	1.85785	1.42999	1.28856	1.3706	1.75389	1.74154	1.56733	1.5781	1.46992	1.36661	1.4225	1.77383	1.64843	1.34239	1.56231	1.4702	1.33516	1.35424	1.61816	1.4853	1.41513	1.34205	1.24698	1.41818	1.69876	1.46517	1.16971	1.44251	1.63702	1.41075	1.50719	1.67952	1.71815	1.75532	1.74381	1.61977	1.40264	1.47713	1.43208	1.08518	1.14299	1.63252	1.66881	1.57052	1.71934	1.44682	1.21021	1.44508	1.5664	1.57312	1.58778	1.38752	1.78995	0.905623	1.33769	1.43185	1.37902	1.55492	1.31847	1.13327	1.1942	1.42119	1.53961	1.53364	1.51881	1.75794	1.98684	1.5233	1.49801	1.37926	1.44735	1.58414	1.74578	1.35586	1.64441	1.38837	1.27074	1.60509	1.19374	1.22459	0.931285	1.11504	1.95697	1.70558	1.21028	0.949843	1.42019	1.25761	1.3212	1.27634	1.77032	1.43095	1.46712	1.66116	1.62454	1.29982	1.01371	1.30111	1.33252	1.46328	1.29562	0.969547	1.39383	1.36197	0.9727	1.42268	1.44482	1.27048	1.52837	1.3704	1.12955	1.07337	1.32366	1.3164	1.25912	1.27002	1.05208	1.53599	1.36908	1.45737	1.09894	1.15975	1.56607	1.33858	1.41575	1.21364	1.25909	1.47181	1.23907	1.62961	1.48006	1.46322	1.17982	1.49686
357.7	-9.62378	-3.9092	-0.400569	0.436907	-0.720502	-0.608516	0.36551	0.39778	1.01185	0.885184	0.716701	0.495056	0.268813	0.392444	0.262398	-0.057236	0.100644	0.353178	0.413872	0.202875	0.190074	-0.0410805	-0.194384	-0.223143	0.574664	0.628707	0.574479	0.600302	1.25595	1.46454	0.590436	0.772604	1.19806	0.767633	0.609076	0.487435	0.609425	0.807	1.14492	0.959296	0.922389	0.940661	1.40363	1.1213	0.966803	1.10326	0.863587	1.07986	1.12483	1.39602	1.31415	0.60001	0.582236	1.0399	1.19647	0.825343	0.864072	0.855172	0.948833	1.30942	1.41378	0.910638	0.859998	0.918553	0.985149	1.18777	1.13279	1.30987	1.42769	1.13596	0.93785	0.84496	0.852624	0.833599	0.819604	0.870537	1.08988	0.992677	0.988466	1.14124	1.24	1.16357	0.67891	0.884303	1.16168	1.1674	1.09203	1.12201	1.35161	1.09129	0.882927	1.25294	1.3055	1.25305	1.04596	1.02855	1.16478	1.37171	1.24798	1.1541	1.34827	1.02592	0.82011	0.843535	0.888183	0.956145	1.05698	0.94925	0.850182	0.899174	1.51038	1.22669	1.32684	0.829845	0.604577	0.933843	1.12196	1.12248	1.03659	0.7104	0.813298	1.13332	0.832544	0.736666	1.03794	0.744462	1.15094	0.994621	0.673054	0.66379	0.815441	1.25336	1.14227	0.562522	1.15425	0.373997	0.615053	1.23075	0.925376	0.785597	0.839987	0.565067	0.957338	0.886932	1.3305	0.799224	0.923175	0.838977	1.26911	1.09978	1.05536	0.761997	0.401977	0.492095	0.798406	0.87494	0.695231	0.9368	1.07653	1.02152	0.844514	0.361332	1.36644	0.626004	0.905696	0.936616	0.550183	0.916758	1.24411	0.872468	0.650334	0.718672	0.37175	0.696106	1.07403	1.01065	0.742055	0.7728	0.559495	0.532992	0.899254	0.820655	1.01293	1.23822	0.907453	0.772835	0.723625	0.95078	0.951699	1.03178	0.687204	0.874809	0.654433	0.919206
358.6	-2.25671	-1.3386	-0.0299298	0.413043	-0.0163836	-0.47199	0.620019	0.719293	-0.98541	-0.254802	0.294789	0.503771	0.630136	0.452489	-0.272116	-0.43928	0.376196	0.257276	-0.307139	0.699463	0.641466	0.733119	0.730534	0.541469	0.838868	0.46542	0.532031	1.32104	1.42241	1.25523	0.918733	1.15919	1.35406	1.35646	1.41815	1.53392	1.49402	1.68151	1.46202	1.39736	1.25399	1.68251	1.31094	1.14641	1.18413	1.21473	1.22443	1.32857	1.50696	1.49731	1.33502	1.36037	1.2439	1.46599	1.41318	1.18772	1.32963	1.56155	1.49724	1.16286	1.0705	0.977428	1.14574	1.20926	1.4712	1.46998	1.59312	1.19633	1.57357	1.50633	1.10489	1.24149	1.22995	1.30639	1.05277	1.18937	1.26226	1.264	1.2562	1.3118	1.56228	1.3046	0.921433	0.888935	1.26024	1.40845	1.22603	1.25893	1.56645	1.31108	1.25273	1.18596	1.06161	1.27187	1.21639	1.18372	1.19591	1.28677	1.4634	1.4501	1.48813	1.3896	1.15013	1.20788	1.37106	1.3857	1.16028	0.946666	0.938198	1.00688	1.80512	1.18131	1.42063	0.982167	1.41599	0.915876	1.03113	1.29607	0.923337	1.02563	1.11582	1.04413	0.980567	0.994725	1.06154	0.746157	1.52316	0.829255	0.7258	1.26973	1.29855	1.276	1.32251	0.679964	0.990303	1.25757	1.03975	1.74931	0.973035	0.62886	0.85745	0.839098	1.19512	0.824837	1.10783	1.31273	1.50671	1.09956	0.979746	1.38503	1.01041	0.768403	1.61793	1.15292	1.13797	0.856891	1.39465	0.708063	0.783531	1.15868	1.15435	1.39375	1.22186	0.796043	1.33802	0.915548	1.07853	1.09251	1.09318	1.02704	1.15721	1.09411	1.07635	1.04789	1.0134	1.08481	0.979881	1.10331	0.674242	1.20731	1.43256	1.30664	0.975329	1.25786	0.809355	0.794186	1.02341	1.31413	1.14662	0.940662	1.04147	0.862338	0.957472	1.23073
359.6	-4.43798	-2.48165	-0.49332	0.835367	1.17902	0.174837	-0.242605	-0.45481	-0.378834	0.513924	0.893683	0.651309	0.384146	0.564375	-0.237555	0.264749	0.774443	-0.266521	0.218568	0.0108464	0.731052	0.0925728	0.406725	0.318934	0.873829	1.11779	0.791724	0.365583	0.825744	0.978289	1.43442	0.981926	1.01344	0.969844	1.29819	1.38692	0.906568	1.22721	0.847793	1.32742	1.22898	1.16393	1.16824	1.15134	0.639908	0.84394	0.906549	1.34747	1.43021	1.21131	1.57013	0.954948	0.792453	1.00357	0.990943	1.14498	1.21706	0.877544	0.861735	1.01264	1.28552	0.831798	1.16795	1.13909	1.06082	1.01151	0.857114	1.06127	1.38679	1.1349	0.872908	0.866437	1.16801	0.911068	0.638619	0.990582	0.941778	0.986405	1.09506	1.189	1.23952	1.05732	0.783393	0.837377	1.17399	1.06327	0.903247	0.989846	1.02516	0.859181	0.72883	1.01631	0.939745	0.965374	1.20955	1.33944	1.32837	0.74651	0.96484	0.985851	0.985082	1.37748	1.21394	0.852313	1.13246	1.0442	0.469787	0.763744	1.44142	1.52083	1.13347	0.864519	1.67856	0.899178	1.59146	0.966976	0.813035	1.16551	0.909151	1.23266	1.47954	1.2629	1.32844	1.35012	1.26076	0.887875	0.975974	0.83544	1.60511	0.802042	0.621241	1.21483	0.639811	0.781866	0.682439	0.811139	1.16461	1.08242	1.05817	0.847301	0.674761	0.543001	1.12387	0.953856	0.632554	1.16161	0.821553	0.803254	1.13142	1.11205	0.855114	1.33229	0.948651	1.47954	0.897576	1.14795	0.736219	0.51072	1.21177	1.22525	0.875711	1.00217	0.936541	0.794238	0.687369	1.26366	0.978773	1.13658	0.765752	0.909858	1.06935	0.966129	0.733385	0.744021	0.806771	0.470546	0.7912	0.95817	0.936941	1.26626	0.877664	0.590883	0.662865	0.588698	0.721139	1.02692	1.21251	0.647055	0.728846	1.17548	1.18055	1.33447	0.677046	1.08477
360.5	-0.571244	-1.12451	0.207428	0.756725	0.529899	-0.132719	-0.140357	-0.765744	-0.159984	-0.062777	0.0677999	0.292708	0.452323	0.239118	-0.0609959	-0.146079	-0.23579	0.100748	-0.240096	-0.247667	-0.706524	-0.0821627	-0.153951	0.43639	0.49014	1.33522	0.203978	0.544429	0.930335	1.02093	1.17903	0.464299	0.843808	0.967636	0.5257	0.500624	0.574148	1.27388	0.470267	1.25985	1.16666	0.495299	0.761563	0.873196	0.828878	0.262743	1.01124	0.737853	1.4827	1.16178	1.11222	0.858689	0.585301	0.446275	0.454557	0.877941	0.747775	1.1864	1.18101	0.952547	1.10493	1.17736	0.730014	1.11748	0.873207	0.927467	0.692161	0.902139	1.03095	0.772419	0.634916	0.779706	0.989077	1.27139	0.640645	0.197269	0.396418	0.985069	0.797	0.834748	0.940056	0.955815	1.07007	1.00444	0.769476	0.65078	0.812629	1.51204	1.15908	0.840849	1.14365	0.793247	0.629818	0.858737	0.733174	0.769709	0.793775	0.447739	0.645048	0.922543	0.7495	0.825752	0.641101	0.614747	0.898884	0.763256	0.532652	0.567508	0.761338	0.957086	0.914231	0.61662	1.14282	0.25171	0.841487	0.896353	0.663824	0.507213	0.887007	0.596435	0.762066	0.783911	0.960536	0.696968	1.28046	0.800025	1.10313	0.752396	0.576483	0.680379	0.249659	0.568755	0.34511	0.85773	0.393442	0.768064	0.802639	1.21831	0.935781	0.409798	0.407408	0.179073	0.705779	0.751047	0.265077	0.524769	0.941896	0.591303	1.30301	0.874631	1.36395	0.695567	0.291007	0.307667	0.815603	0.447805	0.616277	0.699051	0.745924	1.06275	0.96875	0.885378	0.69666	0.482446	0.655047	0.96365	0.449211	1.01013	0.672731	0.518376	0.590826	0.470555	0.502649	0.480996	0.058645	0.282267	0.421017	0.956549	0.611807	0.313404	1.01525	0.526339	0.923943	0.733006	0.612981	0.67161	0.7365	0.586484	0.56196	1.11143	0.301126	0.706354	0.587479	0.41139
361.4	3.10452	2.29356	0.313821	-0.167443	0.0169634	-0.298174	-0.347841	0.0315182	-0.259832	-0.286187	-0.234703	0.172452	0.483154	-0.444511	0.557935	0.0356887	-0.0503188	-0.436799	0.390701	-0.371683	0.192858	0.607998	0.653112	0.203569	0.452773	1.30291	0.704341	0.706071	1.71387	0.910682	1.05549	1.66682	0.777594	0.724155	1.43765	1.49243	1.33675	0.670321	0.614081	1.16688	1.01094	1.45316	0.901116	1.10057	0.717125	0.359598	1.36596	1.15143	1.197	1.14831	1.0901	1.64742	0.976343	1.19777	0.731738	1.16048	1.51537	1.58143	1.19438	1.5002	1.78882	0.805091	0.788371	1.45856	1.09624	1.42057	1.36234	1.33997	1.26114	1.29953	1.21323	1.6131	1.43687	1.27957	1.12299	1.12569	1.07163	1.32353	1.46185	0.920184	0.797359	1.4647	0.928697	0.850694	0.904443	0.933882	1.32145	1.19	1.24094	1.23636	1.15575	0.908227	1.16664	1.35131	1.29518	1.04742	0.959474	0.990453	1.30741	1.68522	1.41993	1.08662	1.09759	0.639725	0.982417	0.93695	0.85349	0.791253	0.786239	0.574668	1.20027	1.40312	1.26257	0.856099	0.971906	1.16977	1.19451	1.38048	0.816778	0.897059	1.55427	0.830005	1.42987	0.99373	1.19374	0.901011	1.44203	1.42955	1.17424	1.45311	0.600091	1.09833	1.04406	0.722075	1.29957	0.95726	0.787567	1.20635	1.28051	0.823304	0.962248	0.560606	0.636297	0.408058	0.653152	1.48821	1.45467	1.32627	0.888855	1.40046	1.2134	1.07198	1.03844	1.12343	1.35773	1.46244	1.19508	0.941723	1.41217	1.30447	0.987212	0.742177	0.534145	0.802087	0.514136	1.10032	0.220607	1.65224	1.22473	0.951784	1.00932	0.56528	0.726075	0.933483	0.790977	1.14098	1.02679	1.68949	0.600378	1.1596	0.995746	1.23141	1.12198	0.954256	0.824474	1.11208	1.31965	1.19865	1.31412	1.21411	0.857181	1.32352	0.821112	0.726173
362.4	-2.78298	-0.752249	0.0603615	-0.017273	-0.134115	0.0833347	0.167641	0.220779	0.120732	0.817124	0.96977	0.995937	1.00442	0.940991	1.26746	0.0610247	0.650851	0.113775	0.979434	1.32858	0.332957	0.96023	0.861134	1.00581	1.2525	1.29593	1.60233	1.64681	1.86607	1.95699	1.78697	2.40242	1.09486	1.63042	1.925	2.46317	2.12428	1.18151	1.44004	2.11644	2.10723	1.17792	2.51358	1.97579	1.75776	1.20956	2.01351	1.51066	2.25254	1.75031	2.03049	2.04241	1.21874	1.76376	1.01198	1.81363	2.42485	1.80501	2.16088	1.96852	2.18467	1.23159	1.26051	1.64423	2.35082	2.10976	2.06056	2.1427	2.11469	2.31025	2.03588	2.23816	2.21215	1.74104	1.67963	1.73104	1.61931	1.89414	2.04456	1.64689	1.54048	2.01474	1.54518	1.27319	1.16057	1.23872	2.11927	2.32995	2.04408	1.84037	1.65863	1.65091	1.55783	1.90873	1.87887	1.75766	2.00173	1.79991	2.06322	2.08652	1.60699	1.54681	1.82377	1.69578	1.93912	1.7562	1.73523	1.80243	1.74231	1.93373	1.98862	1.3154	2.11726	1.49715	1.86633	1.67135	1.94645	1.85736	1.74947	1.745	2.00466	1.71919	1.69746	1.76043	1.798	1.76298	1.7557	1.7677	2.18168	2.19184	1.5986	1.74016	1.79202	1.21487	1.32575	1.64803	1.76353	1.44	1.67758	1.15942	1.2744	1.21714	1.04004	1.03959	1.06188	1.85103	2.11624	1.8439	1.85491	2.01373	1.68663	1.56124	1.33971	2.12293	1.70357	1.86468	1.19912	1.63803	2.06535	1.98848	1.73097	1.42569	1.43995	1.49843	1.50878	2.32821	1.56844	1.67068	1.52604	1.64291	1.81451	1.34205	1.56727	1.66875	1.69428	1.34591	1.59356	2.15287	0.970927	2.23597	1.93462	1.26897	1.5539	1.71578	1.23832	1.70149	1.96334	1.40993	1.67358	1.62002	1.46452	2.01428	1.54895	1.47767
363.3	-2.61964	-1.50621	-0.320347	0.33091	0.345121	0.306059	0.0256417	-0.239043	0.0530186	-0.0813856	-0.150645	-0.200735	-0.161413	0.886292	1.01261	1.544	1.00446	0.213312	0.83342	1.48967	1.11112	0.493694	0.918944	1.53703	0.85135	1.25502	1.12744	0.926881	1.97087	2.63581	2.01472	1.81705	1.38577	1.34654	1.55313	2.44872	2.44087	1.81655	1.43839	2.19194	2.09363	1.32442	2.59678	1.59452	1.52703	1.34646	2.12743	1.70677	2.06115	1.89201	2.08745	2.09724	1.51175	1.76309	1.00818	1.23941	2.53408	2.30631	2.24691	2.00179	2.27334	2.07715	1.96106	1.80927	1.67873	1.79441	1.72301	2.06066	1.80802	2.05676	1.82209	1.72281	1.79041	2.16198	1.81591	1.50952	1.5593	1.88073	1.97832	1.80247	1.46487	1.66205	1.91001	1.31726	1.14569	1.17288	1.65439	2.13231	2.04883	1.53007	1.78662	1.52501	1.30564	1.8081	1.6243	1.59781	1.82249	1.60724	1.93076	1.80176	1.62192	1.79124	1.69498	1.5491	1.96013	1.87106	1.13105	1.41943	1.88894	1.57621	2.13569	1.40068	2.20598	1.76731	1.8684	2.37563	1.78944	1.22864	2.05689	1.38617	2.25324	1.61174	2.28227	1.74083	1.75202	1.04337	1.73276	1.53285	1.86585	1.99764	1.39792	1.51702	1.64387	1.66157	1.48363	1.34276	1.96375	1.52302	1.82704	1.23509	1.24111	1.17168	1.28144	1.03321	1.02443	1.52053	2.18092	1.80818	1.87212	1.21581	1.77329	2.19	1.21251	2.14347	1.78281	2.09916	1.37133	1.46845	2.02927	1.62201	1.7455	1.78984	1.78809	1.22773	1.28245	1.74035	1.13022	1.89133	1.76422	1.89945	1.90253	1.02239	1.47659	1.27584	1.54331	1.82155	1.50007	2.17652	1.42982	1.49854	1.86598	1.2359	1.35909	1.52242	1.28387	1.63417	1.68656	0.703368	1.56911	2.22205	1.64595	1.80221	1.32189	1.05561
364.3	-15.1776	-5.6194	1.15357	0.944474	-0.165357	-0.248613	0.0389459	0.105952	0.654854	1.49091	1.47794	1.22433	0.48617	-0.793489	0.779598	0.3288	0.450132	-0.238845	1.01696	0.837874	0.499926	0.0686961	0.535027	1.48485	0.205846	1.71665	1.79079	0.588307	1.83811	1.4463	2.02841	1.27967	0.861476	0.976342	1.72504	1.81793	1.83531	1.66527	1.54078	1.40397	1.58773	1.25495	1.57515	1.23639	1.37468	0.791808	1.84343	1.93702	1.92212	1.9546	1.62783	1.76131	0.844451	1.07034	0.592043	1.19959	2.10839	1.6072	1.67726	1.83573	1.63267	0.984785	1.30141	1.8378	2.22759	1.92992	1.61526	2.09593	1.33253	1.33064	1.39092	1.85993	2.03055	1.95621	1.59923	0.880797	0.756347	1.71554	1.63089	0.754821	0.934766	1.9702	1.16473	0.828563	1.10559	1.05591	1.4865	2.05245	1.83239	1.45857	1.73518	1.32926	1.1775	1.62961	1.47103	1.48013	1.62899	1.24062	1.82099	2.03374	1.53669	1.21777	1.40192	1.36583	1.86234	1.56352	1.26011	1.29329	1.39911	1.57951	2.42407	1.3372	1.71793	1.17359	1.39951	1.57498	1.82679	1.12359	1.68605	1.18215	1.92654	1.41165	1.75673	1.18133	2.21275	1.12843	1.40359	1.14763	1.49627	1.40992	0.540512	1.42786	1.47943	0.969796	1.31727	1.86563	1.467	1.88481	1.91348	1.17988	0.284579	1.20606	1.04587	1.19518	1.16476	1.9579	1.51513	1.19925	1.60413	1.28667	1.50599	1.22473	1.04991	2.04565	1.53148	1.74455	0.818095	1.176	1.62732	1.33115	1.4194	1.26789	0.97934	1.32646	1.0207	1.70219	0.980163	1.20959	1.85939	1.922	1.45854	0.667085	1.39938	0.875455	0.700054	1.41303	1.3205	2.075	0.602743	1.64977	1.56516	1.24938	1.08198	0.914174	1.15251	1.31791	1.84859	0.671753	1.40003	1.58391	1.25527	1.73753	1.24637	1.03187
365.2	1.92494	1.09677	-0.0131966	-0.445779	-0.0386235	0.19535	0.128429	-0.128648	0.115063	0.667325	1.29139	1.94281	1.53486	0.609603	1.12311	0.627152	0.550351	0.615618	1.64515	1.75847	1.90822	1.08611	0.89859	1.40015	2.14536	2.16601	1.29863	1.60079	2.48879	2.18747	2.14561	2.46848	1.62456	1.66011	2.72211	2.98371	2.9296	2.34517	2.16823	2.78898	2.09562	2.02667	3.32341	1.87846	1.19443	1.78828	2.45861	2.15434	2.64948	2.84874	2.78201	2.2333	1.54524	1.853	1.76692	2.00819	2.89031	2.6549	2.67416	2.81504	2.79297	1.54356	1.97236	2.35716	2.18258	2.77041	2.56393	2.71701	2.43359	2.60773	2.45895	2.92177	2.58149	2.80653	2.24478	2.01011	1.84184	2.57657	2.7016	2.17703	2.24773	2.79768	1.59196	1.65516	1.78088	1.96547	2.36477	2.79741	2.66998	2.0632	2.35231	1.98368	1.95195	2.38317	2.49234	2.26903	2.4465	2.31137	2.53562	2.52554	2.07991	1.97504	2.13066	2.31313	2.85597	2.15404	1.88196	2.45969	1.99275	2.10749	3.09158	1.6135	2.75236	1.88013	2.02752	2.9331	2.9286	2.08066	2.42734	1.80625	2.29211	2.46877	2.89759	2.23521	3.00633	1.58295	2.73607	1.89081	2.47609	2.42441	1.72172	2.37063	2.71566	1.88156	2.07974	1.79097	2.68242	2.47794	2.43286	1.79264	1.55089	1.65137	1.87916	1.63143	1.83308	2.44522	2.74745	1.97138	2.74033	2.01582	2.50299	2.54964	2.04865	2.3905	2.76586	2.87396	1.69694	1.73144	2.00142	2.2265	2.47368	1.69344	2.41784	2.17625	1.49728	2.62726	1.83168	3.06079	2.99234	2.63185	2.68696	1.65192	1.84526	2.09723	1.66158	2.18648	2.45466	3.20329	1.89775	2.39081	2.54224	1.78763	2.20937	1.87656	1.78786	2.50972	2.62638	1.5593	2.35868	2.85569	1.89434	2.48965	1.62831	1.81943
366.2	2.54555	0.812484	-0.236013	-0.130419	0.513632	0.239819	-0.140859	-0.378078	-0.331252	-0.161791	0.298993	0.865568	0.564608	0.555745	0.41794	0.616738	0.73068	0.0743479	0.936322	1.76193	1.58523	0.622034	0.962666	1.37197	1.66884	2.11805	1.30724	2.16569	2.81354	2.2212	2.55081	2.27256	1.40471	1.56113	2.34235	2.57067	2.94571	2.84417	2.48791	2.47715	1.7747	2.12347	2.53923	1.54575	1.17769	1.94983	2.5917	2.58427	2.66985	2.532	2.64231	2.03657	1.77785	1.84165	1.61273	2.27178	2.40245	2.51242	2.47312	2.54437	2.3899	1.86726	2.13156	2.5513	2.21098	2.36673	2.05234	2.75083	2.32479	2.18186	1.66793	2.78111	2.56684	2.53998	1.75105	1.50415	1.58566	2.4609	2.32543	2.07524	2.08738	2.56946	2.17291	2.28505	1.87399	1.66119	2.46693	2.95672	2.75915	1.9318	2.15073	2.02988	1.73936	1.88609	2.1063	2.11407	2.5372	1.85457	2.63633	2.93903	2.1629	2.05844	2.07515	1.5876	2.31352	2.08356	1.37978	1.95089	1.80662	2.22987	2.72704	1.59644	2.32452	1.87628	2.4083	2.48086	2.56842	1.46219	2.3631	1.94624	2.7239	2.07475	2.64343	1.79113	2.7787	1.61067	2.72672	1.72488	2.47193	2.49363	1.40973	2.36231	2.6947	1.50467	2.25785	1.95305	2.3084	1.99678	2.80951	1.55359	0.979251	1.53585	1.66544	1.71344	1.37731	2.34683	2.59401	1.80257	2.47477	1.92376	2.46429	2.03893	1.19024	2.65415	2.37664	2.5459	1.53877	1.93973	2.03905	1.98561	2.07935	1.48457	1.97562	1.82981	1.79584	2.4665	1.28443	2.30172	2.3944	2.39305	2.29438	1.2209	1.84126	1.99268	1.23655	2.01441	1.79411	2.66775	1.41959	2.05807	2.93937	1.42632	2.34328	1.64041	1.57916	2.78339	2.28488	1.31059	2.36058	2.50221	1.58677	2.48156	1.44599	1.54283
367.1	-9.5993	-2.85407	0.692338	-0.268765	0.0504141	0.214065	0.066647	0.242356	0.527483	0.662444	1.12783	1.62539	1.24635	1.60111	1.2171	1.89977	0.839582	0.441314	0.904113	1.51169	2.01445	0.842621	1.47227	1.39605	1.76387	2.13634	1.32824	2.03146	2.13114	2.53106	2.72039	2.21901	1.43958	2.48746	3.00297	3.03403	3.31666	2.55196	2.68471	2.85215	2.16086	2.91511	2.78344	1.42404	0.995045	2.20618	2.59171	2.67545	2.7285	2.6882	2.83282	2.33641	1.98863	1.88035	1.38698	2.77462	3.08815	2.80782	2.81844	3.11756	2.33085	1.87875	2.19262	2.86358	2.68038	2.47869	2.53805	2.85786	2.48668	3.01641	2.35118	2.55058	2.45313	2.58392	1.95474	1.44608	1.66887	2.69226	2.66673	2.20524	2.43465	3.04234	1.9138	1.72192	1.97364	2.01825	2.56323	3.07711	2.94192	1.86209	2.41566	1.97268	1.64714	2.18803	2.13969	2.49384	2.59189	2.14394	2.77946	3.16428	2.58915	1.96771	1.77708	1.82195	2.57667	2.17718	1.61942	2.09357	2.16499	3.08444	2.80755	2.00529	2.38691	2.18656	2.10777	3.46651	3.26596	2.15306	2.738	1.82392	2.96294	2.21266	2.62476	2.29447	3.15983	1.88108	2.92295	1.61305	2.41137	2.95315	1.57566	2.79876	2.25083	1.84796	2.16421	1.61448	2.68688	2.43562	2.77218	1.79099	1.18621	1.66866	1.4005	1.67056	1.42581	2.51236	2.73648	2.25105	2.8699	2.17231	2.68128	2.63471	1.60894	2.94001	2.37674	3.13618	1.41887	2.01797	2.90096	1.97768	2.56491	1.47829	2.25792	2.03855	1.66791	2.98738	1.65121	2.74114	3.0039	2.52846	2.59978	1.18457	1.66107	1.92523	1.57603	2.41483	2.14218	2.95183	1.6216	2.51748	2.69009	1.81044	2.17283	1.59575	2.00049	2.53177	2.29308	1.82027	2.53577	2.79507	1.72781	2.35858	1.4737	1.44603
368.1	-9.91239	-2.75757	0.7463	-0.515316	-0.105877	-0.183533	0.47227	0.674688	0.481061	0.470585	1.19316	1.96064	0.517447	1.42989	0.743185	0.974274	0.173785	1.5328	2.23764	2.26914	1.97643	1.74914	2.43993	2.04884	2.19787	2.42446	1.79116	2.64586	2.56098	2.5521	3.02054	2.76235	2.37959	3.12809	3.37168	3.28558	2.80876	3.08142	3.20482	3.09224	1.88326	3.32406	2.73046	1.93918	1.28565	3.02773	2.67627	2.80095	3.54774	3.38701	3.3502	1.92262	2.28635	2.20835	2.17238	3.70558	3.70688	3.16389	3.14632	3.46487	2.63802	2.34335	2.65967	3.24681	2.84188	3.3926	2.98685	3.03809	2.77922	3.01914	2.63224	3.30723	3.31489	3.12317	2.48221	2.30714	2.08297	2.7109	2.65906	2.50156	2.5615	3.56376	2.20092	2.50781	2.40337	2.53879	2.96827	3.35474	3.29702	2.41105	3.16881	2.4317	2.06142	2.84007	2.89772	2.73068	2.96085	2.82728	3.16917	3.59038	2.55453	2.21704	2.25006	2.31614	2.96316	2.76343	1.99777	2.75847	2.68321	2.72907	3.28407	2.30446	3.66741	2.58035	2.91295	3.50942	3.41404	1.97462	2.9298	1.71077	3.31572	2.4362	3.37326	2.45347	3.47168	2.04725	3.52269	2.45282	2.46637	3.08184	1.89468	2.56823	3.1514	2.18199	2.54145	2.12327	3.45368	3.28554	3.53034	1.83422	1.86453	1.86357	1.8079	1.95363	1.84019	3.21762	3.43513	2.7612	3.49952	2.28502	3.08527	2.44277	1.95136	3.4832	2.83805	3.30098	1.90682	2.2629	3.25752	2.74459	3.28904	2.3274	2.39815	2.31808	1.72897	3.31676	2.16751	2.86726	2.96447	3.15178	2.79326	1.8469	2.17714	1.93393	2.29105	2.69093	2.70507	3.79246	1.98031	2.92486	3.23402	2.5142	2.60205	2.27846	2.28484	3.26082	2.82202	1.83351	2.47073	3.61747	1.99757	3.15278	1.87248	2.08761
369	2.19039	0.167508	-0.30948	0.189462	0.170224	-1.28973	0.652276	0.564383	0.891143	1.18269	1.46894	1.64564	0.821372	1.76781	0.522509	0.965707	0.806919	1.54711	1.42551	1.73519	2.20922	1.96456	2.37951	1.44053	2.598	2.79676	2.21769	3.09606	2.51901	2.48988	3.46709	2.81365	1.51367	3.15599	3.28549	3.33322	3.29095	3.17991	3.39325	3.58576	1.76811	3.41651	2.62575	2.5008	1.99997	3.72588	2.6875	3.32446	3.0989	3.71872	3.14119	2.3753	2.26165	2.32534	1.87005	3.93581	3.38534	3.5381	3.10747	3.98505	1.97217	3.02644	3.31745	3.60616	2.89226	3.70507	2.93414	3.54885	2.69231	2.88026	2.37786	3.25484	2.95104	3.17589	2.83003	1.98411	2.10513	2.98752	2.99131	2.42169	2.59364	3.39711	2.2832	2.60113	2.5076	2.46957	3.30562	3.40167	3.51223	2.71533	3.27196	2.87353	2.41109	2.47076	2.83224	2.80111	2.8971	3.1143	3.71178	3.70194	2.76649	2.83875	3.00973	2.35256	3.04369	2.71365	2.09659	2.70397	2.27936	3.13843	3.40352	1.99781	3.38054	2.51815	2.92468	3.57444	3.42408	2.15	2.92638	2.0534	3.33235	2.43329	3.21731	2.65878	3.41955	2.1813	3.2738	2.69952	3.1451	2.98771	1.6189	2.89937	3.25739	2.18678	2.51594	2.62954	3.42766	3.02673	3.0733	2.13787	2.04624	1.79639	2.03095	1.96032	2.07396	3.21738	3.4325	2.62816	3.29552	2.68345	2.7531	2.80804	2.25521	3.16256	2.7413	3.52683	2.10577	2.51717	3.2861	2.83867	3.33403	2.31345	2.65416	2.61559	1.96012	3.46711	1.98107	3.57005	3.11275	3.20641	3.06791	1.80618	2.50723	2.26216	2.19471	2.79332	2.95349	3.61926	2.11617	3.1426	3.66229	2.18999	2.89572	2.00456	2.64099	3.24067	3.38982	1.66562	3.22586	3.45255	2.31839	3.1738	1.80824	2.12957
370	-12.971	-4.09032	1.25482	-0.518516	-0.243953	-0.153559	1.30394	0.651823	0.706995	0.733772	0.720838	0.689581	-0.124	1.318	1.32193	1.18006	-0.0365314	1.19872	1.56275	1.14888	1.57952	0.327055	1.85656	1.01312	2.84587	2.56157	1.36105	3.11471	2.13065	2.34918	3.4484	2.09017	1.31758	2.76298	2.89456	3.07909	2.79795	2.64189	2.98391	2.47374	1.10255	2.90015	2.15935	1.42082	1.41608	3.13072	2.40155	2.85904	2.96676	2.46015	2.96491	1.52085	2.34966	1.34618	1.59477	3.55592	3.13685	3.18352	2.78556	3.42579	1.79577	2.72634	3.23101	2.83748	2.59158	3.08396	2.44278	2.59011	2.5129	2.77525	1.85008	2.93401	2.89322	2.80495	1.97818	1.90298	1.65487	2.63494	2.61783	2.13688	2.17991	3.09822	2.18264	1.83514	1.60506	1.71096	2.40268	3.03559	2.85995	1.92739	2.35478	2.3164	1.90665	2.50387	2.41375	2.34426	2.30438	2.19223	2.74668	3.09903	2.43751	2.2834	2.16371	1.87712	2.72487	2.23712	1.71003	2.05789	1.98966	2.49292	3.25197	1.755	2.68661	1.94258	2.15626	3.21288	2.97828	1.92607	2.68869	1.76023	3.21693	2.36976	2.74939	2.57396	3.27699	1.97978	3.10717	1.88144	2.25896	2.28244	1.66884	2.79857	2.49063	1.54798	2.15112	1.98034	2.68462	2.70345	3.14538	1.21492	1.304	1.8452	1.4921	1.76933	1.67197	2.30908	2.93548	2.27379	2.84398	2.30356	2.27232	2.42614	1.62868	2.57293	2.64035	2.92208	1.56778	1.84839	3.28045	2.41888	2.51806	2.09934	1.89738	2.08576	1.74505	2.89937	1.16446	3.30286	2.81647	2.81688	2.89232	1.52783	2.03216	1.89794	1.59251	2.2729	2.16949	3.55388	1.8197	2.75476	3.12837	2.34331	2.25143	1.40182	1.98514	2.71427	2.52925	1.45074	2.65245	3.18475	1.65109	2.78635	1.63035	1.88818
370.9	0.343508	-1.3304	-0.624179	1.81569	-0.126918	-0.169771	-0.176727	0.274295	0.69189	0.915426	1.2496	1.41464	0.528641	0.275887	-0.262935	0.684047	-0.474877	1.30435	0.566908	1.30443	1.07658	1.09869	1.54196	0.507283	2.09503	2.21412	0.955125	2.71845	2.05102	1.9832	2.41164	0.848976	1.34325	2.47394	2.7087	2.57619	2.53925	2.01027	2.83598	2.56339	1.16203	3.07328	1.60589	1.11063	1.42148	2.94128	2.39081	2.86789	2.5384	2.55536	2.97909	1.47686	1.8536	1.26987	1.4376	3.32924	2.5408	2.77692	2.57393	3.0893	1.81745	1.6861	2.59452	2.12055	2.34233	2.57491	2.14611	2.87755	2.16003	2.63611	1.61629	2.53275	2.2096	2.33278	1.78847	0.945342	1.18577	2.53469	1.97038	1.54279	1.94484	2.82634	1.5304	1.61174	1.70551	1.38066	2.34709	2.79693	2.60381	1.59941	2.21298	2.01414	1.49824	2.05011	2.04585	2.05506	2.3574	1.86243	2.64403	2.74955	1.94526	1.69199	1.76871	1.70545	2.61498	1.788	1.30856	1.97699	1.93732	2.55114	2.872	1.51985	2.50748	1.82084	1.90694	2.82372	3.09073	1.57674	2.90751	1.18681	2.63548	2.42306	2.71062	2.39954	3.01064	1.26224	2.66074	1.22616	2.21466	2.32033	1.45614	2.07615	2.57056	1.40499	1.7129	1.72456	2.57103	2.42889	2.86075	1.32272	1.15029	1.60003	0.914268	1.26021	1.23815	2.532	2.66458	2.03224	2.39192	1.66707	2.37519	1.94659	1.14229	2.21983	2.33098	2.55158	1.34494	1.36388	2.53556	1.96222	2.54943	1.70841	1.79502	1.73957	1.28284	2.61189	1.34095	2.62415	2.24927	2.2926	2.23313	0.84453	2.02826	1.5345	1.30689	2.20831	1.99803	3.39673	1.39416	2.21454	2.99097	1.61359	2.02595	1.29089	1.79213	2.67648	2.42338	1.32425	2.27952	2.62393	1.48742	2.5899	1.4629	1.17717
371.9	-8.61757	-3.66276	0.699816	-0.0320805	0.0541934	0.017015	0.667611	1.25571	-0.283093	-0.00453057	1.21632	1.72564	0.735008	1.18702	0.86096	1.09455	0.198466	0.91584	1.78538	1.56333	1.0018	1.46691	1.84396	0.765546	2.29496	2.16988	1.36743	2.76538	2.47026	3.1136	3.38249	2.04171	1.64777	2.76407	2.84691	3.37396	3.22043	2.3291	3.27592	1.8692	1.72623	3.57602	2.28941	1.91939	1.38364	3.27925	2.76123	2.72341	2.97551	2.86797	3.17196	1.5425	2.24483	1.66043	1.96273	3.33814	3.10872	3.06164	2.51722	3.31137	2.08533	2.49829	3.04376	2.95294	2.47772	3.28337	2.83433	3.48168	2.32685	3.11599	2.05856	2.93131	2.82608	3.18156	2.25081	1.88115	1.83104	2.78848	2.72249	2.0335	2.28971	3.36459	1.47002	2.15572	1.89868	1.84722	2.77095	3.05351	2.93625	2.09982	2.79368	2.36204	1.80388	2.55818	2.54777	2.7287	2.74801	2.17672	2.84454	3.06657	2.23566	2.27417	2.15463	1.9167	2.80113	2.35055	1.69586	2.24072	1.97941	2.70521	3.42753	1.79247	3.00387	1.69834	2.86335	3.32475	3.28918	1.94315	2.84785	1.58203	3.41901	2.38246	2.99025	2.51207	3.33921	1.49994	2.99343	2.15086	2.55586	2.41934	1.36724	2.58295	2.99527	1.7861	2.18754	2.26993	2.81662	2.88253	3.26024	1.31643	1.21833	1.55944	1.53023	1.94892	1.90029	2.71703	2.98044	2.78569	3.29304	2.27805	2.93211	2.44772	1.48912	2.94811	2.71104	3.1524	1.50808	2.12197	2.80607	2.3612	2.79921	2.03995	2.23905	1.96538	1.35264	3.00995	1.50874	3.48801	2.83699	3.0802	2.71226	1.61342	2.13826	2.07755	1.754	2.50628	2.41326	3.69603	1.76187	2.83584	3.42722	2.14341	2.46127	1.83433	1.99084	2.97459	3.2087	1.85859	2.50167	3.48326	1.99585	2.80944	1.8546	1.57754
372.8	-2.30642	-1.45864	-0.322738	1.18763	1.22947	-0.397872	0.363981	-0.799451	0.124897	0.708661	1.35184	1.31269	0.255367	1.22103	0.575034	0.82946	0.506762	1.13679	1.08538	1.19764	1.09623	0.537983	1.3031	1.28983	1.86593	2.22205	1.15386	2.42105	2.162	2.57155	2.57926	2.23365	1.44345	2.4192	2.68366	2.59575	2.68256	2.32875	2.45478	1.63457	1.54431	2.9943	1.58639	1.42209	1.53651	2.60009	2.44504	2.65131	2.8472	2.86873	2.18288	1.44019	1.70506	1.3833	1.60253	2.88451	2.44269	2.52155	2.44167	2.89141	1.76098	2.12631	2.53945	2.6175	2.16306	2.7526	2.03452	3.12324	2.32321	2.38832	1.64623	2.72095	2.72396	3.13612	1.92962	1.70608	1.50521	2.77143	2.31194	1.68768	1.95963	3.03322	1.60667	1.83447	1.46268	1.63468	2.39201	3.10324	2.86524	1.51437	2.13998	1.79368	1.40156	2.26666	2.50411	2.43471	2.59483	2.1944	2.67123	2.83614	2.13698	1.91581	2.31491	1.8043	2.43754	1.62695	1.39298	1.96661	1.80422	2.52185	3.28682	1.3095	2.38395	1.81587	2.43865	2.99042	2.79483	1.81257	2.71506	1.50431	3.0452	2.11386	2.58855	2.38543	3.09995	1.84959	2.82164	1.62483	1.98278	2.28163	1.32214	2.20732	2.55603	1.37932	2.06708	1.74668	2.595	2.61977	2.71635	0.837112	0.961054	1.17555	1.49684	1.17665	1.52344	2.66868	3.30187	2.27447	3.07278	2.44668	2.1107	1.82164	1.363	2.89555	2.55536	2.81278	1.24253	1.88146	2.63751	2.14524	2.57702	2.08295	1.7302	1.83418	1.61889	2.79892	1.52084	2.92987	3.22217	2.68557	2.72908	1.46043	1.43835	1.81339	1.6352	1.85543	2.02885	3.42856	1.13493	2.48479	3.18494	1.8066	2.20527	2.01217	1.89233	2.6499	2.63729	1.5263	2.66867	2.88567	1.65242	2.56238	1.79976	1.76674
373.7	-2.49144	-1.14483	-0.0319824	0.256201	0.102796	0.0943019	0.470271	0.143058	0.342265	0.697821	1.24303	1.094	0.422957	0.516643	0.44832	0.220679	-0.403711	0.824736	1.19498	1.13997	0.625808	1.1124	1.10421	0.670724	1.08917	1.24309	1.22727	1.74316	1.92446	2.19685	1.97845	1.84732	1.24669	2.17034	2.45922	2.09848	1.97755	1.61875	2.04123	1.33627	1.07584	1.99529	1.4391	1.65092	1.44594	2.01797	1.95273	2.53311	2.2108	2.16745	1.96552	1.27808	1.56124	1.3366	1.46182	2.79904	2.43358	2.3938	2.54996	2.59122	1.58335	1.63268	2.10668	1.89104	1.83729	2.2507	1.98758	2.52347	1.77829	2.32169	1.7546	2.66765	2.32848	2.15615	1.66457	1.31398	1.37762	2.50482	1.89841	1.41791	1.84241	3.31482	1.62248	1.4473	1.3409	1.34912	2.36592	2.59394	2.32364	1.23433	2.11361	1.81075	1.41029	1.84904	1.97283	2.38647	2.35646	1.5727	2.32896	2.75367	2.04239	1.52467	1.5242	1.42831	2.19323	1.65132	1.13211	1.95446	1.39994	1.80533	2.4257	1.38705	2.35404	1.2427	2.15782	2.36934	2.40105	1.35729	2.35484	1.02187	2.61342	1.85184	2.69029	1.88578	2.62547	1.01378	2.35911	1.50469	2.0454	2.1769	1.22991	1.78842	2.2987	1.33291	1.66186	1.20374	2.0248	2.21313	2.26212	1.64973	1.10621	0.899975	1.22283	1.00134	0.860994	2.09078	2.38885	2.17525	2.47918	1.5477	2.23875	1.94033	1.40054	1.96742	1.93796	2.61368	1.01242	1.5184	2.35363	1.96765	2.27615	1.57985	1.53882	1.58607	1.24511	2.47024	1.06011	2.33614	2.23731	1.84576	1.96314	0.864757	1.77941	1.7136	1.33003	1.89186	1.92434	2.87475	1.40412	2.01359	2.42105	1.40168	1.62532	1.38725	1.24801	2.26977	2.09942	1.01954	1.92984	2.52144	1.55533	2.47406	0.754172	1.33523
374.7	-0.494123	0.0576028	0.261763	0.0876259	0.557724	-1.00657	0.139824	-0.102626	0.662381	0.851363	0.986996	0.798992	0.472261	0.295139	0.02877	-0.164614	0.0677576	0.453822	0.426019	0.368017	0.378637	0.628245	0.77363	0.790015	1.20724	0.906928	0.869813	1.31093	1.38475	1.73177	1.02813	0.491763	1.11566	1.72657	1.59763	1.54462	1.55774	1.48429	1.69502	1.22371	1.30168	1.54711	0.455384	0.459392	1.31585	1.58664	1.55154	1.79988	1.69828	1.7105	1.3246	0.906988	0.787593	0.666748	1.61875	2.09624	1.74943	1.48764	1.65764	1.66691	1.11468	1.39083	1.80603	1.28962	1.21511	2.0608	1.35391	2.02685	1.48816	1.83656	1.18984	1.69273	1.5792	1.6589	0.794427	0.939174	1.04635	1.69553	1.47371	1.15745	1.11571	1.84114	0.784508	0.796034	0.745883	0.721928	1.33292	1.88275	1.80863	0.775352	1.42595	1.00494	1.08722	1.563	1.35201	1.2656	1.29672	1.09469	1.6141	1.94051	1.3334	1.00099	1.19565	0.993439	1.63737	1.34524	0.974888	1.27847	1.0826	1.37728	2.05838	0.927089	1.82968	1.07384	1.39953	2.11428	2.29791	0.999192	1.61333	0.618988	2.03044	1.29824	1.62982	1.35285	2.02825	0.985855	1.85229	0.779972	1.09291	1.43148	0.549451	1.59671	1.74725	0.773257	1.01231	1.16775	1.75582	1.50698	1.76355	0.943647	0.468073	0.744812	0.614981	0.696516	0.430848	1.64648	1.87757	1.32479	2.15331	0.994177	1.50373	1.72644	0.475597	1.78749	1.57891	2.31687	0.638432	1.21167	1.94932	1.61441	1.81212	0.843692	1.18361	1.24442	0.598515	1.97363	0.709633	1.65923	2.21893	1.78212	1.54371	0.653832	0.793032	0.876252	0.746201	1.57986	1.59559	2.26957	0.848209	1.79596	2.19438	0.923028	1.78915	0.617884	1.32642	1.77374	1.79043	0.874279	1.59006	1.95683	1.01066	1.75191	1.02049	0.91596
375.6	-1.17308	-0.247952	0.313395	0.145663	0.0404973	0.109025	-0.473746	0.135733	-0.048552	0.141013	0.397782	-0.051832	-0.253137	-0.415571	-0.485404	-0.679028	-0.038823	0.155659	0.109284	0.0223926	-0.240047	-0.061056	0.00853791	0.171692	0.497423	0.0611565	0.722598	0.76092	0.681321	0.995396	0.793414	0.164567	0.422467	0.66428	0.515558	0.989231	0.829299	0.726414	0.813439	0.318736	0.743639	0.69022	0.38603	0.158203	0.787948	0.936314	0.836247	0.758391	0.835312	0.901415	0.375687	0.531699	0.30537	0.218976	0.936825	1.16251	0.998703	0.890298	1.22532	0.731612	0.233123	0.517295	1.1283	0.595643	0.757234	1.1521	0.723859	1.14544	0.578068	0.92517	0.374833	1.08609	1.09399	1.00352	0.406936	0.356128	0.435131	1.00842	0.712164	0.36165	0.506618	1.35254	0.265966	0.478683	0.0498306	0.14951	1.0998	0.785815	0.814972	0.420165	0.952448	0.485783	0.214493	0.823378	0.778371	0.830485	1.05357	0.696669	1.15158	0.939445	0.519083	0.536007	0.734642	0.451312	0.997131	0.604191	0.182821	0.458822	0.503607	0.710897	1.11982	0.136854	0.785288	0.264776	0.856387	1.39638	1.12036	0.261286	1.13302	0.0283329	1.5278	0.675422	1.16651	0.835384	1.1993	0.112048	1.37805	0.369437	0.856727	0.988276	0.368259	0.726906	0.875665	0.387188	0.592033	0.564053	0.995477	0.962396	1.27698	0.199901	-0.1528	0.220861	0.261677	0.285985	0.11043	0.67984	1.04521	0.755476	1.23826	0.719329	0.955078	0.638767	-0.00564275	1.20256	0.845973	1.19327	0.108748	0.186544	0.792719	0.739891	0.933133	0.540572	0.481867	0.280287	0.352029	0.994053	0.189637	1.39505	1.05313	0.958193	0.931442	0.29465	0.723115	0.790741	0.334325	0.630877	0.971858	1.7864	0.464881	0.756069	1.01052	0.460254	0.740073	0.478242	0.745604	1.10874	0.965079	0.495741	0.870883	1.09161	0.67773	0.975265	0.187802	0.435831
376.6	-0.693624	-0.267705	0.0401888	0.0838153	0.0878674	0.144352	0.139821	-0.189268	0.0386967	0.217575	0.366385	0.188723	0.26017	0.133248	0.0216152	-0.0317726	0.178006	0.335678	0.237567	0.245835	0.0122277	0.0437349	0.235555	0.475347	0.794012	0.226356	0.670625	0.75524	0.735237	0.614091	0.512709	0.409372	0.665525	0.77305	1.02112	1.10296	0.683463	0.748439	0.673878	0.106963	0.879039	0.707804	0.427535	0.431957	0.800062	0.777248	0.923967	0.781418	0.832681	0.870796	0.56725	0.446656	0.211829	0.184705	0.786487	0.841577	0.905326	0.795243	0.948238	0.563838	0.627808	0.828634	1.1807	0.495367	0.541875	1.01669	0.856564	1.1752	0.846629	1.03399	0.413454	1.05028	0.946739	1.21994	0.57254	0.216624	0.513962	1.18543	1.02175	0.582416	0.558343	1.1246	0.471749	0.759691	0.518764	0.352268	0.924982	1.08016	0.974464	0.518521	0.785791	0.580627	0.184021	0.722038	0.979643	0.92201	1.15264	0.59858	0.889869	1.05318	0.736171	1.02245	0.767716	0.52855	1.08034	0.480179	0.327665	0.723433	0.407917	1.06422	1.25118	0.460759	0.955635	0.628352	1.06918	1.38699	1.2344	0.723762	0.750892	0.463509	1.05005	0.354664	0.970306	0.929751	0.980158	0.340574	0.934797	0.532518	1.02154	0.92851	0.371198	0.8449	1.05688	0.477532	1.03013	0.732376	0.951979	0.869361	1.11478	0.357207	0.215417	0.212112	0.330918	0.735043	0.193005	1.043	1.19292	0.961578	1.29918	0.943374	1.06575	0.809408	0.404198	1.23361	0.99041	0.970946	0.327562	0.420512	0.810064	0.800846	1.20556	0.672539	0.547384	0.657981	0.253607	1.05082	0.289121	1.35295	1.04088	0.965901	0.860919	0.233402	0.89099	0.942391	0.594614	0.76559	0.911115	1.51583	0.44422	0.861903	1.3659	0.648251	0.806744	0.400204	0.497863	1.20624	1.30494	0.481901	0.873977	0.976399	0.630341	1.17783	0.686616	0.708281
377.5	-0.674036	0.140265	0.262553	-0.0946708	-0.0595464	-0.37359	0.0363852	0.153876	0.210492	0.236114	0.252633	0.240228	0.175565	-0.343393	-0.287825	-0.224767	0.0479564	-0.0766298	-0.128802	-0.0760895	0.0734785	0.302952	-0.0863851	-0.0945077	0.0389798	-0.118591	0.432711	0.124221	0.198194	0.319277	0.374076	0.253116	0.388014	0.309253	0.470268	0.474339	0.481865	0.483087	0.325999	-0.0087596	0.529223	0.130108	0.0731306	0.164781	0.664204	0.662404	0.400696	0.649726	0.380392	0.571536	0.533349	0.383493	0.138731	0.0648905	0.806002	0.821174	0.742064	0.248655	0.598256	0.13964	0.510561	0.50531	0.686736	0.202371	0.448977	0.530271	0.555854	0.904998	0.399083	0.602202	0.481065	0.634085	0.615827	0.781743	0.559967	0.177332	0.327976	0.712757	0.457202	0.477479	0.471625	1.03982	0.406296	0.418794	0.200194	0.272346	0.520656	0.943716	0.418681	0.399161	0.650416	0.439413	0.468673	0.662444	0.525105	0.32151	0.424608	0.586176	0.823165	0.64353	0.741962	0.638721	0.469696	0.390566	0.625952	0.46028	0.352805	0.658229	0.359307	0.847063	0.697392	0.313841	0.706084	0.379308	0.452089	1.06652	0.541395	0.398284	0.675068	0.123428	0.686017	0.688922	0.716638	0.670363	0.842449	0.298981	0.613555	0.246245	0.605276	0.567052	0.219524	0.524916	0.522541	0.56626	0.452068	0.514998	0.72775	0.604429	0.764943	0.335084	0.231112	-0.0187667	0.366952	0.389438	-0.0516497	0.714352	0.870821	0.43391	0.980523	0.468742	0.687399	0.676997	0.152887	0.595137	0.725889	0.949857	0.229207	0.464924	0.438215	0.613912	0.595837	0.417645	0.50462	0.273071	0.182309	0.695617	0.262641	0.782523	0.971411	0.898404	0.704249	0.352813	0.610903	0.60143	0.280459	0.663279	0.579638	1.16272	0.376858	0.871047	0.964616	0.447614	0.767448	0.222301	0.711109	0.892227	0.82545	0.309149	0.687184	1.05509	0.555865	0.812811	0.253936	0.246163
378.5	-0.271178	-0.0396635	0.0880634	0.0513128	-0.139005	-0.126401	0.100721	0.0880187	-0.0840334	0.189124	0.405555	0.173654	0.16934	-0.251403	-0.341019	-0.26276	-0.296316	0.00869911	0.190708	0.138925	0.0909783	-0.0119106	-0.000967974	0.291988	0.634689	0.228302	0.725924	0.420084	0.422264	0.44324	0.505601	0.279954	0.447597	0.306727	0.628942	0.424641	0.419837	0.690659	0.457761	0.210919	0.726257	0.388384	0.572055	0.184973	0.836783	0.711879	0.498879	0.562828	0.658308	0.70392	0.586519	0.368057	0.315296	0.467168	1.09125	0.990299	0.789319	0.762947	0.973086	0.637112	0.655516	0.395891	0.582331	0.435548	0.743603	1.05088	0.524166	0.824807	0.543789	0.842099	0.516357	0.874297	0.77438	0.703794	0.640502	0.577136	0.646183	0.819199	0.582699	0.839983	0.602632	1.01104	0.643153	0.68475	0.475363	0.710665	0.759795	1.0315	0.691426	0.715837	0.767859	0.363497	0.529258	0.782032	0.705467	0.592924	0.928611	0.691725	0.938215	1.06369	0.79894	0.795892	0.771558	0.464538	0.809343	0.598013	0.614968	0.550072	0.83892	0.922664	1.16356	0.471074	0.697953	0.527178	0.573942	0.93652	0.685152	0.303083	0.662583	0.239772	0.634765	0.525792	0.879618	0.796407	1.1324	0.530936	0.861905	0.552626	0.796877	0.955271	0.439796	0.823382	0.885547	0.949922	0.98267	0.854733	0.892385	0.763411	1.03057	0.641409	0.228485	0.544223	0.578045	0.729432	0.643809	0.83369	1.07665	0.769811	1.13954	0.704821	0.677504	0.803882	0.558663	0.778935	0.991228	1.17317	0.610812	0.675294	0.78769	0.994568	0.942414	0.616944	0.486734	0.682278	0.639361	0.879123	0.66366	0.909657	1.14523	1.09543	1.03374	0.677518	1.0094	1.03998	0.618792	0.940906	0.892783	1.34138	0.841852	1.06132	1.25953	0.88677	0.856103	1.06603	0.852218	1.21168	1.04491	0.763179	1.0027	1.06812	1.02971	0.931419	0.755621	0.774011
379.4	-0.71319	-0.157972	0.0947714	-0.017864	-0.215277	0.134827	-0.0128181	0.275805	0.136324	0.249126	0.323811	0.27623	-0.0445615	-0.633914	0.194254	-0.0702736	-0.126044	-0.0261155	-0.0574116	-0.278748	0.0473117	0.0807066	0.0486872	0.570392	0.673546	0.236612	0.237492	0.199257	0.282713	0.642783	0.657018	0.254433	0.624267	0.540044	0.813596	0.819136	0.417122	0.710361	0.594881	0.555872	0.732278	0.412349	0.648982	0.421762	0.802571	0.457671	0.674587	0.556245	0.74743	0.882425	0.566622	0.951944	0.574286	0.479216	0.790323	0.874349	0.751536	0.737578	1.05316	0.558757	0.80236	0.765564	0.846792	0.647451	0.67876	0.968265	0.844395	1.03384	0.641701	0.650881	0.757205	0.877656	0.709125	0.732768	0.674069	0.804703	0.634839	0.907902	0.675428	0.481608	0.795752	1.10951	0.414982	0.511365	0.465346	0.60538	0.656934	0.888313	0.582751	0.464573	0.555124	0.606025	0.566523	0.642682	0.780855	0.840602	0.804334	0.676812	0.900303	0.884928	0.787483	0.718702	0.646365	0.716099	0.899999	0.56311	0.333871	0.632325	0.710256	0.935965	0.827798	0.351819	0.519664	0.24656	0.492414	0.705221	0.537136	0.395798	0.531923	0.433801	0.626026	0.684908	0.827396	0.847755	1.29414	0.586483	0.789586	0.759297	0.713933	0.707374	0.444734	0.769644	0.725795	0.65629	0.934004	0.771813	0.527731	0.974644	0.922053	0.812173	0.643777	0.448978	0.67713	0.541489	0.61732	0.978727	1.1076	0.962934	1.10661	0.873086	0.933284	0.933985	0.726672	0.993641	1.21081	1.18475	0.657355	0.760607	0.800011	0.986213	0.888264	0.805876	0.634875	0.623217	0.719763	1.15004	0.427282	1.16724	1.0478	1.04596	0.907842	0.728912	1.00365	1.17109	0.779897	1.02858	1.13142	1.44887	0.978516	1.07714	1.17701	0.968399	1.16087	0.806139	1.22756	1.10227	1.00792	1.03089	1.20914	1.29313	1.22595	1.39978	0.970742	1.02468
380.4	-0.546633	-0.150503	0.00701136	-0.0272335	0.0826792	0.111771	-0.0101559	0.177263	0.583153	0.622605	0.629016	0.245512	-0.043046	-0.463318	-0.237938	-0.0212779	-0.270485	-0.219252	-0.027557	-0.129032	0.206664	-0.0185396	-0.090473	0.166165	0.614432	0.388269	0.237108	0.215234	0.0604215	0.434339	0.727167	0.421768	0.551019	0.275474	0.57986	0.683506	0.518365	0.584426	0.288373	0.404029	0.668049	0.522736	0.464995	0.608212	0.476455	0.551622	0.728912	0.368367	0.598077	0.738304	0.749554	0.557138	0.588557	0.477253	0.83784	0.884869	0.966035	1.02862	0.771469	0.402594	0.886775	0.539986	0.985455	0.486327	0.578727	0.77078	0.779175	0.907925	0.644999	0.636287	0.751812	0.831144	0.903809	0.729141	0.77144	0.593224	0.764971	0.970766	0.77498	0.69414	0.625896	1.05761	0.525506	0.720916	0.439904	0.636009	0.893112	0.939789	0.865794	0.64601	0.733455	0.847952	0.693644	0.903995	0.792264	1.04826	0.919176	1.01456	1.00019	0.954008	0.664335	0.733494	0.673666	0.756539	0.826099	0.62279	0.58713	0.591999	0.707558	0.986263	0.931789	0.681801	0.350581	0.533007	0.513317	1.12775	0.452748	0.514522	0.649876	0.413404	0.704068	0.720343	0.788471	0.617989	1.10949	0.582882	0.809792	0.836538	0.705809	1.00267	0.585567	0.94355	0.779503	0.930118	0.783091	0.891333	0.894119	0.90365	1.00351	0.963383	0.838613	0.815558	0.712255	0.761558	0.805295	1.14674	1.14177	1.04464	1.02865	0.595516	0.79743	0.794195	0.867946	1.20119	1.18094	0.995268	0.73576	0.998494	1.02502	1.03507	0.924409	0.908883	0.48669	0.711521	0.885414	1.04462	0.636439	1.11834	1.11294	1.2009	1.2195	0.850234	1.13602	1.22733	0.96547	0.870107	1.12025	1.56496	0.984593	1.15258	1.31467	1.14244	1.3531	1.15447	1.05942	1.09447	1.06856	1.01854	1.37161	1.07678	1.39292	1.51595	0.89727	1.08491
381.3	-0.0685967	-0.196231	-0.159647	0.0346751	0.00432392	0.0285998	0.140513	0.257934	0.337537	0.274922	0.227749	0.188357	-0.173232	-0.798803	-0.378576	-0.158955	-0.245263	-0.0401071	-0.170181	-0.271721	0.0344723	-0.103427	0.0367291	0.162765	0.534313	0.369071	0.230876	0.125997	-0.0243727	0.506275	0.618513	0.391265	0.45948	0.311449	0.600775	0.461158	0.294788	0.646433	0.60067	0.371768	0.582475	0.493349	0.694071	0.714274	0.655494	0.525489	0.543605	0.338607	0.749808	0.690358	0.806745	0.690599	0.627268	0.558512	0.828902	0.941154	0.906111	0.915748	0.779497	0.61842	0.686071	0.545105	0.633011	0.706165	0.673295	0.8774	0.878735	0.889534	0.613506	1.01771	0.81357	0.836662	0.929257	0.858603	0.864701	0.62842	0.881301	0.863653	0.460519	0.800604	0.664967	1.07687	0.744577	0.773547	0.46536	0.597345	0.964668	1.04854	0.949414	0.797727	0.901753	0.904624	0.822351	0.948212	0.938816	0.920008	0.984369	0.867995	1.0374	1.16089	0.908404	0.90312	0.868183	0.976144	0.960332	0.896621	0.623635	0.668476	1.0946	1.1303	1.11247	0.595759	0.55622	0.423447	0.704757	0.841717	0.665779	0.643138	0.632169	0.553426	0.715128	0.77606	0.895672	0.86393	1.07561	0.898518	0.873609	0.880258	0.724792	1.04354	0.52302	1.01761	0.801381	1.04415	1.02455	0.926709	1.12536	0.993387	1.14701	1.1091	0.955491	0.853622	0.833334	1.0258	1.11135	1.27866	1.14999	1.06441	1.19723	0.907418	0.790544	0.92028	1.16488	1.09406	1.49983	1.29332	1.07058	1.16903	1.1354	0.976712	0.836118	0.747776	0.579509	0.637471	1.11878	1.05642	0.763294	1.10897	1.26349	1.29782	1.14746	0.917058	1.23366	1.37753	0.895621	1.27437	1.08892	1.69212	1.13616	1.36947	1.39266	1.18051	1.40537	1.12923	1.27427	1.33972	1.23005	1.22505	1.42458	0.907866	1.53606	1.45686	1.38477	1.34409
382.3	-0.649676	-0.286971	0.0236674	0.0882554	-0.15283	0.0244403	0.242758	0.361333	0.504041	0.613782	0.568022	-0.0324757	-0.528316	-0.621687	-0.0748246	-0.0379211	-0.152466	-0.121093	-0.256679	0.0953083	0.393924	0.151863	0.187588	0.33619	0.660119	0.349784	0.201894	0.221307	0.173268	0.681398	0.771906	0.454459	0.280066	0.312708	0.578909	0.592179	0.492699	0.762574	0.812941	0.533704	0.564252	0.775647	0.921891	0.861555	0.755718	0.629426	0.669164	0.485544	0.739581	0.689264	0.919993	0.885347	0.751672	0.857157	1.13888	1.09191	1.12113	1.2122	0.93163	0.733986	0.813303	0.806852	0.795007	0.615098	0.636811	0.895607	1.11544	1.28541	1.05797	0.944752	1.12504	1.09439	1.00197	1.00897	1.10092	1.10805	1.09305	1.01538	0.822066	1.03452	0.986888	1.2557	0.827859	1.00976	0.833857	0.981051	1.21736	1.38076	0.950292	0.985856	1.02956	1.01577	0.994152	0.954855	1.03218	1.22012	1.23586	1.24058	1.21942	1.4265	0.927419	1.14929	1.22582	1.29225	1.27389	0.97698	0.909854	0.85384	1.30314	1.48432	1.2486	0.691309	0.844986	0.497334	1.07155	0.988406	0.733727	0.855399	0.743117	0.711407	0.936542	0.940385	1.07353	1.19701	1.20874	1.00137	1.0705	1.1881	1.34236	1.2322	0.965751	1.35682	1.13291	1.21432	1.21104	1.11235	1.36552	1.35329	1.40396	1.50251	1.36575	1.09525	1.28812	1.21242	1.23168	1.42409	1.78092	1.47635	1.34692	1.26131	1.1856	1.26974	1.31261	1.50483	1.58597	1.74639	1.34742	1.53292	1.2267	1.34226	1.24424	1.18164	0.811269	1.12794	1.28146	1.29545	1.15108	1.51956	1.63803	1.62354	1.71127	1.35192	1.59251	1.6693	1.58179	1.59949	1.5872	2.01477	1.54479	1.62938	1.78807	1.60486	1.69454	1.63025	1.67206	1.64976	1.41832	1.65388	1.70826	1.45745	2.25469	2.0069	1.98257	1.68716
383.2	-0.992356	-0.0754745	-0.00930008	-0.37666	-0.287703	0.231109	0.385181	0.536415	0.727348	0.856136	0.880724	0.512941	-0.164836	-0.0556001	0.406756	0.502944	0.516023	0.699749	0.717848	0.694712	0.914693	0.767075	0.770708	1.10135	1.02378	1.03276	0.975504	0.86631	0.817442	1.33976	1.30303	1.18783	1.34344	1.3926	1.52344	1.47122	1.48448	1.68175	1.39841	1.3722	1.47392	1.45117	1.55376	1.60638	1.53854	1.43917	1.49133	1.50896	1.68318	1.76255	1.89457	1.83829	1.64121	1.66681	1.67547	1.68345	1.63702	1.69887	1.50178	1.03394	1.29722	1.44038	1.806	1.82009	1.89649	2.01529	1.9365	2.16841	1.96155	2.05322	2.11208	2.32088	1.99628	2.18264	1.94852	2.02285	2.18229	2.16291	1.79911	2.15798	2.01505	2.21626	2.23605	2.44062	1.97944	2.21945	2.07586	2.24617	2.35689	2.28413	2.20251	2.10177	2.26577	2.10726	2.15519	2.23059	2.24557	2.47263	2.51116	2.5155	2.33596	2.32228	2.36087	2.36755	2.65961	2.18724	2.16372	2.10266	2.31275	2.39236	2.41031	2.09362	1.77286	1.72017	1.81147	1.82289	1.67312	1.67672	1.77331	1.49481	1.97573	2.08888	2.32428	2.17926	2.48787	2.21455	2.12957	1.72158	2.21053	2.02381	2.05392	2.42	2.34965	2.34038	2.53085	2.5133	2.53142	2.64685	2.75929	2.58815	2.55313	2.41371	2.46695	2.6813	2.39812	2.80176	2.68119	2.55015	2.53475	2.39597	2.3984	2.60919	2.49714	2.7066	2.89635	2.9854	2.69861	2.60337	2.48658	2.25332	2.39942	2.11681	1.66826	1.73138	2.03982	2.14953	1.60947	2.38615	2.9039	2.98176	2.91003	2.60965	2.72672	2.87324	2.423	2.60594	2.59865	3.16686	2.84392	2.85363	3.19487	3.02037	3.04955	3.0313	3.11502	3.00722	2.9166	2.9907	3.19494	2.78594	3.27988	3.3686	3.16382	3.03392
384.2	-1.98419	0.436073	0.815535	-0.749119	-1.50229	0.201691	0.710475	0.772875	0.8878	1.71274	3.3547	3.17803	1.75307	2.05201	2.84113	2.44157	2.10875	3.05866	3.33857	3.4504	3.37844	2.28131	2.14366	2.14189	2.25957	3.60455	3.77726	3.46053	3.94606	4.29224	3.69584	3.61422	4.70014	5.17237	5.08248	5.18532	5.64138	4.78657	3.90082	4.55544	4.5244	4.43307	4.88969	5.2232	4.83631	4.51621	5.51904	5.65099	4.96232	4.8809	5.67916	5.8195	5.52838	5.39564	4.55582	3.71873	3.23936	3.55943	3.37051	3.28469	4.26683	5.20728	5.6404	5.69296	6.16188	5.52228	5.4609	5.67632	6.61105	6.68388	6.04299	5.64752	4.78755	5.59602	5.16081	5.81791	6.1114	6.28298	5.99534	6.27183	5.87954	6.27906	7.37511	6.67315	6.52272	6.22475	5.30393	5.56739	6.23164	5.84051	6.73934	5.62707	5.62172	5.71804	5.81755	5.48312	5.96685	6.86612	6.52549	6.52896	6.76844	5.96248	6.67862	6.32748	6.71459	6.73701	7.13568	6.46576	5.26219	5.28902	6.1693	6.0494	5.5875	5.93028	4.66111	3.98718	5.68168	4.79635	4.67875	4.02549	5.32775	5.67181	6.17392	4.79629	5.23123	5.72619	2.9478	1.34903	3.47519	4.07645	5.63592	4.91387	6.48066	6.43785	6.93787	7.27645	8.0765	6.84184	6.75401	5.71898	5.94325	6.76231	6.95063	7.57526	6.16583	6.96555	5.69513	5.60822	6.22054	6.08029	6.82583	6.19962	6.12008	6.3852	5.39772	5.99043	7.19116	6.33893	6.19154	5.00949	4.37937	2.30365	0.341417	0.457568	2.40582	1.58761	-1.60169	3.8552	6.379	5.81027	6.012	5.42802	5.28529	5.29464	4.12611	4.71834	4.89901	5.28519	6.40397	5.97345	6.62973	6.4805	6.09595	7.20789	6.75259	6.25975	7.1523	6.18472	6.42222	6.32445	6.89418	6.46161	6.0346	6.10742
385.1	-7.30244	-0.201602	3.15816	0.967464	-1.57188	-0.189116	-0.494316	1.34301	3.53649	5.55637	7.01162	5.25395	2.68183	3.59087	6.01193	5.40097	5.01134	6.32818	6.63408	7.59358	7.85515	5.97361	6.37912	7.19175	7.70688	8.59691	7.7896	5.01824	8.03965	9.96791	8.67115	8.59914	10.5597	11.6918	12.3103	12.2129	12.6163	11.6797	10.9762	11.2333	10.5325	10.8266	11.7899	12.6134	10.8547	10.022	11.5728	12.0856	11.8211	11.9411	13.5346	13.1341	12.4007	12.2174	11.3183	10.1464	10.1028	10.7696	9.54622	9.78369	11.9228	12.8864	13.3606	13.3587	12.6519	12.5113	12.4807	13.6816	14.1622	15.0809	13.644	13.6057	11.089	12.3086	13.0881	13.5912	14.0403	14.408	13.0468	13.7576	12.9663	14.1051	14.9749	14.4182	12.974	13.148	12.8891	13.4445	13.4353	12.7121	14.0093	12.2835	13.046	13.0765	12.6505	12.4172	14.3956	15.108	15.002	14.467	14.0761	12.264	13.5805	14.5263	15.028	13.5059	13.816	12.6465	12.8865	12.6711	13.296	12.1149	11.8108	11.3201	9.38417	7.88663	10.2164	10.2877	10.2755	8.71563	10.1277	10.5424	10.0761	9.0628	9.36622	10.8009	5.4868	3.73531	7.60965	9.29058	11.411	10.6481	11.6748	12.8297	13.3125	14.5534	15.0316	14.4482	14.0485	12.996	12.2582	12.4501	13.3928	14.2492	13.2363	14.0158	12.887	11.8459	12.2315	11.2801	12.6842	12.5066	12.11	13.1399	11.5513	12.8318	12.8562	10.0298	8.74899	7.09724	3.88145	-1.80489	-7.33311	-4.4624	3.69312	-1.31231	-5.5604	8.14328	11.9412	12.2753	11.8036	9.90567	10.866	10.684	5.39262	5.95278	8.5048	11.7292	11.7827	11.6372	13.2868	12.2212	11.6666	12.8761	12.4144	10.8964	10.3542	10.3873	11.2027	9.8409	12.6921	13.0609	11.4946	11.0009
386	-11.2162	-3.01818	3.95465	1.99162	-1.25744	-1.0906	0.412275	6.67833	9.94099	11.2448	3.56434	0.026297	-2.56737	-1.16389	2.70179	6.54122	3.99832	3.22775	2.78636	8.19281	10.436	10.9104	13.816	20.4669	18.5881	11.0286	7.5256	0.719489	9.6006	16.8415	14.1237	14.115	12.6546	13.7429	16.9194	15.1128	14.6152	19.923	18.5076	15.5226	15.6111	16.3908	18.1525	17.6943	13.6047	12.3595	10.2914	14.488	16.0616	19.447	19.0397	16.8322	13.9746	18.3128	20.1372	21.6498	24.3387	22.0566	15.8555	15.528	17.8885	18.2785	18.7952	17.223	13.6423	19.2831	20.1647	21.1253	15.8365	18.2748	19.4267	21.7471	19.6229	17.9905	21.456	19.7807	20.4053	20.168	15.8197	18.3069	18.0813	20.95	15.7272	17.9709	10.7013	16.8493	21.8064	22.9427	17.2559	18.7112	17.0866	18.3609	20.1295	18.8242	17.3999	19.6768	23.6307	19.9804	23.4684	21.8663	16.5435	17.4128	16.9321	23.4757	22.5585	12.2364	12.5742	13.1045	25.4784	24.6684	20.4666	13.5965	13.9357	6.57155	12.6492	15.015	11.717	15.8945	17.7916	14.8785	13.4556	16.1743	13.3006	17.44	18.622	16.178	14.8636	15.6713	15.4327	15.6731	11.5098	19.0912	12.7671	19.1159	15.7096	17.4242	15.076	23.0156	20.9485	25.812	19.7908	14.0701	16.9066	15.7778	21.3007	21.0797	28.2369	23.1155	18.9849	16.0197	15.4791	19.9794	20.7041	23.0335	23.9992	26.723	17.5499	15.5792	11.122	13.2049	13.3976	8.42544	0.760212	4.73127	16.8241	10.6381	9.58396	19.2285	18.9882	26.8571	24.7396	19.2447	22.8783	24.2998	17.3928	15.9156	19.6314	30.3748	20.6044	24.6629	26.1802	23.5537	24.3478	21.2602	23.6627	21.2916	13.8932	21.52	24.3668	15.8222	28.1231	31.697	27.577	23.3059
387	-13.1356	-4.32676	3.23585	1.37223	-1.34844	-1.68594	3.18615	11.4455	13.8086	14.3725	-1.8769	-6.79671	-9.75016	-4.73416	0.0484651	7.70746	1.93787	-1.12694	-0.974583	8.20748	11.1034	14.359	19.2592	30.35	23.9985	8.82551	7.75438	0.00777404	12.2397	20.2081	15.8208	16.0923	11.9906	12.8657	17.2478	14.383	12.4258	25.4136	21.1364	15.7491	17.3108	18.2415	21.6139	19.0618	14.2176	13.3458	7.07634	15.8317	18.069	24.6404	20.1006	17.252	12.665	21.6709	25.5692	29.6141	33.4528	27.3388	19.2827	18.8896	19.5436	20.1996	22.6955	20.5393	14.7393	24.3009	26.4359	26.1721	17.4378	20.5405	25.8717	29.7424	28.6547	25.1432	29.3577	25.4901	26.5217	25.8608	20.8481	25.0009	25.0973	29.3929	20.9687	25.5182	15.2267	24.5916	33.2605	34.7442	25.7908	28.2087	24.6569	28.6707	29.8609	27.8544	26.1241	30.0592	34.7505	28.0331	33.6236	31.7432	23.7508	28.1282	25.1651	34.2367	32.01	18.2227	15.5023	18.3047	39.2814	38.1291	29.2645	17.4846	18.8096	8.18425	22.6119	26.9343	18.8875	24.8353	27.4209	24.3176	21.6223	26.1469	22.749	30.4454	31.7151	26.1907	27.2578	30.7352	27.2881	26.4435	18.6218	31.8531	20.1049	29.7806	23.2913	25.0779	20.632	34.2121	31.7291	40.7836	31.2598	22.0659	25.6212	22.7423	32.8322	32.3112	44.4334	37.4068	29.7912	26.1325	23.9946	31.5358	33.5033	35.6224	39.3529	42.7665	28.5368	29.0706	22.3073	27.5508	30.7832	26.6196	18.2042	21.9779	34.9953	29.2556	30.0211	34.9782	31.4285	44.2039	41.4527	34.1371	39.1162	42.6873	37.839	33.1724	35.8711	51.1082	34.7448	41.3726	42.8258	38.9651	41.1435	34.706	39.6519	37.285	25.9186	38.1331	42.4996	29.0802	47.0937	52.5384	46.8896	40.6152
387.9	-11.7467	-3.95621	2.26404	0.676786	-1.22475	-1.43191	4.49989	11.2504	12.7528	13.0489	-3.9984	-18.6813	-18.3179	-5.03254	-0.712576	6.87776	0.0835336	-3.23157	-2.65916	7.17491	8.65859	12.5615	17.8692	28.9095	20.072	4.95127	5.49137	-0.103523	11.4975	17.3272	13.5448	13.3105	8.10794	9.35664	13.2395	10.4503	7.87887	23.1204	16.4537	11.5074	13.7846	14.698	18.695	14.4064	11.3387	10.4079	2.72031	12.9322	14.4586	21.7822	15.1937	12.8864	8.03512	18.5854	22.6223	26.5922	30.4217	22.3786	15.7908	15.7726	16.4932	15.8038	19.3055	17.0606	11.3872	21.0098	23.6442	22.9709	14.2229	16.9222	23.5784	27.0275	26.3557	23.1776	26.7707	22.6527	23.7476	22.8579	18.4031	23.015	23.0967	27.1512	18.9438	23.6131	13.5985	23.0571	31.4649	32.8392	23.5454	26.4739	22.4726	27.027	27.0007	25.5576	24.3648	28.0909	32.1401	25.1834	30.6387	29.0265	21.7035	26.5416	22.9149	31.6588	29.1724	17.47	13.1387	16.5863	36.9961	35.9209	26.2355	14.6993	17.1671	6.13864	20.8972	25.0069	16.3315	21.5978	23.4841	21.3747	19.3317	24.3334	22.1615	30.3012	30.8285	25.0645	26.8346	31.1125	26.7266	25.2971	17.4666	30.5688	18.9736	28.7925	22.0539	23.3781	19.3151	32.5216	30.2373	39.4074	30.0458	21.4413	24.3435	21.4655	31.5001	30.8256	42.5621	36.4351	28.4368	25.395	22.9796	30.0948	32.8716	34.1307	38.2147	41.4749	27.8361	29.2422	22.9111	28.526	32.1071	28.8331	21.7778	25.1278	35.9301	31.518	33.1101	35.0993	30.9359	43.3449	40.0417	33.6723	38.4192	42.5155	39.2024	34.4592	36.212	50.3119	34.4786	40.7524	41.9349	38.1013	40.5797	34.2904	39.2705	37.4164	26.4893	38.3079	42.5288	29.4397	46.6635	51.784	46.4254	40.3691
388.9	-7.12117	-2.72566	1.24585	0.513592	-1.02455	-1.30824	4.05666	8.27196	8.84218	8.92217	-5.69035	-24.2463	-20.1185	-3.92076	-1.12264	4.27738	-1.58896	-3.98987	-3.57426	3.78348	4.99485	9.33395	12.6163	20.4723	12.4487	1.54371	2.38113	-0.967615	7.17617	10.9023	7.58905	7.8065	3.37675	4.54104	7.10233	5.00278	3.59468	15.0539	8.57154	5.82006	7.69085	8.10452	10.6915	7.10405	5.12598	4.78769	-1.94113	7.04072	7.55051	12.9034	7.33541	6.066	2.05955	10.8279	14.1407	17.0323	19.7606	12.5936	8.26907	7.21751	7.51889	7.63084	9.89787	7.54331	3.65298	11.4609	13.2358	12.5075	5.27373	7.44729	11.5962	14.3045	13.8413	11.3499	14.1519	11.1901	12.1276	11.0262	6.65203	10.1662	10.3199	13.1105	5.88063	9.54793	0.990874	8.90799	15.3865	16.6317	8.56043	11.2534	8.09878	12.0268	11.5551	10.4552	9.85209	13.0049	15.6665	9.99321	14.0988	13.1356	7.3194	11.3261	8.6485	15.3015	13.4315	4.97345	1.55204	4.00594	20.1276	19.0289	10.6278	1.40581	3.90656	-4.78377	7.35934	10.5066	2.75753	7.93818	9.64783	8.9088	6.89264	10.5919	8.72793	16.0884	15.5138	10.6524	12.2996	16.2801	11.9115	10.5806	4.51129	15.1601	5.44652	13.4375	7.99543	8.71368	5.46022	16.0035	14.0843	21.6519	14.3617	7.64472	9.88243	7.32774	15.2662	14.8582	24.2078	19.5235	12.9635	10.9729	8.80012	14.5477	16.8449	17.4609	21.2214	23.5525	12.9116	14.4175	10.155	14.8449	17.3842	15.886	10.465	12.8441	19.7283	17.4777	18.8664	19.2165	15.3381	25.2971	22.3148	18.4885	21.3628	24.9223	23.3067	19.2575	20.1304	30.5767	18.2144	23.3595	24.0586	21.2107	23.1114	17.8952	22.1312	21.2377	12.5869	21.4481	24.7919	14.8242	27.9133	31.7471	27.8901	23.236
389.8	-2.53123	-1.16742	0.422642	0.163564	-0.761278	-0.908653	2.41383	4.34424	4.34676	4.15357	-4.18196	-15.4391	-13.3659	-2.33843	-0.874115	1.65125	-1.82539	-2.80811	-2.56594	1.22518	1.89422	4.41877	6.04778	9.63985	5.14958	-0.0130272	0.259355	-0.627674	2.85614	4.52438	2.69708	2.91799	0.453191	1.24969	2.1086	1.11561	0.579031	6.27005	2.69657	1.70163	2.66758	2.89124	3.48939	2.01669	1.0886	0.817904	-2.78311	2.28759	2.74287	4.98219	2.0023	1.29242	-0.466022	4.23452	5.95786	7.52473	8.47697	4.70674	2.46646	1.56891	1.35091	2.13297	2.3979	0.948834	-0.692784	3.66389	4.27368	4.02923	-0.350143	0.962211	2.489	3.81009	3.64245	2.16581	3.75696	2.45613	2.99412	2.26919	-0.778933	0.909153	1.19614	2.52422	-1.92172	-0.0775354	-5.10889	-0.54791	2.99392	3.81702	-1.15711	0.655052	-1.15818	1.16449	0.764199	0.26786	-0.0840838	1.69096	2.95534	-0.0879606	2.09291	1.63866	-1.38718	1.07297	-0.703202	2.75025	1.62217	-2.66526	-4.13468	-2.95958	5.66784	4.84422	-0.229638	-4.73343	-3.33622	-7.85431	-0.854811	0.792439	-3.37334	0.241911	1.23393	1.75563	-0.052906	0.602107	-0.629323	3.639	3.07211	0.380449	1.40115	3.65802	1.18113	0.441131	-2.71154	3.0977	-2.65699	1.61448	-1.26201	-0.967922	-3.01379	2.90003	1.93733	6.01388	2.18444	-1.20093	-0.302311	-1.70675	2.69209	2.49688	7.61859	5.10761	1.48593	0.468935	-0.616521	2.20829	3.75253	3.93476	6.05835	7.32514	1.22665	2.56669	0.727323	2.96926	4.40418	3.70175	0.742328	1.8974	5.3003	4.61399	5.3019	5.07528	2.81322	8.23264	6.57763	5.05231	6.51798	8.28363	7.78532	5.52048	5.66544	11.0114	4.43018	7.10244	7.38111	6.09387	6.93783	4.16534	6.44665	6.01783	1.52436	6.28396	7.97518	2.76905	9.45277	11.337	9.54868	7.14694
390.8	-0.466429	-0.326122	-0.00729127	0.0156132	-0.103609	-0.388029	0.834621	1.23242	1.20658	1.07249	-1.57746	-4.53065	-4.60304	-0.603576	-0.456593	0.140221	-0.934602	-1.23164	-0.911033	0.198948	0.300024	1.1781	1.74981	2.31286	1.12482	-0.214403	-0.34076	-0.463141	0.62191	1.18535	0.565957	0.502949	-0.38252	0.0609181	0.282041	-0.0698666	-0.145622	1.46077	0.471532	0.27531	0.489429	0.638943	0.617689	0.25075	0.206779	-0.048868	-0.933697	0.446557	0.569335	1.21384	0.298629	-0.104733	-0.230144	1.02014	1.52797	2.04725	2.11225	1.19405	0.512167	0.28264	0.0574471	0.329232	0.385642	0.145452	-0.525299	0.67784	1.0007	1.03505	-0.308855	0.0180764	0.602195	0.814448	0.74915	0.418543	0.928833	0.488192	0.748934	0.42011	-0.385246	0.0384406	0.0572104	0.504899	-0.89514	-0.280296	-1.63415	-0.22467	0.609776	1.01799	-0.469942	0.0985554	-0.54406	0.282748	0.0222173	-0.112002	-0.172631	0.29641	0.486535	-0.253445	0.224726	0.207716	-0.531428	0.304287	-0.477464	0.473202	0.285056	-1.07065	-1.34706	-1.16451	1.52192	1.31165	-0.482132	-1.52799	-1.18733	-2.29099	-0.195957	0.335994	-0.989934	0.377099	0.345897	0.629707	0.04993	0.143785	-0.201384	1.2082	0.809275	0.126668	0.47152	1.15618	0.426192	0.141885	-0.746689	0.802372	-0.725606	0.563698	-0.194967	-0.259092	-0.763763	0.840626	0.5092	1.77147	0.789232	-0.216419	0.00533033	-0.441944	0.839136	0.769534	2.33338	1.65166	0.625517	0.433368	0.0765574	0.900782	1.20107	1.39779	2.01737	2.33909	0.520418	1.03349	0.28855	1.18617	1.51745	1.4298	0.591182	0.958067	1.78754	1.65299	1.88896	1.76987	1.22659	2.41888	2.22036	1.94133	2.22744	2.78399	2.38248	1.98977	1.95633	3.38841	1.64522	2.2898	2.35197	2.01093	2.33645	1.66277	2.24595	2.00041	0.903452	2.27629	2.69076	1.18302	3.19278	3.57506	2.93097	2.46696
391.7	-0.299911	0.034327	-0.0634736	-0.0643188	0.0318557	0.030497	0.148171	0.16956	0.234084	0.202924	-0.304643	-0.83629	-0.856154	-0.165886	-0.241167	-0.293242	-0.246202	-0.40375	-0.365648	-0.107472	-0.165381	0.117881	0.144333	0.419977	0.209866	-0.0864271	-0.187666	-0.301936	0.0887791	0.135995	0.0633235	0.0671386	-0.203597	-0.0705682	-0.0586884	-0.119685	-0.0557957	0.17364	-0.113875	-0.108146	-0.00124802	0.131558	0.0239968	-0.0177576	0.0313017	-0.127115	-0.286217	-0.0493648	0.032293	0.326153	0.00721226	-0.0483617	0.0308772	0.210827	0.267492	0.346511	0.345011	0.19884	0.13612	0.186928	-0.0902465	0.0937594	0.105986	0.0821576	-0.293558	0.135049	0.155487	0.126512	-0.103278	0.0238435	0.324749	0.210481	0.298693	0.170104	0.329326	-0.00817863	0.168172	0.131603	0.0201675	0.200158	0.118307	0.175941	0.0113498	0.12679	-0.270781	0.0239706	0.159	0.255419	0.00259092	0.327759	0.127391	0.298687	0.136899	0.148366	0.0253623	0.206841	0.15634	0.182426	0.29165	0.168438	0.117433	0.291689	0.124957	0.187197	0.134894	-0.0938522	-0.257719	-0.0592997	0.449869	0.550447	0.229138	-0.0710456	-0.180104	-0.254433	0.180656	0.205651	-0.0468244	0.174429	0.226539	0.443051	0.212737	0.283377	0.225694	0.582654	0.446707	0.267804	0.29852	0.575088	0.195573	0.318393	0.118566	0.417589	0.10049	0.532903	0.348678	0.286605	0.114921	0.344831	0.351382	0.675189	0.347244	0.197495	0.286091	0.293162	0.543046	0.566612	0.921125	0.741423	0.359028	0.398459	0.267639	0.468384	0.631695	0.473792	0.700473	0.802446	0.41507	0.628709	0.376311	0.474479	0.593435	0.719098	0.398817	0.418965	0.777905	0.635342	0.656977	0.692634	0.429906	0.778248	0.736647	0.766832	0.870137	0.936762	0.764993	0.783421	0.856095	1.06279	0.576586	0.932204	0.759618	0.829954	0.866025	0.801287	0.748112	0.599667	0.449358	0.742773	0.82392	0.483047	1.14599	0.898437	1.04499	0.863934
392.7	-0.411719	0.23615	-0.0399823	-0.033138	-0.0936767	0.0815323	0.0356954	0.154021	0.123659	0.0676601	-0.117611	-0.27801	-0.0792607	-0.026962	-0.230816	-0.260418	-0.111832	-0.194683	-0.160647	0.00173358	-0.0789056	-0.0588126	0.0903242	0.194419	0.0775697	-0.143703	-0.15854	-0.263806	0.0569216	0.0556499	-0.110504	-0.0638317	-0.062918	-0.105163	-0.123494	-0.0736548	-0.00326606	0.055974	-0.00380741	-0.0576205	-0.0207396	-0.0437095	0.0615592	-0.0445859	0.00038566	-0.0438091	-0.153438	-0.102141	-0.00879674	0.0882517	0.0871411	0.0742605	0.130769	0.0291837	0.0677345	0.0474373	0.137874	0.0716953	0.00756628	0.17534	0.0657011	0.00188557	-0.0333946	0.0415006	-0.126107	-0.0286872	0.0599833	0.231739	0.0733744	-0.0822023	0.198287	0.0583142	0.170514	0.0862315	0.233079	-0.0506039	0.297211	-0.00829835	0.0189086	0.192131	0.128569	0.109805	0.00520071	0.202176	0.0809101	0.171524	0.167449	0.191908	0.101267	0.267015	0.124735	0.0677758	0.250748	0.204821	0.198	0.119626	0.096531	0.189977	0.26013	0.237047	0.197749	0.403277	0.168496	0.0420822	0.0358301	0.135179	0.127721	0.154359	0.231893	0.279976	0.325922	0.21842	0.0128628	0.166366	0.210095	0.199452	0.052662	0.290015	0.277748	0.281083	0.0166892	0.234142	0.248916	0.292961	0.283624	0.191563	0.104747	0.29744	0.145301	0.149974	0.249055	0.283375	0.236973	0.294316	0.30698	0.337533	0.161037	0.293534	0.21029	0.36292	0.428789	0.168206	0.247304	0.269592	0.250364	0.263212	0.363282	0.538198	0.210618	0.369698	0.186933	0.175308	0.421883	0.223556	0.466886	0.435877	0.392776	0.321669	0.356533	0.314967	0.273804	0.421327	0.263168	0.121817	0.44111	0.271757	0.457871	0.330082	0.520888	0.329412	0.354858	0.42186	0.542607	0.512506	0.343086	0.513144	0.441736	0.548823	0.313374	0.424352	0.271852	0.559292	0.353818	0.50503	0.474646	0.354127	0.210639	0.456417	0.376271	0.252135	0.612617	0.467954	0.486528	0.457567
393.6	-0.0916874	-0.0756667	0.00679931	-0.0345873	0.131272	0.0271795	0.0185325	0.0518269	0.201113	0.179306	0.0283333	-0.0446521	0.00131683	0.0135861	-0.171024	-0.226822	-0.203861	-0.164657	0.00329212	0.0352286	-0.16645	-0.0841033	0.00275181	0.0323376	0.0227209	-0.0507602	-0.0553599	-0.12123	0.045604	0.105152	-0.0507171	-0.0690112	-0.0542352	0.0110892	0.00403964	0.0267996	0.0556531	-0.0316387	-0.0606763	-0.0839056	-0.054824	0.0367232	-0.00188374	-0.0447819	0.00352392	-0.0997828	-0.111969	0.0254597	-0.032804	0.0163784	0.0840885	0.0176386	-0.0427455	-0.0871665	-0.0652108	0.0707284	0.124672	0.0631881	0.0551876	0.0723512	-0.0340358	-0.0235147	-0.0112078	-0.00538559	0.102558	-0.0754866	0.0125349	-0.0369673	0.0799683	0.0250479	0.166615	-0.0113131	0.141391	0.131852	0.152479	0.133408	0.0160209	0.0399562	0.0461246	0.19083	-0.0324071	0.0295883	0.046059	0.224875	0.0654707	0.0538023	0.045987	0.129475	-0.0245284	0.197156	0.114332	0.119275	0.27793	0.137362	0.206668	0.129352	0.0852947	0.204035	0.113821	0.163966	0.10802	0.343557	0.198156	0.169658	0.148985	0.0529811	0.153127	0.0365255	0.270482	0.194608	0.216417	0.221608	0.0581705	0.287742	-0.0159269	0.257059	0.150099	0.268047	0.195584	0.154705	0.128964	0.250107	0.274659	0.284688	0.454275	0.263825	0.247033	0.331946	0.270141	0.19028	0.220296	0.228896	0.227604	0.284662	0.260907	0.307769	0.166247	0.195123	0.218986	0.316857	0.258254	0.173044	0.329317	0.339458	0.260796	0.251943	0.436261	0.322173	0.152932	0.189885	0.16158	0.35678	0.233727	0.1897	0.391921	0.220636	0.361001	0.342344	0.227332	0.246885	0.205042	0.448744	0.227664	0.22499	0.439979	0.256276	0.372467	0.367718	0.300696	0.287624	0.272384	0.256688	0.495533	0.410576	0.335162	0.369752	0.349929	0.334661	0.244545	0.329255	0.321467	0.417776	0.430692	0.423353	0.405307	0.229519	0.18036	0.345949	0.29229	0.252607	0.551191	0.338391	0.336644	0.243329
394.6	-0.13995	0.0373959	-0.125244	-0.0616276	0.0733627	0.0144423	0.11582	0.198094	0.0831501	0.10585	0.0853427	-0.016672	0.0349772	0.0658164	-0.134469	-0.156036	-0.114404	-0.06035	0.0650614	-0.0326958	-0.0982881	-0.0310559	0.0231793	0.0266373	0.017213	0.0170644	-0.132079	-0.198598	0.0673056	0.137495	0.0554834	-0.00184333	-0.0365777	-0.0918926	-0.0957572	-0.00097615	-0.018228	0.0182774	0.0237304	-0.082351	-0.0291442	0.0174184	-0.0286619	-0.00235957	0.0428079	-0.0347405	-0.0311666	-0.0222016	0.0588499	0.074972	-0.000353902	0.04445	0.0227333	-0.00263044	-0.012152	0.0443995	0.06017	0.0419966	0.118197	0.0179352	-0.00111247	-0.0324357	0.0307504	0.0414275	0.0322714	-0.0640675	0.0689358	0.00185293	0.103466	0.0765984	0.160872	0.0630359	0.121314	0.167012	0.119965	0.00249923	0.0108594	0.0119056	0.074294	0.0732244	0.120903	0.12805	-0.00945989	0.0822415	0.0821718	0.158668	0.00585968	0.115077	0.0699253	0.00582561	0.0172106	0.0683266	0.0425819	0.159106	0.180493	0.0735047	0.192978	0.275276	0.204159	0.103093	0.118365	0.366086	0.214842	0.140442	0.175516	0.140722	0.186608	0.142059	0.238656	0.334086	0.0912692	0.245774	0.027993	0.146481	0.177188	0.331077	0.164005	0.425751	0.197699	0.301446	0.16511	0.298322	0.291369	0.35162	0.370843	0.283604	0.337384	0.242461	0.169874	0.297628	0.254237	0.189269	0.425979	0.290204	0.273096	0.376322	0.152941	0.161591	0.128028	0.271955	0.304245	0.31358	0.255805	0.209107	0.160366	0.221572	0.379437	0.354572	0.161383	0.336371	0.0566114	0.195021	0.346431	0.260682	0.37516	0.358445	0.278036	0.423078	0.353541	0.30369	0.301578	0.415915	0.152774	0.26234	0.498575	0.205862	0.408182	0.422587	0.30981	0.160501	0.333982	0.234482	0.443476	0.410956	0.341332	0.402495	0.285984	0.453778	0.279707	0.39818	0.250871	0.365516	0.421034	0.377307	0.446667	0.36939	0.369904	0.372792	0.344201	0.217818	0.531009	0.38091	0.303659	0.382298
395.5	-0.182936	0.0397821	0.0555643	-0.00351212	0.0649625	0.053685	-0.064405	0.0523834	0.143148	0.218266	0.138546	0.0920574	0.111568	0.000121026	-0.183657	-0.0746973	-0.134186	-0.15834	-0.131769	-0.0946344	-0.0910181	-0.124557	-0.0751387	-0.0352463	-0.053601	-0.0932495	-0.203595	-0.142289	0.201822	0.103401	0.0386248	-0.0738356	0.0109545	0.0294041	-0.117067	-0.0482322	-0.0470155	-0.0280024	-0.140028	-0.140202	0.0733165	0.0252803	-0.0229161	-0.0340285	-0.0113213	-0.121376	-0.123773	-0.0706935	0.0460432	0.104973	0.0010741	0.106116	0.0316275	-0.0251249	-0.0843707	-0.0934098	0.113872	0.0022261	-6.53115e-05	-0.161453	-0.0751401	-0.126281	0.0212292	0.0761687	-0.0225063	-0.0785065	-0.0704475	0.0616125	0.0114786	-0.102491	0.175581	-0.0513687	0.133761	0.0104625	0.189965	0.0281816	0.0595006	-0.00357969	0.058318	0.147794	0.0726126	-0.0591147	-0.0116778	0.152392	0.150725	0.108958	0.033477	0.0692703	0.0181267	0.0854815	0.0202822	0.0218115	0.148698	0.0789973	-0.0171707	-0.00101468	0.128129	0.271619	0.0651814	0.0982853	0.129926	0.194561	0.243615	0.04326	0.0453443	0.111537	0.115523	-0.138163	0.16142	0.0441173	0.176052	0.120948	-0.00893828	0.0967589	0.0966238	0.196325	0.137033	0.290228	0.0343424	0.0645296	0.146699	0.178998	0.283927	0.181808	0.282989	0.115352	0.339987	0.274047	0.137349	0.147095	0.0808237	0.252296	0.298638	0.253845	0.315933	0.369549	0.198387	0.163889	0.341173	0.261767	0.234946	0.157982	0.202239	0.0831658	0.16424	0.249285	0.331351	0.356545	0.173248	0.276881	0.134273	0.22917	0.127306	0.274243	0.424818	0.260778	0.307807	0.2406	0.343685	0.287958	0.273198	0.418733	0.235556	0.23412	0.362724	0.205713	0.272152	0.364149	0.257256	0.294371	0.19119	0.222451	0.372471	0.447631	0.345415	0.476305	0.302489	0.324639	0.279263	0.18828	0.244415	0.320596	0.327647	0.430394	0.274512	0.259864	0.194948	0.220243	0.168917	0.0855181	0.285244	0.294527	0.193885	0.265699
396.4	-0.175132	0.0682677	0.0559395	-0.0354733	0.0599118	-0.0333396	0.0259667	0.00722077	0.0424959	0.0627511	-0.0665665	-0.086812	0.0225377	-0.0127742	-0.271201	-0.113941	-0.251491	-0.26464	-0.0312729	-0.140582	-0.175021	-0.112854	-0.0566492	0.0246823	-0.0731358	-0.10199	-0.277269	-0.0687055	0.20373	0.0415534	-0.0799055	-0.163909	-0.0790753	-0.117423	-0.0998213	-0.0720899	-0.066004	-0.0572119	-0.113535	-0.114665	-0.146719	-0.0402919	-0.00742199	-0.0378751	-0.0769525	-0.18543	-0.14405	-0.0644289	-0.0102408	0.0355698	-0.0889519	0.0138164	-0.0319336	0.000180044	-0.0550018	-0.141521	0.0326477	-0.000892341	0.0792963	-0.193623	-0.0805439	-0.12125	-0.0415904	-0.013057	-0.0899155	-0.109148	0.0112902	-0.0456292	-0.0261574	-0.11854	-0.011262	-0.0179162	0.139563	0.00961359	0.0810231	-0.136499	-0.132007	-0.00957764	-0.0140312	0.0499491	-0.0389299	0.0222243	0.0136477	0.0944798	-0.0768756	0.0899019	-0.0449619	-0.0154685	0.0369771	-0.0240552	-0.00937591	-0.057411	0.142073	0.245584	-0.0481347	0.0983029	0.0384983	0.0631652	0.0821673	0.013054	0.0769041	0.150912	0.0776504	0.0536698	0.0240495	0.128813	0.0503124	0.0342709	0.142853	0.0770321	0.207638	0.15382	-0.0570565	0.1513	-0.0227157	0.100089	-0.0404311	0.229464	0.0837327	0.169359	0.107318	0.105901	0.178416	0.125619	0.222834	0.283121	0.202038	0.251068	0.143706	0.191363	0.172653	0.186789	0.212002	0.3006	0.429659	0.216446	0.0982383	0.124638	0.181095	0.228786	0.290311	0.125187	0.292215	0.324055	0.0785998	0.245519	0.310361	0.404871	0.281163	0.215354	0.150448	0.166777	0.157275	0.120811	0.365425	0.139703	0.280071	0.308206	0.205017	0.273724	0.136464	0.492813	0.0945911	0.311757	0.323429	0.267519	0.195265	0.274908	0.198944	0.215679	0.246813	0.260159	0.367177	0.425334	0.160339	0.309438	0.245104	0.385537	0.199316	0.199906	0.107391	0.385276	0.233948	0.259364	0.170529	0.0593648	0.218823	0.291645	0.171218	0.130843	0.328644	0.242429	0.260893	0.25177
397.4	-0.075366	0.0441485	-0.0494727	-0.0250299	0.0199378	0.0314247	0.0370067	-0.0031037	0.0910043	0.0330549	-0.0450582	-0.0959021	-0.00821342	0.0307317	-0.185562	-0.148777	-0.0366814	-0.103138	-0.011799	-0.146007	-0.205757	-0.0437701	-0.109009	0.0211033	0.026115	-0.0442239	-0.0839936	0.0352043	0.141352	0.0404095	-0.0890539	-0.120414	-0.0464972	-0.0786839	-0.0271704	-0.0218049	-0.0414124	-0.0266346	-0.0159192	-0.0964108	-0.00808829	-0.00980479	-0.124288	-0.0138702	0.0346158	-0.11729	0.00267367	-0.00514308	0.0323016	0.139041	0.0354086	0.0269787	-0.0186874	0.0275885	-0.0191198	-0.144095	0.119742	-0.0223464	0.114139	-0.0743324	-0.0865908	-0.0420801	0.031446	0.0658028	-0.118886	-0.150521	-0.0777239	0.0744272	-0.0491646	-0.0534926	0.345646	-0.0270133	0.0724251	0.0718582	0.0324365	-0.101306	0.0611381	0.0626795	-0.0690212	0.0357276	-0.0429671	-0.0120456	-0.0611619	0.140247	-0.0150848	0.101262	-0.012976	0.0373223	-0.0712387	0.0784469	0.057742	0.024132	0.148323	0.122575	-0.0898516	0.0330224	-0.11646	0.153668	0.0546721	0.0861807	0.10152	0.198279	0.0426323	0.0241645	0.0578431	0.0644198	0.176881	0.0842035	0.0777168	0.13465	0.070282	0.108719	-0.0155525	0.247041	0.132866	0.331572	0.215001	0.314849	0.077267	0.196291	0.175502	0.252462	0.330923	0.189234	0.336318	0.268337	0.287943	0.373093	0.287286	0.196146	0.146914	0.254998	0.193257	0.154911	0.347781	0.339795	0.124451	0.155986	0.174301	0.309276	0.25707	0.256429	0.23634	0.319688	0.258561	0.257697	0.388583	0.347373	0.148647	0.318019	0.286468	0.233207	0.204406	0.322512	0.421592	0.282914	0.306488	0.217324	0.338185	0.197462	0.159791	0.413764	0.276866	0.257275	0.304358	0.237359	0.280595	0.422668	0.300538	0.242698	0.224178	0.259237	0.391207	0.332916	0.199472	0.336747	0.393014	0.256273	0.350108	0.330683	0.160134	0.380075	0.334743	0.319813	0.335144	0.242677	0.316309	0.278453	0.252112	0.129703	0.314527	0.211973	0.219489	0.396963
398.3	-0.0557614	0.114767	-0.0591142	-0.113092	-0.0398466	0.0667142	0.0754591	0.0347253	0.00631497	0.121934	-0.00842733	0.0906625	0.0191146	0.0106836	-0.21484	-0.0911586	-0.0221393	0.0132677	-0.0177049	-0.0854722	0.0211073	-0.0268882	-0.00776782	-0.0311206	0.0906166	0.00584475	-0.135563	-0.0381525	0.190749	0.0489722	-0.112811	-0.0395512	-0.0883104	0.0245781	-0.0837739	-0.0624865	-0.08784	0.0148487	-0.137223	-0.0414649	0.00845497	-0.0346533	-0.0576701	0.00266102	-0.00959178	-0.0862839	0.0596059	-0.0415657	0.0566333	0.136199	0.0294423	0.0363939	-0.0203956	-0.114504	-0.0726579	-0.0484733	0.0809453	-0.0416608	0.103593	-0.0559272	-0.0507891	-0.151764	0.128186	0.0195298	-0.0832231	-0.107354	-0.0178776	0.0414647	-0.0316291	0.109011	0.0275901	0.0225958	0.0938999	0.0107791	0.161715	0.0398104	0.053384	-0.0773772	0.0410506	0.0366717	-0.119291	0.0196495	-0.0672844	0.148285	0.0909313	0.148883	-0.0744585	0.139296	-0.069666	0.171558	0.0893359	0.128965	0.150982	0.17648	0.0517707	0.131395	-0.00885703	0.139452	0.0799388	0.196753	0.139526	0.212391	0.115642	0.08105	0.119917	0.194074	0.190055	0.073544	0.195811	0.29153	0.223084	0.203178	0.0780036	0.139156	0.194658	0.201193	0.130109	0.35734	0.115314	0.280658	0.219905	0.336327	0.293839	0.0938258	0.294184	0.477289	0.48395	0.418299	0.231573	0.245397	0.272735	0.309833	0.278193	0.353197	0.364458	0.323196	0.208364	0.239543	0.286135	0.298987	0.302933	0.222538	0.271458	0.249564	0.219027	0.257508	0.431767	0.390159	0.233832	0.400954	0.432813	0.320478	0.360884	0.428935	0.356549	0.237659	0.324485	0.428224	0.435417	0.349811	0.319771	0.558053	0.305227	0.281469	0.393068	0.374885	0.342509	0.297382	0.298519	0.147941	0.28995	0.243924	0.45032	0.442112	0.378699	0.355875	0.272439	0.332024	0.341014	0.284179	0.236414	0.351036	0.42367	0.394614	0.312866	0.31007	0.286208	0.421444	0.228287	0.228408	0.39066	0.26123	0.309706	0.232563
399.3	-0.0386366	0.0787824	-0.0442122	0.0588592	0.0320464	-0.00911733	-0.0764914	-0.0303568	0.0847729	0.198103	-0.107552	0.0299025	0.0944971	0.0950352	-0.0329912	-0.00830008	-0.0525095	-0.0490047	0.0160334	-0.0956724	0.0298508	-0.0731757	-0.128688	0.0502728	-0.026544	0.00814042	-0.186288	0.0856647	-0.0113719	0.0734543	-0.0644878	-0.0511384	-0.0137096	-0.151808	0.00549018	0.138323	-0.126582	0.0370141	-0.0694464	-0.135205	0.0397032	0.00247832	0.0136437	0.0153696	0.0788426	-0.114913	-0.00524825	0.0660945	0.0446569	0.165835	0.0163828	0.0565875	-0.137271	-0.0836316	0.0112472	-0.000843605	0.0961854	-0.0482952	0.0503635	-0.134665	0.0300536	-0.028762	0.00158217	0.0620114	-0.039537	-0.123337	0.0477531	0.0183972	0.117435	-0.0149654	0.091448	-0.0214394	2.18202e-05	0.00458577	0.00284872	-0.0159639	0.0513937	0.0320986	0.000627183	0.127684	-0.0278501	0.0845318	0.0284586	0.0468211	0.053174	0.0760439	0.0541375	0.060907	0.0319712	0.0964336	0.0424537	0.000892581	0.109661	0.0466997	-0.00596131	0.13755	0.137804	0.270136	0.149468	0.0899553	0.187193	0.398193	0.129661	0.101481	0.0394562	0.120045	0.119856	0.04479	0.197192	0.211215	0.222661	0.189102	0.161223	0.256564	0.233974	0.223543	0.191767	0.30947	0.190261	0.3703	0.319546	0.347933	0.346288	0.310737	0.478443	0.448903	0.414224	0.34883	0.363904	0.324156	0.29267	0.261329	0.448528	0.416367	0.474586	0.386066	0.358673	0.313347	0.296565	0.233679	0.346305	0.294	0.411059	0.410179	0.29831	0.496588	0.434781	0.552958	0.334117	0.38121	0.327602	0.381327	0.367766	0.454646	0.406139	0.253921	0.408538	0.375478	0.390976	0.328001	0.309146	0.506309	0.388748	0.388331	0.397366	0.306002	0.410126	0.305116	0.287049	0.300536	0.406395	0.276319	0.44359	0.48212	0.297715	0.416762	0.316278	0.44123	0.2521	0.218333	0.223721	0.442973	0.367505	0.427694	0.336176	0.241104	0.393326	0.3368	0.282382	0.39327	0.30196	0.20692	0.445508	0.267045
400.2	-0.0160565	-0.00389861	0.0596465	-0.0484496	-0.0257759	-0.062567	0.0981596	0.0520556	0.0616372	0.0868625	-0.0290717	0.049185	0.0679448	-0.0277924	-0.146072	0.0223683	-0.0328547	-0.0215719	-0.0548919	-0.105801	0.135788	-0.0345754	0.0477903	0.0113451	0.0523762	0.0275099	-0.0982475	0.106031	0.0958859	0.0253401	0.0866544	0.00501472	0.0557507	-0.0500973	-0.0648208	0.0843662	-0.0949833	0.171661	0.0344907	-0.0572863	0.0419674	0.116472	-0.0502496	-0.0244953	0.0219895	-0.0451478	0.00692291	0.0271708	0.113491	0.142993	0.10473	0.123849	-0.0331772	0.0232664	0.00858268	0.0577147	0.0567705	-0.0292067	0.119711	-0.0203245	-0.0232354	-0.142119	-0.0396233	0.0835066	-0.0386658	-0.0468252	-0.0188696	0.0255447	0.0777053	0.0984477	0.157399	-0.019512	0.124723	0.105049	0.0243832	0.0154067	0.00306656	0.0539422	0.0129905	0.0796493	0.00229944	0.00638796	0.107616	0.0557462	0.138929	0.135533	0.0698025	0.228219	0.0612203	0.147634	0.0746098	0.0724189	0.179369	0.113909	0.0675873	0.159395	0.0676493	0.205592	0.173539	0.119164	0.206424	0.33604	0.108061	0.0510644	0.163122	0.183527	0.135054	0.149232	0.229349	0.181754	0.209931	0.2729	0.105978	0.386343	0.181524	0.287556	0.266271	0.297379	0.184882	0.31575	0.188257	0.339327	0.345796	0.310808	0.480731	0.39855	0.45088	0.358812	0.412098	0.26637	0.273744	0.353397	0.446591	0.470203	0.58664	0.478515	0.377195	0.245317	0.312896	0.348257	0.324545	0.272864	0.452174	0.495428	0.353489	0.384324	0.581323	0.408428	0.37956	0.422636	0.390109	0.331549	0.14077	0.412733	0.446705	0.326928	0.436255	0.470624	0.457088	0.335116	0.38626	0.667533	0.467714	0.446398	0.595806	0.429328	0.393234	0.402561	0.36264	0.351426	0.334993	0.392594	0.564838	0.396672	0.271923	0.432248	0.394507	0.40976	0.291905	0.386024	0.211863	0.465008	0.402654	0.522632	0.295036	0.447748	0.429968	0.306022	0.306392	0.163204	0.36308	0.358365	0.382601	0.280499
401.2	-0.0554642	0.0500918	0.0260472	-0.0494441	0.0138541	-0.0251609	0.0567519	0.092443	0.13864	0.0808077	0.0398008	0.0731389	0.107933	0.00128803	-0.0357129	0.0803244	0.034435	0.0435849	0.0555334	-0.0635849	0.03493	0.0993521	0.0114429	-0.0450739	0.0631068	0.00101754	-0.122778	0.103768	0.158107	0.137966	0.123147	-0.0392189	0.016119	0.0250716	0.0852599	0.119434	0.0694517	0.0956224	-0.0307073	-0.0184289	-0.00308761	-0.0370627	0.0907336	0.187506	0.0104974	0.0742508	0.0554831	0.0351931	0.0981644	0.0974414	0.10114	0.175733	0.0160999	-0.0147413	-0.0173087	0.0907882	0.102971	0.143309	0.0888787	-0.0846947	0.0943573	0.0365174	0.0813599	0.110696	0.0390818	-0.067191	-0.00248053	0.155621	0.00730965	0.127587	0.147633	0.0936126	0.182477	0.0224215	0.144637	0.0188059	0.0663685	0.103918	0.178952	0.0829087	0.0228962	0.145192	0.0815476	0.350179	0.12563	0.233249	0.0169296	0.114558	0.0782316	0.0975698	0.159039	0.0199446	0.192109	0.214693	0.176178	0.226592	0.106348	0.382342	0.179877	0.0649702	0.263058	0.278643	0.103922	0.144436	0.223257	0.171848	0.279419	0.161817	0.246952	0.191035	0.303825	0.282528	0.187966	0.293874	0.20347	0.449264	0.295814	0.40716	0.333414	0.422825	0.339155	0.351659	0.366911	0.35201	0.481982	0.459044	0.428958	0.471774	0.391385	0.347324	0.347958	0.368371	0.443678	0.382182	0.51369	0.401608	0.363718	0.324351	0.39782	0.374208	0.392962	0.410322	0.371301	0.433521	0.3124	0.399398	0.554895	0.572689	0.444305	0.452298	0.475511	0.386817	0.295594	0.470882	0.471638	0.431979	0.464245	0.495312	0.505355	0.383819	0.357246	0.694523	0.413497	0.394392	0.517997	0.388662	0.46611	0.443501	0.411267	0.433979	0.314441	0.285227	0.498832	0.46976	0.333672	0.527169	0.464644	0.54561	0.4248	0.437768	0.333955	0.510242	0.36834	0.457247	0.420604	0.394207	0.454891	0.410967	0.364344	0.343105	0.399515	0.310273	0.30384	0.393378
402.1	0.00640949	0.0364905	-0.0278993	-0.0239678	0.0493103	0.00227071	-0.0361641	0.063936	0.119563	0.023813	0.0112557	0.0155765	0.116531	0.120757	-0.0379651	0.0411321	0.023909	0.00313226	0.0402786	-0.00475231	0.0985318	0.0245279	0.0608638	0.0880909	0.0862117	0.0441305	-0.0126873	0.0970777	0.124371	0.043717	-0.0120921	0.0342618	0.109972	0.0145309	0.0277729	-0.00642253	-0.0147136	0.174747	0.0484383	0.0420143	0.0447176	0.0364411	0.0805258	0.0903848	0.107554	0.076688	0.13335	0.136695	0.117046	0.197615	0.0829566	0.0877281	0.0175837	0.0529979	0.0124511	0.162178	0.1631	0.0139391	0.122269	0.00850136	0.0927929	0.00700864	0.122849	0.105455	-0.0642428	0.0347721	0.113817	0.144024	0.0644212	0.104193	0.165803	0.106407	0.179378	0.216185	0.13393	0.0127174	0.0764275	0.151079	0.156014	0.12879	0.100787	0.156756	0.088775	0.244225	0.187719	0.237618	-0.00888875	0.191273	0.125345	0.0913865	0.222399	0.0449354	0.268366	0.196851	0.0437601	0.248515	0.130871	0.324351	0.27707	0.211892	0.295143	0.258208	0.214574	0.0459162	0.176109	0.298469	0.241331	0.108063	0.364583	0.199801	0.36478	0.406829	0.331496	0.357245	0.177836	0.344721	0.235194	0.39959	0.34264	0.437909	0.233849	0.426974	0.488542	0.373311	0.471083	0.510478	0.506074	0.433201	0.328933	0.418578	0.334625	0.391274	0.487468	0.403448	0.635682	0.435533	0.31163	0.361753	0.399889	0.267982	0.448114	0.415062	0.496124	0.527748	0.369838	0.369207	0.504511	0.522295	0.483109	0.5381	0.394084	0.441056	0.40074	0.475613	0.536617	0.460269	0.503495	0.486629	0.473101	0.456767	0.342202	0.506013	0.369174	0.408332	0.497838	0.433329	0.516578	0.408476	0.420443	0.330229	0.344527	0.39845	0.590073	0.473505	0.410403	0.440731	0.442686	0.340963	0.416349	0.356037	0.415347	0.496919	0.373951	0.525434	0.448912	0.295608	0.430021	0.475452	0.358656	0.302357	0.432635	0.358065	0.354071	0.319533
403.1	-0.0923453	0.0564585	0.0912401	0.028312	0.022776	-0.0179303	-0.0510251	0.0743715	0.0791968	0.00425134	0.0119261	-0.00186116	0.130096	0.108873	-0.0152212	0.0160882	0.0183213	0.106335	0.0134918	-0.0080952	0.0412981	-0.0302775	0.0511685	0.115403	0.153762	0.0243274	-0.104192	0.0862963	0.16563	0.137029	0.0895799	0.0335591	0.0167678	-0.0315225	0.0880086	0.0648223	0.0311865	0.0926972	0.0276462	-0.00801468	0.03475	0.0607145	0.0962285	0.0577119	0.0421089	0.110636	0.0804022	0.0356453	0.116617	0.114044	0.0675428	0.038908	-0.0040561	0.0671117	0.0386329	0.0991655	0.17801	0.116132	0.118444	-0.0333552	0.0418898	-0.0142154	0.140696	0.2226	0.0541654	0.0314444	0.0337738	0.157459	-0.0577896	0.0472905	0.127818	0.0540664	0.171	0.179685	0.124708	0.0290299	0.129487	0.0747124	0.0610528	0.102128	0.0854523	0.0496527	0.00647483	0.238411	0.141435	0.136616	0.0404668	0.213023	0.104982	0.212178	0.181322	0.0884914	0.287295	0.241119	0.126875	0.169096	0.0453508	0.238914	0.126705	0.13567	0.23246	0.252489	0.211467	0.0466225	0.151466	0.154876	0.276107	0.18818	0.256578	0.289463	0.256214	0.208502	0.14275	0.390351	0.38698	0.317772	0.233478	0.332615	0.309806	0.311358	0.314074	0.394441	0.446402	0.381128	0.488129	0.519443	0.439592	0.378893	0.452162	0.359333	0.264561	0.345311	0.44569	0.525714	0.412493	0.462576	0.442879	0.420232	0.275759	0.271777	0.349389	0.30039	0.382072	0.411281	0.359294	0.400956	0.527477	0.494125	0.379361	0.444165	0.411379	0.343661	0.356701	0.472349	0.502708	0.42301	0.295989	0.360373	0.40535	0.390942	0.345476	0.697634	0.399984	0.379696	0.455049	0.400348	0.344016	0.441436	0.386207	0.248713	0.403193	0.326397	0.485139	0.482927	0.474879	0.389593	0.445504	0.36539	0.331721	0.371088	0.364122	0.463513	0.380604	0.406168	0.354396	0.3426	0.424776	0.353216	0.353307	0.249775	0.385381	0.333866	0.333941	0.368856
404	0.0377096	0.0487475	-0.0264259	-0.00863737	-0.0876834	0.0338217	0.00516523	-0.0381241	0.0775069	0.071601	-0.060082	-0.025852	0.155719	0.0896242	0.00347535	0.0388675	0.0290856	0.0648478	-0.0112506	-0.0314831	-0.00635252	0.0323133	0.112513	0.134971	0.11479	0.0554707	0.00538225	0.190741	0.150457	0.0593946	0.0548063	0.0414944	0.131144	0.136721	0.101724	0.0551096	0.0482858	0.051732	-0.0271115	0.0315051	0.00838617	-0.00020198	0.0733057	0.136726	0.0616907	0.135023	0.132384	0.0121544	0.166926	0.119561	0.108212	0.191955	0.0739116	0.0120418	0.0433052	0.155997	0.102546	0.0778444	0.0490242	-0.0163179	0.0543071	0.0776032	0.126703	0.131878	0.0849432	0.0561383	0.0519832	0.183263	0.028292	0.0408821	0.222075	0.0267368	0.170641	0.140013	0.0827862	0.079718	0.123478	0.191625	0.0840218	0.189884	0.0622787	0.175752	0.0730536	0.177431	0.180273	0.234618	0.073785	0.260023	0.0313873	0.112382	0.200067	0.131327	0.328299	0.33157	0.116933	0.185922	0.223064	0.197217	0.225493	0.0669345	0.202144	0.269457	0.259545	0.0942062	0.19299	0.231774	0.359498	0.309251	0.161718	0.209215	0.219797	0.401136	0.162855	0.393087	0.252671	0.343133	0.317581	0.413348	0.285833	0.439925	0.296235	0.47589	0.374349	0.351665	0.403028	0.517604	0.550287	0.47232	0.40681	0.350184	0.337422	0.286051	0.447757	0.435841	0.446793	0.444016	0.316245	0.33478	0.37019	0.397279	0.364427	0.341383	0.408228	0.470973	0.415522	0.368037	0.49699	0.430465	0.443421	0.484637	0.367404	0.404177	0.266969	0.43912	0.396635	0.306677	0.409732	0.521532	0.437159	0.335463	0.472634	0.555969	0.332024	0.521561	0.492903	0.444549	0.38738	0.382607	0.369435	0.307402	0.291658	0.291097	0.491718	0.453249	0.31208	0.449471	0.416528	0.294947	0.301747	0.331406	0.361226	0.434888	0.414957	0.441141	0.324984	0.32511	0.377009	0.412671	0.220674	0.27957	0.43079	0.303943	0.227676	0.379866
405	-0.0145125	0.0267998	0.0408551	0.00443186	-0.0683253	0.0598011	-0.0532942	-0.0731609	-0.000413499	-0.000686467	-0.0490776	-0.0772109	0.0319877	0.0179731	0.0104164	0.0447348	-0.0352473	0.0959185	0.103013	-0.00890892	0.0553043	0.0177963	0.0145055	0.185342	0.0738617	-0.0577479	0.0332846	0.16828	0.146972	0.0886705	0.0360175	0.0479052	0.0235293	0.0519276	0.0915345	0.028587	-0.00801302	0.0133104	-0.0194803	0.0123586	0.00645734	-0.00281187	0.00562138	0.00885018	0.00175168	0.0667328	0.0962586	0.0788216	0.141404	0.0648186	0.041953	0.0456265	-0.060756	-0.0408912	0.0198752	0.117976	0.0916329	0.106933	-0.0278873	-0.0448716	0.0419458	0.0392832	0.0684332	0.0908584	0.0561163	0.0205896	0.0713905	0.132173	0.054142	0.094402	0.157208	0.00244898	0.171408	0.0581263	0.0732606	0.073911	0.107328	0.0835827	0.0234081	0.0916603	0.0437761	0.018318	-0.0289038	0.148472	0.137148	0.132216	-0.00242975	0.163152	0.0639628	0.105109	0.0159621	0.029435	0.243245	0.165783	0.124489	0.199955	0.076644	0.188251	0.28914	0.186655	0.101003	0.152418	0.22675	0.0545654	0.26897	0.132404	0.279235	0.152023	0.265916	0.201938	0.360532	0.310258	0.153059	0.225512	0.151122	0.18997	0.159735	0.24063	0.305619	0.306446	0.265851	0.297402	0.388823	0.284726	0.399045	0.431825	0.511491	0.354287	0.256661	0.263804	0.253569	0.284422	0.367826	0.350947	0.472481	0.425728	0.26812	0.298754	0.313604	0.219877	0.343549	0.271845	0.316266	0.40071	0.243648	0.306556	0.463823	0.42606	0.318713	0.299791	0.284949	0.251712	0.279079	0.324969	0.343284	0.214533	0.357567	0.31216	0.438233	0.385717	0.342542	0.561228	0.272715	0.327137	0.46703	0.294817	0.357573	0.320501	0.280093	0.268128	0.305166	0.329064	0.409624	0.279334	0.268954	0.271932	0.342583	0.445442	0.305745	0.231282	0.290228	0.345101	0.29248	0.419506	0.266434	0.212533	0.305267	0.332696	0.365988	0.16495	0.338368	0.236184	0.288196	0.269745
405.9	0.0319389	0.117318	0.0518607	-0.0413192	-0.0842	0.023149	-0.0685197	0.0404571	0.106591	0.0978379	-0.0116001	0.0209048	0.108737	0.0560611	0.0885605	0.156761	0.107531	0.0747692	0.0743081	0.0873144	0.0544395	0.0857399	0.121308	0.178422	0.125498	-0.039221	0.0654131	0.150751	0.17078	0.0494298	-0.00142087	0.0791176	0.102769	0.0305402	0.0934322	0.082093	0.0879152	0.0789263	0.0828362	0.0734031	0.07533	0.0995224	0.0919157	0.0962416	0.0472526	0.117654	0.127988	0.165578	0.182216	0.120243	0.210754	0.0727579	0.0443515	0.0379956	0.0421225	0.21284	0.116975	0.11576	0.0264871	0.119911	0.0603351	0.0380542	0.162491	0.191387	0.0027375	0.041426	0.0804244	0.196457	0.122227	0.0457956	0.21666	0.0910931	0.252461	0.253738	0.0474777	0.095498	0.0781606	0.209635	0.067817	0.0518151	0.048603	0.0812396	0.111696	0.20147	0.144058	0.0959237	0.119696	0.220107	0.0897076	0.148403	0.256556	0.134489	0.297654	0.234425	0.194035	0.20483	0.160607	0.31372	0.250531	0.242867	0.187172	0.261353	0.258265	0.126047	0.205042	0.266504	0.286653	0.222037	0.309286	0.284633	0.413603	0.230298	0.244156	0.349754	0.269975	0.330792	0.284482	0.372673	0.259296	0.326018	0.338257	0.389492	0.406504	0.311086	0.380386	0.456201	0.430035	0.481813	0.415072	0.411254	0.382706	0.297164	0.451298	0.370387	0.461361	0.32955	0.345974	0.309239	0.360941	0.313563	0.401468	0.315824	0.407824	0.404901	0.237299	0.411654	0.491616	0.408536	0.249228	0.423871	0.461795	0.321883	0.266483	0.42516	0.490933	0.314433	0.380717	0.457504	0.432092	0.349939	0.197791	0.553157	0.296221	0.459732	0.449987	0.321876	0.41667	0.371018	0.401964	0.232276	0.297141	0.293052	0.461426	0.405009	0.298793	0.375101	0.333832	0.422057	0.193598	0.371198	0.332051	0.39452	0.298731	0.357448	0.390808	0.277021	0.375287	0.315455	0.303692	0.344071	0.314362	0.23705	0.259595	0.227588
406.9	0.0216912	0.0511574	0.0324007	-0.0376496	-0.0369099	-0.0543895	0.0280514	0.00453375	0.0688895	-0.0356118	-0.057538	0.0167016	0.0761192	0.0729254	0.152889	0.069214	0.102934	0.150649	0.0523742	0.0425778	0.089949	0.150882	0.164091	0.153551	0.134879	0.0184119	0.0641652	0.132914	0.0785559	0.073424	0.0561352	0.108975	0.176095	0.0756117	0.165024	-0.0142297	0.102871	0.0858685	0.0123466	0.0330479	0.0282511	0.0672076	0.156116	0.132782	0.120618	0.0577261	0.0626401	0.0787402	0.156245	0.115458	0.191105	0.0217395	0.0882099	0.0518748	0.0717413	0.2825	0.193667	0.172095	0.0947493	0.0849558	0.0778635	0.119705	0.151319	0.152594	0.0907432	0.039357	0.0872047	0.247275	0.115378	0.211587	0.17055	0.10243	0.14736	0.141149	0.184471	0.0543339	0.0653345	0.239794	0.203401	0.216147	0.124804	0.0820043	0.0448616	0.284811	0.140717	0.142755	0.0919069	0.264614	0.13084	0.122347	0.237553	0.141648	0.295888	0.312184	0.159535	0.323662	0.174763	0.309057	0.294544	0.170798	0.341723	0.37211	0.199382	0.171862	0.227285	0.290308	0.281371	0.226296	0.204031	0.298829	0.378752	0.31111	0.230347	0.396424	0.225904	0.298553	0.425649	0.353433	0.2436	0.424904	0.308287	0.378221	0.416892	0.261392	0.518591	0.47007	0.580576	0.393207	0.32509	0.352051	0.308238	0.385309	0.503802	0.308058	0.395818	0.340346	0.294365	0.342312	0.345162	0.286705	0.231203	0.312351	0.323017	0.347192	0.249219	0.340046	0.551798	0.371794	0.342862	0.300448	0.203224	0.302937	0.252688	0.416952	0.35751	0.271342	0.376648	0.348806	0.482158	0.319363	0.271927	0.577525	0.324857	0.376768	0.409644	0.331735	0.338755	0.377901	0.392635	0.292947	0.28233	0.186126	0.497752	0.384809	0.290066	0.366043	0.354652	0.37456	0.211549	0.356244	0.265438	0.388913	0.351809	0.281137	0.322364	0.341425	0.362728	0.245899	0.338356	0.285416	0.313749	0.37366	0.159861	0.232572
407.8	0.0146352	0.0791036	0.0234339	0.0116831	-0.0233905	0.0069188	-0.0457074	0.113657	-0.037207	0.0142575	0.154114	0.117235	0.127488	0.0979457	0.140802	0.136705	0.15037	0.202705	0.11691	0.0981154	0.155117	0.176454	0.222383	0.221899	0.131746	-0.0744355	0.209118	0.219368	0.174889	0.0983345	0.0595486	0.0679268	0.118261	-0.0479713	0.181563	0.0700916	0.103975	0.0426643	0.0286916	0.087604	0.0662556	0.172517	0.224638	0.202691	0.129799	0.182508	0.161489	0.0943854	0.1159	0.120803	0.210528	0.106493	0.141495	0.0796736	0.0826273	0.239262	0.0294613	0.203945	0.0343864	0.173565	0.0949365	0.139382	0.195586	0.196852	0.0994237	0.0678447	0.13218	0.189642	0.049288	0.239459	0.199077	0.158527	0.234473	0.283834	0.118068	0.0596785	0.0356126	0.197548	0.159624	0.174071	0.105035	0.162169	0.0925153	0.325098	0.177128	0.193719	0.131286	0.310564	0.201031	0.212203	0.247754	0.21635	0.303375	0.312542	0.192538	0.180622	0.217553	0.347926	0.292353	0.293748	0.213257	0.246165	0.273096	0.218559	0.24723	0.279885	0.330117	0.193468	0.188203	0.31227	0.421676	0.25199	0.347924	0.34517	0.335456	0.286694	0.287791	0.341277	0.316732	0.359266	0.280591	0.333378	0.416298	0.36013	0.550483	0.488732	0.470158	0.378263	0.360783	0.437285	0.386654	0.36909	0.480699	0.309322	0.453288	0.466723	0.274809	0.454606	0.339937	0.257466	0.274943	0.337608	0.371453	0.339134	0.272412	0.381066	0.561315	0.472087	0.327412	0.419247	0.304328	0.365546	0.264323	0.487427	0.412671	0.379925	0.360494	0.355155	0.375413	0.271168	0.240949	0.578499	0.335272	0.381031	0.344913	0.318737	0.344528	0.450096	0.33903	0.309305	0.345367	0.258145	0.513785	0.365494	0.271381	0.405373	0.341707	0.316263	0.261599	0.391014	0.234655	0.350661	0.39956	0.332626	0.309469	0.308607	0.424297	0.262687	0.228206	0.249579	0.358649	0.273119	0.222428	0.241243
408.7	0.0163309	0.0278171	-0.00122794	0.0707283	-0.037111	0.0123316	-0.045843	0.0380827	0.021918	-0.0292705	-0.00914345	0.121343	0.10556	0.111648	0.155852	0.0942807	0.115301	0.293036	0.0957276	0.0750535	0.245502	0.114083	0.105015	0.156702	0.153752	-0.0795847	0.163214	0.134464	0.127874	0.112718	0.0466588	0.149491	0.116895	0.0380203	0.097116	0.0561639	0.175793	0.173879	0.0789461	0.0600615	0.0106132	0.225563	0.19671	0.173768	0.176674	0.147231	0.150275	0.128372	0.132348	0.0908564	0.170138	0.109552	0.129861	0.108924	0.166646	0.23355	0.175676	0.131462	-0.000269925	0.169	0.0235887	0.203544	0.229067	0.227074	0.13368	0.26167	0.1142	0.343671	0.119284	0.135264	0.23117	0.165735	0.239402	0.235282	0.135286	0.073259	0.141245	0.163108	0.222086	0.142792	0.178164	0.126295	0.0315268	0.171619	0.130932	0.194794	0.097079	0.257681	0.236602	0.121333	0.303997	0.20603	0.307485	0.253909	0.229497	0.183286	0.172949	0.261276	0.247149	0.256922	0.237896	0.383425	0.200162	0.182013	0.251744	0.316323	0.340198	0.284391	0.200525	0.320045	0.432992	0.259697	0.235687	0.431762	0.278147	0.345803	0.26534	0.320078	0.344884	0.378995	0.375181	0.411518	0.322051	0.428917	0.440652	0.450192	0.545227	0.441621	0.483739	0.359824	0.241337	0.326049	0.449962	0.328033	0.397053	0.390407	0.281042	0.330119	0.306832	0.300904	0.317128	0.31082	0.453626	0.365196	0.341193	0.369389	0.547606	0.496179	0.324586	0.453101	0.46628	0.300583	0.27785	0.476162	0.502968	0.31651	0.363596	0.38035	0.444815	0.31291	0.341367	0.454668	0.278629	0.371182	0.362604	0.313432	0.35012	0.406509	0.365564	0.386892	0.343499	0.131093	0.422416	0.329172	0.282967	0.49981	0.399604	0.286447	0.203253	0.315216	0.228869	0.313855	0.348922	0.38065	0.241194	0.318288	0.388083	0.256032	0.258228	0.259365	0.346435	0.292562	0.198512	0.300345
409.7	0.0183682	0.0371813	0.0056156	-0.0135135	-0.0131603	-0.00237011	-0.00521896	0.00919791	-0.0170776	-0.0286807	-0.079739	0.0168956	-0.00713947	0.111882	0.110187	0.0984415	0.121437	0.123123	-0.00668572	0.152647	0.109096	0.117704	0.167941	0.170978	0.0951042	0.0231755	0.108842	0.226072	0.103855	0.0435403	-0.0190395	0.180071	0.0385091	0.0661912	0.142899	0.110139	0.0886703	0.131212	0.080673	0.0900451	-0.00111696	0.0923931	0.103311	0.175965	0.107707	0.181085	0.139772	0.122292	0.222561	0.17019	0.165854	0.0807856	0.0851761	0.0657421	0.206545	0.180358	0.0629237	0.108151	-0.0142298	0.148129	0.00655772	0.0607465	0.192308	0.188096	0.0330595	0.0468531	0.129575	0.24614	0.00204565	0.188924	0.144704	0.223478	0.13758	0.169049	0.138681	0.0622018	0.127213	0.236754	0.138741	0.0684774	0.0889412	0.177782	0.0586069	0.226327	0.183219	0.249993	0.0914689	0.275717	0.120866	0.125392	0.340864	0.0150346	0.263077	0.195877	0.0903898	0.200705	0.161028	0.306386	0.339818	0.228276	0.212059	0.242146	0.116237	0.0846131	0.234313	0.200104	0.308421	0.117462	0.239719	0.245949	0.355207	0.266304	0.266371	0.41043	0.189665	0.324387	0.329945	0.341983	0.218031	0.448007	0.29428	0.420348	0.441709	0.351236	0.536145	0.425463	0.467864	0.384117	0.271899	0.328348	0.302639	0.283533	0.449073	0.26812	0.403115	0.340496	0.272589	0.346185	0.25262	0.235635	0.326214	0.193429	0.295248	0.35187	0.172514	0.297579	0.537888	0.336812	0.326609	0.324612	0.318058	0.237442	0.219701	0.441474	0.329562	0.321853	0.299496	0.241932	0.475009	0.239612	0.395318	0.456176	0.342252	0.44642	0.334739	0.283276	0.321073	0.425687	0.311822	0.325536	0.22027	0.229057	0.400052	0.305131	0.253533	0.310471	0.284882	0.340379	0.232324	0.378384	0.233971	0.215099	0.265787	0.297754	0.279945	0.259855	0.340225	0.201342	0.32437	0.28517	0.275715	0.241352	0.201558	0.198815
410.6	0.0442675	0.0587039	0.0244833	0.0124941	0.00447671	-0.0381934	-0.0565109	0.0428626	0.0444529	-0.0607457	0.0165405	0.0745444	0.0725201	0.180002	0.158902	0.138966	0.18151	0.172555	0.0260059	0.195954	0.230905	0.10541	0.122594	0.267474	0.125802	0.115791	0.20994	0.179659	0.133375	0.182345	0.138936	0.0936334	0.233482	0.108321	0.177874	0.0850841	0.0697894	0.0628252	0.142509	0.087006	0.0924662	0.201717	0.262441	0.191822	0.076878	0.134937	0.185198	0.154707	0.239599	0.16805	0.20896	0.13317	0.173431	0.0801145	0.225559	0.302917	0.15944	0.169786	0.0350196	0.278791	0.042491	0.0360058	0.243682	0.240352	0.107681	0.0693134	0.186683	0.310381	0.130576	0.230107	0.183033	0.137439	0.333463	0.243084	0.237684	0.118225	0.177061	0.239442	0.143489	0.151684	0.132616	0.191012	0.0769313	0.284294	0.188502	0.211482	0.162485	0.277133	0.17293	0.145783	0.26738	0.205078	0.3412	0.297572	0.25454	0.252474	0.295397	0.353758	0.330483	0.339657	0.300746	0.378667	0.248434	0.185954	0.230847	0.21305	0.284916	0.326525	0.332212	0.311474	0.382717	0.357035	0.334797	0.50109	0.403614	0.423284	0.351572	0.399212	0.346235	0.417597	0.42618	0.472235	0.434539	0.399607	0.606099	0.492917	0.551445	0.41837	0.406736	0.405644	0.313711	0.426676	0.522699	0.429471	0.479718	0.429056	0.313915	0.439976	0.320266	0.319973	0.413042	0.344227	0.28898	0.353293	0.364868	0.426909	0.518414	0.452469	0.349088	0.465984	0.417881	0.410693	0.330136	0.516523	0.333586	0.372055	0.455676	0.40949	0.494727	0.270215	0.35453	0.473382	0.430705	0.418539	0.469433	0.386385	0.322947	0.427436	0.307602	0.24835	0.346973	0.353814	0.456678	0.396045	0.300688	0.427115	0.450592	0.392328	0.285988	0.451702	0.320209	0.360831	0.33525	0.355026	0.357085	0.301401	0.406549	0.371557	0.22641	0.274263	0.464677	0.223037	0.212616	0.271615
411.6	-0.0263242	0.0471064	0.0339108	-0.0208129	0.0128882	0.0318763	-0.000287105	0.0652831	0.0258204	-0.05823	-0.0797016	0.0440162	0.0837364	0.139582	0.162737	0.103059	0.174252	0.136567	0.144456	0.0582622	0.11894	0.0909269	0.0768311	0.195845	0.130431	0.0803296	0.154276	0.182485	0.113552	0.110429	0.0471345	0.132285	0.132408	0.0472002	0.263069	0.0939837	0.0691933	0.068007	0.0225242	0.0439034	0.0219567	0.179783	0.217923	0.174046	0.22277	0.174942	0.1288	0.102717	0.247278	0.103355	0.244808	0.111734	0.172491	0.125816	0.230072	0.31214	0.0777014	0.205047	0.134306	0.0622935	0.0570542	0.150802	0.170287	0.1684	0.0903546	0.048608	0.236609	0.288471	0.180269	0.302887	0.234326	0.19071	0.216719	0.241946	0.167277	0.0353333	0.105724	0.158648	0.188827	0.277608	0.18962	0.274475	0.0247964	0.20454	0.243854	0.312404	0.235732	0.315574	0.245896	0.213077	0.349978	0.185469	0.304232	0.3121	0.241306	0.242448	0.295831	0.355964	0.256719	0.310418	0.330231	0.393701	0.286351	0.207471	0.321436	0.270043	0.318919	0.274246	0.252173	0.221949	0.451808	0.371136	0.357351	0.536781	0.383553	0.418947	0.37677	0.388191	0.352637	0.414488	0.388356	0.453776	0.493498	0.37511	0.640305	0.510436	0.575464	0.410734	0.517966	0.383326	0.345465	0.418525	0.54423	0.334726	0.483988	0.330849	0.354156	0.355316	0.383074	0.295032	0.303428	0.250293	0.384655	0.468522	0.351541	0.458628	0.526933	0.523045	0.41925	0.399576	0.354253	0.39503	0.254612	0.502124	0.478449	0.365848	0.340106	0.305026	0.392491	0.346642	0.426373	0.62111	0.310964	0.373011	0.505905	0.310744	0.345328	0.426882	0.361563	0.252325	0.269546	0.294794	0.382697	0.460203	0.341437	0.395802	0.408509	0.493134	0.266804	0.318917	0.355963	0.348826	0.326943	0.305536	0.280057	0.33492	0.367393	0.244394	0.375147	0.219677	0.393672	0.326897	0.206781	0.29589
412.5	0.0582448	0.0608174	-0.0332014	-0.0364372	-0.0265839	-0.0271064	-0.0201573	-0.0111971	0.0757546	0.0567674	-0.0761911	-0.0164615	0.0143135	0.0797211	0.167309	0.206308	0.211971	0.185981	0.0382004	0.160091	0.178497	0.092403	0.112324	0.213461	0.114634	0.0603742	0.12865	0.131991	0.100648	0.131094	0.089089	0.186478	0.0789367	0.0698143	0.172444	0.104892	0.133483	0.0432036	0.0483068	0.084179	0.0323481	0.174775	0.126031	0.0670503	0.162748	0.202825	0.099761	0.129662	0.224203	0.0803194	0.224512	0.146345	0.170411	0.100196	0.210406	0.253543	0.124954	0.16985	0.024892	0.0865098	0.103537	0.187973	0.329143	0.315671	-0.000156136	0.131816	-0.00178704	0.209773	0.0790335	0.140596	0.159469	0.122605	0.200724	0.240146	0.122211	0.0493385	0.126012	0.166411	0.195794	0.12389	0.11827	0.241021	0.0986312	0.312209	0.263275	0.245019	0.179489	0.296071	0.262874	0.249285	0.31747	0.160941	0.264845	0.272108	0.246693	0.28591	0.200709	0.354824	0.380768	0.261963	0.224041	0.323389	0.287541	0.165012	0.351995	0.27195	0.259753	0.268947	0.401528	0.37139	0.449682	0.360141	0.360051	0.464924	0.358537	0.395251	0.43545	0.415707	0.40116	0.450768	0.464721	0.520336	0.487095	0.411581	0.588274	0.497889	0.648574	0.377364	0.403203	0.426272	0.367125	0.263788	0.519755	0.381265	0.454796	0.47924	0.369927	0.388489	0.29905	0.28157	0.304998	0.378995	0.440906	0.484828	0.406363	0.43117	0.629269	0.431081	0.358009	0.459012	0.520027	0.306141	0.2899	0.489217	0.420109	0.427639	0.394972	0.457234	0.480262	0.303528	0.365582	0.616076	0.414198	0.434907	0.508696	0.389433	0.397305	0.421375	0.402124	0.28773	0.380611	0.331507	0.496888	0.438401	0.297044	0.404584	0.421318	0.379075	0.239184	0.32772	0.298584	0.307229	0.361213	0.361601	0.389601	0.311723	0.370871	0.412413	0.342681	0.187254	0.383547	0.308354	0.206719	0.242268
413.5	0.0838322	0.0295298	-0.00420677	-0.0199287	-0.0248969	0.000405555	0.00353636	0.119343	0.0888861	0.00523754	0.0013461	0.0448497	0.120674	0.163993	0.219715	0.182633	0.194988	0.137617	0.145514	0.189728	0.172623	0.183303	0.139482	0.248941	0.183589	0.0855628	0.196605	0.247768	0.185512	0.112844	0.0623269	0.127358	0.0922662	0.190562	0.183319	0.0726963	0.128576	0.173544	0.0651138	0.0425312	0.0373279	0.129409	0.146695	0.179208	0.196669	0.220605	0.151047	0.104773	0.262179	0.226441	0.230114	0.135253	0.13654	0.142865	0.234318	0.181839	0.258207	0.267987	0.0456685	0.184617	0.114908	0.233315	0.290372	0.284766	0.156227	0.14866	0.184149	0.28712	0.216112	0.312413	0.24545	0.229459	0.265725	0.226842	0.257025	0.105205	0.251896	0.32169	0.274295	0.246089	0.188588	0.291031	0.128049	0.299077	0.327464	0.251865	0.230975	0.343289	0.228824	0.211056	0.35927	0.335724	0.429317	0.369092	0.338252	0.340721	0.289873	0.394343	0.427714	0.2588	0.30135	0.343678	0.286363	0.338365	0.347267	0.371071	0.476941	0.386869	0.376685	0.344112	0.480683	0.440177	0.437881	0.618151	0.496122	0.522968	0.490057	0.547808	0.555067	0.546097	0.589779	0.594306	0.608043	0.522561	0.660343	0.608477	0.808963	0.471456	0.662381	0.504389	0.443533	0.42814	0.588929	0.482537	0.579658	0.557336	0.520379	0.507693	0.51452	0.437412	0.436145	0.479835	0.487661	0.506777	0.473719	0.544277	0.69141	0.604693	0.519976	0.541707	0.572537	0.557931	0.369909	0.584347	0.564538	0.46003	0.488882	0.46234	0.512054	0.454661	0.524472	0.648763	0.503956	0.482857	0.582728	0.579049	0.538669	0.566503	0.503812	0.367261	0.5049	0.37628	0.486261	0.424339	0.343653	0.46417	0.454986	0.473708	0.359511	0.391383	0.39803	0.518382	0.480032	0.501845	0.482108	0.470589	0.482688	0.422301	0.440055	0.369761	0.402811	0.40229	0.369447	0.333829
414.4	0.0267652	0.0411778	-0.00275576	-0.0250354	-0.0207606	-0.00662446	0.0274349	0.0438795	0.110498	-0.0051385	-0.0399528	-0.00774261	0.0115933	0.173713	0.235379	0.249281	0.215429	0.128646	0.100799	0.130945	0.249227	0.260734	0.23572	0.243977	0.111147	0.0775935	0.197966	0.183744	0.167926	0.177652	0.187174	0.240338	0.240236	0.208432	0.170627	0.13115	0.150133	0.177637	0.109784	0.106225	0.15646	0.257856	0.254538	0.215437	0.187316	0.174558	0.107177	0.167136	0.248623	0.180669	0.260673	0.189112	0.133618	0.195413	0.300009	0.247809	0.19692	0.230097	0.17316	0.224989	0.094651	0.122302	0.204724	0.203623	0.175322	0.171247	0.243768	0.220224	0.123959	0.295637	0.282589	0.291405	0.394398	0.33071	0.236053	0.127051	0.217013	0.323747	0.267888	0.247931	0.266089	0.322417	0.148059	0.284606	0.317638	0.261325	0.239789	0.391434	0.368624	0.284669	0.42045	0.284076	0.464512	0.367575	0.302029	0.334076	0.314387	0.43927	0.353418	0.428857	0.447927	0.370333	0.33494	0.293249	0.415583	0.36451	0.324538	0.462261	0.454208	0.397716	0.529376	0.462684	0.487568	0.547638	0.514822	0.552064	0.542003	0.559418	0.537247	0.613236	0.52962	0.633399	0.670271	0.543875	0.686521	0.650044	0.779055	0.601158	0.600915	0.572089	0.50345	0.45546	0.778517	0.499817	0.66385	0.637628	0.540932	0.599888	0.529022	0.472359	0.486422	0.455643	0.521637	0.48063	0.47514	0.62667	0.847211	0.646108	0.569415	0.644696	0.619953	0.502551	0.438699	0.701704	0.621725	0.575	0.563179	0.624463	0.60175	0.557334	0.5371	0.660292	0.596395	0.639792	0.591623	0.575577	0.588255	0.568336	0.460949	0.461253	0.455921	0.426556	0.593815	0.437609	0.490085	0.568729	0.48183	0.412174	0.439534	0.519251	0.440842	0.516937	0.45758	0.546349	0.383332	0.423178	0.454047	0.418847	0.392827	0.43718	0.444164	0.387204	0.300925	0.281273
415.4	0.110312	0.0651775	-0.00100358	-0.0385997	-0.0415503	-0.0182925	-0.0330045	0.103363	0.038784	-0.0502051	-0.0161355	0.0402506	0.0526903	0.156939	0.254496	0.252302	0.240309	0.178389	0.134097	0.168649	0.157506	0.151707	0.23578	0.234901	0.144959	0.118253	0.195751	0.239442	0.208591	0.184649	0.190358	0.182315	0.16616	0.240416	0.271345	0.155113	0.184272	0.208635	0.129972	0.100948	0.197763	0.219259	0.151018	0.20851	0.227034	0.263764	0.18989	0.193686	0.170789	0.182287	0.255236	0.204272	0.197799	0.262086	0.366322	0.273902	0.208723	0.190365	0.116172	0.101079	0.0853533	0.237393	0.340346	0.334121	0.17178	0.106039	0.204359	0.336151	0.233894	0.32571	0.286704	0.281589	0.342488	0.296981	0.266433	0.231507	0.234358	0.359159	0.304947	0.216131	0.251948	0.332501	0.178544	0.333721	0.340969	0.286653	0.330376	0.435643	0.366976	0.31901	0.384791	0.201849	0.498115	0.398791	0.357803	0.397754	0.32838	0.476323	0.474966	0.377197	0.380522	0.392611	0.330029	0.336219	0.423358	0.459894	0.398816	0.417996	0.450292	0.481857	0.49649	0.500547	0.589192	0.735879	0.473549	0.56836	0.561844	0.485165	0.574287	0.659325	0.572355	0.550681	0.758152	0.616274	0.820729	0.748811	0.738673	0.601902	0.565973	0.618857	0.502179	0.606338	0.748501	0.626813	0.661332	0.674977	0.64218	0.697808	0.56571	0.483827	0.450069	0.460339	0.532594	0.569403	0.471604	0.672379	0.884313	0.629715	0.569773	0.667228	0.645819	0.608156	0.520594	0.642362	0.53024	0.605092	0.451296	0.592572	0.701563	0.630049	0.532587	0.709688	0.696859	0.634143	0.636598	0.605044	0.563368	0.613143	0.562934	0.505215	0.510995	0.519707	0.651016	0.503884	0.501263	0.587478	0.511933	0.567623	0.40469	0.449016	0.548566	0.508688	0.499485	0.541502	0.484671	0.523355	0.446774	0.467202	0.373367	0.476846	0.47142	0.48133	0.287573	0.424982
416.3	0.118364	0.0578034	0.020912	-0.0479839	-0.0162514	-0.0136519	-0.00581332	-0.0153021	0.0592885	0.0190285	0.0154832	0.073901	0.0815227	0.0657582	0.175607	0.258245	0.261758	0.209609	0.0764562	0.15165	0.181859	0.143528	0.250416	0.300917	0.179055	0.202516	0.18875	0.161827	0.120578	0.112373	0.227742	0.257176	0.157024	0.164756	0.20422	0.125522	0.142075	0.126512	0.0774845	0.0766013	0.165501	0.204544	0.212014	0.245221	0.300704	0.307109	0.158174	0.178794	0.195544	0.209782	0.219201	0.154574	0.137867	0.214843	0.333286	0.21912	0.17258	0.139312	0.14933	0.158802	0.161777	0.302052	0.35653	0.34221	0.111922	0.213521	0.201498	0.275213	0.154019	0.272902	0.337485	0.329991	0.398214	0.329296	0.256203	0.182278	0.192871	0.39135	0.251448	0.247339	0.276639	0.317808	0.21548	0.341862	0.355732	0.373591	0.370436	0.408899	0.288774	0.363816	0.375617	0.232551	0.474939	0.398124	0.348691	0.353041	0.288521	0.429326	0.501489	0.510816	0.410913	0.477265	0.371825	0.331322	0.490093	0.343874	0.372816	0.453758	0.477342	0.459177	0.647722	0.542526	0.540929	0.616395	0.554131	0.601043	0.582834	0.553482	0.654177	0.624457	0.656442	0.771791	0.772381	0.722633	0.868145	0.643792	0.844448	0.687247	0.788924	0.640757	0.526153	0.516923	0.933122	0.684873	0.732138	0.716654	0.574426	0.624089	0.633271	0.492925	0.658788	0.552005	0.542929	0.672857	0.613809	0.72801	0.939845	0.758304	0.743329	0.710009	0.691409	0.649644	0.578201	0.762291	0.645447	0.595317	0.582218	0.584121	0.846273	0.57371	0.660393	0.80864	0.601872	0.625994	0.642636	0.624432	0.59233	0.59534	0.570848	0.556194	0.576828	0.424776	0.638644	0.575924	0.592037	0.63074	0.62706	0.594402	0.46276	0.617362	0.463259	0.55009	0.625057	0.570931	0.470136	0.566162	0.572397	0.478472	0.496604	0.510304	0.516667	0.447387	0.391167	0.46652
417.3	0.015501	0.0874259	0.0099302	-0.0208172	0.00337521	-0.0594882	-0.0402801	0.0329721	0.00514271	-0.06185	-0.013952	-0.0366388	-0.189537	-0.141105	0.229926	0.226509	0.149737	0.114025	0.112999	0.215141	0.247637	0.145153	0.208963	0.208304	0.190221	0.228474	0.253867	0.239416	0.203171	0.115539	0.176	0.206946	0.189882	0.190899	0.219053	0.134191	0.120657	0.101865	0.112446	0.0525872	0.165381	0.180058	0.183125	0.203204	0.282026	0.250792	0.217421	0.245942	0.168179	0.226734	0.200123	0.18709	0.15869	0.211486	0.372428	0.270441	0.256749	0.140012	0.205957	0.105182	0.0502363	0.282795	0.368272	0.353531	0.131157	0.184403	0.178608	0.281607	0.20588	0.234007	0.298526	0.160647	0.336586	0.263973	0.233357	0.136764	0.240579	0.353922	0.301532	0.24228	0.162417	0.284063	0.211957	0.391256	0.347689	0.307567	0.290138	0.272057	0.374649	0.346599	0.426211	0.295268	0.500962	0.423093	0.293472	0.365652	0.445125	0.461904	0.493331	0.50872	0.408996	0.441743	0.402995	0.428172	0.392287	0.398256	0.477636	0.474837	0.443813	0.47094	0.58747	0.59684	0.695962	0.773274	0.553923	0.656058	0.693757	0.581743	0.725136	0.741352	0.666286	0.791472	0.844149	0.70408	0.965746	0.749289	0.846843	0.699698	0.766308	0.802357	0.590001	0.704313	0.84905	0.68837	0.749759	0.78027	0.615667	0.6319	0.65118	0.599905	0.582482	0.638589	0.634363	0.743584	0.536801	0.726166	0.854555	0.791969	0.791189	0.686226	0.808856	0.687542	0.627275	0.733339	0.737882	0.604086	0.655869	0.656963	0.840566	0.583659	0.634479	0.769606	0.615072	0.677111	0.714834	0.681976	0.701313	0.695752	0.620313	0.552161	0.597428	0.562004	0.659387	0.559245	0.517251	0.710455	0.637129	0.652671	0.495759	0.658214	0.488829	0.638108	0.606328	0.61964	0.552957	0.544007	0.621837	0.468794	0.456729	0.476385	0.5521	0.487425	0.403017	0.445947
418.2	0.0911818	0.0647974	-0.019242	-0.015036	-0.00220696	-0.0980758	-0.0717963	0.104315	0.00130392	0.026741	0.0144133	-0.128478	-0.328755	-0.179039	0.236996	0.250586	0.172987	0.18271	0.225481	0.165336	0.241363	0.136604	0.191688	0.180955	0.120516	0.215053	0.236104	0.117643	0.187152	0.199425	0.242727	0.274809	0.148273	0.187613	0.196187	0.172358	0.18003	0.184438	0.195976	0.0681978	0.269575	0.187625	0.214739	0.223565	0.309356	0.243449	0.160594	0.28321	0.116687	0.157487	0.192863	0.231445	0.158354	0.186917	0.32484	0.240771	0.197397	0.160657	0.288205	0.2158	0.172628	0.313135	0.34477	0.338369	0.195261	0.139655	0.295932	0.328699	0.290751	0.356558	0.336814	0.268513	0.371289	0.264767	0.225086	0.261784	0.253515	0.427222	0.290021	0.198085	0.33303	0.380253	0.22881	0.313021	0.328794	0.307491	0.2979	0.512336	0.425167	0.405548	0.549996	0.358283	0.568825	0.422424	0.418066	0.421345	0.405999	0.551044	0.470048	0.538351	0.381684	0.521043	0.560848	0.396354	0.527078	0.442117	0.509489	0.551662	0.550065	0.608131	0.61715	0.60004	0.624455	0.748143	0.640085	0.655333	0.744467	0.667357	0.837828	0.807333	0.778353	0.787546	0.828253	0.815924	0.927541	0.850754	1.08779	0.733874	0.871799	0.757581	0.643275	0.760673	0.93359	0.755136	0.885106	0.769307	0.641155	0.722034	0.678818	0.703629	0.717334	0.739394	0.724383	0.765743	0.685785	0.731283	1.06903	0.808662	0.868843	0.857361	0.804465	0.781637	0.636117	0.99888	0.756584	0.777441	0.71441	0.766044	0.83665	0.693416	0.771624	0.903652	0.768315	0.821434	0.748015	0.724483	0.747492	0.7628	0.631012	0.614621	0.576606	0.598753	0.858312	0.70091	0.581303	0.712336	0.775437	0.744337	0.603491	0.678265	0.61925	0.692054	0.653409	0.626794	0.604904	0.630594	0.648939	0.675574	0.562486	0.532271	0.619642	0.56089	0.511095	0.503215
419.2	0.0250305	0.0943442	0.0318635	-0.109884	0.0283928	-0.0511101	0.0130818	0.0939789	-0.0260116	-0.0371157	0.123797	-0.081939	-0.113597	0.000561493	0.258114	0.254151	0.255607	0.265116	0.204107	0.249255	0.292288	0.204444	0.258122	0.242731	0.267488	0.332078	0.259816	0.164178	0.227164	0.192656	0.286072	0.271308	0.169014	0.324891	0.187704	0.18889	0.229859	0.237733	0.164515	0.102309	0.3068	0.293523	0.25435	0.296413	0.301959	0.287746	0.173783	0.274184	0.203003	0.339525	0.236057	0.228517	0.262588	0.27913	0.386737	0.235691	0.24971	0.0883914	0.311787	0.1014	0.187636	0.36834	0.376183	0.364801	0.21894	0.302027	0.297829	0.383263	0.253572	0.313307	0.288232	0.255838	0.384298	0.405679	0.284104	0.207877	0.353798	0.459775	0.405588	0.365908	0.298349	0.382598	0.203275	0.387815	0.482638	0.385175	0.333533	0.401164	0.446084	0.485387	0.562659	0.428513	0.563141	0.488663	0.43092	0.524902	0.477241	0.541333	0.592094	0.541327	0.482143	0.581054	0.537377	0.489836	0.551211	0.532879	0.59013	0.607479	0.54318	0.630735	0.718877	0.608752	0.825324	0.805033	0.703598	0.777411	0.800144	0.731778	0.847753	0.932273	0.87309	0.85632	0.950102	0.831028	1.12594	0.935542	1.09132	0.835096	1.00328	0.925463	0.752382	0.791848	1.12366	0.860818	0.93226	0.872961	0.786532	0.851886	0.799586	0.619292	0.76125	0.766294	0.837549	0.882619	0.806928	0.838217	1.12703	0.992447	0.896603	0.949596	0.987097	0.886671	0.691719	0.951302	0.899243	0.764015	0.7725	0.815327	0.97706	0.763772	0.880309	0.955383	0.924324	0.812715	0.759576	0.806019	0.770538	0.838504	0.738397	0.638287	0.722516	0.650312	0.825258	0.746663	0.601384	0.81925	0.783252	0.742662	0.618375	0.763427	0.733674	0.744101	0.737695	0.679264	0.632367	0.753374	0.809916	0.680627	0.589314	0.680165	0.61917	0.638572	0.548771	0.599608
420.1	-0.000996811	0.0576914	-0.00778953	-0.038979	0.0539926	0.013706	0.0451233	0.0694046	0.0117861	0.0551066	0.0871605	-0.0188863	-0.0305293	0.0981771	0.344483	0.267901	0.21284	0.224116	0.207659	0.280704	0.263091	0.185498	0.301834	0.210267	0.142146	0.263848	0.13376	0.20458	0.188592	0.238294	0.305803	0.308978	0.178276	0.348369	0.262078	0.259111	0.288345	0.15013	0.186558	0.103189	0.296316	0.13368	0.278501	0.259615	0.301449	0.294136	0.217134	0.335393	0.191251	0.224081	0.278177	0.339203	0.199872	0.33577	0.318857	0.244926	0.317222	0.0657375	0.32358	0.162289	0.221295	0.335789	0.336554	0.329243	0.216409	0.210404	0.333733	0.343925	0.309482	0.313619	0.275523	0.346442	0.409027	0.373989	0.307027	0.211713	0.265057	0.46812	0.331197	0.371832	0.316451	0.441657	0.366599	0.449159	0.407406	0.443914	0.430284	0.518889	0.483646	0.455168	0.545063	0.345427	0.582716	0.589245	0.510463	0.539641	0.495988	0.650303	0.636705	0.511486	0.461964	0.580458	0.570542	0.400195	0.583008	0.553538	0.602107	0.60792	0.614921	0.688212	0.735749	0.616986	0.827262	0.923212	0.760178	0.819917	0.859715	0.776312	0.808233	0.862749	0.902699	0.995652	1.09736	0.855232	1.16668	0.991065	1.12474	1.00157	1.00275	0.933608	0.890711	0.90239	1.11809	0.883042	0.973777	0.927145	0.840744	0.883149	0.865653	0.804838	0.844217	0.841627	0.853661	0.961722	0.878196	0.883761	1.2781	1.03538	1.07161	1.0338	1.01129	0.948877	0.739869	1.05786	0.912117	0.812706	0.796313	0.955347	1.00962	0.881647	0.945112	1.06259	1.0583	0.869803	0.924023	0.893196	0.809593	0.953199	0.916819	0.771905	0.889522	0.809597	0.929289	0.741651	0.76595	0.910224	0.807597	0.884788	0.726448	0.801473	0.746322	0.843259	0.763054	0.814407	0.730431	0.796859	0.857724	0.652404	0.673603	0.75022	0.625396	0.743802	0.629814	0.621194
421	0.0935446	0.0572702	0.0131799	-0.102972	0.0117964	-0.0625627	-0.0201507	0.0537583	-0.00903556	0.00629927	-0.0481034	-0.113976	0.0198918	0.193532	0.389914	0.268013	0.203233	0.200319	0.174725	0.207263	0.316277	0.188796	0.361313	0.295457	0.164043	0.315244	0.206419	0.257904	0.284026	0.19187	0.277924	0.280225	0.189746	0.309608	0.210917	0.199438	0.295886	0.147663	0.238608	0.11864	0.213508	0.272855	0.26392	0.30909	0.341436	0.234885	0.190867	0.284647	0.18262	0.30099	0.292283	0.326346	0.321281	0.350011	0.493793	0.286438	0.359121	0.186097	0.392511	0.176197	0.228217	0.342227	0.340354	0.333583	0.252614	0.286703	0.350758	0.325262	0.326908	0.44276	0.348108	0.433769	0.392508	0.321726	0.325236	0.300992	0.314087	0.48973	0.382226	0.370304	0.326486	0.373391	0.307564	0.45456	0.475948	0.448698	0.412619	0.520078	0.498895	0.448992	0.626856	0.486039	0.610244	0.571526	0.469798	0.518364	0.522817	0.629795	0.656946	0.663075	0.557853	0.621941	0.592154	0.451574	0.64236	0.599946	0.685896	0.620764	0.54447	0.689787	0.754685	0.789047	0.849102	0.951678	0.811685	0.913822	0.921635	0.85447	0.984883	1.09779	1.00643	1.07823	1.17055	1.03265	1.25849	1.08163	1.21645	1.09033	1.10505	1.04857	0.804554	0.987804	1.19753	0.965778	1.01367	1.01962	0.883064	0.941182	0.962993	0.814611	0.893026	0.888001	0.951739	1.00942	0.892375	1.04289	1.36268	1.11822	1.12865	1.10958	1.13196	1.13194	0.83994	1.07449	1.03736	0.941285	0.945317	1.0207	1.11639	0.918416	1.04264	1.12761	1.02291	1.04421	0.994231	0.941146	0.990114	1.06386	0.880291	0.883109	0.952562	0.902439	1.04974	0.827012	0.871435	0.977865	1.0354	0.878551	0.737733	0.961019	0.84154	0.84904	0.914482	0.903665	0.712699	0.902382	0.977108	0.811662	0.81349	0.724404	0.791074	0.737001	0.661017	0.752799
422	0.142559	0.0842138	-0.022573	-0.134021	-0.0469022	0.0160033	-0.0321794	0.0932642	0.0230661	-0.0675721	0.0993157	-0.118132	-0.0327685	0.345427	0.412103	0.385469	0.230389	0.272951	0.165682	0.267213	0.350172	0.251102	0.408631	0.229831	0.180065	0.329152	0.2423	0.245282	0.265025	0.152016	0.31181	0.24913	0.289215	0.312766	0.128214	0.121311	0.287744	0.239546	0.215292	0.157768	0.345179	0.270827	0.277548	0.344187	0.433828	0.253474	0.15293	0.373361	0.217309	0.381559	0.364886	0.31649	0.283845	0.37274	0.414327	0.246384	0.339577	0.23038	0.308131	0.211561	0.268653	0.366635	0.366177	0.364948	0.331897	0.300044	0.357112	0.378327	0.307568	0.403897	0.381603	0.445383	0.406349	0.369567	0.360297	0.276232	0.32897	0.524535	0.444331	0.474545	0.401463	0.516026	0.357637	0.531037	0.569749	0.474763	0.418694	0.6207	0.575999	0.53088	0.578139	0.5097	0.624139	0.562756	0.5435	0.58733	0.557694	0.654097	0.753385	0.792386	0.66606	0.691025	0.610445	0.612341	0.637796	0.632236	0.629051	0.708124	0.717297	0.719896	0.914896	0.827201	0.977594	1.07133	0.91301	0.94478	1.03805	0.966322	1.0707	1.1456	1.12948	1.20817	1.28719	1.09544	1.34266	1.1514	1.38289	1.15289	1.21423	1.12558	0.966738	1.02515	1.33139	1.05844	1.17311	1.1526	1.02926	1.18072	1.04783	0.93259	1.07745	1.02959	1.14748	1.12591	1.1468	1.17901	1.46927	1.27314	1.42187	1.2232	1.22657	1.21853	0.933267	1.31124	1.10977	0.987607	1.10254	0.987031	1.18468	1.03528	1.12109	1.26822	1.25858	1.01765	1.15532	1.05819	1.19061	1.21891	1.10463	0.951006	1.0396	0.980363	1.12567	1.00827	0.952057	1.12923	1.01444	1.01339	0.822593	1.10854	0.850716	1.10553	0.996575	0.971553	0.870389	0.908304	1.02918	0.870089	0.902915	0.86907	0.869027	0.859483	0.738175	0.835365
422.9	0.0436841	0.0204131	0.0409312	-0.103826	0.0632287	-0.0600265	-0.0285606	0.0274769	0.00098169	-0.0754956	-0.0357005	-0.0225984	0.0222632	0.310265	0.362877	0.253276	0.175125	0.295891	0.175779	0.161639	0.310863	0.134476	0.356238	0.247591	0.234368	0.322275	0.244147	0.258847	0.228484	0.309956	0.265775	0.231889	0.243045	0.418458	0.223237	0.206835	0.242095	0.206085	0.191246	0.119819	0.324535	0.308133	0.294104	0.362789	0.378323	0.317927	0.187375	0.348844	0.249448	0.206109	0.319529	0.331049	0.316306	0.311623	0.351568	0.302997	0.341478	0.208915	0.293732	0.20804	0.215124	0.305609	0.303516	0.298556	0.245925	0.271374	0.315569	0.430904	0.358074	0.389199	0.356178	0.450832	0.456408	0.361552	0.326004	0.334597	0.421669	0.582919	0.482842	0.40232	0.42932	0.462376	0.409407	0.498673	0.516567	0.456091	0.507931	0.610524	0.592969	0.478004	0.738599	0.550928	0.734845	0.679076	0.586616	0.623274	0.619709	0.636541	0.802863	0.705816	0.658839	0.69795	0.706238	0.676973	0.724617	0.602758	0.713734	0.75085	0.709058	0.824816	0.947837	0.863099	1.08655	1.19276	1.02911	1.0323	1.14018	1.06829	1.12303	1.26576	1.1828	1.32457	1.49722	1.16606	1.57312	1.32788	1.4747	1.26286	1.39875	1.34221	1.09639	1.25888	1.54604	1.18446	1.25037	1.29376	1.07941	1.20172	1.23018	1.09185	1.13796	1.22015	1.2554	1.29241	1.14208	1.29644	1.6654	1.37841	1.51174	1.38276	1.38153	1.4047	1.19555	1.48219	1.27865	1.19223	1.12316	1.26006	1.40815	1.1239	1.32687	1.45466	1.33797	1.2464	1.33611	1.33518	1.31663	1.29655	1.25314	1.08813	1.12044	1.14102	1.16863	1.14173	0.931895	1.21535	1.21693	1.11651	0.956608	1.19073	1.02901	1.06054	1.05477	1.10732	0.897825	1.14945	1.11013	0.968246	0.964448	1.06775	0.920274	0.929846	0.816269	0.904416
423.9	0.0426021	0.0439427	0.022049	-0.0538232	-0.00039257	-0.0291296	-0.0431524	0.0325804	0.0772256	0.00734342	0.0553622	-0.0859452	0.0883215	0.367697	0.481247	0.281786	0.204816	0.287178	0.245661	0.239944	0.23831	0.244589	0.410286	0.317888	0.28361	0.316954	0.242733	0.232334	0.337977	0.283621	0.290442	0.290194	0.217135	0.440042	0.268531	0.237991	0.286069	0.181325	0.266058	0.213529	0.377035	0.38322	0.326808	0.357821	0.438371	0.321813	0.307924	0.366442	0.207206	0.338292	0.375633	0.328751	0.332068	0.36257	0.508191	0.285749	0.338991	0.294375	0.332908	0.258447	0.335198	0.385991	0.382789	0.375774	0.303742	0.330808	0.408695	0.448974	0.360068	0.427586	0.412365	0.365325	0.555456	0.48073	0.366491	0.353866	0.475253	0.623121	0.514097	0.486947	0.461354	0.510921	0.443731	0.609931	0.600375	0.47806	0.531368	0.651342	0.694957	0.6996	0.816925	0.64289	0.723284	0.720134	0.66024	0.721056	0.573493	0.777378	0.853948	0.758221	0.732437	0.818133	0.685017	0.650888	0.776492	0.792668	0.882893	0.866807	0.842355	0.817379	1.00966	1.00022	1.23752	1.28093	1.17188	1.20701	1.24485	1.23314	1.37212	1.4618	1.38374	1.58362	1.5714	1.43397	1.74298	1.52923	1.75309	1.58658	1.55885	1.5745	1.34529	1.32736	1.75082	1.34929	1.50542	1.52016	1.31041	1.49213	1.41481	1.34144	1.45567	1.41521	1.47215	1.49876	1.4376	1.58164	1.9908	1.6072	1.71724	1.6291	1.77573	1.56629	1.39517	1.67518	1.45278	1.44254	1.44117	1.43139	1.74449	1.46253	1.56967	1.65482	1.6169	1.53633	1.58571	1.50756	1.54129	1.48634	1.49268	1.38257	1.37736	1.35907	1.51282	1.37939	1.26242	1.46158	1.41229	1.33412	1.21091	1.39686	1.16883	1.4163	1.22924	1.23888	1.12609	1.26632	1.26565	1.28869	1.06509	1.28763	1.13384	1.09851	1.08835	1.06455
424.8	0.0578089	0.0352728	-0.0155092	-0.0940907	0.0133848	-0.0233173	0.0627461	0.0808636	-0.010076	-0.0340448	-0.0453577	0.0014726	0.037333	0.3762	0.475644	0.254671	0.223428	0.226264	0.200704	0.293474	0.27862	0.298554	0.419142	0.29083	0.201437	0.280405	0.293159	0.245624	0.314356	0.2419	0.394793	0.333962	0.235753	0.34416	0.243197	0.30722	0.329073	0.218998	0.227649	0.124211	0.301771	0.363123	0.381321	0.372779	0.343305	0.296978	0.218432	0.323785	0.372692	0.385937	0.380186	0.321416	0.387798	0.447457	0.487682	0.276662	0.326333	0.308802	0.421227	0.244573	0.299659	0.486948	0.478987	0.462556	0.299958	0.338512	0.4027	0.394946	0.36089	0.538555	0.388346	0.491689	0.562667	0.512823	0.393056	0.361171	0.419303	0.641215	0.57189	0.526405	0.544972	0.557496	0.442078	0.606966	0.655186	0.641756	0.624556	0.700554	0.714551	0.758098	0.870188	0.702988	0.810385	0.779211	0.747837	0.780316	0.679302	0.882775	0.968606	0.865994	0.789704	0.968111	0.766595	0.870173	0.896694	0.800542	0.891214	0.912893	0.901199	1.01081	1.09327	1.07574	1.4376	1.51821	1.37465	1.32309	1.56956	1.46428	1.70083	1.60824	1.61684	1.69997	1.88931	1.59702	2.00306	1.77163	2.02867	1.71258	1.88871	1.74722	1.57349	1.56118	2.06204	1.67869	1.87104	1.7798	1.56369	1.73319	1.6363	1.54358	1.58275	1.67738	1.77008	1.74341	1.72303	1.79647	2.28116	1.90696	2.09904	1.96075	2.02186	1.87807	1.67607	1.99878	1.77492	1.66766	1.65747	1.70113	1.98405	1.69902	1.81805	1.96082	1.92171	1.74931	1.79635	1.8606	1.84526	1.82403	1.7328	1.60959	1.6527	1.69192	1.66945	1.51595	1.46303	1.71123	1.62653	1.63193	1.45524	1.63151	1.42529	1.61227	1.5543	1.53993	1.40995	1.46318	1.5041	1.4348	1.35274	1.4528	1.22831	1.30383	1.2608	1.35411
425.8	0.00832141	0.0974115	-0.00605696	-0.102444	0.0612586	-0.0606424	0.00942077	0.0908007	0.00952536	0.0198253	0.0392037	0.0110899	0.138729	0.436922	0.510502	0.380659	0.36711	0.340147	0.246076	0.401948	0.395383	0.335066	0.415071	0.2486	0.275983	0.329184	0.240714	0.235762	0.332397	0.397928	0.410905	0.309452	0.334589	0.407396	0.270332	0.239229	0.317706	0.226484	0.189335	0.24521	0.392627	0.303925	0.37174	0.476132	0.413844	0.311568	0.305506	0.369526	0.330958	0.448953	0.377735	0.370544	0.394749	0.491896	0.476116	0.360377	0.380255	0.367976	0.408961	0.343722	0.476721	0.571256	0.557442	0.530516	0.295684	0.440727	0.460372	0.537195	0.487939	0.543322	0.509692	0.551163	0.585498	0.512308	0.597281	0.435309	0.589993	0.701499	0.615325	0.549504	0.65329	0.699885	0.543012	0.686614	0.696583	0.646609	0.739769	0.795686	0.817766	0.85239	0.976666	0.881107	0.980036	0.939732	0.912492	0.882315	0.784751	1.00417	1.13491	0.93838	0.893066	0.979011	1.05244	0.971753	1.03357	0.994896	1.01415	1.18576	1.02672	1.1135	1.26189	1.28479	1.58331	1.84298	1.55194	1.53338	1.74882	1.71448	1.91911	1.92678	1.9691	2.12422	2.20846	1.95654	2.23855	2.22225	2.4356	2.07469	2.19932	2.15867	1.8864	1.88876	2.43924	2.03825	2.1175	2.16713	1.87279	2.11848	2.11035	1.87094	2.08291	2.10496	2.16938	2.14793	2.11504	2.15066	2.71361	2.28625	2.50659	2.39298	2.47626	2.33333	2.12941	2.6372	2.05408	2.09494	2.07946	1.96921	2.42422	1.95437	2.20905	2.38635	2.30687	2.11234	2.26497	2.23342	2.32315	2.08812	2.04226	1.92096	1.91789	2.05557	2.09043	1.97934	1.83223	2.1318	2.06289	1.89385	1.84031	2.07938	1.73951	1.98985	1.83629	1.79994	1.76749	1.85988	1.88459	1.84841	1.66332	1.82794	1.63382	1.58025	1.61879	1.65277
426.7	0.154263	0.106547	-0.0191561	-0.10911	-0.00463657	-0.116276	-0.0145461	0.0984821	0.0126031	0.055229	-0.0212001	-0.0792978	0.151477	0.416358	0.459507	0.402633	0.403574	0.423531	0.34084	0.308942	0.293826	0.354282	0.408595	0.303321	0.328921	0.32481	0.257507	0.259312	0.335798	0.36937	0.360013	0.326385	0.334558	0.351196	0.25253	0.299782	0.371368	0.303921	0.205988	0.267367	0.397432	0.386328	0.39482	0.369482	0.400482	0.345861	0.330154	0.397297	0.320711	0.3759	0.406864	0.403744	0.410516	0.512914	0.466213	0.326798	0.363875	0.351442	0.401999	0.320089	0.360457	0.477371	0.47174	0.461246	0.370138	0.417375	0.461969	0.548365	0.415178	0.53763	0.512197	0.602709	0.630371	0.597775	0.47529	0.42255	0.532718	0.769234	0.696921	0.647756	0.681609	0.781699	0.575856	0.796433	0.764091	0.726784	0.740655	0.898756	0.935494	0.890782	1.0328	0.889315	0.989701	1.03471	0.865875	0.956184	0.90957	1.10295	1.20207	1.08927	1.03444	1.01862	0.983401	1.07637	1.17838	1.10674	1.08415	1.18229	1.18097	1.27938	1.46416	1.43956	1.82822	1.9891	1.79365	1.79579	2.04279	1.89402	2.20997	2.31519	2.2254	2.47354	2.54659	2.14299	2.6448	2.52939	2.79263	2.54214	2.64761	2.34996	2.28121	2.17894	2.8491	2.27298	2.46275	2.43009	2.27251	2.47177	2.48503	2.2468	2.31022	2.45557	2.49984	2.61721	2.48938	2.63763	3.18631	2.68262	2.99737	2.86014	2.97745	2.74937	2.40028	2.95015	2.43975	2.38656	2.40943	2.38463	2.83081	2.37792	2.6829	2.70762	2.74639	2.58663	2.63612	2.61886	2.7787	2.49018	2.42031	2.25504	2.28129	2.44957	2.53937	2.3058	2.25886	2.49544	2.43113	2.204	2.17971	2.33061	2.04048	2.38416	2.18405	2.20629	2.07912	2.16842	2.25016	2.19028	1.94884	2.13978	1.88646	1.85059	1.89402	1.91709
427.7	0.0794777	0.0581246	-0.00469838	-0.0855757	-0.0153481	0.000717493	0.0314459	0.0134775	0.016786	-0.0239717	-0.0204781	-0.0191831	0.128709	0.452241	0.527938	0.374218	0.371851	0.308695	0.276042	0.335573	0.297195	0.40112	0.469168	0.305032	0.322706	0.360537	0.270386	0.295336	0.333999	0.378968	0.38713	0.33407	0.42607	0.428891	0.336011	0.356083	0.301719	0.24686	0.216571	0.303372	0.432364	0.36277	0.369674	0.452829	0.420159	0.329878	0.350533	0.342101	0.330179	0.388778	0.403952	0.388095	0.424011	0.552569	0.516999	0.442329	0.349541	0.383611	0.432056	0.328146	0.448873	0.578451	0.568319	0.550249	0.392808	0.412688	0.45461	0.557392	0.427234	0.578979	0.626959	0.651206	0.71632	0.69069	0.613166	0.547855	0.602016	0.83568	0.748447	0.640667	0.76088	0.804447	0.614162	0.822487	0.899201	0.892599	0.897152	1.00651	0.999073	1.0635	1.14943	1.02447	1.19306	1.16439	1.01795	1.04753	1.05747	1.22156	1.3184	1.2334	1.13812	1.20339	1.1474	1.24211	1.27365	1.1964	1.19863	1.38117	1.3484	1.27461	1.55406	1.62605	2.0607	2.27304	1.90927	2.01276	2.27262	2.32478	2.47819	2.62738	2.61379	2.92088	2.95748	2.62046	3.11881	2.92512	3.22865	2.93166	3.03223	2.89951	2.67405	2.71313	3.29882	2.81164	2.99553	2.90311	2.67126	2.88294	2.75969	2.69731	2.84814	2.95165	3.00516	3.05152	3.08878	3.03099	3.63651	3.17564	3.62119	3.37771	3.44755	3.36308	2.83431	3.4389	2.9036	2.82311	2.88636	2.84794	3.36741	2.93253	3.05544	3.27514	3.37543	3.09822	3.10351	3.02482	3.21042	2.96997	2.96491	2.61347	2.75059	3.00106	3.05609	2.68512	2.68932	2.9663	2.83543	2.67872	2.63196	2.82087	2.43102	2.81251	2.64331	2.58742	2.42139	2.60739	2.66779	2.5579	2.43273	2.49864	2.21153	2.1736	2.19856	2.38028
428.6	0.109348	0.011925	-0.0212079	-0.0759421	-0.0214345	0.00722043	-0.0198814	0.118768	-0.0679656	-0.0572126	-0.0924331	-0.0922	0.163946	0.509198	0.511093	0.335486	0.315193	0.323662	0.276773	0.315517	0.32276	0.431968	0.413503	0.296033	0.401347	0.326587	0.251724	0.360516	0.356023	0.356095	0.407588	0.373952	0.393251	0.353442	0.315047	0.349286	0.264694	0.271068	0.207729	0.329001	0.40042	0.394751	0.419184	0.387526	0.395126	0.317045	0.363127	0.385451	0.359956	0.4239	0.413734	0.388621	0.421097	0.546667	0.503053	0.422029	0.36369	0.443309	0.388553	0.333921	0.442502	0.478594	0.47527	0.469546	0.429579	0.47249	0.490056	0.586642	0.455723	0.650292	0.57242	0.634205	0.746162	0.678713	0.640402	0.636845	0.660643	0.870334	0.759014	0.772903	0.776673	0.838727	0.648565	0.886015	0.959895	0.893431	0.869465	1.00649	1.07414	1.10577	1.2076	1.06111	1.22891	1.16951	1.10814	1.13031	1.05237	1.34913	1.46709	1.38059	1.2351	1.2014	1.27812	1.31946	1.42545	1.35621	1.34539	1.50943	1.49215	1.44567	1.8097	1.75899	2.23823	2.51322	2.23631	2.26233	2.52663	2.49601	2.7142	2.84679	2.88204	3.22266	3.28276	2.87313	3.43292	3.28098	3.61845	3.31497	3.43712	3.28313	3.02853	2.96214	3.68287	3.11448	3.39419	3.36031	2.94366	3.30251	3.17446	3.0289	3.20823	3.2507	3.3849	3.53089	3.37626	3.42285	4.22987	3.67223	4.00444	3.7714	3.94788	3.72438	3.31946	3.87862	3.31957	3.22562	3.31744	3.24345	3.82942	3.30386	3.52743	3.73659	3.79573	3.4893	3.65036	3.46989	3.68497	3.34961	3.3092	3.09971	3.09642	3.42412	3.43642	3.0308	3.08366	3.36302	3.2814	3.07454	2.88433	3.23304	2.84079	3.3032	2.95182	2.9741	2.83611	2.97775	2.98838	2.83866	2.73284	2.94526	2.56719	2.55249	2.64964	2.68601
429.6	0.0423466	0.0123286	0.00984149	-0.129055	0.0234636	-0.0219304	0.00538058	0.152895	-0.0258142	0.02498	-0.125727	-0.0855108	0.182763	0.524372	0.491955	0.382648	0.394888	0.307734	0.286462	0.34719	0.304761	0.407291	0.42173	0.267705	0.394053	0.39306	0.313574	0.333816	0.350218	0.428451	0.404813	0.299736	0.401887	0.420265	0.345587	0.419932	0.376386	0.299922	0.251034	0.413877	0.469162	0.417257	0.406584	0.406595	0.388059	0.293258	0.434085	0.398172	0.374375	0.447358	0.512399	0.453153	0.453007	0.58527	0.549433	0.483964	0.411062	0.468873	0.464904	0.43507	0.527848	0.562957	0.554772	0.541169	0.430239	0.449007	0.544237	0.581771	0.556992	0.6693	0.588569	0.715607	0.788225	0.710485	0.611214	0.646149	0.735952	1.0218	0.922892	0.847065	0.865089	0.882532	0.807408	1.04573	1.06002	0.980984	0.958022	1.13358	1.20135	1.16199	1.38514	1.19171	1.38686	1.32298	1.17258	1.25931	1.18673	1.35864	1.55633	1.44724	1.32324	1.34707	1.3459	1.45505	1.5412	1.43173	1.39806	1.63604	1.58939	1.53929	1.88217	1.99491	2.49819	2.78201	2.37264	2.55672	2.7811	2.75121	3.10817	3.30474	3.17721	3.61816	3.59649	3.17378	3.74312	3.57182	4.0298	3.56312	3.78778	3.58572	3.42078	3.23272	4.13528	3.48392	3.73373	3.60164	3.35678	3.66531	3.63012	3.4266	3.67903	3.60829	3.73716	3.80262	3.82028	3.91592	4.76384	4.08986	4.51023	4.26482	4.45163	4.19088	3.6266	4.36413	3.73778	3.5522	3.6779	3.66179	4.27982	3.6821	3.90374	4.18435	4.25066	4.02036	4.0517	3.95547	4.14942	3.8109	3.69935	3.42424	3.50575	3.85152	3.84753	3.49681	3.4668	3.82811	3.65834	3.36158	3.31394	3.63415	3.13375	3.62577	3.3826	3.36081	3.19	3.34934	3.42445	3.239	3.06195	3.33014	2.84454	2.85283	3.00987	3.0567
430.5	0.0284366	0.0149248	0.0826315	-0.0979938	0.016635	-0.062676	-0.0240536	0.0788672	-0.0253884	-0.00853457	-0.0934176	-0.054699	0.184003	0.597299	0.531957	0.478074	0.450461	0.392792	0.319844	0.371129	0.351975	0.475777	0.440803	0.37311	0.439853	0.421767	0.392827	0.398888	0.399369	0.435954	0.487069	0.359785	0.46348	0.42725	0.355629	0.468591	0.348857	0.324537	0.274555	0.439409	0.420915	0.456217	0.491086	0.504494	0.493393	0.403183	0.455499	0.400272	0.364183	0.486731	0.467225	0.465546	0.439888	0.603475	0.529944	0.486581	0.365228	0.508915	0.402447	0.396006	0.623366	0.663612	0.654522	0.639779	0.510997	0.514226	0.616922	0.654074	0.54299	0.677981	0.6082	0.646374	0.838458	0.735764	0.678276	0.673973	0.772186	1.08564	0.945724	0.835726	0.901247	0.938124	0.869504	1.01229	1.08437	1.05049	1.05459	1.19335	1.24883	1.25273	1.43055	1.24895	1.47543	1.3336	1.26471	1.29301	1.31574	1.49048	1.63667	1.49202	1.43998	1.46235	1.43806	1.4174	1.56341	1.58031	1.55437	1.68296	1.62925	1.66853	2.01285	1.99338	2.71747	2.91619	2.58434	2.57114	2.96629	2.93096	3.23642	3.39143	3.33099	3.84797	3.83787	3.28027	4.05495	3.85887	4.29833	3.83953	4.0301	3.81552	3.61551	3.39196	4.34213	3.72385	3.98502	3.87853	3.49029	3.87018	3.81587	3.63069	3.74744	3.90084	4.01734	4.14397	4.05497	4.10548	4.95453	4.36852	4.78681	4.63927	4.74653	4.37256	3.92613	4.65661	3.91588	3.83474	4.00153	3.84125	4.66402	3.92051	4.2073	4.46829	4.52462	4.31853	4.36103	4.13532	4.47344	3.9852	4.02146	3.67838	3.72822	4.08	4.01844	3.70304	3.68634	4.00793	3.93737	3.60304	3.7226	3.87565	3.40073	3.96108	3.58374	3.60802	3.47647	3.59264	3.60049	3.50712	3.2907	3.47997	2.95561	3.02733	3.17905	3.24503
431.5	0.095121	0.000778335	0.00476733	-0.110088	0.0228747	0.030587	0.0563572	0.102792	-0.0248794	0.0579077	-0.0385489	0.0187813	0.195682	0.727881	0.569218	0.386956	0.425153	0.334117	0.453028	0.355074	0.364326	0.529325	0.421	0.381486	0.370784	0.390672	0.356216	0.367524	0.415996	0.457883	0.450056	0.388841	0.471801	0.358438	0.376081	0.452202	0.326889	0.352686	0.302645	0.422769	0.487211	0.485976	0.553019	0.488524	0.503168	0.395179	0.411377	0.407328	0.440475	0.463634	0.447852	0.423803	0.52924	0.577242	0.596201	0.508984	0.389778	0.495079	0.498098	0.513275	0.638427	0.649224	0.644349	0.636624	0.562008	0.553811	0.603613	0.696885	0.62112	0.705	0.692304	0.775582	0.825541	0.773224	0.735524	0.699436	0.808955	0.900322	0.929208	0.869468	0.903451	1.01966	0.83792	1.0389	1.07094	1.04069	1.0506	1.2008	1.24882	1.26813	1.45572	1.27465	1.43278	1.44021	1.32675	1.32278	1.31307	1.45627	1.59111	1.47192	1.4162	1.50796	1.52778	1.48491	1.66215	1.54135	1.51866	1.70845	1.72382	1.77479	1.98507	2.12537	2.66773	2.97518	2.64022	2.66511	3.00243	2.99525	3.28584	3.43768	3.42658	3.89736	3.94043	3.42806	4.10444	3.90673	4.31769	4.04078	4.04395	3.99187	3.73751	3.56046	4.42783	3.83098	4.06062	4.00523	3.55032	3.9744	3.88491	3.70024	3.90251	4.05354	4.18059	4.25675	4.20487	4.15272	5.13248	4.39894	4.94702	4.59041	4.87868	4.54196	4.01226	4.79866	4.00886	3.92671	4.05099	3.9564	4.68977	4.07554	4.3248	4.48941	4.62813	4.38418	4.44517	4.27	4.57243	4.03717	4.07863	3.84186	3.79441	4.30657	4.14129	3.733	3.8434	4.19073	4.09513	3.70955	3.64697	3.97565	3.47613	4.0232	3.62273	3.65557	3.47492	3.65546	3.73866	3.56963	3.29605	3.60867	3.16635	3.13674	3.25777	3.35456
432.4	0.0777299	0.0480654	0.00471968	-0.111323	0.00561565	-0.0112851	0.0122029	0.0709073	-0.0100992	-0.0171786	-0.155741	-0.0183563	0.205317	0.740524	0.640867	0.491517	0.417447	0.484501	0.538689	0.457312	0.35244	0.538788	0.462126	0.336565	0.442302	0.41109	0.374853	0.409427	0.454475	0.490722	0.45498	0.444118	0.526401	0.412518	0.417322	0.459817	0.327113	0.315479	0.250056	0.528939	0.493734	0.537728	0.497055	0.527924	0.494729	0.384677	0.536474	0.48565	0.473671	0.55018	0.528361	0.46949	0.52641	0.662358	0.489083	0.46284	0.38279	0.525255	0.497107	0.407098	0.644903	0.652529	0.639383	0.619231	0.495153	0.591556	0.598181	0.667341	0.583251	0.697774	0.640756	0.749642	0.85877	0.802061	0.711627	0.675729	0.781727	1.01493	1.02687	0.863665	0.876446	0.942866	0.836481	1.07785	1.12746	1.09248	1.06084	1.1882	1.29649	1.26983	1.46737	1.29286	1.42027	1.44255	1.29363	1.3196	1.28395	1.55761	1.63837	1.45391	1.39751	1.50585	1.43667	1.50157	1.61831	1.53988	1.54237	1.77204	1.71807	1.6878	1.96377	2.0559	2.65457	2.88856	2.61238	2.60914	2.91561	2.97968	3.20085	3.32305	3.35007	3.85061	3.89365	3.37657	4.04225	3.8995	4.30776	3.86953	4.06328	3.86603	3.62898	3.47481	4.44497	3.70978	4.00099	3.97051	3.52863	3.8768	3.90002	3.65984	3.85919	4.0085	4.14222	4.29418	4.22054	4.15814	5.04621	4.3514	4.86002	4.63246	4.78987	4.42331	4.03107	4.81294	4.03674	3.90996	4.05337	3.99714	4.63746	3.91477	4.27768	4.5017	4.59961	4.2785	4.35392	4.21297	4.4292	4.01951	4.04673	3.75896	3.72519	4.23518	4.13136	3.79393	3.78684	4.10096	4.05429	3.63015	3.66471	3.9279	3.46085	3.99336	3.57923	3.6449	3.45741	3.58173	3.6293	3.68222	3.26083	3.56075	3.1215	3.10145	3.2567	3.36683
433.3	0.169638	0.0535479	-0.00523113	-0.134276	0.0315231	-0.0794408	0.00283597	0.00162026	-0.067032	0.0793013	0.0184705	0.0268582	0.243485	0.651888	0.5724	0.394192	0.450093	0.433233	0.536533	0.47096	0.446927	0.509072	0.4861	0.374983	0.52626	0.41168	0.339267	0.380933	0.414332	0.493088	0.406192	0.365899	0.557727	0.4231	0.374988	0.44313	0.392388	0.426728	0.272304	0.519296	0.542494	0.481011	0.43136	0.566711	0.469874	0.466155	0.460581	0.440295	0.450418	0.535436	0.517388	0.545899	0.530916	0.661585	0.564835	0.470539	0.463916	0.543949	0.451604	0.346381	0.651684	0.652624	0.645842	0.63567	0.577483	0.624343	0.615573	0.684168	0.575728	0.706079	0.700883	0.808202	0.810331	0.776808	0.762321	0.780437	0.840142	1.0105	0.935547	0.896749	0.944948	0.941552	0.811169	0.982724	1.10885	1.07463	1.09208	1.21055	1.2651	1.34594	1.45948	1.27484	1.42339	1.32451	1.28603	1.30824	1.25266	1.44415	1.56942	1.3957	1.36845	1.45455	1.41978	1.42461	1.5789	1.51014	1.49499	1.68567	1.61137	1.67452	1.96835	2.06259	2.5507	2.82072	2.51853	2.48795	2.86698	2.85724	3.12404	3.25462	3.28653	3.69344	3.66168	3.22059	3.81226	3.76108	4.12344	3.76916	3.88312	3.6699	3.55635	3.30714	4.21264	3.59272	3.8607	3.77448	3.39119	3.73261	3.63338	3.51842	3.73084	3.88513	3.94144	4.04212	3.85512	4.03621	4.85853	4.16447	4.62888	4.44886	4.59817	4.26924	3.87719	4.54977	3.87482	3.71461	3.78077	3.79955	4.43703	3.78161	4.0902	4.34369	4.34156	4.03039	4.22103	4.06679	4.37644	3.89906	3.88929	3.55428	3.66047	4.04585	3.98378	3.54672	3.659	3.98979	3.86576	3.52269	3.51531	3.78078	3.26781	3.7696	3.52179	3.46023	3.32831	3.54086	3.56287	3.46784	3.19682	3.4565	2.9648	2.98781	3.02241	3.16604
434.3	0.123201	0.0170638	-0.0356882	-0.0644907	-0.0182585	0.00628042	0.012437	0.0109827	-0.0531362	-0.0249431	-0.0790188	-0.0083078	0.203126	0.755337	0.480834	0.472225	0.509109	0.383717	0.365679	0.493345	0.367822	0.566528	0.459976	0.342893	0.425351	0.411689	0.399969	0.439035	0.339188	0.406273	0.467688	0.323014	0.520687	0.325095	0.441181	0.474855	0.345752	0.370193	0.267925	0.413018	0.435553	0.495922	0.484987	0.441178	0.468248	0.405237	0.501017	0.494931	0.466965	0.559506	0.502704	0.435055	0.530914	0.722181	0.463003	0.442093	0.342021	0.588923	0.470923	0.383108	0.619841	0.615213	0.602926	0.584901	0.481895	0.569072	0.585091	0.598531	0.561316	0.645802	0.618241	0.757832	0.819046	0.688942	0.628841	0.609815	0.790146	0.935973	0.87046	0.758639	0.916522	0.916784	0.771439	0.94153	0.994568	0.98816	0.965859	1.11881	1.14223	1.12126	1.26856	1.20389	1.30464	1.26105	1.13155	1.22576	1.18598	1.37366	1.50477	1.32875	1.26517	1.39181	1.37961	1.31911	1.43078	1.4191	1.3841	1.55718	1.58113	1.48557	1.79585	1.80789	2.41965	2.63754	2.3221	2.31808	2.6637	2.53839	2.93618	3.03165	2.97417	3.40357	3.44157	3.14714	3.63805	3.49209	3.89135	3.46856	3.68538	3.50931	3.2747	3.02447	3.90637	3.31995	3.60149	3.58434	3.18023	3.51053	3.41553	3.243	3.44705	3.54706	3.72679	3.76502	3.71001	3.70489	4.40865	3.90025	4.28253	4.10232	4.25726	3.92516	3.56223	4.23084	3.557	3.46399	3.49586	3.49074	4.1422	3.5259	3.84728	4.03318	4.08041	3.84943	3.86356	3.68789	3.9613	3.59836	3.64281	3.37285	3.29644	3.72997	3.64145	3.33541	3.34365	3.61631	3.58146	3.32588	3.20106	3.45593	2.96253	3.615	3.18948	3.23484	3.05442	3.24744	3.23595	3.20007	2.94485	3.18537	2.74417	2.75408	2.86367	2.88738
435.2	0.029153	0.0223091	-0.0341135	-0.0998859	0.00885003	-0.0197279	-5.47345e-05	0.0304823	-0.0604069	-0.0135567	-0.0854649	0.0188197	0.234269	0.669446	0.708942	0.465663	0.555311	0.411932	0.461971	0.46085	0.43192	0.634078	0.434742	0.430256	0.45946	0.452262	0.414566	0.453148	0.354291	0.512618	0.52785	0.330067	0.491386	0.370197	0.402329	0.477062	0.366615	0.355853	0.283336	0.571755	0.503975	0.480634	0.59695	0.614572	0.550302	0.372213	0.542005	0.419048	0.465018	0.508746	0.560876	0.539425	0.574391	0.712403	0.478897	0.556564	0.391535	0.659026	0.472672	0.457738	0.635669	0.629835	0.615574	0.595039	0.47014	0.592307	0.67006	0.654704	0.673508	0.729836	0.702062	0.739431	0.818135	0.734522	0.700018	0.59996	0.790916	0.952544	0.908749	0.780776	0.85273	0.910291	0.781294	1.0033	1.01457	0.967146	0.978133	1.15102	1.11384	1.12283	1.27947	1.15978	1.30365	1.25857	1.10106	1.12707	1.20743	1.42488	1.451	1.27609	1.24641	1.29403	1.28783	1.28414	1.36619	1.35833	1.32016	1.50733	1.47569	1.53657	1.70153	1.79989	2.25046	2.49958	2.19564	2.27208	2.52203	2.48602	2.72571	2.7911	2.83561	3.20892	3.23567	2.83717	3.35756	3.19526	3.54957	3.2231	3.43689	3.18373	2.94138	2.91599	3.67977	3.09352	3.36961	3.26131	2.84821	3.22808	3.13365	2.95947	3.18094	3.28848	3.39842	3.47279	3.37708	3.35734	4.17548	3.56994	3.95575	3.7915	3.97692	3.69147	3.24164	3.9106	3.3206	3.19422	3.26143	3.1872	3.76301	3.25666	3.46793	3.72684	3.7493	3.49362	3.55913	3.43337	3.67533	3.30884	3.31674	3.02604	3.02842	3.43771	3.49803	3.11394	3.05625	3.33821	3.26034	2.95449	3.0118	3.13245	2.77585	3.2015	2.97013	2.9823	2.8224	3.004	3.05687	2.91582	2.7042	2.96666	2.50451	2.48903	2.55534	2.71278
436.2	0.100075	0.0300785	-0.0320364	-0.0724497	-0.0140374	-0.035003	-0.025345	0.0132897	-0.0454897	-0.02004	-0.113427	-0.00132393	0.222921	0.643849	0.693598	0.50919	0.514959	0.446689	0.409148	0.421109	0.404744	0.606064	0.455532	0.441517	0.537654	0.383327	0.415322	0.404141	0.416825	0.508914	0.446041	0.393355	0.545481	0.308158	0.372589	0.563868	0.419531	0.437724	0.268658	0.513921	0.405661	0.518673	0.560417	0.56625	0.471572	0.374517	0.505721	0.390087	0.537274	0.573343	0.521699	0.480395	0.558712	0.72331	0.472387	0.482055	0.458864	0.555532	0.55182	0.497388	0.686758	0.678183	0.658786	0.631384	0.461624	0.501059	0.564129	0.686904	0.57045	0.653907	0.604781	0.717689	0.730837	0.716156	0.64484	0.633745	0.707676	0.908104	0.818319	0.745686	0.833565	0.848843	0.6456	0.912767	0.947941	0.876962	0.861063	1.02804	1.07248	1.04217	1.2029	1.12048	1.26327	1.17308	1.0896	1.07873	1.08599	1.31947	1.37303	1.24436	1.16332	1.18043	1.22906	1.18067	1.2516	1.24812	1.25722	1.44293	1.34404	1.31368	1.56152	1.57807	2.00054	2.28209	1.97832	1.96261	2.25209	2.21115	2.39884	2.53339	2.51505	2.91992	2.88351	2.56345	3.03169	2.89241	3.20188	2.86037	3.01022	2.88783	2.71881	2.574	3.25816	2.73946	2.96999	2.97577	2.63395	2.91917	2.7694	2.6864	2.85231	2.93169	3.05586	3.15551	2.98143	3.10742	3.64824	3.24983	3.62934	3.34927	3.51747	3.23802	2.83395	3.40493	2.99045	2.91423	2.89729	2.88887	3.37041	2.95183	3.20239	3.32079	3.39377	3.09797	3.1921	3.06317	3.17995	2.98735	3.04899	2.75538	2.74338	3.04256	3.0245	2.7369	2.70639	3.02057	2.91967	2.72029	2.63364	2.86542	2.5079	2.91385	2.66504	2.71022	2.53292	2.6982	2.75131	2.57621	2.43381	2.6661	2.23959	2.3159	2.35083	2.46119
437.1	0.107147	-0.0410358	-0.00876206	-0.0909956	-0.00595544	-0.039472	-0.0068571	-0.103368	-0.0583504	-0.000200139	-0.119047	-0.125595	0.287874	0.693621	0.745439	0.525541	0.489897	0.503939	0.580994	0.493236	0.431543	0.598711	0.481472	0.444956	0.492619	0.408877	0.393292	0.506448	0.466519	0.506701	0.43864	0.439434	0.527997	0.401121	0.357267	0.498033	0.37124	0.364667	0.325321	0.554325	0.541869	0.568038	0.543799	0.564339	0.499995	0.398942	0.490383	0.412409	0.534904	0.561867	0.483562	0.543126	0.588341	0.686779	0.558428	0.540492	0.483308	0.634131	0.49037	0.530274	0.686396	0.681693	0.671668	0.657731	0.575121	0.601404	0.625325	0.640689	0.603792	0.730612	0.643397	0.746822	0.757439	0.666725	0.63883	0.602105	0.760328	0.91801	0.805573	0.768175	0.818029	0.891608	0.732701	0.844336	0.905651	0.961664	0.924058	0.992187	1.02391	1.02969	1.16442	1.10101	1.2008	1.13447	1.02952	1.04152	1.03605	1.1892	1.28508	1.1687	1.15293	1.19838	1.13772	1.15122	1.23745	1.18401	1.19225	1.34561	1.29498	1.32211	1.37431	1.53489	1.90594	2.10554	1.8426	1.84251	2.08817	2.03344	2.3188	2.29895	2.36905	2.55813	2.73314	2.32891	2.72775	2.62157	2.83049	2.6827	2.72034	2.60415	2.42827	2.26901	2.97246	2.47158	2.63725	2.69461	2.35274	2.56383	2.61091	2.45963	2.53639	2.56615	2.75955	2.75085	2.78656	2.77063	3.34587	2.93354	3.17926	3.08057	3.15807	2.94347	2.58916	3.0752	2.71557	2.5396	2.69819	2.59854	3.02433	2.63453	2.81677	2.90672	2.9872	2.81968	2.84126	2.8086	2.90553	2.6421	2.61163	2.41012	2.45902	2.69287	2.74913	2.5115	2.47863	2.71632	2.64119	2.45208	2.30611	2.57002	2.23765	2.60752	2.36796	2.45394	2.28913	2.45602	2.41634	2.34193	2.17752	2.39436	1.98347	2.09194	2.10539	2.15271
438.1	0.0702064	-0.0283757	-0.0192026	-0.0715327	-0.000932656	0.0619755	0.0683583	0.0218651	0.0248301	-0.0248799	-0.119782	-0.0166013	0.33208	0.694481	0.768455	0.571967	0.526018	0.506539	0.531801	0.476714	0.469036	0.657281	0.496149	0.443712	0.507852	0.379087	0.390567	0.465746	0.426164	0.488626	0.456074	0.418716	0.580555	0.426368	0.478564	0.513812	0.371139	0.372842	0.359015	0.559301	0.494302	0.613335	0.66626	0.624646	0.499952	0.461453	0.561031	0.49496	0.546323	0.573546	0.538392	0.610035	0.632206	0.677841	0.543548	0.557968	0.48037	0.571204	0.483992	0.559287	0.66339	0.660752	0.65544	0.648178	0.609557	0.611652	0.603455	0.652974	0.533013	0.712151	0.666917	0.737989	0.786231	0.721259	0.631531	0.613538	0.712559	0.904423	0.782382	0.692016	0.79665	0.803458	0.735632	0.866947	0.867194	0.913973	0.876541	0.996163	0.994632	1.00179	1.15066	1.02711	1.10927	1.07937	1.01192	0.999537	1.00568	1.21051	1.30232	1.14655	1.13828	1.16194	1.03934	1.02753	1.18604	1.16144	1.1809	1.30251	1.23897	1.24292	1.38341	1.47059	1.75603	1.95691	1.6968	1.7226	1.93426	1.83007	2.06814	2.08595	2.10149	2.40604	2.38919	2.08162	2.53736	2.37893	2.68894	2.37858	2.43073	2.36668	2.18393	2.14107	2.60195	2.21712	2.37842	2.32842	2.17664	2.26496	2.24585	2.16935	2.27953	2.33499	2.4662	2.46561	2.32433	2.36696	3.05161	2.54983	2.83235	2.63349	2.77578	2.64882	2.31088	2.76047	2.44647	2.23465	2.31995	2.34348	2.74549	2.35352	2.53133	2.63229	2.70959	2.45407	2.52563	2.57266	2.67284	2.37358	2.37282	2.1959	2.25061	2.47956	2.4005	2.21969	2.18896	2.43189	2.27061	2.24074	2.09809	2.28746	2.00998	2.29732	2.06571	2.10211	2.05228	2.16843	2.22681	2.16129	1.8997	2.07351	1.86327	1.81936	1.83306	1.94257
439	0.0728153	0.0239484	-0.00969605	-0.0665331	-0.0012704	0.0231647	0.0760571	-0.0366408	-0.100464	-0.0367522	-0.0880183	-0.0340798	0.324789	0.718402	0.794787	0.554995	0.498707	0.5101	0.584973	0.523544	0.512808	0.617327	0.483555	0.505897	0.492973	0.470303	0.45728	0.404818	0.446686	0.561554	0.470347	0.403563	0.510778	0.406499	0.470416	0.557426	0.443676	0.418152	0.433184	0.556813	0.524341	0.533628	0.577974	0.591603	0.506712	0.439324	0.521758	0.48646	0.540422	0.605256	0.617251	0.611248	0.66912	0.673032	0.564356	0.581332	0.539223	0.59385	0.537835	0.57272	0.727978	0.717277	0.696685	0.668927	0.533163	0.610028	0.605338	0.627308	0.558004	0.694984	0.627769	0.669429	0.758112	0.700662	0.610113	0.618988	0.709415	0.860709	0.823371	0.721405	0.775042	0.768157	0.658067	0.825368	0.855867	0.811527	0.757131	0.921604	0.968948	0.99323	1.07697	0.962659	1.05688	1.00866	0.923312	0.994444	0.959261	1.14636	1.216	1.05084	1.03093	1.09496	0.992841	0.997895	1.16372	1.07387	1.04442	1.20258	1.07093	1.16577	1.27761	1.2616	1.57983	1.77775	1.50935	1.6654	1.70916	1.69734	1.88355	1.95546	1.94958	2.11154	2.15214	1.92044	2.15076	2.18288	2.39586	2.20785	2.2545	2.17947	1.89372	1.85219	2.43137	1.92556	2.17796	2.05842	1.81965	2.05962	2.13001	1.92323	1.97301	2.10947	2.11717	2.23261	2.16535	2.16748	2.72782	2.34104	2.5646	2.40679	2.53136	2.24115	1.99859	2.52805	2.1945	2.05257	2.07994	2.03407	2.38414	2.09598	2.2573	2.30167	2.33156	2.1837	2.24223	2.30529	2.35672	2.12209	2.1011	1.97036	1.95895	2.21761	2.14201	1.85525	1.90813	2.10988	2.10537	1.92102	1.83116	2.00239	1.79284	2.11912	1.91757	1.83885	1.82828	1.8559	1.92668	1.7915	1.68181	1.89505	1.64825	1.64657	1.62281	1.68392
440	0.0998223	-0.0156642	-0.0644685	-0.0619958	0.00662859	-0.0394743	0.0216426	-0.0777572	0.00311059	-0.0848567	-0.147879	-0.0721115	0.255577	0.77013	0.758767	0.548268	0.515134	0.477893	0.527562	0.468752	0.521201	0.616599	0.468915	0.435242	0.463958	0.434482	0.451593	0.508645	0.575736	0.57795	0.402225	0.44126	0.501981	0.380562	0.423715	0.414156	0.396073	0.386111	0.435154	0.543788	0.526273	0.542852	0.543699	0.593915	0.544413	0.427953	0.47689	0.458833	0.535636	0.548191	0.51379	0.550877	0.646383	0.572683	0.493015	0.520686	0.568604	0.581817	0.461418	0.549759	0.639253	0.630615	0.614712	0.593587	0.487641	0.583422	0.668854	0.658653	0.54402	0.644235	0.571234	0.714714	0.745525	0.591413	0.553029	0.557446	0.632935	0.778243	0.731632	0.691192	0.711605	0.724092	0.591549	0.765922	0.803241	0.829628	0.818162	0.860184	0.843762	0.963286	1.03601	0.946268	1.04406	0.958523	0.894271	0.906681	0.876503	1.05224	1.07448	0.952585	0.937185	0.989447	0.925783	0.9369	1.04514	0.985793	0.96926	1.07522	1.089	1.10516	1.24347	1.12001	1.48582	1.64422	1.37689	1.40458	1.71434	1.6015	1.65976	1.77269	1.73422	1.99716	1.97254	1.67991	2.05164	1.87385	2.16082	1.85688	2.00427	1.92076	1.74019	1.62435	2.10868	1.74112	1.94833	1.80984	1.75152	1.79218	1.8505	1.69937	1.84142	1.80808	1.93666	1.95164	1.9242	1.92278	2.40066	2.01796	2.28159	2.07605	2.19092	2.05541	1.82094	2.16673	1.89715	1.79357	1.74618	1.82627	2.19836	1.85462	1.91298	2.09846	2.08113	1.90318	2.03391	2.01911	1.95929	1.8476	1.89637	1.63447	1.7196	1.92011	1.87227	1.76272	1.74984	1.90826	1.8358	1.70819	1.5966	1.79031	1.54318	1.78356	1.68229	1.5925	1.56161	1.71236	1.70828	1.59738	1.49314	1.60487	1.37853	1.38828	1.34276	1.40457
440.9	0.0872345	0.0637808	0.0164235	-0.0477545	-0.0290681	-0.121805	0.0238694	-0.0323871	-0.0118933	-0.0389475	-0.104858	-0.00972218	0.310049	0.79683	0.777062	0.624048	0.585902	0.548908	0.588196	0.515259	0.576427	0.620847	0.468608	0.467166	0.473374	0.425887	0.477238	0.525451	0.536793	0.535593	0.441577	0.489921	0.520096	0.469041	0.544848	0.533354	0.464699	0.443549	0.550662	0.604279	0.557159	0.604024	0.651173	0.648835	0.527913	0.551553	0.582224	0.551323	0.591484	0.625701	0.612705	0.59547	0.693709	0.663403	0.578012	0.500693	0.524251	0.607877	0.533643	0.615586	0.70422	0.694103	0.676131	0.652553	0.535641	0.591456	0.614298	0.633656	0.626284	0.659988	0.642531	0.680157	0.756151	0.68843	0.650889	0.573069	0.709825	0.829091	0.78262	0.718827	0.760623	0.805461	0.661912	0.855189	0.830518	0.751794	0.823548	0.845227	0.913755	0.900516	1.02787	0.946139	1.00487	1.00415	0.922577	0.908159	0.897334	1.01695	1.10838	1.01864	0.961612	0.971312	0.99174	0.935973	1.03571	1.01449	1.00869	1.11386	1.07027	1.0689	1.22548	1.11133	1.45212	1.52426	1.26651	1.3755	1.58689	1.43738	1.60339	1.63127	1.66261	1.89857	1.8453	1.63118	1.94735	1.77723	2.03881	1.81148	1.83715	1.79622	1.53745	1.59025	2.01443	1.65695	1.80604	1.75966	1.56964	1.73042	1.64065	1.53977	1.60679	1.57049	1.80973	1.79031	1.6761	1.85	2.19893	1.87714	2.04678	1.98443	2.01266	1.87342	1.60921	2.09375	1.76375	1.66211	1.64708	1.64119	1.89599	1.71108	1.86843	1.96512	1.85511	1.75717	1.80477	1.81596	1.90534	1.74508	1.63423	1.57031	1.55379	1.69719	1.77204	1.59274	1.52193	1.71366	1.69128	1.60129	1.41711	1.64042	1.43715	1.61481	1.45636	1.51649	1.46545	1.55954	1.54256	1.53887	1.38668	1.52574	1.39149	1.32293	1.35428	1.34442
441.9	0.0744344	0.0331701	-0.0336075	-0.0381696	0.00907622	0.00325825	0.0550722	-0.0504502	-0.0353772	-0.0600183	-0.122806	-0.0507929	0.311686	0.853561	0.817271	0.643014	0.512416	0.504065	0.568424	0.481881	0.618045	0.570128	0.492038	0.488779	0.484765	0.483757	0.447737	0.455074	0.583358	0.604583	0.465471	0.556267	0.542183	0.443206	0.479299	0.444049	0.453317	0.385128	0.520788	0.572047	0.538561	0.611257	0.639543	0.608401	0.522144	0.58013	0.520757	0.487257	0.612193	0.604295	0.585783	0.582304	0.678753	0.655693	0.593874	0.516986	0.535407	0.53364	0.502968	0.583992	0.632655	0.624938	0.611708	0.594578	0.527754	0.586911	0.599226	0.634372	0.573963	0.667536	0.62423	0.76526	0.787464	0.668877	0.59446	0.611625	0.68946	0.834151	0.725452	0.657101	0.705146	0.74314	0.615766	0.825663	0.810586	0.747746	0.789918	0.918856	0.914239	0.907194	1.00142	0.894457	1.01271	0.953952	0.868431	0.866448	0.832206	1.0637	1.11855	1.00796	0.922762	0.944754	0.925201	0.87207	1.02704	0.92417	0.96423	1.08585	1.04363	0.976934	1.18279	1.07673	1.36542	1.41782	1.30857	1.29422	1.45048	1.35422	1.53844	1.44792	1.59529	1.74641	1.76427	1.49526	1.82395	1.69318	1.85764	1.63451	1.76874	1.71521	1.49187	1.38411	1.78805	1.52032	1.64362	1.51513	1.44689	1.51769	1.50609	1.40075	1.42142	1.48894	1.58036	1.6234	1.56573	1.60597	2.0256	1.73706	1.92164	1.76733	1.87502	1.65895	1.45701	1.79639	1.62254	1.54893	1.52075	1.56141	1.86453	1.54644	1.66079	1.70908	1.722	1.62233	1.61111	1.64762	1.67511	1.60682	1.59977	1.43913	1.40644	1.54763	1.63149	1.44593	1.43134	1.66534	1.46696	1.49913	1.29344	1.52905	1.34105	1.50115	1.372	1.32699	1.356	1.4349	1.45518	1.31771	1.28876	1.33414	1.17562	1.18214	1.09794	1.21622
442.8	-0.00517967	-0.0104596	-0.0190594	-0.0088049	0.0440293	-0.034316	0.0208764	-0.0724906	-0.0193107	-0.0251254	-0.0544816	0.0122589	0.393847	0.963152	0.808771	0.73971	0.660603	0.554877	0.574001	0.495345	0.673549	0.629015	0.459223	0.524309	0.57562	0.537094	0.558757	0.554184	0.574153	0.561966	0.444813	0.515845	0.523227	0.462424	0.572783	0.541322	0.461897	0.429716	0.621544	0.658288	0.588276	0.678881	0.647435	0.614883	0.500289	0.57797	0.55167	0.603267	0.624551	0.66894	0.636428	0.599432	0.725842	0.675718	0.627482	0.542258	0.606996	0.606377	0.547495	0.698259	0.759079	0.746862	0.726514	0.700458	0.584581	0.634888	0.655447	0.693523	0.624067	0.693891	0.635223	0.744936	0.737155	0.7062	0.628529	0.592755	0.720328	0.811259	0.782926	0.705668	0.77301	0.773035	0.670076	0.800282	0.779789	0.780823	0.823039	0.952562	0.935279	0.929063	0.998125	0.92347	1.00826	0.972608	0.88031	0.929341	0.90565	1.04141	1.09196	1.01356	0.962732	0.999318	0.990116	0.964529	1.07965	1.01988	1.04392	1.09229	1.06841	1.0704	1.15285	1.08264	1.3662	1.47012	1.29575	1.31857	1.4676	1.32896	1.51879	1.56371	1.54742	1.70942	1.66305	1.49991	1.71195	1.62749	1.88201	1.64307	1.71246	1.65083	1.41483	1.38081	1.76658	1.51706	1.5769	1.48914	1.43841	1.5234	1.49995	1.31866	1.42495	1.48249	1.58194	1.62295	1.53161	1.61694	1.98203	1.69355	1.92161	1.74123	1.78922	1.58777	1.42528	1.77684	1.6511	1.4201	1.45941	1.49461	1.66688	1.58154	1.64709	1.66408	1.66641	1.59187	1.57835	1.57383	1.66617	1.53557	1.54969	1.36967	1.40827	1.48336	1.54765	1.39409	1.3089	1.54705	1.50068	1.45271	1.27233	1.45486	1.28253	1.45356	1.36474	1.30009	1.35493	1.41328	1.42487	1.24177	1.25761	1.32918	1.14122	1.10602	1.08864	1.18525
443.7	0.0307322	0.0138917	-0.00891888	-0.0362585	-0.0137457	-0.0255932	-0.00162118	-0.0610233	-0.023038	-0.106864	-0.0315785	0.0211322	0.379223	1.01048	0.872912	0.726781	0.600085	0.596659	0.578518	0.50695	0.676733	0.643072	0.498254	0.509664	0.475861	0.497959	0.608589	0.538013	0.566791	0.581115	0.46026	0.57307	0.4882	0.471705	0.514413	0.48177	0.456438	0.364505	0.606422	0.567395	0.567438	0.621839	0.716465	0.64172	0.480339	0.565854	0.543614	0.575264	0.623915	0.618485	0.63508	0.636578	0.759246	0.668045	0.622583	0.573884	0.665652	0.577621	0.537693	0.699176	0.737806	0.728258	0.71277	0.693147	0.611201	0.656291	0.676596	0.687978	0.632225	0.739412	0.704028	0.721468	0.773819	0.717068	0.62648	0.610117	0.657076	0.847439	0.783467	0.714353	0.74577	0.742632	0.651133	0.814496	0.796227	0.805874	0.827032	0.86217	0.914071	0.922508	1.00906	0.897943	1.00652	0.959203	0.882245	0.848568	0.803236	1.01083	1.02664	0.954519	0.969634	0.970368	0.908668	0.891965	1.00224	0.923955	0.958688	1.06529	1.00918	0.987283	1.12837	1.07183	1.32442	1.45242	1.15219	1.22149	1.37492	1.34733	1.49351	1.47686	1.4833	1.6656	1.65483	1.42489	1.76112	1.56205	1.74599	1.56802	1.64924	1.57194	1.38262	1.37541	1.68544	1.39348	1.55543	1.54654	1.41898	1.48802	1.47745	1.34989	1.34687	1.4185	1.54304	1.53806	1.43181	1.48	1.89998	1.65294	1.77935	1.6009	1.71729	1.52898	1.33796	1.73285	1.51972	1.42336	1.35173	1.44352	1.62042	1.41784	1.57412	1.65965	1.57729	1.57708	1.52664	1.51212	1.4988	1.56424	1.45247	1.32029	1.32544	1.43798	1.45201	1.41687	1.32871	1.47217	1.39075	1.43859	1.24643	1.43764	1.22714	1.3541	1.28817	1.27157	1.24234	1.37225	1.36219	1.17218	1.20929	1.28668	1.13938	1.11377	1.05324	1.17493
444.7	0.0594716	0.0280092	-0.0291834	-0.0391483	-0.0240197	-0.0700674	0.0361356	-0.0771538	-0.00662652	-0.0833327	-0.088281	0.0498439	0.410247	1.08683	0.868189	0.766581	0.660994	0.591162	0.647574	0.543609	0.693847	0.603505	0.515662	0.511665	0.503971	0.482136	0.513905	0.543422	0.607609	0.572545	0.520809	0.568112	0.460956	0.439132	0.509347	0.482974	0.468533	0.422004	0.558519	0.574956	0.619126	0.764708	0.652118	0.635652	0.488738	0.575815	0.542349	0.551625	0.634834	0.648341	0.595955	0.612889	0.775671	0.650146	0.604576	0.594073	0.712514	0.546955	0.542068	0.670376	0.682571	0.675308	0.663838	0.649469	0.596942	0.667865	0.713135	0.687249	0.613267	0.694243	0.648224	0.79347	0.807934	0.727841	0.627136	0.62529	0.73465	0.864023	0.780933	0.727691	0.81036	0.798239	0.671184	0.757762	0.759269	0.778933	0.891359	0.935561	0.931578	0.946362	1.03373	0.970679	1.03841	0.979011	0.84927	0.881399	0.905912	1.04935	1.12193	0.977482	0.890223	0.993945	0.898976	0.898462	1.02504	0.96616	0.981963	1.06815	1.04401	1.019	1.1148	1.12063	1.34152	1.43243	1.28999	1.29095	1.36345	1.30798	1.46362	1.49432	1.47875	1.60523	1.60652	1.37011	1.72006	1.6125	1.75137	1.54275	1.6548	1.62294	1.4053	1.34559	1.67943	1.41634	1.54507	1.51808	1.40054	1.49444	1.42988	1.32078	1.41458	1.41485	1.46905	1.50231	1.40949	1.50589	1.9124	1.65722	1.76579	1.63746	1.63264	1.4906	1.30508	1.62328	1.47251	1.50566	1.44834	1.38059	1.66436	1.39978	1.51648	1.69436	1.55329	1.50491	1.5064	1.52289	1.59569	1.50439	1.47359	1.34314	1.38213	1.48161	1.50311	1.30182	1.2348	1.51282	1.40475	1.40142	1.23874	1.35999	1.18749	1.41528	1.2793	1.29622	1.28066	1.29705	1.35532	1.22466	1.17614	1.27207	1.05623	1.13327	1.09165	1.07431
445.6	0.0846938	0.00483887	-0.0749405	-0.073396	-0.00758971	-0.0152374	0.0364859	-0.0663046	-0.00660209	-0.179464	-0.0917416	0.0415519	0.382966	1.06161	0.919079	0.772025	0.623354	0.611148	0.55105	0.494814	0.727112	0.544594	0.559643	0.556512	0.543639	0.470487	0.547938	0.509723	0.642761	0.642169	0.554951	0.611135	0.500355	0.498294	0.613658	0.461632	0.4722	0.404491	0.63095	0.552121	0.522404	0.662747	0.630636	0.644194	0.494496	0.598767	0.546983	0.545425	0.652352	0.617184	0.678253	0.664142	0.7742	0.710507	0.665687	0.521758	0.609217	0.54261	0.530192	0.765432	0.776582	0.761026	0.737	0.707191	0.579715	0.623273	0.659251	0.679469	0.58632	0.646277	0.653472	0.738423	0.754789	0.679309	0.672058	0.646092	0.6662	0.843989	0.761754	0.692939	0.787151	0.721729	0.623445	0.813255	0.796093	0.789598	0.827538	0.903184	0.861567	0.896675	1.02322	0.956045	1.05346	0.928548	0.89375	0.901739	0.878385	1.04011	1.14201	1.00056	0.926591	0.968983	0.897609	0.923906	1.07043	0.965732	0.970495	1.04793	1.05446	0.998524	1.09344	1.16501	1.38929	1.50146	1.24656	1.28544	1.40142	1.33627	1.47656	1.45093	1.5192	1.69529	1.6396	1.4704	1.78501	1.65032	1.82774	1.60261	1.6634	1.56444	1.39024	1.36759	1.72205	1.47442	1.60984	1.51183	1.39265	1.48143	1.51448	1.3407	1.35545	1.41696	1.48429	1.57261	1.41477	1.5698	1.9371	1.64852	1.81345	1.65012	1.74927	1.62283	1.34131	1.69474	1.55858	1.45325	1.37147	1.42546	1.63542	1.41275	1.58338	1.71971	1.58353	1.56099	1.5546	1.6	1.58933	1.48343	1.44083	1.31646	1.40507	1.54612	1.52496	1.31853	1.32531	1.52372	1.44133	1.43418	1.20686	1.38113	1.26653	1.38615	1.34104	1.35801	1.20026	1.28832	1.36338	1.2362	1.20498	1.27985	1.07512	1.16685	1.05095	1.16818
446.6	0.0713107	-0.0298421	-0.0669589	-0.0139393	-0.016569	-0.0329824	0.0577926	-0.0558858	-0.0104004	-0.104501	-0.0985383	-0.0114763	0.357883	1.05743	0.91201	0.807928	0.599112	0.659828	0.655103	0.544505	0.689328	0.504459	0.516621	0.534154	0.536257	0.493759	0.576375	0.530715	0.541625	0.546954	0.473422	0.594104	0.5112	0.481055	0.663408	0.49118	0.569274	0.362024	0.667572	0.625471	0.585801	0.637885	0.708925	0.683576	0.52098	0.623344	0.563641	0.609024	0.625602	0.682966	0.677444	0.712679	0.851874	0.662096	0.686546	0.510662	0.706964	0.620724	0.543985	0.723562	0.721758	0.705634	0.681289	0.651392	0.558208	0.650184	0.676123	0.714237	0.639489	0.693986	0.693866	0.797583	0.81937	0.699193	0.644094	0.672646	0.747054	0.894782	0.790316	0.74515	0.784658	0.782266	0.679624	0.852796	0.90599	0.879502	0.845843	0.960242	1.00824	1.0291	1.0649	0.988723	1.1141	1.02626	0.936407	0.950295	0.879428	1.09945	1.15566	1.0206	0.969664	1.00121	0.944803	1.02382	1.09002	1.01846	1.02605	1.14587	1.10296	1.07486	1.16426	1.13028	1.37293	1.5248	1.36644	1.35113	1.51176	1.38596	1.5399	1.5666	1.58083	1.78824	1.77695	1.53553	1.86342	1.66632	1.88453	1.68441	1.76641	1.70451	1.49191	1.41964	1.9211	1.52381	1.67497	1.58921	1.37937	1.54982	1.59492	1.42105	1.46999	1.48941	1.62361	1.63597	1.62474	1.68455	2.08143	1.74099	1.92734	1.79879	1.86952	1.69352	1.49195	1.84797	1.60365	1.50494	1.56288	1.49174	1.78385	1.49321	1.62387	1.73624	1.73785	1.65097	1.70602	1.65871	1.7308	1.62517	1.612	1.4317	1.39916	1.58488	1.63509	1.44804	1.42897	1.61168	1.54154	1.55369	1.25485	1.49023	1.37337	1.40275	1.39985	1.32717	1.38533	1.43563	1.46971	1.26902	1.22342	1.33411	1.16069	1.21533	1.13772	1.21315
447.5	0.0389904	0.0131261	-0.0725547	-0.0400187	-0.0265187	-0.0248377	0.0866583	0.0140107	0.0342976	-0.0649275	-0.00786615	0.0625045	0.472059	1.05448	1.00816	0.852037	0.702885	0.615421	0.681779	0.582078	0.712674	0.623637	0.552608	0.590495	0.525593	0.490007	0.51093	0.546517	0.637951	0.577703	0.58628	0.71384	0.516088	0.528704	0.619312	0.564082	0.564396	0.391962	0.736707	0.566935	0.637208	0.714689	0.712745	0.653861	0.473141	0.653494	0.535875	0.6507	0.718067	0.634497	0.699835	0.699458	0.816905	0.620013	0.69268	0.518636	0.842502	0.603324	0.657799	0.816134	0.811199	0.797094	0.776198	0.750761	0.653943	0.692167	0.700857	0.714238	0.709571	0.768097	0.709861	0.863343	0.857734	0.697048	0.694947	0.729371	0.857741	0.970031	0.884316	0.808405	0.86015	0.857515	0.751421	0.925315	0.953025	0.90542	0.903332	0.977104	0.966359	1.01795	1.12806	1.0516	1.13272	1.05023	0.961497	1.01613	1.07192	1.17442	1.22119	1.08047	1.05591	1.07448	1.02167	1.07471	1.15293	1.00949	1.03875	1.18328	1.1887	1.16795	1.26238	1.24608	1.46482	1.62664	1.38993	1.50833	1.65104	1.47853	1.69519	1.69285	1.67994	1.86656	1.87056	1.62466	1.94188	1.8321	2.00042	1.81161	1.83248	1.90287	1.56042	1.56895	1.95214	1.60252	1.78055	1.63875	1.58843	1.70235	1.66799	1.54027	1.62958	1.65019	1.72017	1.75993	1.74021	1.75598	2.20239	1.88101	2.07729	1.99448	2.01642	1.88081	1.7155	2.02378	1.74719	1.67163	1.64465	1.67473	1.94603	1.67727	1.83405	1.85722	1.84668	1.76228	1.85557	1.7493	1.86104	1.73002	1.6969	1.60381	1.53808	1.69987	1.80143	1.5622	1.56502	1.75948	1.67402	1.65619	1.42461	1.6545	1.46551	1.65959	1.50391	1.51366	1.45308	1.51653	1.56373	1.45928	1.36481	1.4888	1.30059	1.28615	1.27291	1.40083
448.5	0.0255507	-0.00660531	-0.0565292	-0.000919364	-0.0435215	-0.0458745	0.0944866	0.044572	0.109721	-0.101881	-0.0341248	0.134478	0.459313	1.08358	1.04654	0.905298	0.722034	0.592978	0.689847	0.546794	0.837524	0.617027	0.515584	0.658548	0.555088	0.533821	0.594579	0.611497	0.688635	0.63266	0.485767	0.664512	0.598278	0.52365	0.682525	0.541311	0.544186	0.478306	0.74625	0.628644	0.647653	0.696081	0.710678	0.627348	0.594238	0.68452	0.559752	0.695295	0.774752	0.681626	0.656663	0.744052	0.90893	0.721869	0.715522	0.57291	0.780569	0.6337	0.593248	0.854446	0.847717	0.830624	0.805792	0.775845	0.686705	0.758102	0.758556	0.77026	0.726904	0.783088	0.745787	0.848303	0.861236	0.786161	0.772733	0.674963	0.865176	1.02743	0.90586	0.858434	0.905309	0.908996	0.818541	0.970622	0.971388	0.945725	0.95607	1.01755	1.09276	1.11236	1.14941	1.07017	1.19875	1.14413	1.06991	1.02593	1.00971	1.22821	1.24777	1.13708	1.14082	1.18882	1.12335	1.12769	1.24046	1.15099	1.16102	1.27445	1.26525	1.1823	1.28558	1.32242	1.61182	1.72805	1.50984	1.52893	1.68644	1.55147	1.76971	1.76331	1.79464	1.98815	1.98021	1.75464	2.09825	1.89415	2.18594	1.90481	1.99025	1.91189	1.67333	1.6824	2.16041	1.73752	1.94144	1.92195	1.62103	1.84833	1.74172	1.74071	1.67497	1.79699	1.85531	1.82914	1.88	1.95303	2.41802	1.98476	2.24598	2.08117	2.11733	1.94918	1.75619	2.10996	1.92525	1.7344	1.79202	1.73362	2.07818	1.77291	1.94358	2.04381	2.02062	1.96834	1.93011	1.92876	2.00083	1.84903	1.87221	1.71545	1.63412	1.83962	1.95117	1.77965	1.71728	1.86009	1.8445	1.77561	1.61033	1.73981	1.54581	1.74009	1.63529	1.62203	1.54661	1.67697	1.67742	1.6005	1.48885	1.61576	1.41007	1.43657	1.36039	1.47839
449.4	0.00615971	0.0209234	-0.046586	-0.0647568	-0.000349077	0.00824258	0.123389	0.0381972	0.0601241	-0.0380767	0.00707385	0.0414926	0.483666	1.12577	1.15949	0.936578	0.778167	0.683571	0.6822	0.614647	0.845332	0.644511	0.635998	0.68926	0.620896	0.50375	0.612437	0.641679	0.722953	0.639863	0.552907	0.637567	0.547291	0.620615	0.668743	0.569576	0.604082	0.558522	0.733116	0.661542	0.695782	0.795321	0.739281	0.719563	0.535004	0.80408	0.630611	0.635639	0.72012	0.726761	0.78249	0.756523	0.894157	0.740786	0.747713	0.616606	0.791969	0.652924	0.657584	0.87466	0.867391	0.850174	0.825569	0.796135	0.671483	0.713824	0.786528	0.775176	0.744215	0.849446	0.801655	0.887465	0.862634	0.799703	0.796538	0.745584	0.850971	1.05548	0.928676	0.867145	0.92011	0.925661	0.841234	0.961023	0.929225	0.963933	1.00605	1.10316	1.12334	1.12301	1.21025	1.12121	1.21592	1.14089	1.09334	1.09118	1.07824	1.30051	1.33364	1.20999	1.13832	1.15608	1.12707	1.15856	1.23645	1.13304	1.18279	1.32221	1.27393	1.29478	1.34393	1.35043	1.63971	1.8988	1.55605	1.57439	1.72787	1.56494	1.88967	1.84665	1.91235	2.07658	2.14228	1.77399	2.21911	2.05261	2.27654	1.96567	2.07481	2.03178	1.79733	1.80756	2.23823	1.84439	2.01913	2.00244	1.80375	1.91726	1.89243	1.77915	1.80912	1.91362	2.0244	2.00975	1.94576	2.01474	2.39431	2.17786	2.39252	2.20812	2.32968	2.11959	1.8371	2.25424	1.95995	1.9267	1.86962	1.87981	2.22205	1.93318	2.12361	2.1695	2.11617	2.04172	2.07493	2.0096	2.07408	2.00307	1.99038	1.79958	1.86057	1.9382	1.94988	1.80649	1.69784	2.00906	1.95422	1.85373	1.6929	1.8736	1.68543	1.79725	1.68691	1.74641	1.70045	1.79564	1.79677	1.69335	1.57813	1.76607	1.50365	1.51831	1.47207	1.57068
450.4	-0.0474018	-0.0331828	-0.0790672	-0.0245646	0.0629621	-0.0308795	0.0297436	0.00537957	0.0217435	-0.124263	-0.0469812	0.026563	0.481764	1.00973	1.12861	0.956644	0.746923	0.713944	0.625361	0.601463	0.814105	0.621387	0.537795	0.604674	0.565839	0.458183	0.581047	0.585079	0.679859	0.551721	0.530375	0.674126	0.540202	0.542364	0.664047	0.508605	0.524081	0.502333	0.706489	0.681311	0.706632	0.68939	0.717502	0.704996	0.581505	0.663063	0.626765	0.629198	0.759738	0.63446	0.63714	0.663432	0.825165	0.701593	0.642471	0.592956	0.768516	0.618947	0.635212	0.820853	0.814841	0.801518	0.7828	0.760602	0.693789	0.729213	0.754282	0.780661	0.719577	0.761205	0.762881	0.895165	0.882765	0.801383	0.777305	0.763583	0.86732	1.01979	0.933683	0.848631	0.882423	0.878803	0.816427	1.00557	0.993645	0.95576	0.970481	1.02233	1.10375	1.16496	1.19311	1.12367	1.23169	1.14723	1.08124	1.0601	1.07578	1.2443	1.28615	1.16738	1.13864	1.17365	1.09395	1.12828	1.20189	1.13743	1.18548	1.30398	1.25101	1.2481	1.41296	1.4433	1.70232	1.82237	1.54647	1.57134	1.7098	1.65692	1.86269	1.82595	1.92472	2.12407	2.07027	1.83065	2.17139	2.04015	2.26119	2.05901	2.12475	2.0613	1.79237	1.7136	2.33772	1.87734	2.04067	1.99332	1.86519	1.98987	1.91376	1.82687	1.93055	1.99019	1.99608	2.05796	1.99559	2.03315	2.48184	2.11489	2.44838	2.26451	2.24863	2.16817	1.90113	2.29672	2.02058	1.88781	1.94103	1.95528	2.25695	1.87999	2.07973	2.20917	2.1319	2.06891	2.07356	2.08916	2.16029	2.01521	2.02431	1.86167	1.81762	2.01933	2.03173	1.84853	1.80461	2.0373	1.9044	1.8915	1.67764	1.84306	1.66242	1.90955	1.77828	1.79011	1.68511	1.79202	1.84903	1.69469	1.67782	1.76254	1.50672	1.56769	1.45952	1.6108
451.3	-0.0269479	0.0353068	-0.0735731	0.00800523	-0.00833832	0.00254725	0.106401	0.0366186	0.00351391	-0.136105	-0.0163737	0.0776981	0.489155	1.04263	1.21635	0.942939	0.748353	0.728849	0.69618	0.574323	0.801972	0.598333	0.577798	0.651007	0.590439	0.563705	0.628075	0.656857	0.649679	0.646212	0.602509	0.631629	0.537731	0.600742	0.66388	0.520293	0.557464	0.562651	0.766046	0.701647	0.652544	0.745986	0.732018	0.692453	0.539939	0.680244	0.613249	0.751699	0.801258	0.708411	0.692869	0.79409	0.908234	0.748089	0.746951	0.684452	0.749079	0.696084	0.655331	0.856752	0.84932	0.83369	0.812043	0.786564	0.70782	0.752591	0.773682	0.786952	0.778311	0.829224	0.806319	0.911663	0.895037	0.809956	0.816757	0.780319	0.879105	1.07773	1.02006	0.909239	0.941875	0.901603	0.868042	1.04921	1.03308	0.980727	1.01291	1.12469	1.11747	1.18502	1.22759	1.18452	1.27207	1.15947	1.10893	1.10701	1.10131	1.2619	1.3291	1.24875	1.20506	1.24399	1.10278	1.15286	1.28556	1.16966	1.19036	1.35663	1.33945	1.27925	1.42819	1.35178	1.68639	1.91092	1.56725	1.65001	1.87894	1.70179	1.87156	1.97238	1.97951	2.14627	2.16006	1.90138	2.2513	2.18087	2.36057	2.11139	2.1431	2.11069	1.92031	1.89193	2.3931	2.00728	2.14931	2.09632	1.83292	1.96705	1.96351	1.89145	1.94456	1.9956	2.03342	2.11917	2.10116	2.09081	2.60234	2.19153	2.50267	2.29624	2.45035	2.20997	2.02122	2.30227	2.02739	1.96691	1.97241	1.97371	2.36268	1.99615	2.14063	2.28206	2.2393	2.14387	2.13607	2.15168	2.23654	2.07551	2.08152	1.87728	1.911	2.05307	2.06446	1.84505	1.86876	2.0568	2.01481	1.96473	1.75278	1.96401	1.80997	1.96938	1.80791	1.83753	1.85262	1.88429	1.88078	1.75537	1.67081	1.82773	1.57412	1.5917	1.6274	1.66831
452.3	0.0673611	0.0292549	-0.0342342	-0.038286	-0.0253551	-0.0080717	0.10664	0.033747	0.014756	-0.0899137	-0.0706408	0.097282	0.488985	1.02523	1.17201	0.960088	0.802151	0.737879	0.719308	0.645733	0.806015	0.630807	0.636349	0.629296	0.599738	0.54297	0.585145	0.640839	0.683383	0.613789	0.619555	0.690747	0.552514	0.636931	0.650942	0.560982	0.535969	0.558926	0.734222	0.69045	0.705895	0.797181	0.691005	0.660259	0.644984	0.729475	0.670366	0.72508	0.784927	0.742603	0.696299	0.789779	0.922826	0.74663	0.73113	0.689059	0.750228	0.646877	0.684339	0.874071	0.865003	0.84688	0.822155	0.793287	0.710786	0.768422	0.80234	0.814598	0.797729	0.821567	0.747124	0.843314	0.872637	0.865709	0.831631	0.781157	0.952606	1.05196	0.987069	0.920975	0.930186	0.902761	0.8661	1.03224	1.0416	0.985605	1.01044	1.14867	1.16362	1.20776	1.22837	1.18499	1.2946	1.18933	1.13353	1.12087	1.12112	1.29357	1.33219	1.19009	1.12788	1.23997	1.21388	1.2091	1.29611	1.19891	1.20402	1.35229	1.36022	1.35071	1.41491	1.41591	1.80396	1.88361	1.65899	1.69195	1.82117	1.7553	1.89753	1.93086	1.97541	2.1502	2.15329	1.90606	2.22568	2.1508	2.39745	2.05764	2.19372	2.16846	1.91027	1.85778	2.31046	1.97114	2.06114	2.08461	1.91268	1.99651	2.05864	1.89859	1.95632	1.98934	2.12713	2.16903	2.05434	2.10957	2.62399	2.26012	2.43699	2.33487	2.34265	2.22874	1.96089	2.31361	2.08102	1.99542	1.9439	2.02499	2.35224	2.00374	2.09231	2.30073	2.19187	2.12471	2.14654	2.13598	2.24844	1.9988	2.04777	1.9066	1.87047	2.07006	2.1761	1.92303	1.89448	2.12038	2.05147	1.98647	1.72442	1.96895	1.74281	1.98184	1.86335	1.77779	1.87023	1.89044	1.94287	1.74998	1.73155	1.79679	1.6109	1.59875	1.5399	1.73314
453.2	0.0453031	0.0528152	-0.108843	-0.0383787	-0.0488394	-0.0105371	0.0603483	0.00302298	-0.113556	-0.141624	-0.114673	0.038023	0.348817	0.94335	1.20359	0.99296	0.799212	0.769965	0.741561	0.658869	0.799664	0.635603	0.60081	0.605491	0.586204	0.611923	0.605478	0.575997	0.655983	0.619916	0.589992	0.644741	0.515341	0.60406	0.645092	0.592499	0.570448	0.570312	0.726643	0.652039	0.648386	0.734312	0.720293	0.689075	0.621079	0.662371	0.60048	0.691858	0.752844	0.712271	0.731078	0.790782	0.824748	0.696863	0.667684	0.684019	0.755945	0.644743	0.702861	0.837286	0.829693	0.81512	0.795491	0.772733	0.693047	0.745003	0.833949	0.806305	0.73907	0.833681	0.779993	0.826384	0.879946	0.828426	0.800369	0.761564	0.924566	1.03119	0.923595	0.888393	0.982475	0.909227	0.82976	1.00479	0.999961	0.994582	1.05392	1.1393	1.10318	1.10879	1.20581	1.15922	1.2257	1.14991	1.07643	1.09964	1.11646	1.31378	1.3128	1.21108	1.17288	1.1544	1.13249	1.17935	1.29519	1.14542	1.21212	1.36526	1.30917	1.25533	1.3646	1.34335	1.72378	1.90292	1.59662	1.68894	1.80434	1.73033	1.8735	1.95917	1.91354	2.17879	2.13303	1.86904	2.19969	2.10362	2.25603	2.04696	2.12517	2.13698	1.78137	1.78279	2.26601	1.91764	2.05265	2.01398	1.80691	1.94936	1.9117	1.82383	1.90662	1.97474	1.96972	2.01498	2.03505	2.10589	2.59821	2.18048	2.39988	2.27176	2.29535	2.15401	1.94411	2.2671	2.04797	1.94883	1.91457	1.90817	2.25129	1.92727	2.10233	2.2197	2.15789	2.03056	2.07755	2.07507	2.15896	2.04834	1.96103	1.75997	1.8757	2.00773	2.03997	1.86442	1.83824	2.01924	1.97503	1.90266	1.69191	1.94591	1.72474	1.90045	1.80235	1.80672	1.70741	1.76472	1.78714	1.73722	1.64976	1.77875	1.57191	1.52963	1.54018	1.64214
454.2	0.0583471	-0.0361606	-0.0402494	-0.0101001	-0.0637404	-0.0396095	0.135494	-0.0125845	-0.0255264	-0.0749204	-0.0438708	-0.00183847	0.259488	0.950675	1.2405	1.02026	0.86115	0.773374	0.699168	0.75211	0.798438	0.681726	0.671154	0.656651	0.610835	0.587683	0.600767	0.718904	0.723825	0.591646	0.624299	0.652134	0.56624	0.636954	0.626831	0.573609	0.593624	0.66935	0.810179	0.717582	0.751331	0.781415	0.72213	0.685556	0.655312	0.682874	0.670842	0.749582	0.756377	0.759897	0.773197	0.852078	0.905836	0.792962	0.739282	0.697475	0.753295	0.695668	0.737393	0.832712	0.826453	0.814916	0.799583	0.781938	0.738047	0.749433	0.784376	0.807496	0.763092	0.818371	0.806738	0.942644	0.940156	0.867646	0.804872	0.768556	0.906543	1.00355	0.930042	0.909563	0.97972	0.905973	0.83983	1.01188	1.03407	0.990065	1.00564	1.1227	1.14191	1.18239	1.18504	1.17732	1.27173	1.14456	1.09984	1.12551	1.09508	1.32694	1.3631	1.20642	1.17414	1.20779	1.18226	1.14705	1.21567	1.17413	1.19806	1.31973	1.31971	1.18398	1.36149	1.36628	1.70439	1.83115	1.61233	1.55633	1.73276	1.61958	1.8752	1.93967	1.8945	2.10865	2.12382	1.81714	2.18867	2.08496	2.30539	2.05053	2.07774	2.05633	1.7731	1.81207	2.2011	1.86136	1.97661	1.97955	1.73874	1.9551	1.94182	1.7546	1.85202	1.84668	1.98112	2.00944	1.89759	2.07636	2.51345	2.06247	2.3464	2.21895	2.24774	2.07141	1.84664	2.2272	1.99699	1.91033	1.83718	1.89836	2.21141	1.8848	2.03961	2.19967	2.16191	1.96724	2.04707	1.9704	2.10182	1.91113	1.99151	1.77778	1.84395	1.94988	2.03109	1.79111	1.78438	2.00556	1.90943	1.85658	1.6781	1.79205	1.65793	1.84727	1.73769	1.75533	1.68051	1.78774	1.81028	1.74795	1.61738	1.71151	1.45616	1.5437	1.47703	1.56648
455.1	0.0829251	0.014877	-0.0749161	-0.0180112	-0.0713973	-0.0409013	0.117004	0.0716855	-0.0241667	-0.0927964	-0.00726747	0.098176	0.31797	1.04172	1.31456	1.09973	0.868992	0.839491	0.761896	0.78975	0.838831	0.676387	0.658286	0.664783	0.585659	0.570116	0.626687	0.68298	0.727956	0.70208	0.673624	0.645995	0.623396	0.688897	0.652578	0.602439	0.552453	0.643494	0.751154	0.699954	0.787801	0.818092	0.730328	0.675975	0.720963	0.732888	0.734029	0.760353	0.782825	0.795359	0.827322	0.91049	0.87729	0.792864	0.687832	0.74406	0.781782	0.715789	0.815488	0.886301	0.876111	0.857932	0.834048	0.806742	0.73235	0.774106	0.838587	0.849772	0.799309	0.853897	0.824447	0.907777	0.922603	0.852828	0.805071	0.794295	0.926571	1.04975	0.957592	0.896617	1.00218	0.948759	0.874456	0.997217	1.02586	1.06159	1.06172	1.12899	1.16881	1.25404	1.26449	1.18941	1.27167	1.15395	1.10879	1.10296	1.10506	1.33034	1.34998	1.25242	1.2122	1.20189	1.18076	1.23346	1.29883	1.18221	1.23598	1.30863	1.25216	1.26347	1.34089	1.37756	1.71219	1.79237	1.46404	1.58932	1.77985	1.5447	1.80235	1.80432	1.84958	2.09801	2.01439	1.73892	2.08265	1.96691	2.19552	1.92433	2.01906	2.03451	1.76414	1.72678	2.15279	1.75378	1.95948	1.88867	1.76645	1.8779	1.78831	1.67345	1.80765	1.84326	1.87551	1.97162	1.88424	1.94449	2.34537	1.96995	2.26184	2.13574	2.15794	1.99346	1.79463	2.09304	1.90368	1.87766	1.76697	1.77378	2.17007	1.80552	1.93399	2.08138	2.0812	1.94391	2.00779	1.99544	2.04153	1.84446	1.82794	1.71702	1.73573	1.88393	1.90484	1.76255	1.69498	1.88563	1.81709	1.74687	1.54749	1.76646	1.59449	1.80267	1.67288	1.64718	1.59513	1.66194	1.7266	1.63038	1.54363	1.66284	1.42236	1.43044	1.3923	1.51378
456	0.000180438	-0.013805	-0.0507484	0.0170224	-0.02397	0.00137226	0.0754081	0.0933399	-0.0516113	-0.090081	-0.0155425	0.0601978	0.347754	1.11957	1.3141	1.11861	0.832855	0.815929	0.740122	0.86652	0.826495	0.702732	0.700266	0.669214	0.60816	0.636314	0.649577	0.689911	0.724204	0.660195	0.715455	0.67999	0.63829	0.692779	0.627195	0.622484	0.601065	0.717213	0.762489	0.73159	0.810079	0.834521	0.76358	0.692197	0.779099	0.802643	0.742531	0.828452	0.81963	0.747569	0.753181	0.892833	0.894853	0.807802	0.720451	0.782819	0.761555	0.715168	0.824492	0.869423	0.863949	0.854471	0.842152	0.828157	0.807452	0.843671	0.894439	0.850904	0.775367	0.827973	0.787181	0.91409	0.921713	0.871285	0.848923	0.781528	0.881179	1.04204	0.986741	0.964202	0.971471	0.876257	0.87761	1.04731	1.04738	1.01175	1.05169	1.13355	1.11881	1.19894	1.26047	1.19846	1.27435	1.14808	1.08503	1.08683	1.09723	1.2393	1.30287	1.22568	1.18612	1.17833	1.10064	1.10924	1.21404	1.15889	1.22939	1.29852	1.25666	1.21573	1.28518	1.35772	1.63459	1.74553	1.52436	1.55711	1.64421	1.59581	1.77995	1.72678	1.79969	1.94297	1.99695	1.67366	2.05725	1.85706	2.10027	1.81639	1.94826	1.9357	1.66059	1.65381	1.99386	1.70421	1.81179	1.78976	1.6445	1.70332	1.71073	1.58174	1.68115	1.68864	1.73226	1.81722	1.7699	1.83212	2.26681	1.86215	2.08669	1.98312	2.02988	1.89515	1.60313	2.00691	1.74509	1.67159	1.62676	1.71057	1.93146	1.72361	1.79275	1.97675	1.90598	1.78917	1.85252	1.86623	1.91025	1.78871	1.77141	1.63332	1.56221	1.78304	1.77459	1.56678	1.6139	1.72354	1.74995	1.70954	1.44651	1.66237	1.50553	1.61653	1.50449	1.56657	1.50313	1.56377	1.59804	1.48096	1.42315	1.5388	1.33679	1.34711	1.2651	1.38985
457	0.0386782	-0.0438603	-0.0536247	0.0169748	-0.016918	0.0414147	0.0832512	0.0870442	-0.0249977	-0.0409165	0.00702942	0.10935	0.421743	1.21564	1.3942	1.19884	0.961782	0.88009	0.771103	0.891705	0.818998	0.715939	0.756486	0.753279	0.650385	0.645926	0.739911	0.795141	0.799707	0.702102	0.751144	0.695077	0.661393	0.757407	0.691613	0.689273	0.638206	0.768452	0.783957	0.775251	0.844711	0.848942	0.836754	0.697319	0.765426	0.782309	0.738476	0.829774	0.865461	0.841753	0.845957	0.954111	0.952311	0.855235	0.706264	0.848479	0.850553	0.720115	0.88667	0.969123	0.95782	0.938828	0.914428	0.886897	0.812704	0.836523	0.860345	0.876608	0.894533	0.884829	0.794749	0.960124	1.01023	0.875835	0.828138	0.824553	0.950995	1.07267	0.973648	0.925199	0.992763	0.954529	0.8658	1.05768	1.03761	1.01666	1.06588	1.09645	1.12427	1.19696	1.25167	1.21691	1.28325	1.12486	1.08151	1.0996	1.10021	1.31012	1.32373	1.19153	1.17378	1.18962	1.12684	1.17946	1.29736	1.17621	1.17688	1.2685	1.28086	1.23707	1.38091	1.25108	1.59704	1.70152	1.49946	1.54177	1.58938	1.48214	1.71379	1.68332	1.70789	1.89715	1.91825	1.63994	1.94672	1.83678	2.04431	1.81801	1.80994	1.79941	1.56767	1.55781	1.98058	1.65492	1.77704	1.71055	1.53277	1.74761	1.61734	1.52613	1.60133	1.61655	1.68447	1.75696	1.68568	1.77488	2.05058	1.84741	2.07515	1.8904	1.96117	1.7837	1.53256	1.88435	1.72687	1.59673	1.54417	1.67004	1.91348	1.61199	1.73161	1.84244	1.86532	1.69742	1.74864	1.68098	1.76864	1.70333	1.67782	1.56424	1.51912	1.64389	1.71701	1.51473	1.45933	1.69638	1.58391	1.59282	1.39232	1.51301	1.39188	1.61997	1.47673	1.39405	1.4151	1.50881	1.54128	1.39264	1.37811	1.4753	1.33083	1.27626	1.24469	1.29964
457.9	0.0524676	-0.0354562	-0.035111	-0.0236226	-0.0702543	-0.024325	0.0800391	0.0635566	-0.115806	-0.0722465	-0.0076524	0.0861442	0.439185	1.27715	1.47441	1.31797	0.961688	0.90902	0.776688	0.918362	0.819285	0.779137	0.77387	0.764004	0.665871	0.693624	0.778054	0.778878	0.800757	0.707837	0.801966	0.687038	0.67513	0.790734	0.728802	0.713867	0.679955	0.827381	0.856029	0.841926	0.832625	0.83003	0.851148	0.730199	0.786519	0.764422	0.804051	0.929868	0.86908	0.793393	0.793092	0.971786	0.914431	0.820069	0.815855	0.935566	0.829675	0.794019	0.947253	0.986056	0.970941	0.946166	0.914647	0.879299	0.790496	0.830793	0.865726	0.87919	0.871886	0.897598	0.857047	0.91941	0.968478	0.897437	0.819744	0.812557	0.979653	1.0659	0.980458	0.959111	1.00429	0.944485	0.91049	1.07402	1.02018	0.979955	1.0604	1.13005	1.13634	1.18075	1.18984	1.14548	1.25603	1.17511	1.08387	1.06422	1.08948	1.30652	1.31887	1.15787	1.14948	1.22815	1.15319	1.1417	1.23485	1.17872	1.23555	1.27429	1.20675	1.18483	1.29373	1.30067	1.50505	1.66188	1.37335	1.4045	1.57243	1.41149	1.62909	1.5824	1.69616	1.8421	1.79088	1.50929	1.85643	1.73424	1.90344	1.64528	1.70211	1.68954	1.47892	1.42989	1.79798	1.52072	1.66006	1.66472	1.48046	1.5177	1.54005	1.40727	1.44226	1.51244	1.58618	1.58893	1.5814	1.62058	1.9877	1.63523	1.89168	1.71673	1.75342	1.65644	1.42321	1.74265	1.53999	1.49708	1.46479	1.47589	1.78969	1.55638	1.61487	1.74788	1.64641	1.59441	1.58885	1.6123	1.68671	1.63662	1.53956	1.39269	1.46057	1.55897	1.53215	1.38306	1.34859	1.54814	1.48145	1.54201	1.31211	1.46608	1.35259	1.44439	1.3627	1.39191	1.27799	1.38125	1.36643	1.3185	1.26306	1.36838	1.11315	1.18786	1.13052	1.18522
458.9	0.0206101	-0.0106731	-0.0349714	-0.0124654	-0.0415288	-0.00238746	0.111644	-0.0224332	-0.081906	-0.0949939	0.0139179	0.0590289	0.482649	1.33728	1.57536	1.30763	1.00192	0.951107	0.835114	0.998422	0.898052	0.819095	0.755238	0.772873	0.720638	0.766191	0.744196	0.873282	0.896406	0.742794	0.789939	0.722759	0.751706	0.859345	0.698416	0.726113	0.641227	0.87453	0.822309	0.83847	0.837128	0.840194	0.862408	0.791486	0.897359	0.826672	0.798408	0.914963	0.845438	0.893523	0.854294	0.993158	0.908854	0.907175	0.80162	0.914241	0.841434	0.813555	0.927959	0.946872	0.938358	0.924755	0.907628	0.888545	0.863873	0.86433	0.882514	0.899769	0.893964	0.967136	0.92328	0.980248	1.00142	0.938802	0.887116	0.84464	1.00898	1.11158	1.04052	0.968387	1.00362	0.951076	0.923132	1.05471	1.03364	1.01671	1.08578	1.17192	1.18139	1.22825	1.22952	1.21219	1.28059	1.18067	1.12086	1.10563	1.11318	1.3044	1.33164	1.16063	1.12958	1.2106	1.15197	1.11184	1.17347	1.1326	1.1667	1.26705	1.27656	1.17287	1.29999	1.25898	1.53692	1.61539	1.35155	1.44739	1.54398	1.37683	1.55417	1.53387	1.57351	1.70304	1.73888	1.45407	1.79087	1.63678	1.76299	1.59294	1.64108	1.58589	1.40593	1.35392	1.70995	1.43927	1.54297	1.46223	1.39971	1.46481	1.43077	1.39833	1.41842	1.3948	1.41342	1.47228	1.48462	1.52996	1.82889	1.56487	1.7744	1.62499	1.67155	1.55774	1.35618	1.58943	1.44345	1.41311	1.37675	1.40909	1.67017	1.43402	1.45398	1.59149	1.54921	1.52926	1.52546	1.46559	1.52971	1.50329	1.50412	1.293	1.33528	1.36049	1.47242	1.28742	1.27795	1.4626	1.39491	1.44132	1.25726	1.39267	1.27611	1.35699	1.276	1.28625	1.25657	1.33326	1.35698	1.2001	1.19028	1.27369	1.09315	1.11918	1.04946	1.11945
459.8	0.0117649	-0.0203843	-0.0803316	0.0540755	0.00604387	-0.0423767	0.11749	0.0790881	-0.0702149	-0.0424897	0.00276775	0.0432149	0.51284	1.37063	1.6114	1.29947	1.06883	1.00825	0.832315	1.04879	0.912776	0.845144	0.827339	0.855485	0.792339	0.80587	0.796428	0.958809	0.926288	0.698375	0.845842	0.7214	0.753519	0.861341	0.711446	0.77462	0.656735	0.892958	0.885318	0.879868	0.975976	0.890054	0.886945	0.727542	0.846641	0.810192	0.852205	0.92686	0.905594	0.847229	0.834158	1.072	0.93838	0.877827	0.800137	0.950126	0.800019	0.862305	0.990255	0.994359	0.982023	0.962723	0.938642	0.911962	0.848513	0.891926	0.935129	0.930027	0.927578	0.957827	0.952092	1.00481	0.993024	0.941844	0.883691	0.859466	1.02377	1.11566	0.998179	0.935173	0.985895	0.926433	0.850924	1.06468	1.07864	1.00008	1.02269	1.13495	1.14321	1.21587	1.22634	1.19508	1.27437	1.19668	1.11055	1.0523	1.08716	1.3213	1.29624	1.18339	1.16973	1.13838	1.10739	1.16005	1.24039	1.18251	1.20624	1.24318	1.23281	1.17427	1.23824	1.1917	1.45375	1.54359	1.38004	1.34171	1.41602	1.38435	1.53833	1.47548	1.44248	1.68338	1.64301	1.4284	1.61483	1.58004	1.7372	1.5087	1.57423	1.46703	1.33547	1.25793	1.63481	1.39247	1.46235	1.40177	1.34432	1.30292	1.37682	1.30737	1.31806	1.34304	1.37364	1.36545	1.34731	1.47257	1.75817	1.47009	1.60819	1.50453	1.53566	1.41052	1.33774	1.4874	1.44433	1.36549	1.31671	1.32049	1.55211	1.28535	1.44841	1.5112	1.442	1.39104	1.43089	1.42149	1.46246	1.33584	1.35366	1.21239	1.24004	1.2629	1.43916	1.25111	1.19029	1.35922	1.2947	1.29877	1.06407	1.30156	1.19477	1.25913	1.21958	1.20544	1.13894	1.19605	1.22035	1.06843	1.13475	1.21909	1.00979	1.02826	1.02063	0.998655
460.8	0.0523865	-0.0279751	-0.0349227	-0.0138907	-0.0194237	-0.0261165	0.111601	-0.0138028	-0.103943	-0.103248	-0.00370109	0.0743013	0.492468	1.27884	1.69929	1.37744	1.13202	0.956128	0.788027	1.0533	0.933113	0.752226	0.782876	0.764505	0.717883	0.748787	0.786785	0.892614	0.815402	0.780253	0.854789	0.738219	0.785904	0.874413	0.716868	0.684117	0.659034	0.920874	0.889008	0.84276	0.922985	0.91586	0.888245	0.750014	0.927238	0.810901	0.82211	0.888284	0.869906	0.824485	0.89734	1.03782	0.971701	0.865434	0.773693	0.938577	0.839396	0.798955	1.04667	1.05386	1.0405	1.0199	0.994239	0.965661	0.83438	0.831989	0.900027	0.880471	0.867024	0.904938	0.888643	0.939559	0.9246	0.905451	0.851714	0.788798	1.00277	1.11085	1.01097	0.976912	1.00452	0.913447	0.87326	1.05415	1.05592	0.965491	0.971742	1.10483	1.0942	1.14745	1.16708	1.18053	1.26008	1.09531	1.06378	1.05271	1.05715	1.22395	1.23611	1.1506	1.14506	1.15202	1.08809	1.11264	1.17546	1.0938	1.12375	1.21869	1.23307	1.10717	1.18552	1.12886	1.39181	1.51515	1.22579	1.30017	1.34777	1.31327	1.42408	1.39296	1.3938	1.54668	1.52693	1.35073	1.57616	1.48049	1.60988	1.32934	1.48147	1.35827	1.24266	1.23348	1.50978	1.2677	1.37366	1.2988	1.18108	1.27597	1.23477	1.10584	1.13169	1.16067	1.2454	1.31108	1.28926	1.35467	1.63701	1.34613	1.49616	1.35755	1.44576	1.35677	1.13304	1.3771	1.23884	1.19517	1.09609	1.20726	1.33548	1.19516	1.27325	1.32834	1.30821	1.26998	1.29113	1.25142	1.31066	1.22071	1.19899	1.11996	1.11448	1.19679	1.2619	1.07713	1.01849	1.16428	1.16941	1.16676	1.03601	1.14537	0.973375	1.0956	1.10576	1.01136	1.00469	1.05983	1.09321	1.01126	1.05282	1.01722	0.924807	0.973663	0.886983	0.95274
461.7	0.0195779	-0.06531	-0.0699198	-0.0214745	-0.024062	0.0365307	0.106538	-0.00242139	-0.0638359	-0.060957	0.00896922	0.0837533	0.564386	1.37482	1.75514	1.43784	1.12598	1.02205	0.956622	1.10238	0.979809	0.877226	0.839315	0.86411	0.831334	0.809585	0.822139	0.968388	0.916446	0.780574	0.883656	0.759704	0.840472	0.922163	0.816369	0.877377	0.743229	1.02765	0.944077	0.890591	1.07293	0.975573	0.964554	0.794477	0.97606	0.861053	0.958287	1.01894	0.931227	1.00637	0.975951	1.09882	1.01311	0.946482	0.874645	1.08049	0.994982	0.860187	1.11518	1.11335	1.09765	1.07404	1.0451	1.0134	0.951958	0.996047	1.02395	0.982838	0.973121	0.970039	0.927011	1.05414	1.02325	0.966358	0.978046	0.927583	1.04494	1.15461	1.06546	1.01034	1.03768	0.963847	0.947218	1.11232	1.11133	1.06179	1.11378	1.19845	1.18867	1.24759	1.22692	1.22807	1.31414	1.16762	1.08853	1.06699	1.09594	1.26064	1.2536	1.18115	1.16689	1.17392	1.1209	1.14138	1.22391	1.14245	1.18404	1.27713	1.26595	1.18248	1.26348	1.17975	1.4041	1.47074	1.25453	1.29233	1.37632	1.30377	1.46025	1.43007	1.3803	1.54389	1.51901	1.32333	1.51106	1.48147	1.64426	1.3995	1.51938	1.39199	1.26517	1.21783	1.55231	1.25073	1.35666	1.34989	1.15991	1.25091	1.28284	1.1107	1.13444	1.20872	1.19764	1.26344	1.29003	1.2356	1.66831	1.29679	1.4379	1.35103	1.36798	1.2397	1.08492	1.32401	1.2742	1.19024	1.11161	1.13779	1.38273	1.17853	1.21559	1.32375	1.24907	1.20987	1.24471	1.23099	1.26896	1.2102	1.22793	1.08336	1.08608	1.18334	1.17297	1.05443	1.04234	1.25282	1.09742	1.17567	0.953743	1.11083	0.973661	1.0743	1.05924	1.04753	1.01587	1.10386	1.08854	0.95526	0.968223	1.0249	0.82571	0.934036	0.807767	0.975367
462.7	0.0385032	0.0384658	-0.0566655	0.0188963	-0.0562941	-0.000499501	0.0371502	0.015619	-0.0596467	-0.11693	0.0237554	0.031747	0.513517	1.28374	1.81357	1.44509	1.16589	1.05281	0.978081	1.18297	1.00129	0.856918	0.814813	0.894596	0.819117	0.82725	0.83633	0.960228	0.879842	0.743792	0.890188	0.831023	0.847979	0.903151	0.837865	0.818082	0.699932	1.04726	0.915178	0.94433	1.03672	0.984306	0.936604	0.836339	0.915136	0.840978	0.932325	1.0341	0.903858	0.950362	1.01914	1.15365	1.00387	0.976149	0.87623	1.02951	0.894687	0.950052	1.06482	1.06018	1.04752	1.02885	1.00615	0.981449	0.915134	0.933463	0.973871	0.945129	0.947001	0.982232	0.966762	1.04865	1.01384	0.929257	0.935576	0.964849	1.05299	1.11683	1.04993	0.987006	1.03539	0.948141	0.91923	1.1133	1.07981	1.03613	1.1019	1.15619	1.15385	1.1964	1.20583	1.24027	1.30336	1.13488	1.08114	1.07619	1.07209	1.25878	1.26229	1.17548	1.16605	1.12913	1.06586	1.12821	1.18246	1.09441	1.13437	1.19225	1.17738	1.15687	1.20469	1.22396	1.39295	1.46626	1.16053	1.26086	1.32407	1.23587	1.37965	1.32814	1.30069	1.51453	1.43914	1.16749	1.47424	1.38099	1.48735	1.32947	1.36467	1.33425	1.10169	1.10804	1.3642	1.09228	1.31216	1.19103	1.10818	1.07889	1.1052	1.03259	1.06845	1.14452	1.11017	1.20461	1.05704	1.27446	1.48994	1.27743	1.34837	1.25369	1.24206	1.15336	0.998209	1.21807	1.13782	1.05432	1.09157	1.04178	1.26607	1.04917	1.12762	1.28824	1.15141	1.05174	1.18247	1.10212	1.13663	1.09319	1.1136	1.00162	0.994222	1.07162	1.13159	1.00528	0.955579	1.08602	1.11028	1.03035	0.828455	1.02202	0.915386	0.976053	0.93953	0.931851	0.937346	1.00189	0.971163	0.809575	0.894659	0.907816	0.804894	0.840111	0.730073	0.877597
463.6	-0.0602159	-0.00898137	0.016217	0.00924257	0.0116442	0.0710711	0.0853288	0.0133604	-0.0614555	-0.0393708	0.0650403	0.0361644	0.483639	1.36554	1.93545	1.49849	1.25737	1.15489	0.958516	1.2317	0.955638	0.940297	0.870473	0.909118	0.912812	0.905084	0.868615	0.988468	0.936096	0.844722	1.01071	0.874369	0.884956	0.953064	0.821629	0.860692	0.821893	1.0786	0.952931	0.980979	1.05883	0.996632	1.05486	0.899953	0.970528	0.951432	0.999996	1.04001	0.964571	1.0344	0.953036	1.17699	1.09762	0.994031	0.812937	1.1033	0.960201	0.944468	1.11549	1.1104	1.09748	1.07872	1.0561	1.03159	0.999571	1.02067	1.03687	1.00047	1.00281	1.0235	0.973808	1.05679	1.07897	0.994164	0.948521	0.93323	1.05783	1.17042	1.10464	1.00915	1.01668	0.952237	0.958836	1.10034	1.07539	1.07105	1.12172	1.19197	1.18476	1.22599	1.20646	1.22419	1.3065	1.14608	1.14231	1.12793	1.13705	1.28219	1.28487	1.20399	1.17158	1.16185	1.08986	1.12864	1.17514	1.10086	1.1823	1.25209	1.21201	1.0826	1.21392	1.18642	1.31855	1.3543	1.21444	1.17917	1.26502	1.16519	1.31851	1.31688	1.31885	1.4801	1.46634	1.268	1.47039	1.32025	1.43845	1.2987	1.34423	1.21569	1.07484	1.0627	1.37792	1.08179	1.18128	1.1991	1.01617	1.09518	1.10398	0.952264	0.986983	1.05545	1.03795	1.13008	1.05207	1.14665	1.44424	1.15647	1.3315	1.13332	1.26983	1.12466	0.960087	1.17372	1.0741	1.08307	0.99633	1.07185	1.20541	1.03236	1.1226	1.18043	1.12186	1.1012	1.0595	1.06571	1.14599	1.05631	1.04972	0.974094	0.927572	0.932734	1.0559	0.946232	0.931432	1.10352	0.976047	1.01538	0.809959	0.88784	0.88044	0.911946	0.910573	0.859892	0.910612	0.969156	0.98862	0.842272	0.863141	0.918914	0.772014	0.814175	0.736377	0.792336
464.6	0.00468817	0.0449697	-0.06983	6.01109e-05	0.00513432	0.0102113	0.0841049	-0.0740433	-0.106077	-0.10532	-0.026998	0.0491058	0.512497	1.33271	1.95491	1.5252	1.26108	1.1711	1.01045	1.21743	1.01516	0.972795	0.949042	0.884855	0.870564	0.843451	0.893481	0.973373	1.01616	0.896133	0.959212	0.814977	0.929632	0.942423	0.840224	0.863056	0.772771	1.04386	1.01065	1.0058	1.09081	1.04919	0.96062	0.853369	1.04538	0.97325	0.93931	1.0771	1.02577	0.956297	0.987381	1.183	1.10796	0.98871	0.894709	1.03396	0.961069	0.923133	1.09072	1.086	1.07481	1.05878	1.03956	1.01877	0.944422	0.939892	1.01618	1.02376	1.01738	1.05673	0.992056	1.05403	1.04412	0.972188	0.941791	0.907866	1.10049	1.18389	1.03328	1.00181	1.04757	0.97293	0.942976	1.08524	1.08168	1.05927	1.11828	1.20754	1.1705	1.22705	1.2363	1.22489	1.26536	1.16229	1.1144	1.03829	1.08809	1.31909	1.27017	1.11994	1.12488	1.14222	1.07182	1.13535	1.20468	1.12598	1.15385	1.17841	1.15222	1.07857	1.14573	1.11944	1.34344	1.34374	1.2051	1.1866	1.25175	1.11459	1.28478	1.29685	1.33657	1.43878	1.34914	1.11544	1.41728	1.21737	1.3643	1.14557	1.24475	1.23176	1.00696	1.06856	1.28557	1.05499	1.17171	1.10871	0.974747	1.06991	0.99799	0.968305	0.972589	0.967264	0.930001	1.08087	0.969583	1.14052	1.33124	1.06979	1.27848	1.1777	1.1893	1.07948	0.933704	1.1586	1.04628	1.00176	0.918371	0.98767	1.15007	0.938945	1.06221	1.10735	1.0496	1.01666	1.06492	1.05674	1.02828	0.973569	0.923333	0.907292	0.937862	0.938828	1.02336	0.870861	0.861868	1.00329	0.930418	0.968811	0.745592	0.923113	0.797325	0.852002	0.876774	0.816258	0.819839	0.869158	0.884648	0.75802	0.785884	0.814528	0.682925	0.777132	0.674573	0.7949
465.5	-0.0176888	-0.00154155	-0.0278039	0.0389602	-0.0177575	0.0173616	0.104437	-0.0155029	-0.119351	-0.078049	0.00298576	0.0477283	0.491384	1.29726	2.00225	1.56288	1.28445	1.12365	1.09926	1.27821	1.03375	0.935919	0.974615	0.983492	1.01866	0.962287	0.975248	1.0206	1.04048	0.888125	0.973394	0.909137	0.949208	0.963012	0.870667	0.865566	0.872439	1.04114	1.01774	1.01001	1.14571	1.0301	1.02163	0.93828	1.05672	1.02765	1.03779	1.0422	1.04893	1.03626	1.09757	1.21266	1.09156	1.02425	0.942595	1.16088	0.985684	1.00061	1.15036	1.1448	1.13236	1.11484	1.09404	1.07174	1.0327	1.03525	1.06326	1.02879	0.994137	1.02394	1.02013	1.08496	1.11913	1.06142	0.96864	0.940272	1.11923	1.20094	1.10279	1.03343	1.07207	0.995889	1.00354	1.1474	1.14182	1.0697	1.10289	1.15895	1.13766	1.22067	1.23409	1.2593	1.30064	1.1194	1.08298	1.07544	1.11184	1.34363	1.31762	1.19459	1.1797	1.18582	1.10204	1.1282	1.185	1.11033	1.16918	1.21358	1.18395	1.10637	1.15116	1.14018	1.316	1.43536	1.14637	1.13507	1.25985	1.17496	1.29482	1.25841	1.26884	1.36563	1.37519	1.17102	1.3851	1.25731	1.37537	1.15063	1.26441	1.1848	0.968905	1.03112	1.2495	1.03969	1.14831	1.05589	0.960624	1.07499	0.963333	0.919936	0.912805	0.991322	0.98923	1.02549	1.04232	1.08274	1.30237	1.03414	1.23813	1.1118	1.10917	1.00357	0.856552	1.17826	1.03165	0.928826	0.907647	0.991957	1.13239	0.955056	1.02879	1.11726	1.01447	0.940789	1.05417	1.01496	1.00417	0.976324	0.995012	0.879931	0.874435	0.897438	0.970927	0.88727	0.830834	0.987588	0.905305	0.9425	0.731799	0.874841	0.815394	0.941186	0.841852	0.826142	0.821477	0.829166	0.882595	0.757725	0.813516	0.86761	0.649769	0.71727	0.657546	0.747678
466.5	0.0061766	-8.82771e-05	-0.027226	0.0179692	-0.0453431	0.00819341	0.106556	-0.0233098	-0.0680247	-0.0101489	0.0394905	0.0199303	0.473974	1.39716	2.06976	1.61417	1.31373	1.22755	1.143	1.3115	1.08852	1.01862	1.00735	1.0095	0.976753	0.983232	1.05035	1.10285	1.02	0.933911	1.00831	0.916461	1.02344	1.01601	0.924074	0.906902	0.849815	1.12805	1.05778	1.08144	1.14513	1.14507	1.12146	0.988921	1.07985	1.05728	1.05609	1.14208	1.06499	1.10021	1.1377	1.28273	1.11613	1.04896	1.04087	1.11649	1.04518	1.00604	1.16978	1.16426	1.15256	1.13631	1.11714	1.09668	1.03105	1.02922	1.08346	1.05502	1.08902	1.15959	1.06971	1.12435	1.14102	1.05986	1.00908	0.972956	1.11809	1.2205	1.09565	1.00445	1.04966	1.00814	0.980687	1.13293	1.14837	1.07233	1.08974	1.21359	1.23772	1.31019	1.25111	1.26162	1.32317	1.15704	1.12683	1.08607	1.11219	1.32158	1.28709	1.22854	1.19584	1.1727	1.11016	1.15267	1.20627	1.10072	1.16138	1.22146	1.19798	1.12102	1.1685	1.15987	1.31499	1.32515	1.17551	1.18097	1.24003	1.17128	1.29327	1.2313	1.23803	1.39578	1.29251	1.14341	1.34864	1.25217	1.32962	1.18271	1.19477	1.16446	0.955945	1.04732	1.31974	1.00124	1.11425	1.1379	0.938422	1.07287	0.981313	0.950802	0.970899	0.994456	0.987868	0.962839	0.918374	1.10009	1.23582	1.08789	1.19627	1.05268	1.13454	1.01009	0.824633	1.14283	1.04121	0.971826	0.958725	0.939723	1.07851	0.939053	0.937074	1.05734	1.0195	0.968566	1.05697	0.984762	1.04541	1.06744	0.930665	0.845018	0.86449	0.890006	0.982217	0.852212	0.820577	1.00098	0.919097	0.932704	0.785959	0.904113	0.853976	0.835772	0.834008	0.832645	0.78084	0.894478	0.93058	0.740718	0.794569	0.808223	0.727738	0.678021	0.694308	0.767231
467.4	-0.00991214	-0.0340216	-0.0459893	0.0405644	-0.0111094	0.0378401	0.0720246	-0.0160431	-0.0716737	-0.0602806	0.0244828	0.042462	0.542371	1.44081	2.09624	1.62712	1.37856	1.28026	1.21936	1.36082	1.10615	1.07251	1.07183	1.06039	1.01289	1.01097	1.07102	1.16384	1.04834	0.966571	1.05656	0.983635	1.07807	1.04479	0.946809	0.956336	0.977789	1.20391	1.12438	1.13486	1.2239	1.13207	1.07626	1.03138	1.133	1.06322	1.08092	1.11697	1.07582	1.12482	1.16842	1.27172	1.17629	1.10532	1.00402	1.15636	1.10964	1.0958	1.22815	1.21853	1.19899	1.17221	1.14085	1.10759	1.05573	1.0858	1.16521	1.13048	1.10401	1.10917	1.07413	1.18291	1.15774	1.09298	1.04059	0.998878	1.18458	1.26722	1.14409	1.11255	1.15706	1.04677	1.00434	1.17391	1.15207	1.09966	1.11063	1.21813	1.24005	1.29634	1.2605	1.26722	1.32608	1.19815	1.15732	1.1445	1.15843	1.31648	1.33089	1.21402	1.19298	1.19494	1.08041	1.13979	1.22343	1.1903	1.25046	1.22797	1.16306	1.14396	1.1815	1.16023	1.38655	1.41266	1.13941	1.23204	1.28042	1.11819	1.26168	1.24954	1.26258	1.31401	1.29778	1.12042	1.3637	1.22687	1.33241	1.20669	1.20792	1.12847	0.978761	1.04554	1.31226	1.03289	1.09712	1.05924	0.90588	1.05344	1.01275	0.893434	0.87951	0.943411	0.96931	1.02576	0.993638	0.981511	1.23273	1.10019	1.20051	1.06851	1.13583	0.999812	0.848302	1.07841	0.991649	0.914375	0.916217	0.977386	1.08224	0.901268	1.02728	1.08873	1.03798	0.962576	0.980266	0.977335	1.0206	0.943298	0.948007	0.90491	0.867721	0.812775	0.901946	0.839962	0.766892	0.921444	0.891811	0.957094	0.75957	0.923562	0.818763	0.876023	0.817803	0.806995	0.769163	0.858656	0.942704	0.782294	0.765993	0.845658	0.700889	0.773066	0.616328	0.735317
468.3	-0.0397883	-0.0275432	-0.0284245	0.0268951	0.00763958	0.0188069	0.0887037	-0.101483	-0.0916387	-0.0280159	0.0432583	0.109663	0.503258	1.49537	2.13544	1.68495	1.42157	1.34167	1.27197	1.36151	1.1676	1.07871	1.07205	1.10275	1.04094	1.07525	1.12177	1.16187	1.09586	1.02502	1.0901	1.04684	1.10072	1.06999	0.994038	0.968334	0.964391	1.21477	1.13871	1.17491	1.23196	1.17752	1.09673	1.03258	1.15782	1.11631	1.20145	1.20518	1.12587	1.10826	1.23747	1.30457	1.19748	1.15511	1.09245	1.16313	1.05178	1.10849	1.25921	1.25142	1.2362	1.21557	1.19158	1.16625	1.09914	1.11791	1.15146	1.13219	1.16035	1.13553	1.10085	1.23357	1.22772	1.11592	1.078	1.06642	1.21169	1.31692	1.19786	1.09996	1.13863	1.06597	1.05034	1.2272	1.20491	1.12052	1.1257	1.24383	1.23611	1.29885	1.28979	1.30412	1.35494	1.16646	1.14366	1.11291	1.1375	1.35941	1.34713	1.23399	1.26732	1.27665	1.10378	1.16831	1.26917	1.19526	1.20579	1.22983	1.20994	1.16539	1.20248	1.1658	1.34685	1.40917	1.18261	1.20394	1.15768	1.02948	1.29723	1.21649	1.20436	1.29667	1.32645	1.13388	1.28303	1.22886	1.36839	1.09761	1.17654	1.16499	1.02971	0.997657	1.22016	0.894446	1.08128	0.986033	0.990222	1.03005	0.984377	0.864785	0.966372	0.989209	0.986144	1.03907	0.934969	0.97644	1.20148	1.02386	1.1147	1.07428	1.11805	0.974958	0.823225	1.11281	1.03562	0.951979	0.904198	0.899994	1.081	0.930558	0.934208	1.04918	1.00401	0.919073	0.989123	0.929804	0.987093	0.925041	0.964721	0.844406	0.837404	0.78523	0.952325	0.851358	0.813571	0.908544	0.817867	0.867971	0.703085	0.83199	0.770198	0.801701	0.82657	0.769344	0.74094	0.851223	0.799178	0.73317	0.736449	0.740855	0.64335	0.708083	0.59983	0.699476
469.3	0.0218178	0.0546442	0.00914332	-0.00344555	-0.024818	0.0473718	0.0789099	-0.0654012	-0.0533135	0.0227069	0.0929609	0.161325	0.522761	1.59366	2.17072	1.79525	1.51995	1.35487	1.34823	1.44952	1.28063	1.13445	1.0615	1.1264	1.093	1.07972	1.17469	1.23207	1.15276	1.08015	1.12039	1.06159	1.1357	1.10564	1.02353	0.98975	1.06975	1.25459	1.1805	1.20122	1.28395	1.26552	1.14771	1.12203	1.17929	1.13428	1.23895	1.23608	1.18108	1.20876	1.24499	1.34824	1.21246	1.16035	1.20272	1.24254	1.14687	1.19351	1.31274	1.30353	1.28619	1.26299	1.23619	1.20805	1.17064	1.16401	1.19593	1.18915	1.18941	1.18119	1.15118	1.20673	1.23298	1.19448	1.12634	1.08683	1.24058	1.33119	1.17987	1.13642	1.17617	1.09535	1.11591	1.25956	1.2354	1.17087	1.18371	1.32028	1.2933	1.30727	1.28782	1.32697	1.37507	1.24384	1.21285	1.17557	1.22699	1.36446	1.28916	1.24391	1.24821	1.25942	1.23282	1.27266	1.3104	1.24727	1.28506	1.29294	1.24459	1.12404	1.25883	1.14807	1.35456	1.46838	1.18813	1.24094	1.2821	1.20077	1.20755	1.27073	1.23392	1.34793	1.27462	1.11564	1.36722	1.22952	1.25837	1.10707	1.21699	1.15662	1.01783	1.0276	1.24138	0.990543	1.08716	1.02078	0.975277	1.03041	0.931406	0.839008	0.891249	0.955818	0.96058	0.974352	0.972474	0.982701	1.22434	1.0593	1.09817	1.06467	1.05255	1.01023	0.810562	1.06429	1.02083	0.897655	0.874904	0.841016	1.03543	0.921453	0.91959	1.02344	1.00413	0.923263	1.00055	0.922065	0.995661	0.915586	0.935323	0.860284	0.824153	0.811717	0.927541	0.861042	0.818738	0.909819	0.899069	0.936113	0.654218	0.879571	0.814573	0.806526	0.840089	0.838698	0.816664	0.851015	0.85723	0.751208	0.775751	0.787335	0.634657	0.731413	0.63764	0.741697
470.2	0.0310061	-0.0393342	-0.0354224	0.0192445	0.00492818	0.00361394	0.0250851	-0.037199	-0.120932	-0.0672811	-0.00192357	0.0404606	0.460875	1.62138	2.12766	1.75551	1.50029	1.31185	1.36028	1.44966	1.25268	1.1398	1.09029	1.08722	1.09745	1.10888	1.21486	1.23671	1.10581	1.10513	1.09996	1.05697	1.14252	1.09872	1.06635	1.06551	1.12402	1.22264	1.19536	1.23746	1.2935	1.26062	1.11145	1.12262	1.21552	1.15143	1.19565	1.2144	1.17169	1.19146	1.29408	1.3818	1.2298	1.11064	1.175	1.23497	1.16257	1.24202	1.32633	1.31871	1.30482	1.28643	1.26532	1.24325	1.19316	1.16808	1.19652	1.19388	1.20294	1.23141	1.18991	1.24579	1.24655	1.17082	1.12706	1.08502	1.25967	1.33015	1.20194	1.14941	1.20708	1.06851	1.03505	1.25097	1.27461	1.22134	1.20266	1.29774	1.30723	1.32323	1.28898	1.35547	1.39995	1.24056	1.23221	1.19805	1.21829	1.37467	1.30889	1.26271	1.25232	1.23915	1.13596	1.17022	1.22277	1.17908	1.24185	1.30359	1.30433	1.14274	1.20896	1.17485	1.38715	1.38208	1.16365	1.15431	1.19176	1.13345	1.25474	1.19539	1.19172	1.31263	1.24242	1.05173	1.26051	1.18621	1.24845	1.12595	1.13929	1.14345	0.974921	0.99975	1.18833	0.936554	1.07296	1.02816	0.921803	0.963837	0.920434	0.881212	0.87555	0.906709	0.865666	0.924188	0.861492	0.975841	1.21139	1.01598	1.10015	0.97686	1.02016	0.957328	0.828493	1.0267	0.934003	0.885945	0.747471	0.860494	1.03479	0.863619	0.910077	1.04878	0.925255	0.870408	0.901776	0.850828	0.909793	0.952562	0.874124	0.792969	0.743828	0.78142	0.856201	0.751781	0.748048	0.875092	0.842617	0.898716	0.642987	0.805465	0.758819	0.758044	0.795748	0.743353	0.73382	0.777331	0.801499	0.700799	0.633607	0.680701	0.655497	0.682406	0.551914	0.588853
471.2	0.0046219	0.0042853	-0.0182577	0.0144081	0.00447508	0.0499918	0.0170366	0.0070707	-0.0894722	-0.0333964	-0.0107739	0.057306	0.52435	1.75647	2.20903	1.84766	1.5927	1.42867	1.47847	1.44107	1.27332	1.23555	1.18518	1.17161	1.16889	1.13126	1.20386	1.27435	1.16151	1.16202	1.16541	1.12693	1.20583	1.15883	1.12522	1.12414	1.22231	1.30558	1.22873	1.27845	1.32629	1.31814	1.26457	1.28007	1.28605	1.2579	1.31667	1.29672	1.26724	1.28979	1.41767	1.44952	1.31251	1.21145	1.26549	1.30856	1.22965	1.2834	1.35225	1.34724	1.33841	1.32684	1.31364	1.29991	1.2692	1.23579	1.26469	1.24757	1.27628	1.23805	1.17817	1.29736	1.28448	1.21362	1.17291	1.16297	1.32585	1.37667	1.2339	1.21671	1.24033	1.11585	1.18685	1.32559	1.27027	1.2094	1.23631	1.33055	1.30907	1.45093	1.42838	1.40514	1.4312	1.28545	1.24978	1.21454	1.23591	1.41125	1.39829	1.34327	1.3041	1.27636	1.23272	1.29201	1.33477	1.2716	1.32287	1.297	1.23323	1.19603	1.24593	1.14864	1.29275	1.45662	1.23886	1.21581	1.24191	1.0994	1.28815	1.25041	1.21807	1.32541	1.31042	1.12725	1.32094	1.2446	1.35225	1.14305	1.14782	1.11959	0.983182	0.984657	1.19275	0.905866	1.05933	1.06429	0.899574	0.990709	0.917237	0.804423	0.851086	0.888183	0.888131	0.943651	0.85935	0.894682	1.22133	0.942595	1.10231	1.00615	0.98386	0.838804	0.790386	1.01086	0.893928	0.926766	0.797912	0.878496	1.02374	0.834274	0.827826	1.00549	0.878366	0.876168	0.934753	0.850097	0.882616	0.924829	0.889436	0.757329	0.747285	0.798252	0.86263	0.80505	0.772877	0.878322	0.813592	0.768153	0.654447	0.758738	0.788427	0.694378	0.756891	0.692601	0.684998	0.753102	0.736362	0.662627	0.666775	0.704502	0.620856	0.671842	0.541662	0.585362
472.1	-0.00768558	-0.0360982	-0.00528941	0.0124176	0.00671973	0.0420379	-0.00314175	-0.0614343	-0.112481	-0.0192832	0.0357147	0.0780226	0.485637	1.8749	2.25823	1.8845	1.64275	1.46993	1.54618	1.48524	1.30065	1.22479	1.22654	1.23098	1.1829	1.19295	1.28309	1.2974	1.19779	1.20736	1.17792	1.15959	1.22315	1.19751	1.13911	1.06774	1.26585	1.33367	1.26708	1.3026	1.378	1.35037	1.22072	1.27181	1.32285	1.30899	1.35553	1.3374	1.33605	1.35448	1.44778	1.45438	1.31598	1.24962	1.32523	1.31782	1.27889	1.35798	1.40676	1.39757	1.38177	1.36129	1.33805	1.31399	1.27151	1.26008	1.31177	1.29475	1.32655	1.31339	1.23771	1.29941	1.32697	1.23341	1.19157	1.17259	1.35326	1.45614	1.29602	1.2399	1.2852	1.17839	1.1881	1.40185	1.32438	1.25299	1.2937	1.40706	1.3512	1.43557	1.4509	1.46624	1.49081	1.31816	1.26933	1.24761	1.29176	1.48772	1.47653	1.36492	1.33257	1.32043	1.22151	1.29781	1.36394	1.28306	1.3688	1.39852	1.34551	1.23213	1.25914	1.22898	1.29855	1.42142	1.1638	1.20777	1.22263	1.11199	1.25742	1.17263	1.22095	1.27186	1.27941	1.1048	1.36529	1.17405	1.24324	1.09668	1.18064	1.09074	0.905804	0.97875	1.16435	0.963853	1.00077	0.953164	0.904387	0.927709	0.893212	0.840781	0.848394	0.876796	0.858656	0.924273	0.817422	0.92364	1.16613	0.976831	1.03505	0.906985	0.963067	0.900429	0.751827	0.933068	0.863658	0.838213	0.786332	0.872423	0.963628	0.812959	0.8062	0.959262	0.841314	0.83045	0.893891	0.885695	0.934791	0.88237	0.828118	0.72446	0.689843	0.743645	0.865649	0.765448	0.742339	0.827954	0.764577	0.831824	0.544655	0.74514	0.680859	0.77167	0.734218	0.632007	0.676105	0.736467	0.72072	0.655997	0.678198	0.704498	0.600546	0.599409	0.478645	0.570535
473.1	-0.0168453	0.0193294	-0.0542776	0.00760001	-0.00762371	0.00722584	-0.0108651	-0.0173192	-0.112217	-0.020114	-0.0219369	0.0711128	0.524192	1.89309	2.20603	1.93285	1.67379	1.46301	1.58039	1.48178	1.3517	1.21825	1.21086	1.26994	1.23629	1.24976	1.36998	1.3466	1.218	1.25281	1.22878	1.25257	1.33238	1.25948	1.18465	1.1023	1.34509	1.39635	1.29221	1.43468	1.45337	1.37949	1.23206	1.33231	1.35751	1.29919	1.38643	1.37045	1.36912	1.38514	1.502	1.50665	1.40286	1.28378	1.36663	1.36995	1.29628	1.41407	1.4679	1.4569	1.43847	1.41483	1.38818	1.36071	1.34418	1.35001	1.36637	1.31597	1.37485	1.32244	1.26905	1.40776	1.38187	1.29283	1.24718	1.24058	1.43144	1.51816	1.35775	1.2684	1.30515	1.21073	1.24405	1.41187	1.34696	1.28612	1.29587	1.41821	1.39402	1.47245	1.4311	1.45808	1.52538	1.33492	1.29252	1.25266	1.32755	1.50709	1.4499	1.37422	1.35197	1.33786	1.2746	1.3546	1.4035	1.33961	1.40381	1.41095	1.36186	1.26795	1.26891	1.2209	1.38652	1.39708	1.21139	1.15793	1.22367	1.11846	1.28571	1.21129	1.17388	1.31564	1.23081	1.07188	1.21696	1.17774	1.23602	1.06305	1.10906	1.02713	0.875789	0.939647	1.11916	0.876816	1.02637	0.897331	0.866529	0.891011	0.908266	0.731112	0.774846	0.843792	0.820979	0.843612	0.81946	0.910205	1.05179	0.908016	1.02567	0.903842	0.95383	0.811485	0.731489	0.948941	0.858101	0.80214	0.742001	0.794437	0.924126	0.778668	0.781417	0.915461	0.798319	0.775141	0.825444	0.848493	0.840791	0.846978	0.790754	0.688377	0.645888	0.71775	0.792235	0.740019	0.613404	0.788715	0.718562	0.724213	0.562667	0.687741	0.646407	0.636786	0.660769	0.607536	0.658162	0.700284	0.718942	0.572594	0.571166	0.619413	0.56721	0.523125	0.488799	0.524792
474	-0.00566444	-0.0471191	-0.0407233	0.00384459	-0.0459739	0.0777617	0.0209323	-0.0326129	-0.07244	-0.0135708	0.0334167	0.118433	0.501206	1.97677	2.29087	2.0343	1.75143	1.54967	1.70161	1.56948	1.36888	1.304	1.36582	1.3819	1.38499	1.38393	1.39056	1.39155	1.34479	1.35398	1.30237	1.35763	1.36885	1.30134	1.29814	1.2299	1.4469	1.4558	1.41158	1.54371	1.51893	1.47945	1.35835	1.42988	1.41467	1.45459	1.53184	1.48338	1.50267	1.50906	1.62474	1.59123	1.46154	1.35022	1.51423	1.49462	1.36751	1.49983	1.54305	1.53616	1.52485	1.51038	1.49406	1.47717	1.42345	1.39613	1.44816	1.40411	1.44179	1.40743	1.35921	1.48624	1.45934	1.37076	1.34636	1.33237	1.53623	1.59357	1.38512	1.37253	1.43981	1.25073	1.24757	1.49285	1.48241	1.38261	1.39066	1.53775	1.52423	1.61782	1.54519	1.57712	1.61523	1.42256	1.39912	1.33998	1.37	1.58777	1.56653	1.45704	1.43842	1.43112	1.34503	1.42016	1.47559	1.3832	1.45836	1.51058	1.48061	1.31308	1.34475	1.31402	1.45434	1.47072	1.28964	1.20872	1.33066	1.1281	1.32451	1.21212	1.2533	1.35627	1.30875	1.07894	1.28882	1.25169	1.27847	1.05774	1.15055	1.04971	0.914714	0.946843	1.15988	0.900364	1.00411	0.938923	0.934652	0.945046	0.819759	0.801127	0.806147	0.830621	0.844272	0.880546	0.771919	0.906963	1.19562	0.951433	0.971629	0.918244	0.962981	0.853839	0.753565	0.946932	0.890658	0.822308	0.676009	0.800354	0.912101	0.789951	0.747275	0.870491	0.774165	0.803141	0.786846	0.822492	0.798605	0.841301	0.770242	0.718247	0.703088	0.706477	0.769069	0.698572	0.656348	0.733694	0.728778	0.735112	0.555448	0.720072	0.665418	0.601307	0.703235	0.600068	0.652278	0.691378	0.736373	0.610161	0.630197	0.651258	0.520545	0.600596	0.451823	0.588707
475	0.0344116	0.00780209	-0.0659025	-0.0187015	-0.0160678	0.0661744	-0.0229355	-0.0155284	-0.116107	-0.0199825	-0.0451701	0.0601386	0.550857	2.10639	2.34412	1.98529	1.75005	1.57219	1.73587	1.57101	1.42637	1.32753	1.36415	1.39934	1.34509	1.36557	1.48544	1.45276	1.31432	1.37636	1.34715	1.38314	1.45565	1.3923	1.34081	1.24912	1.53091	1.49463	1.44839	1.59567	1.58086	1.51505	1.36055	1.50295	1.48899	1.48945	1.58583	1.57372	1.50068	1.53287	1.71691	1.70264	1.54158	1.42018	1.54593	1.52447	1.44718	1.55797	1.57897	1.57295	1.56331	1.55116	1.53761	1.52379	1.51298	1.47363	1.50285	1.46746	1.50083	1.47229	1.42613	1.52296	1.50195	1.39195	1.3977	1.37028	1.5525	1.64098	1.52704	1.43422	1.46283	1.34574	1.36591	1.48645	1.49446	1.42106	1.39276	1.51294	1.5232	1.65017	1.57423	1.59159	1.62343	1.43472	1.47195	1.42215	1.45297	1.66048	1.59054	1.50761	1.45596	1.44403	1.40507	1.49376	1.54123	1.37387	1.44351	1.47791	1.42597	1.3262	1.40924	1.2894	1.42408	1.48548	1.27765	1.2923	1.29417	1.12264	1.27331	1.21138	1.19551	1.29143	1.24001	1.11013	1.23572	1.15526	1.24491	1.09257	1.08663	1.05894	0.848566	0.882208	1.09811	0.883481	0.933147	0.882648	0.81432	0.875609	0.859137	0.738284	0.76435	0.800112	0.789022	0.769033	0.700764	0.889701	1.00413	0.868987	0.960979	0.836485	0.936557	0.772496	0.665074	0.932642	0.838044	0.709689	0.673609	0.705797	0.911924	0.747144	0.730056	0.844503	0.751866	0.717223	0.76965	0.800252	0.739202	0.728315	0.740875	0.602799	0.570482	0.652379	0.687154	0.632172	0.581774	0.698929	0.664908	0.746898	0.446482	0.62074	0.607591	0.589495	0.648326	0.579974	0.517524	0.651229	0.671173	0.52049	0.562155	0.609838	0.393591	0.479516	0.426683	0.504617
475.9	0.04398	0.00308706	-0.0429323	-0.0197449	-0.0299507	0.0555969	-0.0815054	-0.0209758	-0.0664174	0.0346447	-0.0126345	0.0274411	0.517363	2.12318	2.42521	2.05414	1.81646	1.63139	1.87725	1.63826	1.46705	1.42654	1.41385	1.4037	1.45592	1.47977	1.57115	1.593	1.34925	1.53001	1.38565	1.4654	1.49551	1.40846	1.36406	1.35885	1.63705	1.52624	1.55706	1.67552	1.67888	1.60009	1.42219	1.55997	1.55293	1.55456	1.67901	1.55964	1.55464	1.61243	1.77728	1.76593	1.60062	1.46791	1.65912	1.60965	1.54236	1.65666	1.66728	1.65561	1.63728	1.61437	1.58896	1.56314	1.54655	1.48964	1.54929	1.52595	1.55603	1.51188	1.41006	1.55079	1.56326	1.46212	1.42116	1.35674	1.55182	1.6557	1.50673	1.4615	1.53489	1.38478	1.42775	1.57108	1.54838	1.46292	1.44521	1.60731	1.61396	1.6913	1.59015	1.65437	1.7093	1.51711	1.50964	1.41142	1.47092	1.68174	1.6232	1.54749	1.50496	1.50432	1.41013	1.49689	1.54995	1.44625	1.51101	1.48937	1.42573	1.34972	1.35137	1.30489	1.48427	1.48501	1.3326	1.2485	1.27267	1.07534	1.29614	1.15402	1.2051	1.30899	1.20275	1.13979	1.18642	1.13505	1.20293	1.07421	1.05908	1.03065	0.828181	0.95373	1.09941	0.775792	0.936094	0.83777	0.813906	0.884639	0.755464	0.712156	0.65462	0.723212	0.764668	0.761154	0.656429	0.80136	0.98625	0.797147	0.93478	0.793913	0.836653	0.693994	0.629042	0.853275	0.786073	0.713204	0.621204	0.683387	0.770541	0.702362	0.666788	0.731651	0.685551	0.69405	0.641727	0.700335	0.713789	0.754608	0.693236	0.608637	0.579297	0.556749	0.656596	0.600919	0.47599	0.66436	0.619446	0.693421	0.472464	0.589728	0.597366	0.494797	0.596369	0.512824	0.51918	0.607333	0.604375	0.462197	0.516143	0.608948	0.44642	0.456083	0.369325	0.493202
476.9	-0.0257835	-0.0257061	-0.0421382	0.0142295	-0.0412925	0.050969	-0.0786021	0.00488527	-0.119934	0.0420013	0.0248665	0.0732569	0.592481	2.10953	2.50376	2.04991	1.85286	1.66729	1.89023	1.69665	1.5546	1.46339	1.46116	1.4724	1.49226	1.54783	1.63198	1.6414	1.47111	1.57725	1.47255	1.52109	1.56924	1.42806	1.43892	1.35432	1.69168	1.65677	1.6382	1.73843	1.72731	1.6628	1.46742	1.64935	1.57948	1.61275	1.73824	1.64219	1.63293	1.72956	1.85598	1.8191	1.66004	1.58748	1.72102	1.72334	1.57625	1.7665	1.77437	1.76181	1.74249	1.71854	1.69213	1.66542	1.63548	1.59616	1.60966	1.58679	1.64493	1.60709	1.50937	1.61153	1.61407	1.52589	1.4808	1.43845	1.65975	1.76476	1.57494	1.52112	1.57317	1.43877	1.43688	1.63161	1.60565	1.50375	1.51489	1.67698	1.6357	1.71579	1.65693	1.7044	1.71575	1.50425	1.46799	1.42013	1.52168	1.75837	1.69579	1.56053	1.53069	1.53038	1.45487	1.55167	1.59498	1.4609	1.55184	1.55972	1.4951	1.37354	1.39217	1.33086	1.46292	1.48911	1.30839	1.26623	1.32687	1.15244	1.32058	1.20057	1.24612	1.28867	1.2821	1.10751	1.23191	1.14782	1.23299	1.00923	1.03729	0.988701	0.874357	0.878581	1.08618	0.806918	0.892707	0.843278	0.789378	0.835197	0.709716	0.704029	0.700149	0.722485	0.699682	0.669818	0.710478	0.804388	0.938428	0.766031	0.929671	0.780241	0.788234	0.714036	0.581827	0.870661	0.725331	0.699312	0.557385	0.680377	0.812783	0.594008	0.665265	0.666077	0.666518	0.655079	0.674718	0.709745	0.662907	0.662716	0.689476	0.558942	0.570186	0.480779	0.628818	0.607167	0.492231	0.600721	0.57614	0.619381	0.418379	0.577578	0.578583	0.514299	0.574012	0.477951	0.522147	0.575067	0.575049	0.425428	0.496278	0.512523	0.407353	0.441467	0.325804	0.432453
477.8	0.00615187	-0.020488	-0.0202875	-0.0119864	-0.0437057	0.0528223	-0.0558928	0.00774284	-0.0550336	0.00540982	-0.0114898	0.090455	0.569362	2.17001	2.61019	2.16221	1.98586	1.73119	1.98954	1.76018	1.67383	1.59308	1.61344	1.53993	1.58646	1.619	1.73179	1.74991	1.57411	1.69495	1.52966	1.65106	1.64467	1.59244	1.51448	1.45593	1.81295	1.76082	1.72203	1.90481	1.83083	1.74393	1.5503	1.76504	1.65381	1.70682	1.84627	1.74488	1.73653	1.77141	1.9848	1.87855	1.73573	1.68489	1.83839	1.7674	1.66378	1.83681	1.83774	1.8278	1.81274	1.79423	1.77391	1.75344	1.74411	1.68304	1.72931	1.66809	1.71391	1.67203	1.62177	1.74806	1.69863	1.6019	1.55396	1.55154	1.78992	1.87305	1.70792	1.61169	1.61892	1.46516	1.52954	1.69936	1.70224	1.58557	1.57083	1.71001	1.67232	1.79692	1.73384	1.79821	1.80739	1.60589	1.59044	1.51405	1.55666	1.80109	1.7761	1.6589	1.59414	1.62335	1.58797	1.65587	1.67195	1.51416	1.60731	1.63043	1.57055	1.42481	1.46523	1.3889	1.54429	1.54704	1.35855	1.31837	1.36412	1.16141	1.41296	1.24652	1.25798	1.34813	1.30579	1.11372	1.24541	1.13911	1.22523	1.02422	1.07847	1.00034	0.856497	0.907851	1.10528	0.79085	0.892167	0.905496	0.802846	0.814752	0.750259	0.690142	0.717083	0.73908	0.715693	0.788529	0.668797	0.841005	0.976531	0.800372	0.877823	0.789635	0.805355	0.691431	0.533114	0.814964	0.731972	0.674071	0.576046	0.69111	0.760023	0.62935	0.654891	0.732706	0.68388	0.631822	0.634663	0.72151	0.657938	0.724966	0.719533	0.602279	0.564213	0.447848	0.629949	0.530173	0.461033	0.614753	0.543105	0.661182	0.371105	0.568002	0.494577	0.447532	0.530727	0.462815	0.51826	0.584793	0.615919	0.432447	0.51753	0.525475	0.43731	0.536572	0.383312	0.467797
478.8	-0.0192766	-0.0175102	-0.00976551	-0.0153591	-0.0454359	0.0788834	-0.118662	-0.00148147	-0.0580835	0.0303309	-0.0141023	0.0651612	0.636115	2.11596	2.7117	2.17129	2.01199	1.8196	2.1339	1.84703	1.7062	1.60133	1.61588	1.63807	1.73472	1.65058	1.808	1.77544	1.55641	1.73264	1.62794	1.71222	1.73947	1.58115	1.62652	1.48325	1.85085	1.81259	1.81147	1.95057	1.86927	1.7943	1.58323	1.81766	1.7105	1.83996	1.92617	1.77984	1.79503	1.84954	2.08636	1.91476	1.86152	1.73746	1.86407	1.79521	1.69639	1.89145	1.88832	1.87763	1.86171	1.8423	1.82111	1.79986	1.79038	1.73792	1.77336	1.76187	1.81072	1.72666	1.65956	1.75854	1.70321	1.63538	1.59071	1.59522	1.79138	1.87999	1.71023	1.62418	1.69174	1.54016	1.52943	1.76667	1.72562	1.64573	1.6231	1.76951	1.77798	1.91642	1.78996	1.83697	1.85803	1.62771	1.63192	1.55336	1.58671	1.84591	1.80848	1.67785	1.64927	1.65849	1.53811	1.63239	1.69261	1.5639	1.64241	1.65339	1.59316	1.42628	1.49074	1.40888	1.59952	1.59981	1.38999	1.28356	1.34317	1.17452	1.38168	1.24363	1.26501	1.3088	1.22439	1.10132	1.23623	1.0713	1.21113	1.01767	0.987882	1.0149	0.867163	0.902189	1.06681	0.772205	0.936396	0.781943	0.813705	0.775221	0.741979	0.706706	0.665332	0.674815	0.683027	0.769715	0.671399	0.725196	0.908491	0.77228	0.916687	0.728567	0.813809	0.694305	0.545573	0.787779	0.713924	0.651369	0.568613	0.593218	0.747579	0.628993	0.616707	0.710013	0.645397	0.57988	0.629325	0.676982	0.584059	0.619085	0.606015	0.521173	0.524836	0.370319	0.526905	0.51517	0.42377	0.548193	0.562099	0.641589	0.359745	0.537023	0.501801	0.428065	0.497031	0.443692	0.495392	0.555422	0.50247	0.397381	0.498072	0.556856	0.394773	0.452258	0.335415	0.45711
479.7	0.00465377	-0.0572394	-0.0454151	0.0225298	0.00279526	0.0668607	-0.0067299	-0.00843204	-0.0414055	0.0750601	0.0637926	0.127168	0.657595	2.12448	2.74891	2.27647	2.07329	1.89937	2.23429	1.92012	1.75676	1.74304	1.77755	1.72467	1.78222	1.72596	1.94305	1.86997	1.62373	1.84538	1.66654	1.76264	1.88399	1.68388	1.74769	1.55599	2.01803	1.87627	1.86892	2.04594	1.91804	1.85385	1.76141	1.88815	1.81995	1.8426	1.9745	1.89571	1.90782	1.96062	2.10519	2.06421	1.85832	1.76081	1.92814	1.91562	1.86925	2.00446	1.99951	1.9864	1.96718	1.9439	1.91861	1.89336	1.85265	1.77167	1.8438	1.82136	1.83045	1.74713	1.72055	1.84205	1.8075	1.73136	1.68845	1.63748	1.84321	1.93809	1.71964	1.66938	1.75347	1.5777	1.60348	1.78893	1.7479	1.69889	1.69815	1.87849	1.85039	1.95894	1.85277	1.89419	1.91236	1.72234	1.71731	1.63983	1.67264	1.89439	1.81768	1.72486	1.67888	1.72744	1.65482	1.7113	1.70281	1.61378	1.69857	1.7187	1.67167	1.45774	1.51103	1.43442	1.66408	1.55501	1.4139	1.34704	1.39679	1.18989	1.41558	1.26047	1.29037	1.34153	1.28349	1.12834	1.22992	1.14175	1.19769	1.02896	1.12629	0.986274	0.813587	0.889024	1.07486	0.815157	0.895604	0.839376	0.835821	0.812588	0.776665	0.662382	0.636148	0.729896	0.735837	0.713354	0.627218	0.777375	0.94186	0.690409	0.838628	0.696347	0.78272	0.661175	0.567778	0.763521	0.721872	0.647769	0.509719	0.644718	0.738438	0.591892	0.593911	0.750043	0.612338	0.582907	0.601601	0.639837	0.628382	0.613579	0.650863	0.528698	0.553268	0.450529	0.631426	0.566503	0.405894	0.575024	0.565269	0.644261	0.380995	0.550218	0.500013	0.497493	0.513968	0.4301	0.450385	0.503536	0.53205	0.467966	0.432763	0.539819	0.381504	0.409898	0.291165	0.445009
480.6	-0.0419263	-0.0260436	-0.0204837	-0.0074755	-0.00974434	0.0632593	-0.0968335	-0.0284157	-0.119888	0.0166972	-0.0313851	0.0493444	0.607408	2.06488	2.8397	2.29695	2.09258	1.89271	2.22576	1.89344	1.87016	1.67972	1.73892	1.7095	1.77605	1.776	1.92888	1.86127	1.70666	1.86942	1.67745	1.85417	1.94515	1.71482	1.70857	1.63959	2.00163	1.89542	1.91731	2.03624	1.99865	1.96868	1.73198	1.87321	1.86488	1.88361	2.00954	1.90387	1.91822	1.986	2.14879	2.04959	1.94314	1.79151	2.03983	1.95726	1.84343	1.97198	1.96793	1.95785	1.94328	1.92575	1.90679	1.88794	1.85898	1.80169	1.85754	1.83051	1.8311	1.75476	1.74475	1.85064	1.78912	1.70557	1.71175	1.68914	1.88813	1.97337	1.78052	1.69164	1.75194	1.58665	1.55816	1.78816	1.80249	1.69885	1.6968	1.83111	1.79706	1.90592	1.81943	1.88494	1.88933	1.69265	1.6775	1.60978	1.66947	1.87423	1.80451	1.71136	1.694	1.69864	1.60935	1.68515	1.74238	1.61333	1.69633	1.73242	1.68765	1.53576	1.53805	1.41334	1.61032	1.63253	1.34204	1.33837	1.36635	1.18449	1.30501	1.28089	1.25087	1.31722	1.27328	1.03304	1.24422	1.10231	1.16637	0.992176	1.0261	0.928578	0.806132	0.878584	1.05799	0.754534	0.838307	0.7437	0.74399	0.796054	0.715425	0.639687	0.601732	0.661584	0.654284	0.668844	0.666726	0.744324	0.882985	0.708831	0.80025	0.700852	0.741897	0.61486	0.481785	0.752017	0.68369	0.626977	0.483153	0.599261	0.675513	0.583075	0.575976	0.655951	0.606562	0.617398	0.551594	0.620521	0.528039	0.607155	0.620408	0.478237	0.47656	0.363375	0.526912	0.425963	0.388412	0.53362	0.459828	0.596941	0.309602	0.446189	0.515234	0.452181	0.472992	0.37023	0.361233	0.499844	0.500737	0.265315	0.387069	0.482704	0.327428	0.364592	0.303372	0.375776
481.6	-0.00921167	0.0115418	3.01768e-05	-0.00645706	-0.00758961	0.0567678	-0.0524593	-0.00383242	-0.0776998	0.0616164	0.0208285	0.0710791	0.578351	2.10064	2.90024	2.36805	2.21737	1.95116	2.29812	2.00169	1.91959	1.75008	1.83363	1.83595	1.83965	1.8806	2.03872	1.99181	1.75315	1.91331	1.80954	1.91069	1.917	1.77687	1.8256	1.66452	2.08012	1.96791	1.9555	2.1743	2.10347	1.97291	1.87735	2.02257	1.87793	1.89726	2.11186	1.94005	1.9541	2.08918	2.20952	2.12148	1.92293	1.83589	2.07026	1.97883	1.88958	2.0427	2.03887	2.02989	2.0171	2.00182	1.98538	1.96911	1.93355	1.85394	1.89929	1.8601	1.89729	1.81244	1.76291	1.90082	1.84129	1.80464	1.7348	1.69832	1.9233	1.98789	1.82985	1.75568	1.79936	1.64027	1.64697	1.84495	1.81085	1.70117	1.71542	1.85514	1.83739	1.96762	1.8828	1.92531	1.92322	1.72073	1.70681	1.64253	1.74085	1.97279	1.87819	1.78333	1.68218	1.67971	1.67031	1.72364	1.74936	1.63999	1.73864	1.76248	1.7082	1.53149	1.48414	1.4979	1.64041	1.63764	1.4051	1.35175	1.37293	1.17952	1.3808	1.27814	1.24168	1.3601	1.25801	1.14371	1.23052	1.08679	1.19047	0.961708	1.05171	1.01268	0.824745	0.779262	1.02647	0.785408	0.862725	0.80453	0.750664	0.696995	0.739501	0.623673	0.661337	0.717599	0.657082	0.644372	0.639118	0.725896	0.9259	0.714727	0.824565	0.65833	0.723512	0.587241	0.487639	0.735892	0.683152	0.653295	0.471724	0.567144	0.658723	0.568941	0.489335	0.638002	0.527367	0.53733	0.579702	0.567598	0.536966	0.585286	0.568175	0.462597	0.476369	0.35037	0.504559	0.433781	0.445213	0.486506	0.479726	0.540981	0.346644	0.429309	0.459049	0.42016	0.44855	0.373133	0.444086	0.467603	0.46171	0.364279	0.405515	0.470852	0.29483	0.405591	0.246511	0.321415
482.5	0.0374896	-0.0370147	-0.0449777	-0.0170305	-0.0165437	0.0329159	-0.102155	-0.0439564	-0.0770632	0.0399044	-0.0153101	0.0222292	0.615797	2.08182	2.9607	2.38142	2.19068	2.06027	2.33538	2.0436	1.95713	1.85806	1.80503	1.87229	1.89587	1.9335	2.04366	2.01686	1.81045	1.89338	1.79691	1.99388	1.98879	1.83806	1.79297	1.75977	2.14123	1.99494	1.99013	2.17663	2.14635	1.96724	1.79962	1.98199	1.9603	2.0028	2.12078	2.01889	2.01178	2.13195	2.23161	2.15399	1.89745	1.88257	2.08246	1.98297	1.95344	2.10202	2.09524	2.08013	2.05887	2.03362	2.00659	1.97993	1.97002	1.86504	1.901	1.86794	1.9108	1.80257	1.76575	1.9478	1.85769	1.74691	1.74172	1.69843	1.95322	2.03676	1.88676	1.75494	1.80833	1.62128	1.65875	1.84122	1.82343	1.72021	1.70899	1.87034	1.86073	1.95949	1.84127	1.93886	1.96618	1.76211	1.7239	1.58748	1.65965	1.95168	1.91687	1.77179	1.70536	1.70382	1.61548	1.73477	1.76896	1.61142	1.72769	1.75757	1.70094	1.4904	1.49624	1.46058	1.65554	1.71687	1.3511	1.34513	1.36631	1.15297	1.32005	1.25627	1.23517	1.2811	1.25778	1.05637	1.17858	1.07285	1.18486	0.996943	1.06981	0.979688	0.813005	0.821077	1.06012	0.782468	0.784126	0.804323	0.715511	0.718481	0.693498	0.651676	0.644405	0.695445	0.59561	0.627217	0.588092	0.713128	0.890145	0.706746	0.772862	0.681673	0.680242	0.582998	0.455082	0.678735	0.607876	0.633254	0.468731	0.601641	0.633634	0.514458	0.483857	0.649516	0.493628	0.505926	0.517158	0.532655	0.460574	0.54358	0.560097	0.439833	0.434365	0.375168	0.43911	0.409903	0.334245	0.479563	0.433527	0.541864	0.280483	0.365757	0.382005	0.327753	0.396557	0.324898	0.379286	0.469558	0.49488	0.27231	0.369974	0.409535	0.288776	0.34116	0.156893	0.299988
483.5	0.000927891	-0.0384828	-0.0413161	-0.00122423	0.0052254	0.079957	-0.0813581	0.0168349	-0.0344595	0.0157891	-0.0236862	0.0570409	0.646853	2.1632	3.00079	2.51008	2.2922	2.15186	2.39955	2.13988	2.0303	1.93716	1.93193	1.95951	1.95889	1.97023	2.13311	2.03214	1.87089	1.99967	1.8621	2.01504	2.04978	1.88285	1.86059	1.79755	2.21032	2.09294	2.14367	2.25684	2.13849	1.99953	1.89972	2.07444	2.02089	2.04599	2.15163	2.03884	2.04671	2.21128	2.31798	2.17553	1.99841	1.93786	2.13943	2.05412	2.02021	2.12661	2.12009	2.10622	2.08695	2.06424	2.04004	2.01628	2.01537	1.92924	1.93328	1.90817	1.95171	1.88255	1.85378	1.97246	1.86603	1.80683	1.78931	1.75547	1.97496	2.06248	1.88408	1.76931	1.8128	1.65234	1.72292	1.92612	1.85767	1.71378	1.71254	1.90361	1.89846	2.05808	1.92898	1.98682	1.99024	1.76896	1.79135	1.73278	1.75893	2.00541	1.90416	1.82085	1.7455	1.73791	1.67851	1.75607	1.78985	1.67736	1.77563	1.7922	1.73553	1.52161	1.57534	1.42803	1.6439	1.66508	1.40826	1.39189	1.34676	1.17329	1.38835	1.30173	1.21791	1.30684	1.27337	1.06672	1.19258	1.12291	1.18071	1.03901	1.06905	0.968165	0.769328	0.786169	1.02484	0.742184	0.838118	0.723706	0.725297	0.71647	0.679924	0.617178	0.591056	0.599685	0.591835	0.654594	0.624818	0.67789	0.882453	0.6556	0.805794	0.608727	0.668749	0.539877	0.491474	0.687177	0.677005	0.648474	0.448724	0.546646	0.675299	0.538587	0.49469	0.595093	0.51531	0.523243	0.526264	0.558784	0.544669	0.572541	0.514866	0.44491	0.455688	0.330423	0.50099	0.399946	0.357705	0.462934	0.399194	0.52908	0.281895	0.435893	0.446017	0.345136	0.504612	0.282331	0.388092	0.452682	0.440057	0.292073	0.380692	0.41367	0.248448	0.340258	0.273395	0.352335
484.4	0.032679	0.00647448	-0.0263892	-0.0329063	-0.017979	0.1027	-0.0201942	0.00804122	-0.0544042	0.0440775	0.00706614	0.0593015	0.653994	2.20523	3.04496	2.57908	2.36258	2.3142	2.50289	2.18667	2.04931	1.95259	2.00142	2.0074	2.00341	2.05969	2.13277	2.07649	1.95562	2.07829	1.99455	2.07272	2.04467	1.94774	1.90628	1.90612	2.25902	2.14414	2.11632	2.27635	2.18668	2.03922	1.9818	2.10149	2.06264	2.1442	2.2384	2.10353	2.11777	2.25516	2.35472	2.24523	2.04257	1.99112	2.19636	2.0664	2.06673	2.20252	2.19416	2.17706	2.15358	2.12607	2.09686	2.06832	2.03575	1.97894	2.00233	1.94265	1.99048	1.91311	1.86567	2.02149	1.94381	1.83481	1.79766	1.75415	2.00915	2.08993	1.89082	1.80576	1.85287	1.68875	1.74083	1.92736	1.88817	1.8078	1.8131	1.96027	1.94053	2.07181	1.94448	2.02834	2.02142	1.80275	1.80896	1.67829	1.74652	2.03377	1.97839	1.83257	1.80079	1.78852	1.69313	1.79331	1.80858	1.70617	1.84435	1.80165	1.72505	1.61162	1.5708	1.50327	1.65479	1.63859	1.41876	1.33722	1.3791	1.19772	1.40671	1.33046	1.3111	1.30631	1.27329	1.13282	1.22964	1.11714	1.24606	1.01712	1.09844	0.990309	0.799333	0.819324	1.07104	0.739339	0.820041	0.76969	0.751197	0.779102	0.72971	0.660016	0.60696	0.662753	0.584375	0.626155	0.616325	0.704253	0.876112	0.683845	0.804022	0.666098	0.66175	0.58224	0.459823	0.699936	0.628689	0.627181	0.412558	0.540244	0.652743	0.526966	0.500519	0.576435	0.496906	0.537488	0.518924	0.539465	0.47488	0.617027	0.581809	0.475949	0.429338	0.374127	0.490184	0.482978	0.427295	0.456463	0.442393	0.50733	0.22696	0.444803	0.405858	0.338381	0.43195	0.29466	0.36566	0.420672	0.433952	0.257055	0.359786	0.421353	0.29181	0.415332	0.180698	0.365391
485.4	0.0521698	-0.0508474	-0.0567927	-0.0394441	-0.0281181	0.0770492	-0.0752498	0.0206793	-0.0410557	-0.00800773	-0.0496686	0.0269466	0.65229	2.29464	3.08452	2.61738	2.37954	2.3362	2.53158	2.22398	2.07248	1.97976	1.9931	2.08087	2.04383	2.14885	2.24085	2.09024	1.97694	2.12665	2.04423	2.13959	2.08971	1.97401	1.90779	1.97559	2.22929	2.14243	2.16928	2.31488	2.25101	2.08854	1.98702	2.13914	2.09695	2.14683	2.19603	2.1425	2.16373	2.3379	2.38179	2.24641	2.00172	2.00838	2.18425	2.15262	2.13895	2.20363	2.1978	2.18635	2.17081	2.15271	2.13359	2.11499	2.09558	2.01714	2.05258	1.94976	2.04625	1.93019	1.87772	2.04139	1.9904	1.87792	1.81867	1.79392	2.04538	2.11951	1.89111	1.83588	1.89247	1.67167	1.70816	1.92371	1.89773	1.79768	1.82256	2.00755	1.95517	2.09597	1.97442	2.03094	2.01662	1.83029	1.82012	1.73698	1.78981	2.02602	1.93881	1.86384	1.83388	1.80999	1.72127	1.86478	1.85934	1.69131	1.82534	1.84097	1.78402	1.60387	1.58987	1.50534	1.67565	1.69916	1.44138	1.38424	1.39938	1.13855	1.44342	1.30879	1.24253	1.36396	1.26054	1.11989	1.24746	1.12305	1.21883	1.02963	1.01609	1.0314	0.774335	0.828642	1.09225	0.736763	0.838273	0.754946	0.73398	0.688182	0.689905	0.63135	0.543306	0.6494	0.54307	0.615162	0.53292	0.691489	0.861941	0.649627	0.779844	0.629398	0.724458	0.572133	0.45125	0.750652	0.629499	0.613861	0.393411	0.541544	0.665421	0.519552	0.575617	0.571888	0.500361	0.498002	0.520885	0.546151	0.506982	0.553533	0.553651	0.451563	0.412082	0.351949	0.491208	0.406604	0.378748	0.509169	0.465205	0.502722	0.231674	0.473944	0.412042	0.3416	0.414849	0.351039	0.324756	0.441896	0.465786	0.297668	0.34959	0.361606	0.338927	0.371367	0.206801	0.292816
486.3	0.0354124	-0.0370437	-0.0474609	-0.0714693	-0.070734	0.0389861	-0.0600258	-0.0281037	-0.0485774	-0.00531257	-0.0365175	0.0519005	0.688916	2.36358	3.10618	2.71868	2.47818	2.45316	2.58043	2.26819	2.11297	2.05913	2.06797	2.09694	2.11757	2.22108	2.27053	2.12729	2.07948	2.12488	2.07003	2.19289	2.11286	2.028	1.921	2.03698	2.28632	2.14198	2.26837	2.38305	2.29417	2.09565	2.06268	2.18631	2.10868	2.14772	2.22497	2.15111	2.21551	2.34658	2.39037	2.30675	2.04673	2.07952	2.22034	2.14069	2.14344	2.27919	2.26999	2.25248	2.22896	2.20172	2.17306	2.14529	2.11258	2.01819	2.04247	1.98717	2.08424	1.95452	1.91096	2.09881	1.96835	1.86214	1.82062	1.81325	2.08465	2.14519	1.92957	1.86845	1.91051	1.72088	1.76663	1.9907	1.91049	1.84152	1.85393	2.01539	1.99099	2.10797	1.99257	2.10044	2.08645	1.86529	1.87119	1.76011	1.82577	2.07535	2.01325	1.89861	1.80681	1.81725	1.76206	1.88559	1.85519	1.67665	1.82772	1.84957	1.79253	1.60172	1.60213	1.51131	1.70756	1.73478	1.48303	1.37444	1.46035	1.23894	1.39433	1.33871	1.28128	1.34712	1.25347	1.10696	1.2393	1.13174	1.25551	0.975998	1.07812	0.947825	0.759569	0.83259	1.06972	0.693379	0.818312	0.748086	0.683256	0.782387	0.673841	0.597581	0.588735	0.656938	0.575586	0.609937	0.628541	0.716002	0.854535	0.637087	0.722626	0.630464	0.659457	0.586235	0.468354	0.700473	0.619109	0.572156	0.354526	0.513911	0.578673	0.512265	0.498426	0.539445	0.474144	0.457263	0.482093	0.536767	0.449276	0.572274	0.573736	0.485451	0.446806	0.34393	0.469401	0.371517	0.32038	0.450843	0.3864	0.507728	0.27208	0.473689	0.389364	0.332706	0.368453	0.33113	0.303815	0.45868	0.367073	0.228676	0.342837	0.408141	0.244896	0.254414	0.186793	0.28235
487.3	0.0376245	-0.0385237	-0.043227	-0.0505108	-0.026715	0.0858689	-0.0106717	0.00196079	-0.00283282	0.0312692	-0.0245174	0.0312265	0.722388	2.45628	3.12379	2.74417	2.50437	2.58268	2.68559	2.33801	2.22341	2.15712	2.17004	2.20528	2.17771	2.2773	2.36692	2.20394	2.14103	2.18876	2.16752	2.26966	2.20186	2.12437	2.04956	2.14445	2.36789	2.27539	2.34368	2.4466	2.34977	2.15377	2.13845	2.27682	2.20304	2.26412	2.32695	2.25923	2.33486	2.45642	2.48007	2.3348	2.14868	2.21603	2.35287	2.20763	2.23982	2.32778	2.31628	2.29508	2.26691	2.23448	2.20052	2.16777	2.14925	2.07221	2.08935	2.04805	2.13416	1.99433	1.94806	2.15583	2.07526	1.93444	1.93025	1.90517	2.13085	2.20011	2.01595	1.91078	1.95976	1.76513	1.82717	2.07432	1.99318	1.92315	1.90929	2.08892	2.04566	2.15091	2.05351	2.12263	2.13365	1.91057	1.94357	1.84513	1.85917	2.11836	2.09865	1.91219	1.85141	1.87095	1.79758	1.92791	1.94577	1.75916	1.9006	1.87878	1.80152	1.62347	1.65507	1.53165	1.72519	1.74462	1.51447	1.46058	1.51736	1.25925	1.43168	1.33054	1.34662	1.38889	1.30751	1.11206	1.27572	1.15517	1.22526	1.02289	1.10067	1.02097	0.792114	0.863727	1.076	0.736998	0.853676	0.76188	0.723943	0.794938	0.683878	0.644259	0.590771	0.621852	0.578995	0.686896	0.651731	0.729546	0.890678	0.677724	0.781849	0.650722	0.771432	0.587038	0.464222	0.742653	0.640153	0.621529	0.469147	0.546432	0.614538	0.550844	0.54004	0.611259	0.532222	0.540584	0.492489	0.586589	0.480166	0.573514	0.633098	0.403735	0.423909	0.337719	0.461841	0.41382	0.395904	0.467607	0.417664	0.555863	0.287973	0.437964	0.417765	0.377759	0.439112	0.306448	0.321923	0.466519	0.46768	0.293114	0.418056	0.380227	0.318852	0.380591	0.212225	0.313356
488.2	0.0345911	-0.0459136	-0.0333823	-0.0441967	-0.0366853	0.0907834	-0.0212653	0.0100291	-0.0430297	0.00106821	-0.0204401	0.038233	0.720378	2.49006	3.06656	2.79208	2.55562	2.63306	2.64572	2.38394	2.24675	2.17656	2.21852	2.256	2.23037	2.32104	2.38846	2.17588	2.17149	2.22627	2.22812	2.28907	2.22683	2.11883	2.00435	2.18175	2.40668	2.2727	2.35123	2.47293	2.42258	2.21571	2.19687	2.26586	2.24333	2.31925	2.32487	2.27829	2.32581	2.49109	2.53879	2.34381	2.15645	2.24471	2.35155	2.24621	2.29494	2.39464	2.38678	2.37249	2.35338	2.33104	2.30708	2.2831	2.18848	2.08481	2.10988	2.04075	2.13467	2.03877	1.98376	2.14459	2.06832	1.97428	1.91839	1.88436	2.14571	2.23593	2.02092	1.95651	2.01443	1.7914	1.855	2.07758	2.03427	1.94742	1.95197	2.13469	2.08354	2.18993	2.04013	2.15951	2.17157	1.91926	1.92221	1.83655	1.90094	2.13469	2.02825	1.97665	1.88233	1.87478	1.79149	1.93151	1.88848	1.77039	1.93196	1.92051	1.85267	1.67308	1.71599	1.5861	1.76191	1.73969	1.47972	1.43047	1.44903	1.30545	1.41993	1.30981	1.31832	1.34797	1.32983	1.13728	1.32354	1.18262	1.24857	1.04782	1.08731	1.00853	0.799712	0.822471	1.05772	0.799192	0.838852	0.740746	0.717799	0.834763	0.722998	0.627858	0.594909	0.644403	0.632871	0.660614	0.587172	0.702488	0.881151	0.687501	0.784424	0.635813	0.660482	0.615578	0.422886	0.720663	0.616601	0.542176	0.412928	0.450572	0.670634	0.515211	0.514806	0.592857	0.489826	0.478165	0.528244	0.560678	0.431953	0.558052	0.594633	0.39551	0.370303	0.332206	0.452746	0.416228	0.332131	0.446762	0.432961	0.486089	0.280194	0.463175	0.423533	0.327282	0.382752	0.269414	0.328628	0.402293	0.474427	0.248008	0.389888	0.377495	0.305711	0.35086	0.179464	0.350775
489.2	0.0290517	-0.0338855	-0.0204142	-0.0470422	-0.0501829	0.0890399	0.00835983	-0.0629883	-0.0144727	0.0195661	9.0078e-05	0.0625021	0.778966	2.63019	3.10582	2.86344	2.64654	2.74428	2.693	2.42027	2.29068	2.2212	2.22679	2.29101	2.29092	2.37288	2.42719	2.25848	2.27905	2.25096	2.27176	2.32676	2.2595	2.16448	2.06288	2.28814	2.43524	2.33763	2.43447	2.51357	2.43848	2.18617	2.21611	2.31353	2.28901	2.36956	2.33274	2.29149	2.37359	2.5286	2.58519	2.38581	2.16411	2.28815	2.39576	2.29892	2.33021	2.39205	2.3829	2.36687	2.34593	2.32201	2.29709	2.2731	2.22098	2.11518	2.17201	2.08125	2.15639	2.07757	2.03567	2.20961	2.06192	2.0182	1.9358	1.92123	2.22415	2.25104	2.06945	2.00261	2.03809	1.8294	1.87547	2.10065	2.05344	1.95331	1.96821	2.188	2.10992	2.25533	2.08172	2.19196	2.1705	1.946	1.93837	1.87501	1.96266	2.18286	2.10216	1.96973	1.91233	1.92198	1.84731	1.96735	1.97976	1.81031	1.97007	1.96104	1.89082	1.70292	1.71004	1.63867	1.79497	1.80326	1.56345	1.54606	1.51901	1.25956	1.50038	1.3561	1.34364	1.43144	1.34417	1.13874	1.26729	1.17218	1.23478	1.06944	1.11066	1.0069	0.805997	0.888308	1.04438	0.778329	0.837624	0.767958	0.783541	0.750982	0.721291	0.67184	0.559939	0.674359	0.642401	0.614068	0.569826	0.749488	0.832019	0.653934	0.77248	0.625089	0.702597	0.583488	0.410589	0.680605	0.584605	0.617857	0.393899	0.552482	0.646083	0.469102	0.554152	0.586741	0.500507	0.47191	0.484737	0.538836	0.482177	0.571074	0.562861	0.452191	0.39363	0.367309	0.465364	0.389404	0.318361	0.468898	0.440591	0.499439	0.200426	0.47093	0.379385	0.349384	0.407073	0.303931	0.29776	0.435964	0.432886	0.276673	0.364912	0.38922	0.244791	0.343874	0.200924	0.353372
490.1	0.016469	-0.0293518	-0.0221543	-0.0542187	-0.00359493	0.151367	0.0301135	0.0169337	0.00439694	0.0428395	0.0112852	0.0979683	0.849987	2.76403	3.207	2.98011	2.71427	2.8689	2.77588	2.52546	2.32273	2.29537	2.36047	2.39248	2.38588	2.48242	2.53897	2.33633	2.35657	2.334	2.39218	2.43942	2.32023	2.23417	2.13125	2.40319	2.5146	2.40182	2.53626	2.58988	2.47929	2.26287	2.32512	2.3926	2.35629	2.47826	2.43085	2.3863	2.44801	2.6182	2.64378	2.439	2.2687	2.38222	2.44782	2.3477	2.41221	2.47116	2.46316	2.44947	2.43172	2.41154	2.39055	2.37041	2.32609	2.25759	2.27592	2.20021	2.27413	2.13528	2.10386	2.29446	2.24184	2.08598	2.01418	2.00135	2.30376	2.37194	2.18227	2.09242	2.14559	1.95915	1.96789	2.20405	2.15543	2.0942	2.03347	2.20563	2.16683	2.30476	2.13654	2.23974	2.24582	2.03948	2.02385	1.90436	1.99337	2.29927	2.1588	2.06185	2.01621	2.02818	1.88837	2.03771	2.04367	1.90064	2.02076	2.01944	1.96168	1.74296	1.79035	1.66606	1.88516	1.79621	1.58836	1.49224	1.54944	1.36278	1.5091	1.46432	1.38995	1.4877	1.45258	1.18026	1.27927	1.21423	1.30907	1.10322	1.13091	1.03854	0.806818	0.920488	1.1193	0.860094	0.900683	0.861168	0.814704	0.831178	0.779584	0.735368	0.675073	0.697815	0.669824	0.666742	0.65324	0.805966	0.878629	0.682053	0.805646	0.718506	0.742769	0.669962	0.48083	0.758256	0.637466	0.682868	0.44357	0.598369	0.660488	0.560501	0.585031	0.636094	0.532301	0.50366	0.515715	0.575636	0.492666	0.623393	0.615649	0.484513	0.445196	0.367124	0.479687	0.498493	0.362024	0.484729	0.454266	0.495616	0.273341	0.504355	0.457501	0.355899	0.434925	0.280922	0.340397	0.484397	0.494185	0.288125	0.407647	0.450907	0.275285	0.372776	0.231274	0.397502
491	0.00708216	-0.0338341	-0.0327991	0.00425074	0.0165401	0.148783	0.0107195	-0.00734536	0.00419047	0.0308239	-0.010047	0.0709902	0.85079	2.7458	3.16586	3.04857	2.7767	2.94973	2.83664	2.55767	2.38285	2.3624	2.4049	2.42773	2.44193	2.58017	2.58578	2.35022	2.3944	2.32951	2.40054	2.43534	2.32675	2.26963	2.19434	2.48324	2.52839	2.40825	2.58345	2.61717	2.50119	2.26858	2.39579	2.44876	2.3955	2.53155	2.46592	2.41897	2.47142	2.66379	2.66294	2.46034	2.34296	2.41879	2.47128	2.37559	2.45564	2.5054	2.49589	2.47997	2.45956	2.43655	2.41286	2.39038	2.3579	2.24131	2.27907	2.19522	2.28733	2.20725	2.18724	2.31699	2.23592	2.10472	2.08851	2.07153	2.35371	2.3786	2.18485	2.12927	2.12724	1.92235	1.96779	2.25019	2.19658	2.09505	2.06579	2.24951	2.19732	2.33569	2.21598	2.3354	2.30056	2.04114	2.04392	1.99501	2.08193	2.30914	2.20429	2.11397	2.01698	2.00259	1.94083	2.06754	2.05296	1.93383	2.0769	2.05027	1.98072	1.78405	1.83172	1.69463	1.89892	1.87113	1.61298	1.5587	1.62668	1.35001	1.5344	1.43417	1.43522	1.44908	1.37862	1.19105	1.34841	1.26345	1.29547	1.1393	1.1451	1.01412	0.84008	0.937479	1.12516	0.824907	0.861938	0.814327	0.802714	0.834322	0.748117	0.757345	0.665827	0.665322	0.691104	0.654549	0.679138	0.731622	0.846543	0.683791	0.827112	0.71704	0.730761	0.61566	0.483918	0.708776	0.600791	0.708763	0.447212	0.522038	0.710901	0.543906	0.528111	0.622245	0.492705	0.504426	0.504935	0.574992	0.518079	0.593218	0.653156	0.478137	0.432124	0.380717	0.447604	0.45232	0.340219	0.521445	0.489176	0.503959	0.264506	0.482276	0.411837	0.358063	0.398644	0.33876	0.380008	0.453205	0.415523	0.295719	0.424791	0.416078	0.346409	0.352355	0.169245	0.361206
492	-0.032621	-0.0291081	0.0110626	-0.0152816	-0.0137774	0.0801031	-0.00588174	-0.0129555	0.0330942	0.0358766	-0.00145275	0.0577142	0.849243	2.79925	3.24146	3.09643	2.8336	3.00692	2.81812	2.59757	2.39446	2.38314	2.41465	2.4293	2.43829	2.57436	2.5776	2.35408	2.4694	2.3616	2.50056	2.52139	2.36347	2.29213	2.23123	2.534	2.55381	2.45488	2.63498	2.64878	2.55857	2.31198	2.44629	2.47233	2.46992	2.58658	2.49818	2.48654	2.55756	2.72655	2.68506	2.45203	2.39059	2.52525	2.5137	2.42542	2.51301	2.54017	2.53156	2.5174	2.49923	2.47862	2.45714	2.43635	2.3779	2.30167	2.33897	2.25534	2.324	2.24255	2.22098	2.3631	2.26554	2.14134	2.10354	2.05196	2.3738	2.43956	2.25369	2.1684	2.20293	1.9931	2.07682	2.29355	2.21629	2.11889	2.11771	2.29952	2.27323	2.39954	2.24246	2.35744	2.35706	2.09761	2.04732	1.95284	2.03396	2.37806	2.26979	2.10892	2.05088	2.07707	1.95476	2.12375	2.10597	1.9677	2.12721	2.13386	2.07255	1.81158	1.82912	1.76294	1.92777	1.87033	1.63288	1.57955	1.64059	1.38368	1.54952	1.45958	1.40236	1.51813	1.40243	1.23186	1.33302	1.29686	1.38358	1.11894	1.16442	1.05232	0.860682	0.927118	1.10836	0.90807	0.960902	0.851412	0.847228	0.843359	0.783103	0.648585	0.692512	0.702729	0.655058	0.674746	0.597062	0.784694	0.890243	0.731849	0.866231	0.699788	0.691115	0.669091	0.497318	0.719768	0.640162	0.652348	0.442461	0.518882	0.713452	0.564409	0.581486	0.632623	0.507042	0.502444	0.467709	0.555551	0.51099	0.66273	0.528414	0.485962	0.416786	0.396351	0.467856	0.374722	0.349774	0.506171	0.483506	0.515137	0.295386	0.456011	0.439169	0.331733	0.415103	0.29175	0.363132	0.45081	0.473474	0.319559	0.42471	0.365589	0.308177	0.382362	0.21034	0.377409
492.9	0.0337369	-0.0739086	-0.0508063	-0.020321	0.0170807	0.082433	0.0326426	0.0110699	0.00814314	-0.000858957	0.0300676	0.121069	0.884034	2.77056	3.33712	3.18577	2.87017	3.10701	2.89285	2.63156	2.43607	2.44789	2.42388	2.49009	2.48725	2.6416	2.62314	2.36998	2.49875	2.38593	2.5401	2.51842	2.43377	2.40065	2.28706	2.63771	2.61273	2.52186	2.70564	2.7279	2.64242	2.33101	2.5309	2.55421	2.50906	2.66881	2.55991	2.57573	2.64081	2.83167	2.76578	2.52229	2.3903	2.60513	2.61303	2.468	2.58213	2.60713	2.59688	2.58041	2.55964	2.53646	2.51278	2.49051	2.46276	2.37436	2.39176	2.29106	2.42703	2.28403	2.24891	2.43961	2.36983	2.19376	2.17298	2.13852	2.47256	2.54961	2.29273	2.22155	2.24384	2.02432	2.12083	2.36795	2.31399	2.18364	2.18001	2.40616	2.31788	2.45218	2.31938	2.43899	2.41765	2.18258	2.16147	2.05519	2.16918	2.46712	2.31099	2.20691	2.10345	2.1365	2.01363	2.17828	2.16533	2.00978	2.12607	2.1376	2.09245	1.85753	1.85549	1.76118	1.99235	1.94289	1.65458	1.60539	1.63742	1.41436	1.56638	1.49204	1.44625	1.55684	1.44699	1.24267	1.39359	1.28918	1.4097	1.14617	1.18884	1.08619	0.907376	0.949942	1.14268	0.924265	0.942074	0.862217	0.817624	0.891963	0.828701	0.739455	0.701566	0.695432	0.670075	0.709387	0.674949	0.801073	0.957213	0.714315	0.829305	0.731767	0.735756	0.6175	0.489963	0.736584	0.679896	0.671895	0.477813	0.549429	0.722405	0.586547	0.607577	0.659284	0.54241	0.569734	0.601313	0.583288	0.487513	0.630731	0.579754	0.503465	0.459087	0.404338	0.485506	0.456465	0.365272	0.520365	0.524171	0.576613	0.290283	0.509709	0.460717	0.342682	0.440302	0.321349	0.364272	0.49681	0.436788	0.282964	0.424788	0.395308	0.263788	0.39831	0.258497	0.333796
493.9	-0.00130725	-0.0335537	0.00302027	-0.0363371	-0.0264247	0.125319	0.0133283	-0.00554929	0.0301564	0.033716	-0.00696433	0.0960106	0.897422	2.81778	3.41435	3.24305	2.90116	3.19975	2.87723	2.65233	2.51194	2.52285	2.58231	2.56136	2.52209	2.66886	2.65637	2.4228	2.56626	2.40612	2.64582	2.57365	2.45169	2.41426	2.30083	2.67358	2.67001	2.60965	2.78729	2.78687	2.6637	2.45885	2.60402	2.60475	2.60555	2.71129	2.64289	2.58002	2.6762	2.85844	2.81691	2.60925	2.48164	2.60644	2.62639	2.5279	2.70697	2.72773	2.71317	2.69023	2.66153	2.62967	2.59726	2.56691	2.51541	2.42455	2.46741	2.37694	2.49675	2.38069	2.34306	2.4916	2.42489	2.29027	2.18853	2.18843	2.54103	2.57584	2.36408	2.32917	2.3084	2.06166	2.13386	2.37798	2.31056	2.28209	2.2311	2.38515	2.40182	2.55913	2.41325	2.54769	2.4797	2.19022	2.2422	2.13156	2.19244	2.47853	2.34459	2.24092	2.19167	2.1809	2.08928	2.23704	2.25688	2.09742	2.26691	2.25768	2.18166	1.88163	1.93779	1.85685	2.06144	1.95166	1.74739	1.69896	1.68122	1.45086	1.64509	1.59799	1.53665	1.60517	1.49145	1.27169	1.38867	1.31481	1.40089	1.22262	1.26482	1.10177	0.959402	0.942024	1.1736	0.958001	1.00628	0.889501	0.829233	0.873327	0.809831	0.719112	0.717653	0.749897	0.750322	0.756692	0.680029	0.780822	0.989659	0.782453	0.845411	0.757005	0.787548	0.654287	0.522449	0.774797	0.678653	0.668068	0.466379	0.587648	0.717514	0.56941	0.621671	0.730474	0.552567	0.583773	0.571862	0.594496	0.582253	0.615041	0.58528	0.49968	0.457797	0.399324	0.51149	0.448277	0.329425	0.506375	0.464493	0.555227	0.303514	0.457697	0.479594	0.359404	0.459026	0.295269	0.419991	0.458819	0.471955	0.332716	0.403947	0.385597	0.308589	0.431284	0.226705	0.334552
494.8	0.0247907	-0.0624776	-0.0103142	-0.0382162	-0.00425683	0.10504	0.00882013	-0.0242486	0.0514855	0.0144429	-0.0455516	0.0354274	0.885529	2.74947	3.49128	3.24347	2.97235	3.26902	2.97958	2.73078	2.5312	2.57926	2.58688	2.54001	2.55739	2.73087	2.72683	2.4512	2.66059	2.46938	2.6974	2.64682	2.50098	2.51822	2.33328	2.82116	2.7193	2.65793	2.88858	2.86198	2.73067	2.40953	2.60928	2.67287	2.61796	2.71708	2.61643	2.67996	2.75884	2.94602	2.90701	2.5954	2.56463	2.74273	2.7435	2.63398	2.69326	2.69538	2.68495	2.66879	2.6487	2.6265	2.604	2.58302	2.58496	2.50915	2.52543	2.41964	2.53422	2.39332	2.36825	2.56533	2.48789	2.33781	2.32532	2.32279	2.60722	2.66644	2.42458	2.29055	2.35234	2.12199	2.23278	2.47271	2.40769	2.31045	2.25711	2.5105	2.43874	2.57432	2.46914	2.63645	2.57005	2.26681	2.28166	2.15186	2.24753	2.54489	2.40439	2.30584	2.20434	2.2639	2.18474	2.33013	2.29629	2.12924	2.27685	2.27902	2.22419	1.98872	2.00417	1.89927	2.1124	2.09801	1.75229	1.68834	1.73954	1.50031	1.66202	1.62402	1.50129	1.64629	1.53154	1.33701	1.48188	1.36208	1.44735	1.21111	1.28079	1.09616	0.965457	0.948194	1.23678	0.923202	0.986749	0.885393	0.85799	0.874056	0.845868	0.69319	0.702206	0.740642	0.70341	0.723172	0.728915	0.803543	0.958975	0.789596	0.896595	0.728143	0.77421	0.679282	0.576785	0.764822	0.672663	0.765381	0.493229	0.610422	0.680862	0.554119	0.617228	0.701376	0.5721	0.559627	0.585859	0.594876	0.57675	0.599038	0.557962	0.447514	0.46691	0.394209	0.468832	0.468773	0.374829	0.525458	0.500085	0.534424	0.312342	0.484696	0.482996	0.416046	0.450861	0.315068	0.40166	0.505007	0.499416	0.273858	0.433946	0.383568	0.315463	0.333578	0.211989	0.316338
495.8	0.0417098	-0.0713037	0.00200449	-0.00597922	0.001071	0.123238	0.047942	-0.0310834	0.0336846	0.0300528	0.00567738	0.0559501	0.919034	2.71094	3.59578	3.36076	3.11434	3.38191	3.00376	2.75547	2.64192	2.61012	2.67006	2.62169	2.65615	2.80829	2.78025	2.51014	2.68473	2.55786	2.77961	2.72971	2.57003	2.54718	2.44314	2.98797	2.77765	2.74279	2.99512	2.92703	2.80791	2.55246	2.73878	2.71656	2.74305	2.87434	2.73851	2.75936	2.89634	3.05946	2.98421	2.70537	2.60215	2.81641	2.83063	2.71666	2.85294	2.8552	2.84612	2.83201	2.81417	2.79391	2.77253	2.75134	2.64898	2.58667	2.62876	2.55245	2.70009	2.56821	2.51881	2.67861	2.59778	2.50455	2.43905	2.37268	2.70718	2.76008	2.52964	2.42887	2.48094	2.25749	2.33999	2.6019	2.54892	2.41081	2.36979	2.58282	2.54684	2.70011	2.54001	2.72138	2.69738	2.3944	2.39455	2.24968	2.35686	2.70086	2.57513	2.40149	2.30844	2.3407	2.2707	2.45175	2.41066	2.20809	2.41897	2.43436	2.37033	2.0708	2.09508	1.94988	2.17114	2.11594	1.84277	1.77684	1.8145	1.59331	1.76633	1.65897	1.61876	1.69347	1.61094	1.36482	1.56335	1.47256	1.5406	1.2788	1.33819	1.22387	1.01248	1.02715	1.25372	0.984187	1.1035	0.945641	0.920614	0.962009	0.882728	0.788368	0.766591	0.840619	0.761319	0.85014	0.751669	0.883221	1.03875	0.830673	0.90854	0.816474	0.832467	0.724657	0.659535	0.877403	0.728577	0.721722	0.544994	0.666088	0.740607	0.606603	0.632136	0.727201	0.619207	0.59324	0.627049	0.6376	0.630843	0.686633	0.651918	0.536924	0.497502	0.485954	0.52472	0.49007	0.388644	0.556278	0.467408	0.556373	0.321762	0.493614	0.5152	0.451478	0.486937	0.386062	0.475287	0.43416	0.495954	0.322969	0.500574	0.419127	0.340252	0.462776	0.254326	0.418076
496.7	0.0890133	-0.0498695	-0.0197798	-0.0419147	-0.0272507	0.0757146	-0.0277552	-0.0427351	0.0145613	-0.0384473	-0.0436524	0.0168275	0.886651	2.58912	3.67417	3.3814	3.10561	3.45371	3.04424	2.81607	2.63279	2.68889	2.71884	2.72344	2.64257	2.90244	2.86942	2.55335	2.69591	2.5244	2.8731	2.71672	2.6484	2.54321	2.43058	2.98274	2.86932	2.78971	3.00304	3.01288	2.82361	2.60579	2.79622	2.80209	2.82308	2.9071	2.83088	2.82515	2.94885	3.15352	3.08224	2.79013	2.67068	2.88314	2.84256	2.7534	2.88687	2.88664	2.88076	2.87166	2.86006	2.84672	2.83237	2.81773	2.7181	2.62389	2.63431	2.60675	2.77526	2.58187	2.53567	2.76047	2.60499	2.52938	2.50228	2.4528	2.75149	2.78506	2.5627	2.51789	2.50678	2.27081	2.38233	2.64755	2.61237	2.45301	2.4485	2.70115	2.64077	2.7858	2.61185	2.77215	2.75093	2.45419	2.44385	2.26373	2.41238	2.72669	2.5811	2.46727	2.38794	2.38722	2.3558	2.48533	2.4687	2.26091	2.42208	2.45858	2.42065	2.08908	2.12672	1.98213	2.2178	2.24294	1.88474	1.78012	1.82505	1.60996	1.85247	1.71214	1.63642	1.73516	1.57945	1.41902	1.57138	1.47087	1.57792	1.37068	1.39688	1.25893	1.02471	1.03452	1.38917	0.962421	1.05249	0.944731	0.912044	0.937102	0.859381	0.787813	0.797643	0.76713	0.78279	0.746134	0.736503	0.850881	1.07195	0.80812	0.933909	0.821418	0.839724	0.694763	0.585104	0.846283	0.710798	0.764006	0.539839	0.612433	0.796097	0.61173	0.611208	0.705326	0.598733	0.611667	0.692858	0.604219	0.585501	0.678503	0.645021	0.530575	0.528993	0.463479	0.475285	0.513131	0.410538	0.525105	0.537531	0.570611	0.286161	0.527241	0.489222	0.376486	0.412246	0.372714	0.375863	0.463047	0.48065	0.36996	0.444657	0.418353	0.285072	0.416026	0.248353	0.342254
497.7	0.0480383	-0.031785	-0.00814173	-0.0163352	-0.052709	0.126531	-0.000937209	-0.0855786	0.0113025	0.00808656	-0.0305176	0.00210323	0.934686	2.6599	3.79405	3.45427	3.21619	3.50722	3.10551	2.91922	2.70578	2.77519	2.81182	2.77894	2.72078	3.01435	2.92109	2.6858	2.855	2.68219	2.92818	2.80822	2.76289	2.65688	2.51835	3.08425	2.96921	2.87815	3.08579	3.11114	2.8943	2.71068	2.91424	2.94942	2.92984	3.02863	2.93419	2.99557	3.11341	3.26292	3.20846	2.85285	2.78476	3.04016	2.98826	2.86368	3.00861	3.00394	2.9907	2.97111	2.94727	2.92129	2.89529	2.87135	2.86993	2.78206	2.79758	2.7211	2.83914	2.73106	2.65492	2.84973	2.75173	2.61176	2.6255	2.57612	2.90804	2.97443	2.69557	2.62658	2.64004	2.42814	2.56518	2.77379	2.7171	2.57988	2.56493	2.79607	2.77577	2.94005	2.7518	2.9277	2.85735	2.53723	2.55373	2.42178	2.53218	2.85072	2.71756	2.60389	2.49626	2.54406	2.48721	2.66052	2.61474	2.38176	2.57097	2.61596	2.58169	2.21123	2.18069	2.13196	2.37411	2.35477	2.00028	1.87728	1.95539	1.75723	1.95497	1.86666	1.72399	1.8767	1.74795	1.53634	1.61109	1.54862	1.67625	1.39015	1.45761	1.31247	1.09322	1.08384	1.422	1.04478	1.12337	1.05473	0.921058	1.0613	0.928429	0.878958	0.880769	0.858248	0.843762	0.826402	0.80614	0.962735	1.13154	0.927999	0.959626	0.860937	0.954513	0.793058	0.658266	0.930858	0.753822	0.785782	0.564813	0.69982	0.830894	0.675478	0.661831	0.775558	0.636213	0.644577	0.670226	0.675212	0.688799	0.708652	0.71145	0.525791	0.53949	0.560623	0.587557	0.555025	0.478672	0.637135	0.579931	0.62877	0.366322	0.52936	0.502169	0.450805	0.504224	0.32924	0.458092	0.477682	0.496066	0.374918	0.473751	0.444827	0.352774	0.442997	0.24646	0.426475
498.6	0.012177	-0.0447564	-0.0373537	0.00483732	0.0095551	0.10907	-0.0380626	-0.100025	-0.0210454	-0.0245486	-0.0467503	-0.0283786	0.930525	2.67497	3.89685	3.51793	3.28456	3.5845	3.20233	2.9045	2.77671	2.80611	2.89849	2.83929	2.80589	3.02377	2.96067	2.6968	2.86876	2.73936	3.02059	2.87504	2.81956	2.68063	2.63277	3.21594	2.99119	2.95053	3.20758	3.2151	3.00433	2.79029	2.9866	2.95898	2.9896	3.14582	2.99796	3.04732	3.21267	3.35169	3.30008	2.93247	2.87283	3.13603	3.12229	3.00725	3.13039	3.12454	3.10927	3.0869	3.05979	3.03026	3.00066	2.97333	2.92357	2.84884	2.93788	2.837	2.95217	2.79621	2.77602	3.00996	2.86622	2.71627	2.72757	2.66952	2.98512	3.04609	2.77385	2.71846	2.70973	2.43367	2.65105	2.91302	2.87352	2.64179	2.6402	2.90936	2.89891	3.03297	2.84976	3.0867	2.9581	2.65576	2.66075	2.54924	2.62492	2.96805	2.82612	2.64682	2.57133	2.61781	2.53536	2.72935	2.69074	2.49238	2.70126	2.72901	2.67817	2.34454	2.32723	2.18792	2.48628	2.39258	2.06231	1.96771	2.07595	1.80688	2.01668	1.86689	1.75101	1.93199	1.80821	1.52574	1.72922	1.62712	1.70898	1.4537	1.50079	1.40199	1.13829	1.14925	1.43204	1.13367	1.15555	1.0673	1.00811	1.05305	0.974267	0.887549	0.847299	0.857745	0.849543	0.870627	0.856679	0.958277	1.155	0.887482	0.999362	0.91048	0.929773	0.827004	0.697358	0.896491	0.792188	0.781776	0.557656	0.685889	0.822447	0.648316	0.688991	0.809837	0.66355	0.642231	0.671932	0.729792	0.639175	0.68551	0.66931	0.561641	0.573137	0.522221	0.579656	0.528263	0.487299	0.56215	0.565246	0.600854	0.381634	0.549733	0.537519	0.432826	0.504988	0.384354	0.424887	0.481159	0.480827	0.3531	0.518553	0.488719	0.350873	0.428979	0.281443	0.32011
499.6	0.0418877	-0.0605277	0.023123	-0.0517625	-0.0144834	0.0841511	0.0262831	-0.100254	0.0439478	0.00378355	0.00198438	0.0238936	0.914896	2.68387	3.90623	3.66335	3.41394	3.69649	3.24587	3.05219	2.88169	2.94877	2.9431	2.921	2.92169	3.17837	3.09076	2.81238	3.01879	2.87907	3.10983	2.92807	2.91177	2.80303	2.78659	3.24627	3.12755	3.09984	3.3674	3.31397	3.11601	2.93678	3.12109	3.12564	3.1314	3.27957	3.14124	3.13375	3.34019	3.4536	3.40601	3.05547	3.01639	3.25806	3.23815	3.10449	3.23811	3.23419	3.22453	3.21053	3.1936	3.17513	3.15654	3.13922	3.10068	2.98371	3.04314	2.96942	3.15267	2.96062	2.87584	3.15978	3.03212	2.8565	2.85034	2.79266	3.16814	3.26496	2.9285	2.84878	2.84934	2.59628	2.7871	3.03937	2.95105	2.82725	2.76596	3.05766	3.04942	3.21289	2.98068	3.22303	3.09889	2.77861	2.787	2.62427	2.77634	3.1326	2.97788	2.79333	2.72966	2.77311	2.70185	2.86968	2.81238	2.61946	2.80784	2.844	2.80885	2.44562	2.37442	2.30401	2.59187	2.55578	2.24202	2.0378	2.1389	1.88977	2.11158	2.00074	1.89899	1.98119	1.85679	1.64414	1.76655	1.71879	1.82567	1.52442	1.58561	1.37483	1.1896	1.19945	1.51251	1.14711	1.1838	1.09378	1.00718	1.12497	0.976129	0.960851	0.891273	0.934197	0.934899	0.952486	0.898733	1.00273	1.23118	0.976197	0.99868	0.926762	0.986013	0.860033	0.691293	0.969495	0.803356	0.862129	0.643004	0.654552	0.854435	0.688897	0.705848	0.855368	0.663613	0.76764	0.762756	0.747042	0.689559	0.718737	0.730485	0.595234	0.551697	0.571234	0.575387	0.596838	0.540695	0.620156	0.52945	0.621057	0.403706	0.555552	0.505947	0.492467	0.522499	0.393407	0.463498	0.568453	0.543023	0.396449	0.495588	0.453571	0.37927	0.471955	0.289637	0.432211
500.5	0.0487671	-0.0446356	-0.00305303	-0.0301227	-0.045583	0.0750752	0.00883285	-0.0640124	0.078752	-0.0143201	-0.0207617	0.0404559	1.02914	2.70469	3.94994	3.68341	3.50115	3.82672	3.41062	3.15614	2.95707	2.95991	3.06802	2.9989	3.00981	3.25774	3.22469	2.97575	3.15327	3.00043	3.24596	3.0936	3.04293	2.92202	2.89615	3.40345	3.23333	3.22071	3.46067	3.47324	3.26275	3.04182	3.2758	3.27064	3.2756	3.41999	3.32948	3.33065	3.50054	3.63736	3.55859	3.14961	3.21534	3.39006	3.41071	3.30873	3.37161	3.36669	3.35518	3.33877	3.31917	3.29808	3.2772	3.25824	3.25417	3.12683	3.19923	3.13731	3.28696	3.09153	3.06567	3.31203	3.12164	3.02118	3.05464	2.94678	3.33297	3.42056	3.13215	3.06082	3.02551	2.74006	2.87716	3.21216	3.07298	2.90798	2.92225	3.24977	3.1507	3.35062	3.19194	3.40546	3.26445	2.96959	2.95579	2.81676	2.91869	3.30841	3.08486	2.95651	2.89042	2.91339	2.80385	3.0188	3.00276	2.78942	2.99398	2.99737	2.93094	2.57218	2.56419	2.44888	2.71521	2.6395	2.32639	2.16484	2.27926	2.022	2.22384	2.13508	2.00974	2.11132	2.00023	1.73467	1.87328	1.75311	1.88511	1.59009	1.70861	1.48746	1.27158	1.28181	1.56827	1.21658	1.23988	1.16169	1.06888	1.1581	1.04939	1.03435	0.978266	0.999865	0.943514	0.943225	0.954036	1.04814	1.19891	0.997397	1.10938	1.02085	1.00871	0.886029	0.774902	1.01386	0.823971	0.880248	0.651447	0.736269	0.893014	0.66962	0.796976	0.856647	0.763291	0.727121	0.781381	0.790617	0.745125	0.762846	0.794251	0.617085	0.538877	0.585448	0.656973	0.594747	0.57948	0.655758	0.620255	0.664203	0.436881	0.603789	0.568607	0.518496	0.533881	0.403002	0.44446	0.516369	0.608392	0.401207	0.531702	0.469607	0.326505	0.466663	0.272768	0.438517
501.5	0.0320692	-0.0657988	0.0118064	-0.0482612	0.000210118	0.0919584	-0.00236711	-0.105382	0.0406156	-0.0143394	-0.0358868	0.0772683	1.00087	2.73726	4.03896	3.79109	3.64738	3.88898	3.45505	3.19514	3.08538	3.06963	3.16605	3.17875	3.16625	3.38979	3.28776	3.07985	3.22885	3.13339	3.36738	3.19031	3.10547	3.05355	3.0239	3.53923	3.40591	3.37543	3.61277	3.58836	3.33833	3.16788	3.38884	3.36352	3.43281	3.54392	3.4309	3.48306	3.67495	3.79385	3.73982	3.34228	3.31518	3.54819	3.4996	3.45403	3.56388	3.55873	3.54718	3.53082	3.51122	3.48997	3.46865	3.44884	3.40187	3.30024	3.35329	3.28001	3.48419	3.22393	3.20702	3.48393	3.23051	3.20562	3.18621	3.11863	3.49498	3.57188	3.24247	3.19336	3.1535	2.87563	3.11432	3.34807	3.26878	3.12415	3.11817	3.40975	3.36038	3.54526	3.32793	3.57005	3.43705	3.12293	3.12286	2.9242	3.04731	3.41107	3.26176	3.12407	2.98681	3.02676	2.93818	3.16679	3.12043	2.90276	3.11428	3.08849	3.00557	2.63383	2.66241	2.57605	2.84608	2.79281	2.40069	2.27041	2.34937	2.08708	2.32128	2.20565	2.04437	2.19455	2.06191	1.78708	1.93643	1.85565	1.96249	1.66445	1.67137	1.58765	1.33045	1.29718	1.60258	1.27036	1.32023	1.21115	1.11247	1.20742	1.01309	1.03941	1.01223	1.00898	1.03062	0.976699	0.976085	1.10008	1.25355	1.01433	1.1188	0.990327	1.05821	0.955005	0.751929	0.964607	0.819949	0.890366	0.660141	0.793371	0.916261	0.70265	0.773923	0.838636	0.731025	0.749304	0.792558	0.800639	0.741025	0.722352	0.794648	0.66089	0.558073	0.554878	0.641794	0.630882	0.535274	0.657032	0.591852	0.641758	0.434581	0.642826	0.582895	0.457709	0.521196	0.430529	0.447577	0.558105	0.558224	0.388344	0.545344	0.511586	0.388712	0.456144	0.281675	0.426003
502.4	0.0668403	-0.0392255	-0.0220238	-0.0785225	-0.0342422	0.101426	0.0281158	-0.110441	0.0124304	0.0238995	-0.048239	0.0506361	0.959514	2.74884	4.10019	3.83375	3.74646	3.96816	3.56354	3.30359	3.15016	3.23515	3.28682	3.23852	3.2768	3.50931	3.4145	3.19215	3.35007	3.22995	3.5048	3.35688	3.27898	3.14585	3.1507	3.70541	3.54775	3.58226	3.80139	3.74542	3.4656	3.31227	3.53177	3.55336	3.61011	3.71616	3.55475	3.61867	3.79663	3.96408	3.91531	3.50781	3.50231	3.74284	3.68805	3.62833	3.69699	3.69022	3.67568	3.65543	3.63153	3.60602	3.58096	3.5584	3.58181	3.44319	3.50148	3.4462	3.60452	3.41744	3.34045	3.60917	3.49637	3.36898	3.38249	3.25818	3.64026	3.78004	3.42472	3.39335	3.35286	3.0583	3.25661	3.54371	3.44941	3.27963	3.29535	3.54443	3.48634	3.69667	3.4881	3.74205	3.60387	3.22273	3.24404	3.04242	3.21384	3.61916	3.43955	3.2397	3.14136	3.15241	3.12887	3.33461	3.29203	3.08	3.30934	3.32767	3.26305	2.76544	2.85393	2.67253	3.04826	2.93766	2.59868	2.35271	2.44843	2.20251	2.38814	2.23085	2.15332	2.25583	2.15254	1.89671	2.04904	1.92953	2.07358	1.73464	1.77071	1.59124	1.35214	1.3331	1.66087	1.31344	1.35253	1.23801	1.12987	1.28247	1.09968	1.06259	1.00164	1.01222	1.01692	1.02322	0.991938	1.10624	1.28051	1.00712	1.17165	1.04732	1.07535	0.969665	0.820045	1.03629	0.7685	0.87669	0.65706	0.80373	0.929749	0.735963	0.769491	0.867405	0.759501	0.796151	0.744108	0.779504	0.679212	0.738293	0.799475	0.674054	0.573785	0.598747	0.620811	0.561471	0.506679	0.655206	0.621005	0.636727	0.43132	0.565756	0.56494	0.489257	0.503217	0.363073	0.442201	0.57144	0.544096	0.375321	0.521462	0.5146	0.36747	0.467513	0.275219	0.479827
503.3	0.0253616	-0.00362011	-0.0319659	-0.045108	-0.0120008	0.145292	0.0285153	-0.106429	-0.00332398	-0.0267414	-0.0208495	0.0502783	0.989882	2.83393	4.08233	3.90568	3.84867	4.07997	3.65523	3.39931	3.27961	3.29919	3.3937	3.38998	3.42171	3.62268	3.57533	3.29796	3.50472	3.42337	3.66422	3.45895	3.4173	3.32777	3.38875	3.81985	3.66957	3.70365	3.93453	3.88633	3.63139	3.48202	3.69191	3.69447	3.81957	3.87148	3.72551	3.75243	4.00636	4.11848	3.99594	3.64731	3.67023	3.86177	3.90562	3.79866	3.85599	3.85065	3.83957	3.8243	3.80636	3.78729	3.76863	3.7519	3.77538	3.63832	3.65818	3.60784	3.84804	3.54951	3.52747	3.80233	3.62656	3.53709	3.56395	3.46461	3.85445	3.92209	3.5706	3.54021	3.51537	3.18413	3.39841	3.72193	3.61381	3.4159	3.42975	3.75615	3.74141	3.86707	3.63497	3.95919	3.8129	3.43831	3.41248	3.22923	3.37526	3.80377	3.5911	3.40729	3.32011	3.39265	3.31556	3.47405	3.46419	3.21754	3.49229	3.45366	3.35386	2.93174	2.97135	2.79934	3.16457	3.093	2.66399	2.43082	2.56416	2.30602	2.45995	2.38954	2.25409	2.38954	2.18555	1.98428	2.09955	1.98256	2.11076	1.77464	1.84245	1.66431	1.45104	1.41677	1.72926	1.32146	1.40584	1.29516	1.23404	1.27327	1.13698	1.0484	1.07258	1.11065	1.06714	1.04726	0.969312	1.11017	1.3132	1.07106	1.1731	1.01943	1.04584	1.00889	0.760396	1.04057	0.846314	0.927992	0.70751	0.758105	0.924777	0.77438	0.781373	0.875229	0.770224	0.74926	0.799614	0.757501	0.701719	0.733489	0.742826	0.610019	0.584585	0.51088	0.629188	0.539957	0.490707	0.635655	0.619253	0.606319	0.449868	0.591125	0.56049	0.499041	0.507226	0.387812	0.434471	0.549005	0.528672	0.35376	0.488914	0.524342	0.358334	0.472327	0.298899	0.394322
504.3	0.0261925	-0.0566971	-0.0107401	-0.0558404	0.0196531	0.107291	0.0527951	-0.0888704	0.0483704	0.0325703	-0.00941665	0.078582	1.03267	2.89701	4.14276	4.04525	4.04311	4.20584	3.75965	3.49156	3.40986	3.49723	3.54019	3.52703	3.61853	3.82405	3.67632	3.49842	3.62461	3.61419	3.82682	3.66544	3.58537	3.44712	3.53212	4.04693	3.90262	3.95192	4.1423	4.0958	3.78992	3.68078	3.8828	3.91015	3.98684	4.08579	3.93041	3.96285	4.2325	4.33141	4.23618	3.84221	3.85247	4.02472	4.06228	3.99794	4.04439	4.04106	4.0344	4.02532	4.01472	4.0035	3.99256	3.98281	3.97492	3.83124	3.88942	3.84102	4.02293	3.73569	3.71907	4.03882	3.82988	3.72899	3.70293	3.63095	4.08547	4.17761	3.82551	3.75422	3.71535	3.39747	3.60179	3.92012	3.82573	3.59639	3.58005	3.93531	3.9277	4.11345	3.84513	4.19839	4.029	3.60992	3.62348	3.42519	3.60867	4.02406	3.78399	3.68718	3.5408	3.58174	3.46892	3.68951	3.67472	3.40464	3.68573	3.68194	3.59295	3.07495	3.09567	2.96477	3.36998	3.26669	2.80116	2.59618	2.66393	2.42496	2.57598	2.51281	2.36039	2.48838	2.31261	2.03266	2.22388	2.09628	2.13552	1.90682	1.94757	1.70757	1.45583	1.47099	1.79852	1.40998	1.49224	1.36701	1.26178	1.33044	1.26035	1.13279	1.13267	1.13661	1.10834	1.11785	1.04075	1.14845	1.29955	1.11106	1.19399	1.05605	1.0839	0.944448	0.788766	1.1333	0.875133	0.889693	0.724993	0.824704	0.9506	0.736517	0.785285	0.888533	0.769951	0.801063	0.742668	0.774548	0.68914	0.778341	0.751324	0.662204	0.590108	0.590398	0.616176	0.58729	0.488484	0.642598	0.586293	0.63721	0.395331	0.592969	0.598814	0.483028	0.543218	0.406027	0.474905	0.520191	0.556934	0.355366	0.515801	0.483652	0.360181	0.489419	0.262407	0.349609
505.2	0.0354984	-0.0598458	-0.00619486	-0.0535378	-0.0130644	0.126571	0.0337681	-0.0840575	0.0412684	0.0207971	0.00425019	0.110857	1.06289	2.91596	4.19068	4.15816	4.15211	4.32339	3.87962	3.65919	3.58201	3.6429	3.66567	3.65958	3.79425	3.99247	3.84384	3.67543	3.78578	3.76629	3.97422	3.79786	3.7411	3.65903	3.76578	4.18296	4.05401	4.12208	4.29394	4.25008	3.96614	3.89358	4.05995	4.05499	4.18597	4.20726	4.04701	4.17338	4.43417	4.5299	4.35638	4.02054	4.1067	4.30619	4.30928	4.23783	4.24831	4.24235	4.23078	4.21514	4.19698	4.17781	4.1592	4.14268	4.16288	3.97943	4.09217	4.01802	4.22629	3.91706	3.88205	4.19874	4.00475	3.95259	3.92969	3.83565	4.27321	4.3924	4.00169	3.94379	3.89884	3.55968	3.78151	4.16504	4.04014	3.82794	3.80782	4.13038	4.10635	4.29785	4.03062	4.36343	4.12935	3.76475	3.79063	3.59688	3.78987	4.16395	3.98242	3.80584	3.68127	3.73721	3.66325	3.84359	3.81971	3.61609	3.82594	3.85692	3.81737	3.29455	3.26109	3.10249	3.51354	3.36585	2.93583	2.68901	2.79296	2.54414	2.75726	2.61831	2.46413	2.55459	2.43023	2.15076	2.3172	2.1631	2.27747	1.90442	1.93468	1.78879	1.50527	1.56762	1.80429	1.4296	1.50868	1.42189	1.29614	1.3712	1.25838	1.16251	1.12061	1.18549	1.12376	1.12127	1.04865	1.18165	1.34683	1.10419	1.24654	1.11251	1.08514	0.983777	0.820614	1.08526	0.878897	0.934741	0.701786	0.805573	0.940526	0.725473	0.819493	0.851048	0.75067	0.757331	0.759005	0.806037	0.70097	0.788037	0.73759	0.604856	0.63732	0.545415	0.604607	0.577333	0.564682	0.631287	0.606058	0.629129	0.396758	0.595928	0.591221	0.439277	0.519158	0.424761	0.492444	0.51512	0.527882	0.342523	0.454216	0.488465	0.335344	0.410668	0.220583	0.419052
506.2	-0.00337518	-0.069932	0.019016	-0.0418592	0.0267654	0.165853	0.0603096	-0.0271083	0.0428964	0.00723066	-0.0149918	0.110182	1.02493	3.03195	4.25873	4.24065	4.30487	4.4307	4.01244	3.7695	3.69223	3.78637	3.83258	3.81508	3.97987	4.18101	3.96287	3.85958	3.94583	3.96776	4.15969	4.00287	3.90349	3.79606	4.00977	4.41442	4.26845	4.34068	4.51973	4.45131	4.14207	4.08432	4.28859	4.28379	4.40466	4.42886	4.29211	4.41063	4.65906	4.74925	4.57539	4.21827	4.31096	4.48952	4.44733	4.40662	4.47588	4.46968	4.458	4.44236	4.42428	4.4053	4.38694	4.37071	4.37042	4.19111	4.27649	4.20123	4.43124	4.11149	4.10671	4.45374	4.23293	4.11204	4.15369	4.02702	4.46577	4.65167	4.23276	4.13225	4.04036	3.75044	4.02406	4.33259	4.25115	3.9901	3.9898	4.34453	4.32368	4.52038	4.24887	4.61768	4.43623	4.01212	3.96779	3.81151	3.99334	4.4112	4.14561	4.02299	3.88254	3.95995	3.83701	4.04857	4.02265	3.74034	4.05273	4.03163	3.93188	3.40223	3.4417	3.22424	3.69619	3.60656	3.09523	2.85828	2.95674	2.68917	2.85796	2.70879	2.58856	2.7265	2.53658	2.24627	2.38605	2.23734	2.38083	1.97583	2.04688	1.90303	1.60715	1.57781	1.92031	1.49866	1.57767	1.45525	1.35998	1.44711	1.32025	1.19021	1.16698	1.19864	1.12773	1.15937	1.13787	1.20983	1.39093	1.13031	1.29349	1.13795	1.13242	1.00156	0.837335	1.10777	0.862984	0.980271	0.773028	0.834268	1.01959	0.806422	0.859091	0.910436	0.812359	0.73813	0.757138	0.791201	0.649822	0.801111	0.797984	0.628877	0.56973	0.566146	0.632442	0.606225	0.506233	0.610862	0.644242	0.627194	0.440122	0.590821	0.54413	0.496174	0.539308	0.411203	0.481153	0.574879	0.550189	0.349275	0.481909	0.479964	0.351176	0.42669	0.20594	0.436221
507.1	0.00284722	-0.0243701	-0.00342752	-0.0748245	-0.00744693	0.149123	-0.00101366	-0.113411	-0.000536311	-0.0318222	-0.0268284	0.114938	1.02368	3.07166	4.29637	4.31715	4.44341	4.56648	4.16071	3.91912	3.8448	3.93517	3.98596	3.95716	4.06247	4.26436	4.12113	4.01469	4.08973	4.18443	4.34899	4.18433	4.10789	3.95042	4.22875	4.57311	4.44604	4.5572	4.70758	4.61617	4.26978	4.27848	4.44207	4.43974	4.606	4.59638	4.48038	4.57511	4.85223	4.9441	4.75235	4.4077	4.46944	4.70449	4.69929	4.62799	4.64118	4.63689	4.62896	4.6184	4.60619	4.59331	4.58074	4.56948	4.54908	4.38956	4.4676	4.39861	4.64157	4.31136	4.28688	4.6419	4.35335	4.31731	4.36026	4.18864	4.6108	4.85111	4.39747	4.33208	4.24915	3.95811	4.16361	4.55513	4.44235	4.15458	4.15081	4.54906	4.53435	4.74901	4.426	4.81731	4.61999	4.16424	4.10779	3.95284	4.17606	4.60002	4.33541	4.1716	4.03559	4.09286	4.02432	4.20068	4.19376	3.89931	4.18426	4.2168	4.15962	3.5725	3.57155	3.3863	3.84588	3.76251	3.16556	2.91996	3.05601	2.84391	2.97235	2.86392	2.66548	2.78383	2.64585	2.26254	2.48509	2.34507	2.39911	2.09343	2.09822	1.87869	1.65416	1.64357	1.93601	1.55731	1.5887	1.4794	1.37391	1.41339	1.2898	1.21205	1.14072	1.16124	1.18249	1.16561	1.14777	1.20467	1.4072	1.14707	1.2419	1.09632	1.08933	0.995429	0.83403	1.05472	0.882746	0.885502	0.726628	0.838263	0.944224	0.781222	0.77809	0.86617	0.754333	0.740798	0.785223	0.778134	0.69442	0.761414	0.745973	0.59779	0.591176	0.534189	0.599504	0.537613	0.450414	0.616391	0.551639	0.599654	0.396355	0.56373	0.500857	0.442434	0.514823	0.373209	0.438271	0.48746	0.465639	0.392459	0.445249	0.446942	0.334365	0.410516	0.218788	0.33619
508.1	0.00719109	-0.0352581	0.0140191	-0.0427199	0.0246163	0.138524	0.0330657	-0.0997066	0.0132579	0.00748201	0.0116977	0.155864	1.02708	3.15458	4.41935	4.47143	4.64441	4.70194	4.33174	4.06454	3.99781	4.11588	4.16048	4.13194	4.31411	4.51186	4.26887	4.22462	4.25747	4.37125	4.49863	4.37548	4.30798	4.15967	4.45752	4.75493	4.61954	4.76542	4.93971	4.8241	4.46606	4.50453	4.65324	4.6779	4.84747	4.81049	4.70035	4.85262	5.08343	5.20735	4.95298	4.61092	4.70743	4.89971	4.90091	4.85493	4.83962	4.82914	4.8204	4.81307	4.80682	4.8013	4.79619	4.79115	4.72868	4.59967	4.62288	4.59845	4.85718	4.53359	4.51964	4.91287	4.62977	4.50332	4.51991	4.42307	4.91021	5.04858	4.60118	4.52741	4.40812	4.10896	4.38469	4.77166	4.63507	4.33534	4.32706	4.72774	4.73119	4.9403	4.62292	5.02333	4.79715	4.36899	4.34934	4.16171	4.38733	4.81935	4.52635	4.3555	4.2441	4.28453	4.17895	4.38509	4.39928	4.09998	4.43863	4.43902	4.34663	3.73807	3.73753	3.52492	3.99728	3.89543	3.26984	3.09927	3.20359	2.94605	3.08851	2.94638	2.74068	2.93939	2.778	2.33585	2.54425	2.43062	2.56526	2.14342	2.09674	1.98155	1.7452	1.68917	1.99323	1.65121	1.67516	1.55778	1.39911	1.47371	1.3883	1.25132	1.18001	1.20799	1.20511	1.22324	1.15228	1.27095	1.45166	1.15987	1.27824	1.16368	1.12166	0.990839	0.875931	1.09084	0.878467	0.94719	0.72495	0.833145	1.0131	0.810378	0.819583	0.864944	0.778732	0.750004	0.747367	0.792478	0.693771	0.74546	0.704838	0.623931	0.591535	0.501131	0.611865	0.546052	0.476124	0.620075	0.577099	0.601333	0.375561	0.545846	0.539702	0.420337	0.500268	0.372616	0.367296	0.495369	0.516518	0.326688	0.453068	0.439487	0.322318	0.408974	0.264512	0.334356
509	0.0203973	-0.0441213	-0.0128977	-0.0731678	0.0496858	0.12289	0.0324131	-0.0372933	0.0701011	0.042864	0.0298795	0.219299	1.08246	3.24873	4.50676	4.57043	4.81712	4.86246	4.47735	4.21346	4.16614	4.31002	4.35648	4.3574	4.58913	4.69688	4.43659	4.44228	4.46706	4.66083	4.75016	4.55976	4.48885	4.33175	4.73373	5.01176	4.81905	5.01838	5.19304	5.04397	4.68714	4.74679	4.90383	4.9458	5.10663	5.08484	4.95676	5.10017	5.37445	5.4509	5.1118	4.82598	4.97312	5.17169	5.1206	5.08224	5.09519	5.08923	5.0788	5.06519	5.04968	5.03357	5.01816	5.00473	5.02799	4.84228	4.8739	4.86307	5.09725	4.80763	4.72895	5.12741	4.87468	4.76579	4.74726	4.68337	5.11727	5.29688	4.84504	4.80531	4.6692	4.34384	4.6618	4.96605	4.869	4.5733	4.60031	5.03341	4.94731	5.16578	4.91024	5.31586	5.04491	4.59838	4.54884	4.3009	4.61933	5.05267	4.74555	4.59781	4.48075	4.51307	4.41351	4.5957	4.61583	4.27212	4.63389	4.66849	4.60038	3.94545	3.89273	3.76161	4.19055	4.13247	3.46726	3.2224	3.32899	3.08211	3.16443	3.14949	2.91643	3.04254	2.91462	2.54512	2.69561	2.56787	2.62325	2.33601	2.30975	2.03097	1.80625	1.75715	2.07718	1.6812	1.73003	1.56866	1.48801	1.55291	1.4669	1.34955	1.25847	1.30029	1.27069	1.24874	1.21361	1.27419	1.48944	1.24493	1.36206	1.18595	1.15807	1.06743	0.926311	1.16757	0.951008	0.925657	0.763191	0.905812	0.990911	0.796763	0.86146	0.921055	0.78512	0.792243	0.841054	0.886568	0.790097	0.807204	0.813043	0.616632	0.553188	0.561648	0.663247	0.5555	0.505541	0.591732	0.608068	0.59778	0.453373	0.570193	0.573073	0.479796	0.488751	0.391552	0.453436	0.543442	0.513572	0.366812	0.504653	0.47714	0.333665	0.461721	0.237311	0.382868
510	0.0644524	-0.092806	0.0168209	-0.0773657	0.00237703	0.134287	0.0240637	-0.0781275	0.0243813	-0.00921679	0.000118742	0.195089	1.06303	3.2632	4.58715	4.6883	4.98371	4.96071	4.61869	4.36617	4.33266	4.48186	4.5148	4.48413	4.73193	4.86455	4.56504	4.63057	4.61534	4.83755	4.86534	4.75925	4.64973	4.51496	4.98713	5.16105	5.01299	5.23423	5.37191	5.20978	4.86549	4.99246	5.1322	5.14958	5.27602	5.21317	5.14083	5.34456	5.59417	5.67458	5.32151	4.98132	5.14742	5.3619	5.32341	5.29795	5.30261	5.29686	5.28698	5.27414	5.25951	5.24427	5.22957	5.21659	5.19475	5.01548	5.06517	5.03364	5.26673	4.97448	4.86605	5.31559	4.98605	4.93443	4.95109	4.86351	5.32683	5.53951	4.99556	4.96234	4.8595	4.47034	4.81603	5.19223	5.04962	4.73793	4.73398	5.2018	5.17747	5.40017	5.08165	5.53262	5.2452	4.73274	4.73886	4.47744	4.73444	5.22761	4.9619	4.74231	4.63153	4.69036	4.63364	4.80597	4.77611	4.4608	4.78971	4.8169	4.75042	4.04483	4.0677	3.82611	4.32636	4.23292	3.58431	3.34247	3.40272	3.23858	3.33836	3.20639	2.96868	3.10177	2.91019	2.58089	2.77694	2.58006	2.68952	2.32986	2.29085	2.09894	1.83187	1.82718	2.09757	1.7009	1.74784	1.6841	1.44801	1.5241	1.46711	1.31536	1.26475	1.26745	1.26709	1.31507	1.19999	1.33237	1.50059	1.24608	1.33097	1.20736	1.15665	1.08435	0.907308	1.1539	0.917892	0.924305	0.801717	0.845802	0.982131	0.772065	0.865751	0.901625	0.777111	0.739498	0.767812	0.766117	0.647342	0.739908	0.75186	0.631373	0.589376	0.522154	0.616733	0.55827	0.471018	0.581691	0.583616	0.638461	0.40867	0.544982	0.536563	0.402465	0.468477	0.324663	0.431931	0.477186	0.453066	0.296122	0.414838	0.416024	0.364736	0.43962	0.224764	0.324972
510.9	0.0375175	-0.0237459	-0.0192112	-0.0299115	0.00820334	0.103641	0.0561584	-0.0955549	0.0408945	-0.0111553	-0.0174489	0.140991	1.02417	3.33007	4.68687	4.80441	5.1583	5.10569	4.77682	4.51079	4.50798	4.6829	4.7013	4.66369	4.96408	5.05893	4.7459	4.83873	4.82927	5.07818	5.04194	4.95927	4.86618	4.69656	5.23249	5.34629	5.28877	5.46332	5.65344	5.43867	5.06053	5.18103	5.32703	5.41524	5.57512	5.43108	5.36363	5.55809	5.82413	5.95207	5.55535	5.2704	5.4306	5.64383	5.57245	5.53715	5.53942	5.53132	5.51771	5.50021	5.48046	5.46011	5.44077	5.4241	5.40708	5.2579	5.2926	5.25593	5.53724	5.12105	5.12475	5.54056	5.24536	5.15591	5.18848	5.05458	5.56976	5.74174	5.21947	5.20684	5.09747	4.67816	5.01762	5.40927	5.26997	4.97212	4.96797	5.41327	5.42412	5.63612	5.28058	5.70934	5.43123	4.94552	4.95582	4.68483	4.95328	5.43371	5.10529	4.93414	4.83515	4.90701	4.83295	4.98809	4.98072	4.6188	5.00273	5.02797	4.94975	4.21303	4.24786	3.95257	4.48855	4.4462	3.72412	3.44061	3.59197	3.31474	3.44622	3.35651	3.12724	3.24955	3.0441	2.68456	2.86092	2.70708	2.78766	2.42311	2.38529	2.20161	1.87244	1.88906	2.1841	1.77194	1.78702	1.68342	1.51897	1.61454	1.5404	1.38843	1.32281	1.34669	1.34142	1.29018	1.19692	1.33638	1.55858	1.26639	1.38946	1.1975	1.19148	1.04293	0.9316	1.18148	0.961647	0.984676	0.779276	0.867538	1.05571	0.796435	0.844656	0.937937	0.813393	0.765823	0.804462	0.810698	0.70967	0.758256	0.759373	0.638477	0.557981	0.514333	0.588718	0.55709	0.435011	0.565296	0.606774	0.540562	0.434238	0.521742	0.561212	0.436293	0.487994	0.389784	0.409559	0.474508	0.507028	0.300655	0.44021	0.401498	0.3081	0.396979	0.199303	0.246966
511.9	0.0510351	-0.0815402	-0.0305443	-0.0262709	0.0159188	0.109339	0.0494609	-0.0466882	0.000771751	0.0201867	-0.00131322	0.156037	1.06246	3.38914	4.76845	4.91389	5.39288	5.28499	4.96382	4.6981	4.75021	4.89176	4.88588	4.84934	5.18886	5.29529	4.96879	5.08022	5.01596	5.32957	5.23474	5.1286	5.06664	4.90828	5.555	5.5545	5.4051	5.69313	5.8668	5.63212	5.26311	5.46891	5.52802	5.56686	5.78019	5.63634	5.56431	5.80742	6.06366	6.17033	5.66973	5.46479	5.67198	5.89084	5.77221	5.73814	5.7407	5.73275	5.71964	5.70293	5.68415	5.66487	5.64663	5.63098	5.63836	5.45555	5.52138	5.5097	5.79003	5.36668	5.31817	5.77076	5.44091	5.40844	5.42759	5.2497	5.79291	5.99923	5.44391	5.40231	5.29173	4.86238	5.21629	5.67231	5.52071	5.14715	5.11709	5.61419	5.66693	5.83592	5.47171	5.98005	5.70748	5.13396	5.17281	4.85682	5.151	5.66313	5.36833	5.16863	5.0538	5.04653	5.00648	5.22254	5.2086	4.82192	5.25221	5.27771	5.19217	4.36967	4.40179	4.19374	4.65916	4.59072	3.8789	3.59227	3.71538	3.40417	3.56617	3.45171	3.20835	3.39665	3.12736	2.7536	2.98393	2.77673	2.87244	2.52292	2.47591	2.31284	1.99518	1.93345	2.26989	1.83631	1.85535	1.76378	1.58991	1.62481	1.51169	1.42868	1.39311	1.37898	1.35563	1.35147	1.25054	1.37206	1.61031	1.29376	1.39719	1.25123	1.23232	1.15466	0.938155	1.21523	0.992481	0.984645	0.79789	0.896122	0.991753	0.800436	0.860543	0.952684	0.802979	0.773799	0.808938	0.782031	0.758667	0.768187	0.770394	0.616603	0.613566	0.516674	0.566848	0.547476	0.518568	0.609073	0.597295	0.601313	0.397826	0.521636	0.539939	0.45069	0.479561	0.362408	0.384002	0.477189	0.437708	0.286595	0.39626	0.393147	0.304921	0.392934	0.237402	0.295101
512.8	0.0418233	-0.0205269	-0.0296453	-0.0294423	0.0254849	0.150752	0.0450165	-0.0706039	0.041211	-0.0171515	-0.0235812	0.181527	1.0408	3.38479	4.84139	5.0469	5.614	5.39705	5.12145	4.85622	4.92901	5.12941	5.0851	5.01355	5.41138	5.4976	5.13796	5.29979	5.18512	5.57577	5.44822	5.36884	5.25723	5.06753	5.79838	5.79837	5.60147	5.95417	6.10184	5.85264	5.44309	5.62693	5.75994	5.83281	6.03165	5.88757	5.8077	6.15004	6.33728	6.43206	5.89269	5.63391	5.87784	6.13669	6.00887	5.93973	5.92866	5.92037	5.91352	5.90787	5.90321	5.89934	5.89602	5.89305	5.87065	5.68704	5.73839	5.68496	5.96519	5.57415	5.53042	6.02244	5.65682	5.60163	5.62224	5.45308	6.01684	6.21733	5.64509	5.61783	5.49051	5.0772	5.44598	5.85588	5.7363	5.37285	5.34551	5.81695	5.87322	6.05371	5.72435	6.24361	5.90762	5.36685	5.3556	5.05863	5.39252	5.94159	5.53938	5.30212	5.2148	5.26692	5.18997	5.40812	5.4077	5.07091	5.45912	5.48488	5.4104	4.58307	4.60409	4.34359	4.82417	4.80529	4.06077	3.69802	3.83573	3.52667	3.71069	3.63017	3.31824	3.4982	3.26168	2.87262	3.08826	2.86664	2.98909	2.56894	2.51911	2.36558	2.02858	1.98047	2.33378	1.95867	1.96592	1.79678	1.61552	1.72799	1.56652	1.43367	1.37667	1.43755	1.34799	1.38937	1.33372	1.39792	1.64361	1.32976	1.42416	1.31781	1.25328	1.18311	0.955394	1.16655	0.990465	0.988508	0.809267	0.914067	1.06438	0.827071	0.869314	0.961694	0.810348	0.782044	0.832384	0.807085	0.708444	0.758168	0.7856	0.6272	0.601903	0.537393	0.632316	0.511244	0.506772	0.616489	0.56226	0.546436	0.365915	0.565299	0.547072	0.426775	0.51154	0.361602	0.40361	0.469555	0.443568	0.293798	0.421781	0.375212	0.268546	0.379067	0.198286	0.295962
513.8	0.0170342	-0.0751846	0.00748108	-0.0564698	0.0169748	0.081983	0.0741613	-0.084088	0.0320412	-0.00938923	-0.013371	0.132474	1.07683	3.37894	5.00749	5.22073	5.79656	5.62675	5.28113	5.02202	5.10807	5.35916	5.29912	5.23104	5.68685	5.72932	5.33691	5.49148	5.41506	5.85617	5.64823	5.58788	5.38174	5.30253	6.0878	6.03821	5.88301	6.20147	6.39408	6.05825	5.64446	5.92992	6.05057	6.07573	6.28202	6.14341	6.05441	6.4319	6.61219	6.73573	6.14197	5.91101	6.1875	6.41001	6.28525	6.21537	6.19525	6.17795	6.16245	6.1488	6.13704	6.12722	6.11938	6.11358	6.13316	5.93781	6.00195	5.96389	6.26237	5.79378	5.77395	6.28944	5.89986	5.8421	5.87721	5.68447	6.32679	6.48951	5.89197	5.86576	5.763	5.3403	5.66264	6.12859	5.98737	5.56463	5.58038	6.08593	6.08881	6.33666	5.92732	6.4859	6.13336	5.556	5.58555	5.27702	5.59235	6.15963	5.78203	5.60967	5.45288	5.47591	5.45099	5.67668	5.61269	5.25585	5.68123	5.68987	5.59971	4.79837	4.73305	4.52434	5.05805	4.95306	4.21901	3.87686	3.97121	3.68307	3.81032	3.7576	3.43242	3.64364	3.38815	2.97892	3.17517	2.9991	3.10787	2.68038	2.68149	2.40566	2.12234	2.07904	2.41435	1.97897	1.9917	1.83277	1.67296	1.77046	1.60896	1.53444	1.42317	1.48453	1.44966	1.43	1.34902	1.48687	1.72003	1.40698	1.47923	1.28637	1.3585	1.15103	0.965954	1.27867	1.00812	0.998423	0.869487	0.912507	1.07124	0.880435	0.903944	1.00872	0.854037	0.862827	0.834699	0.834471	0.76952	0.802006	0.770755	0.661493	0.584155	0.563801	0.609956	0.553168	0.532413	0.627042	0.616927	0.592111	0.45821	0.580341	0.535543	0.429225	0.527262	0.350293	0.460169	0.494586	0.471905	0.268203	0.461369	0.378014	0.3487	0.410816	0.210731	0.29268
514.7	0.0126912	-0.057525	-0.0171074	-0.0446115	0.0517713	0.0507526	0.0403043	-0.114967	0.0485942	-0.0548616	-0.0370745	0.166112	1.0937	3.40097	5.04611	5.32624	6.00676	5.77762	5.53677	5.20641	5.32057	5.55361	5.50882	5.49183	5.95508	5.95724	5.52362	5.7281	5.57479	6.05997	5.87019	5.84996	5.64891	5.45198	6.37291	6.28898	6.09624	6.49787	6.68257	6.26382	5.86952	6.24664	6.25638	6.32048	6.54527	6.31391	6.34527	6.71329	6.84679	6.98592	6.32689	6.11229	6.39935	6.64985	6.54937	6.49093	6.46459	6.43989	6.41677	6.39555	6.37656	6.36013	6.34659	6.33627	6.39308	6.14935	6.21646	6.21281	6.48276	6.02033	5.98358	6.46455	6.10991	6.10414	6.10599	5.92802	6.50218	6.75153	6.09941	6.05141	5.93095	5.48986	5.91708	6.37465	6.22031	5.75727	5.80442	6.32825	6.35117	6.57618	6.16809	6.76336	6.35917	5.80261	5.81777	5.4688	5.83397	6.35523	5.92813	5.78985	5.67394	5.69962	5.66049	5.87434	5.81506	5.44407	5.93112	5.92598	5.81781	4.96695	4.87567	4.69441	5.17655	5.11699	4.32428	3.9909	4.13451	3.83843	3.96493	3.88492	3.60353	3.7796	3.45774	3.06326	3.30582	3.10283	3.19714	2.75689	2.74646	2.53262	2.18577	2.10763	2.51477	2.01892	2.07177	1.90846	1.7109	1.7999	1.66564	1.61826	1.50252	1.4802	1.48203	1.44721	1.37827	1.51242	1.79657	1.41768	1.535	1.39819	1.31225	1.25253	1.05671	1.30345	1.05121	1.06993	0.859024	0.95519	1.1186	0.875084	0.887031	1.05308	0.881259	0.859158	0.873889	0.862522	0.771068	0.808612	0.766157	0.645722	0.582933	0.613907	0.65252	0.581534	0.555445	0.606253	0.610283	0.612598	0.407591	0.545925	0.518768	0.428226	0.509411	0.373871	0.42329	0.477928	0.47651	0.372568	0.493629	0.383925	0.251547	0.359897	0.170474	0.281733
515.6	0.0251378	-0.0895512	-0.00242095	-0.00222511	0.016949	0.0492193	0.0485277	-0.102787	-0.0309166	-0.0101028	-0.0110676	0.141292	1.0843	3.41296	5.1749	5.5061	6.24922	5.99012	5.70299	5.40192	5.51577	5.79839	5.72588	5.71543	6.1961	6.18287	5.73272	6.00532	5.82214	6.40281	6.11679	6.11638	5.92446	5.69911	6.65595	6.50693	6.37549	6.76443	6.94737	6.49664	6.10698	6.49661	6.51966	6.61612	6.86458	6.60054	6.61801	7.03376	7.14142	7.26555	6.55155	6.36519	6.76612	6.95629	6.81972	6.71211	6.70354	6.69963	6.69686	6.69497	6.69366	6.69265	6.69168	6.69044	6.64326	6.42077	6.47963	6.45496	6.76102	6.27217	6.25078	6.77965	6.35583	6.35979	6.36655	6.17384	6.77524	7.00693	6.37255	6.36881	6.18705	5.75264	6.19148	6.58574	6.45884	6.0219	6.05314	6.6091	6.60426	6.81567	6.49189	7.0527	6.66002	6.06108	6.03203	5.71809	6.07165	6.61154	6.27501	6.06681	5.87171	5.93888	5.88379	6.08541	6.07352	5.629	6.14438	6.1428	6.03613	5.19715	5.10916	4.86535	5.40815	5.3539	4.52711	4.14639	4.25265	4.0102	4.11417	4.05063	3.72268	3.89548	3.65176	3.21908	3.40961	3.22566	3.28684	2.89349	2.88562	2.62669	2.27272	2.20922	2.53563	2.08694	2.14345	2.00895	1.77917	1.90324	1.73215	1.62629	1.5601	1.61087	1.54184	1.5579	1.51947	1.58459	1.7928	1.48776	1.60012	1.42184	1.39219	1.24359	1.07293	1.35599	1.10584	1.08572	0.939065	0.954257	1.09499	0.880911	0.951525	1.02451	0.926056	0.891482	0.927085	0.90168	0.793912	0.835214	0.806204	0.697205	0.618839	0.628388	0.69753	0.573018	0.599657	0.656838	0.612279	0.614489	0.48367	0.594865	0.533564	0.446639	0.503272	0.393969	0.395193	0.523451	0.494702	0.317376	0.443614	0.458663	0.341242	0.436805	0.186595	0.283002
516.6	0.0404939	-0.0664515	-0.0268991	-0.0675152	0.0550314	0.0296337	0.0412316	-0.0823269	-0.0012486	-0.00584509	-0.0294345	0.116821	1.04597	3.39702	5.29101	5.69213	6.42921	6.15814	5.91949	5.57468	5.80686	6.02512	5.93438	5.9565	6.49436	6.40518	5.91697	6.21643	6.05631	6.60672	6.29786	6.31537	6.10691	5.9255	6.98576	6.77317	6.5748	7.05693	7.23873	6.75328	6.32983	6.7799	6.87673	6.88272	7.10257	6.84573	6.82863	7.33075	7.39841	7.60316	6.76745	6.60064	6.98274	7.24673	7.11741	6.96389	6.95069	6.94306	6.93747	6.93347	6.9306	6.9284	6.92642	6.92418	6.87263	6.69695	6.74247	6.75908	7.05183	6.49085	6.48466	7.06731	6.60949	6.56721	6.6632	6.42894	7.05445	7.30713	6.58159	6.58605	6.41066	5.93942	6.39845	6.90493	6.72351	6.28553	6.2505	6.87723	6.85208	7.09717	6.71362	7.35527	6.91213	6.28389	6.28859	5.91687	6.33323	6.87804	6.48976	6.25409	6.18357	6.22377	6.13035	6.36804	6.30817	5.83541	6.39485	6.40373	6.29924	5.37548	5.32238	5.06378	5.58664	5.56446	4.73235	4.34974	4.46196	4.13015	4.28507	4.25315	3.87933	4.07895	3.78884	3.34293	3.55917	3.33599	3.45465	2.99166	2.9196	2.73251	2.3623	2.33813	2.70464	2.17406	2.22569	2.11	1.83759	1.98671	1.75342	1.69414	1.64687	1.68662	1.62983	1.5701	1.51985	1.62726	1.86608	1.54196	1.64602	1.48957	1.46677	1.33027	1.0868	1.3697	1.10405	1.09113	0.945504	0.996689	1.14719	0.899556	0.992942	1.09082	0.962499	0.925628	0.91343	0.924429	0.840808	0.863765	0.83834	0.794542	0.606951	0.644006	0.652628	0.631756	0.605473	0.653022	0.591025	0.590536	0.485949	0.563702	0.538591	0.489666	0.535376	0.37937	0.450457	0.519582	0.478946	0.286628	0.418676	0.400698	0.32315	0.369389	0.181777	0.321839
517.5	0.0343913	-0.0982275	-0.0205003	-0.0400866	0.0169357	0.0244583	0.0203466	-0.0940576	-0.0226685	-0.0655636	-0.0962751	0.0962445	1.09018	3.41246	5.39334	5.77295	6.61923	6.37716	6.10481	5.76543	5.97326	6.23136	6.18501	6.11744	6.65266	6.64026	6.15737	6.44367	6.22542	6.88441	6.5753	6.56938	6.37873	6.16871	7.21275	7.00173	6.83705	7.34948	7.48072	7.00271	6.62686	7.0909	7.06623	7.14365	7.40512	7.07982	7.13553	7.54808	7.67691	7.8322	7.03291	6.91098	7.31681	7.50027	7.43027	7.24804	7.23454	7.22505	7.21734	7.21123	7.20653	7.20308	7.2007	7.19921	7.20124	6.93156	7.03651	7.01347	7.3486	6.76168	6.75148	7.33076	6.89858	6.8879	6.94405	6.71415	7.37016	7.68374	6.86047	6.86385	6.70446	6.30509	6.72649	7.17781	7.03612	6.54105	6.56897	7.1327	7.12798	7.41282	6.95538	7.66747	7.18125	6.53641	6.56265	6.13978	6.60077	7.16335	6.77969	6.51838	6.38254	6.45066	6.40055	6.60905	6.57085	6.09509	6.65203	6.69119	6.61609	5.57801	5.53878	5.30319	5.85379	5.79962	4.8739	4.52272	4.60957	4.33684	4.42933	4.34691	4.02572	4.24639	3.93392	3.41757	3.68266	3.47158	3.57327	3.10507	3.03699	2.78895	2.47154	2.37672	2.79587	2.25946	2.31003	2.12129	1.88671	2.08689	1.82539	1.79076	1.69354	1.69489	1.6903	1.67707	1.55265	1.69034	1.95278	1.52931	1.70038	1.54644	1.50296	1.36834	1.14896	1.43106	1.13217	1.16279	0.982315	1.06445	1.20481	0.986638	1.01162	1.06821	0.980153	0.909294	0.951449	0.93351	0.791873	0.90731	0.834184	0.688531	0.623241	0.678281	0.677287	0.57657	0.60733	0.67294	0.675385	0.651456	0.454781	0.613371	0.575805	0.489665	0.491237	0.372849	0.461029	0.493889	0.495662	0.343729	0.440366	0.418526	0.311789	0.436505	0.205599	0.341469
518.5	0.0490605	-0.0702808	0.0166138	-0.0929094	0.0527769	0.0328116	0.0498095	-0.100722	-0.00627438	-0.0242443	-0.0180841	0.0930259	1.06011	3.42439	5.47405	5.96585	6.91881	6.57884	6.32881	6.09783	6.24581	6.48603	6.43455	6.39805	7.00234	6.9192	6.44482	6.78692	6.55167	7.24523	6.85723	6.85314	6.62664	6.47557	7.62403	7.29098	7.1242	7.68939	7.79548	7.3078	6.89596	7.34735	7.39326	7.47499	7.73591	7.42931	7.49958	8.00758	8.10062	8.22153	7.3906	7.18599	7.59878	7.86708	7.73531	7.59991	7.58874	7.58016	7.57359	7.56866	7.56499	7.5622	7.55991	7.55774	7.53251	7.25494	7.35406	7.3302	7.66397	7.10506	7.10169	7.76228	7.23573	7.27171	7.29422	7.02478	7.7149	8.01587	7.26585	7.22562	7.04834	6.58382	7.05739	7.55327	7.35862	6.91759	6.89695	7.49272	7.53455	7.77439	7.31796	8.057	7.54243	6.91997	6.86662	6.44191	6.93088	7.52893	7.09135	6.89328	6.7076	6.76855	6.72346	6.93509	6.92439	6.40853	7.00295	7.01907	6.91694	5.85815	5.80507	5.53414	6.16067	6.08153	5.11043	4.70093	4.86163	4.54828	4.69401	4.55261	4.19564	4.44894	4.12774	3.60622	3.93798	3.67597	3.73798	3.23432	3.24426	2.97777	2.61869	2.52681	2.90285	2.40167	2.4231	2.25798	2.03868	2.10399	1.97626	1.87472	1.76914	1.76744	1.74562	1.7801	1.69758	1.73994	1.98035	1.65982	1.78872	1.64034	1.64106	1.47083	1.28287	1.53165	1.23293	1.23502	1.05106	1.04802	1.27004	1.00589	1.07704	1.14825	1.02668	0.979965	0.997307	0.996303	0.927483	0.973081	0.897057	0.730869	0.68295	0.704334	0.724141	0.652113	0.602578	0.696862	0.712351	0.688099	0.481405	0.658052	0.619183	0.548148	0.533999	0.410165	0.462006	0.534668	0.538612	0.341631	0.46089	0.452504	0.379609	0.423646	0.248192	0.430605
519.4	0.0541577	-0.105715	-0.0132768	-0.0877962	0.0175446	-0.0101137	0.0604379	-0.0964986	-0.0440527	-0.0430807	-0.0392545	0.135697	1.01728	3.42494	5.54513	6.12757	7.08747	6.78237	6.56023	6.23081	6.44617	6.75658	6.65039	6.65711	7.2274	7.21128	6.6885	7.00559	6.81666	7.51496	7.14354	7.16801	6.88233	6.78981	7.90456	7.59952	7.4346	8.04757	8.13902	7.57746	7.20983	7.66831	7.73289	7.86011	8.09898	7.78694	7.81228	8.32373	8.43946	8.57609	7.67166	7.54902	8.00092	8.25997	8.06629	7.92342	7.92363	7.92418	7.92499	7.92597	7.92704	7.9281	7.92908	7.92989	7.91072	7.64307	7.68878	7.70547	8.13303	7.4776	7.45335	8.10264	7.59086	7.56886	7.61635	7.41363	8.15197	8.41283	7.55825	7.61201	7.37799	6.9334	7.40213	7.91667	7.75474	7.23979	7.23255	7.86263	7.93918	8.17488	7.68833	8.44315	7.92669	7.23315	7.26155	6.85554	7.35567	7.91073	7.46122	7.18802	7.03092	7.1066	7.04398	7.29456	7.30222	6.79608	7.36972	7.3337	7.19957	6.20388	6.08637	5.80415	6.46194	6.33874	5.39832	4.91293	5.09381	4.77268	4.91315	4.82325	4.43054	4.66689	4.31175	3.81502	4.03804	3.82046	3.88539	3.41106	3.38732	3.08972	2.72332	2.58042	3.04238	2.5043	2.546	2.39342	2.12249	2.27684	2.01602	1.94679	1.87321	1.9029	1.83158	1.82876	1.74802	1.7837	2.10797	1.71432	1.83751	1.70448	1.67966	1.5194	1.29425	1.55544	1.25941	1.22088	1.05089	1.11491	1.31327	1.04113	1.11267	1.15092	1.09732	0.997753	0.966879	1.03919	0.96547	0.948696	0.936011	0.781514	0.719521	0.716817	0.769456	0.675882	0.649521	0.755741	0.706848	0.639148	0.506958	0.612587	0.613847	0.519932	0.579253	0.450298	0.502165	0.557116	0.50876	0.339088	0.516779	0.49231	0.31949	0.430871	0.242371	0.377753
520.4	0.0399001	-0.101094	-0.0070847	-0.0739481	0.0171383	-0.0247235	0.0582814	-0.078283	0.0638453	-0.0365453	-0.0317158	0.143278	1.06234	3.40084	5.66097	6.36509	7.33873	7.01759	6.78525	6.51334	6.79468	7.03701	6.95727	6.92524	7.59895	7.51356	6.97557	7.31433	7.13791	7.85785	7.50808	7.49045	7.22318	7.13851	8.29765	7.92734	7.85975	8.43357	8.51291	7.94237	7.59481	8.07307	8.08296	8.26391	8.53382	8.20037	8.23533	8.7788	8.8454	9.06204	8.09947	7.9506	8.40997	8.70069	8.49805	8.38109	8.37533	8.37109	8.36807	8.36598	8.36451	8.36336	8.36223	8.36082	8.32063	8.08316	8.149	8.15556	8.57967	7.91166	7.89167	8.60168	8.03515	8.05043	8.17395	7.85159	8.6139	8.93338	8.06852	8.05234	7.8255	7.36264	7.84048	8.41232	8.18266	7.58831	7.65404	8.39902	8.41106	8.66461	8.18342	8.91484	8.39421	7.66024	7.67958	7.22034	7.70212	8.39711	7.89497	7.61134	7.4589	7.50537	7.49031	7.70233	7.70811	7.1514	7.79447	7.77156	7.63822	6.55217	6.44062	6.15189	6.90395	6.74956	5.72862	5.28752	5.43101	5.06645	5.24804	5.09291	4.65747	4.92165	4.55819	4.041	4.32604	4.00069	4.16549	3.55684	3.59651	3.28046	2.91193	2.83422	3.20294	2.68378	2.69486	2.51741	2.2559	2.39019	2.18135	2.06118	1.9764	1.9956	1.98377	2.00364	1.86116	1.95433	2.20115	1.79781	1.95716	1.80595	1.83324	1.56185	1.3958	1.65582	1.34421	1.30611	1.15602	1.24512	1.39458	1.11373	1.19979	1.25493	1.15026	1.06934	1.05245	1.08527	0.977651	0.997434	0.986485	0.845842	0.752564	0.734706	0.802053	0.713166	0.679181	0.749694	0.741635	0.722887	0.548946	0.694386	0.672364	0.562186	0.60793	0.450503	0.552485	0.628811	0.551092	0.440117	0.506301	0.555338	0.356963	0.419708	0.273587	0.388542
521.3	0.0621214	-0.0787179	-0.0252273	-0.0647196	0.069956	-0.0168856	0.0759427	-0.0747721	-0.00589404	0.0102604	-0.0581352	0.12562	1.01329	3.41734	5.7605	6.56515	7.52192	7.23462	7.06266	6.7754	7.09038	7.33124	7.29228	7.28612	7.89307	7.90062	7.33737	7.72074	7.5371	8.23202	7.8914	7.87075	7.60337	7.45715	8.67675	8.36953	8.27906	8.88858	8.98977	8.35878	8.02928	8.53403	8.56217	8.71755	8.95383	8.62815	8.61462	9.22859	9.32736	9.51488	8.51886	8.38267	8.94035	9.17597	8.95517	8.82997	8.82266	8.81717	8.81318	8.81032	8.80827	8.80668	8.80521	8.80352	8.76932	8.49144	8.63029	8.66733	9.06859	8.36079	8.36534	9.09291	8.51389	8.51199	8.63805	8.34083	9.17585	9.42698	8.52561	8.56763	8.29634	7.79237	8.35503	8.9566	8.72264	8.14199	8.14083	8.88082	8.87944	9.16884	8.65628	9.46825	8.91639	8.16989	8.1084	7.64538	8.2077	8.90095	8.33745	8.06503	7.94281	8.02565	7.96817	8.2181	8.17732	7.61208	8.31571	8.27747	8.12629	6.9473	6.84991	6.53618	7.29978	7.17774	6.05761	5.58674	5.6901	5.39195	5.51227	5.43977	5.02046	5.21773	4.83198	4.30851	4.57603	4.33214	4.4401	3.85028	3.79949	3.54445	3.08684	2.99743	3.47285	2.81719	2.85156	2.69256	2.34335	2.5115	2.31432	2.22638	2.11664	2.11208	2.08787	2.08994	1.95828	1.98159	2.29414	1.95695	2.09968	1.91235	1.87885	1.68141	1.42886	1.7367	1.4018	1.37675	1.22589	1.28823	1.47991	1.19738	1.27447	1.25639	1.23525	1.11966	1.14319	1.13865	1.01496	1.07611	1.01238	0.895403	0.84047	0.857548	0.867327	0.775511	0.74967	0.800821	0.747751	0.788977	0.626829	0.759534	0.696301	0.587061	0.638404	0.452313	0.560968	0.647498	0.608965	0.423795	0.503315	0.533349	0.366513	0.496698	0.264674	0.380429
522.3	0.0281934	-0.0589427	0.0109291	-0.0827813	0.066767	-0.0135831	0.0636753	-0.0760932	0.0182969	0.0247457	-0.0179014	0.123239	1.03342	3.40208	5.86763	6.76037	7.70984	7.44319	7.27884	7.06352	7.33809	7.66197	7.62123	7.66071	8.35939	8.26376	7.74424	8.09164	7.92243	8.6352	8.26809	8.28444	7.97561	7.9356	9.13673	8.82087	8.72889	9.40222	9.41588	8.75618	8.49202	9.04217	9.0266	9.1848	9.49964	9.11586	9.1457	9.78731	9.90876	10.0458	9.00008	8.86684	9.44843	9.63915	9.52104	9.29346	9.29388	9.29489	9.2964	9.29832	9.30056	9.30303	9.30564	9.3083	9.34246	9.0399	9.16943	9.20289	9.62422	8.89167	8.89799	9.64897	9.0978	9.09714	9.15937	8.88258	9.68633	10.0501	9.11994	9.12243	8.81954	8.33345	8.90125	9.50544	9.26253	8.66085	8.69164	9.43749	9.50466	9.77596	9.21035	10.1132	9.44206	8.69336	8.67587	8.14927	8.71495	9.46496	8.93114	8.59432	8.41878	8.55943	8.46218	8.69866	8.73443	8.11565	8.80215	8.80357	8.68266	7.38705	7.28934	7.0008	7.81378	7.66218	6.46648	5.89021	6.12035	5.74874	5.86946	5.75471	5.31766	5.53764	5.21593	4.57965	4.89074	4.56714	4.65589	4.11194	4.0623	3.73226	3.23037	3.13794	3.62003	3.02115	3.02968	2.85133	2.57167	2.71272	2.48984	2.33887	2.28694	2.30193	2.23438	2.17469	2.13854	2.14121	2.46068	2.06196	2.2113	1.99254	1.99153	1.75987	1.53002	1.82806	1.48845	1.48143	1.28341	1.3258	1.56547	1.27717	1.34069	1.39399	1.30557	1.21548	1.16741	1.21508	1.10154	1.10956	1.08782	0.925841	0.891357	0.86362	0.926112	0.782096	0.737048	0.853186	0.848879	0.807705	0.645521	0.833067	0.661735	0.643431	0.668709	0.541862	0.624129	0.616011	0.648769	0.467649	0.600104	0.571593	0.473089	0.49117	0.315118	0.444831
523.2	0.0208206	-0.0767901	-0.047249	-0.0615593	-0.0240913	-0.06109	0.0795326	-0.0506077	-0.0118712	-0.0662529	-0.0448835	0.145491	0.987007	3.46637	5.97155	6.95482	7.88749	7.68457	7.50925	7.37458	7.71565	8.00803	7.96325	8.01227	8.70038	8.59749	8.13017	8.47423	8.37247	9.09497	8.68544	8.71185	8.43199	8.37242	9.65882	9.27789	9.23924	9.87828	9.92312	9.25316	8.95818	9.52052	9.54526	9.73189	9.98666	9.64075	9.67636	10.3166	10.4359	10.563	9.49302	9.36989	9.98165	10.2694	10.0777	9.83201	9.8334	9.83649	9.84084	9.846	9.85153	9.85699	9.86191	9.86587	9.86873	9.57178	9.66164	9.73379	10.2144	9.39942	9.42149	10.2827	9.61178	9.658	9.77316	9.41716	10.3032	10.6684	9.6555	9.68067	9.3406	8.8445	9.44073	10.1037	9.86599	9.14778	9.19974	10.0949	10.1029	10.4122	9.78591	10.7249	10.0483	9.17094	9.17964	8.65909	9.3131	10.0645	9.43428	9.14785	8.97189	9.07221	8.97844	9.23162	9.27965	8.6433	9.38672	9.35497	9.20038	7.82657	7.7343	7.44187	8.27772	8.14127	6.88487	6.32488	6.47386	6.14781	6.22554	6.14617	5.59629	5.91733	5.51898	4.86125	5.16729	4.82629	4.90691	4.2972	4.2535	3.95724	3.47017	3.3729	3.83201	3.25536	3.23762	3.02252	2.69913	2.85491	2.63265	2.48324	2.41366	2.44669	2.3607	2.31445	2.22413	2.25552	2.5647	2.12216	2.32888	2.16521	2.0873	1.9132	1.65948	1.92641	1.56098	1.54129	1.3916	1.40225	1.61484	1.32921	1.40746	1.41224	1.31553	1.29274	1.19675	1.27826	1.1339	1.12153	1.13152	0.95113	0.921993	0.921943	0.922525	0.810709	0.766738	0.871004	0.892587	0.81471	0.700755	0.838601	0.692228	0.67819	0.705207	0.564524	0.636121	0.652249	0.656649	0.504728	0.564104	0.621693	0.446305	0.541697	0.304009	0.442333
524.2	0.00286619	-0.0844188	-0.0197659	-0.0915355	0.0415783	-0.041832	0.0244904	-0.0531805	0.0395152	-0.0247805	-0.0396477	0.141065	1.03489	3.52642	6.04042	7.15667	8.14035	7.99027	7.82551	7.69329	8.09067	8.38268	8.3779	8.49226	9.18612	9.09978	8.60418	8.93454	8.83809	9.63212	9.19849	9.16277	8.89674	8.95624	10.1456	9.8022	9.79029	10.5127	10.521	9.72343	9.50127	10.103	10.1516	10.3249	10.5928	10.2236	10.2987	10.9805	11.0998	11.1887	10.0986	10.0515	10.6334	10.8558	10.6196	10.4418	10.4455	10.4534	10.4645	10.4775	10.4915	10.5051	10.5175	10.5273	10.5216	10.2073	10.29	10.3724	10.8566	10.0248	10.0233	10.9029	10.1953	10.2204	10.3686	10.0564	11.0011	11.3762	10.2883	10.2827	9.98012	9.41448	10.0118	10.745	10.4581	9.76881	9.75641	10.7254	10.7365	11.0457	10.4096	11.4013	10.6758	9.83655	9.82987	9.2276	9.86706	10.6987	10.0268	9.73214	9.53268	9.65669	9.57895	9.82925	9.89666	9.20254	9.97557	9.92739	9.75885	8.34834	8.2884	7.90065	8.82463	8.67493	7.30537	6.73323	6.90404	6.52088	6.65674	6.52963	6.0006	6.28195	5.89945	5.18048	5.51735	5.13409	5.25317	4.63743	4.60164	4.18388	3.75138	3.56433	4.07372	3.45655	3.44867	3.29761	2.92649	3.10354	2.80759	2.69114	2.5765	2.632	2.54082	2.4996	2.38707	2.44591	2.74358	2.31236	2.51648	2.27987	2.21653	2.04434	1.73752	2.06552	1.6788	1.6652	1.49024	1.52325	1.74506	1.39905	1.50271	1.53433	1.46506	1.34436	1.33761	1.35714	1.23599	1.2075	1.20783	1.06354	0.972719	0.933183	1.03482	0.907199	0.7872	0.964743	0.931747	0.851232	0.696991	0.837253	0.752661	0.731387	0.729678	0.592492	0.61022	0.727627	0.691421	0.542917	0.621292	0.629722	0.438645	0.534634	0.379979	0.482023
525.1	0.012852	-0.0293104	-0.0182101	-0.0911066	0.0375445	-0.0305952	0.0561597	-0.0432589	0.0304227	-0.0154263	-0.00760005	0.16757	1.03903	3.57977	6.16355	7.41552	8.39602	8.27245	8.1858	8.03748	8.49481	8.79286	8.80437	8.9413	9.69142	9.54761	9.10595	9.3901	9.41536	10.1198	9.75802	9.73954	9.42243	9.59399	10.8174	10.411	10.3857	11.1332	11.138	10.324	10.0947	10.7197	10.7839	10.9818	11.1679	10.7897	10.9486	11.6144	11.7227	11.8227	10.6464	10.5963	11.3421	11.5789	11.2836	11.0656	11.0682	11.0738	11.0814	11.0905	11.1002	11.1097	11.1184	11.1256	11.1364	10.7866	10.8632	11.0075	11.4534	10.5994	10.6573	11.5185	10.8358	10.8981	10.9611	10.6092	11.6193	12.0234	10.9061	10.9587	10.5579	9.96701	10.6601	11.412	11.1287	10.3293	10.3513	11.3791	11.3561	11.7253	10.9852	12.09	11.2962	10.3911	10.3961	9.8011	10.4788	11.3529	10.6555	10.3065	10.0667	10.1904	10.1228	10.3706	10.4879	9.72559	10.5576	10.5473	10.4021	8.84006	8.76551	8.40544	9.33108	9.22189	7.74862	7.12871	7.33976	6.96199	7.02081	6.95663	6.40162	6.69257	6.20546	5.50844	5.8696	5.43944	5.63903	4.93843	4.83423	4.45202	3.99694	3.75582	4.32328	3.64967	3.6842	3.48638	3.07033	3.27245	3.00376	2.87049	2.75264	2.78638	2.7119	2.6606	2.54356	2.58605	2.93136	2.45369	2.66695	2.4373	2.40373	2.20153	1.87458	2.19198	1.80945	1.78851	1.59742	1.58432	1.85917	1.55192	1.63116	1.64811	1.51304	1.43247	1.45234	1.48977	1.33549	1.3684	1.29239	1.12346	1.07313	1.07571	1.05627	0.945576	0.93001	1.02247	0.982653	0.961801	0.748704	0.918488	0.801625	0.768632	0.804051	0.660953	0.691487	0.792209	0.729121	0.583793	0.670378	0.68748	0.535559	0.604545	0.409885	0.541074
526.1	0.0160303	-0.0751188	-0.0442786	-0.0527365	0.0622986	-0.0480049	0.0113161	-0.0307431	0.0606272	-0.0182718	-0.0417599	0.17164	1.02506	3.61065	6.24273	7.61957	8.62836	8.54898	8.50763	8.38691	8.91953	9.23034	9.24677	9.43302	10.1817	10.0285	9.63638	9.90638	9.94043	10.6201	10.2301	10.248	9.90613	10.1652	11.3293	10.9293	10.9907	11.7123	11.6785	10.8406	10.7205	11.3032	11.3563	11.5885	11.7611	11.3935	11.566	12.2159	12.4096	12.3469	11.2133	11.2163	11.8906	12.127	11.8272	11.6339	11.6355	11.6386	11.6431	11.6485	11.6545	11.6608	11.667	11.6728	11.7093	11.3341	11.426	11.5889	12.0682	11.1425	11.1369	12.1183	11.3378	11.4375	11.5371	11.1583	12.1703	12.6635	11.4049	11.4973	11.0872	10.4361	11.2171	11.9669	11.6784	10.8494	10.8875	11.9136	11.975	12.2956	11.5982	12.7212	11.8801	10.9091	10.901	10.2836	11.0516	11.9172	11.1446	10.8481	10.6132	10.7577	10.6627	10.926	11.0077	10.2274	11.113	11.0847	10.9222	9.3013	9.16084	8.80952	9.79858	9.69676	8.17064	7.49097	7.69732	7.28733	7.37216	7.2664	6.66233	7.03406	6.52753	5.79411	6.14005	5.74878	5.85315	5.14359	5.12451	4.653	4.20418	4.02145	4.54137	3.84002	3.82172	3.62401	3.22616	3.43009	3.20535	2.96646	2.9684	2.94149	2.79207	2.79753	2.66173	2.73336	3.00887	2.51394	2.78351	2.49233	2.49736	2.25781	1.96846	2.30901	1.86053	1.82931	1.66285	1.66234	1.92153	1.57498	1.67056	1.65593	1.60317	1.54598	1.46895	1.47475	1.3684	1.39477	1.30779	1.1748	1.09892	1.09811	1.11964	0.990227	0.900805	1.01463	0.994433	0.98349	0.80543	0.972516	0.838535	0.842245	0.806219	0.684298	0.70097	0.755345	0.760926	0.585955	0.675207	0.738181	0.51996	0.582407	0.406874	0.541588
527	0.0319394	-0.0702172	-0.0225436	-0.0585152	0.0654039	-0.0730003	0.0265361	-0.0306736	0.0493295	-0.00707625	-0.00762574	0.168662	1.04418	3.67317	6.33916	7.89342	8.82474	8.82511	8.80669	8.7438	9.36226	9.71072	9.74429	9.98632	10.6998	10.5225	10.1527	10.4027	10.5571	11.2093	10.8202	10.7899	10.4554	10.8227	11.9381	11.5249	11.6665	12.3606	12.2583	11.3825	11.3192	11.8809	11.9356	12.245	12.3656	12.0213	12.2102	12.8686	13.0373	12.8985	11.765	11.8021	12.5457	12.7673	12.443	12.2392	12.2431	12.2506	12.2609	12.2729	12.2855	12.2978	12.3087	12.3172	12.3215	11.8973	11.9794	12.1073	12.68	11.6416	11.6809	12.7081	11.9011	11.9384	12.1034	11.6987	12.7316	13.2258	11.9869	12.0313	11.5561	10.9784	11.7274	12.5045	12.219	11.3363	11.3855	12.4648	12.5114	12.7973	12.1187	13.2918	12.421	11.4103	11.3936	10.8048	11.5638	12.4361	11.7098	11.3498	11.0779	11.2504	11.1497	11.3996	11.5568	10.7163	11.645	11.6089	11.436	9.71725	9.56566	9.23775	10.2931	10.1886	8.54726	7.8291	8.02663	7.68556	7.73273	7.64138	6.99507	7.3571	6.88975	6.04069	6.39054	6.01939	6.16797	5.41218	5.33242	4.91895	4.45287	4.21444	4.78524	4.03108	4.04703	3.77993	3.38688	3.58207	3.35852	3.11728	3.07188	3.01332	2.95298	2.91878	2.82308	2.85853	3.2209	2.70117	2.90077	2.68614	2.65779	2.38492	2.04973	2.38722	1.94056	1.88171	1.74283	1.7497	2.03759	1.70228	1.74556	1.77181	1.7229	1.59252	1.54996	1.56678	1.44638	1.44206	1.39258	1.23077	1.1223	1.07498	1.14012	1.07544	1.05729	1.06588	1.10412	1.02391	0.885004	1.02845	0.896398	0.852353	0.891976	0.739586	0.751664	0.790516	0.833586	0.597887	0.722593	0.729059	0.565802	0.635237	0.456188	0.524807
527.9	0.00500832	-0.0357215	-0.0116093	-0.0771213	0.0378551	-0.0586055	0.0535283	-0.0341184	0.0245526	-0.022869	-0.0132805	0.137133	1.01149	3.70141	6.39761	8.09282	9.08242	9.14004	9.1174	9.14181	9.81334	10.183	10.2167	10.5071	11.2369	11.0292	10.674	10.9336	11.127	11.7462	11.3605	11.2985	10.9691	11.4227	12.4581	12.0422	12.2251	12.9419	12.7877	11.895	11.8972	12.4117	12.4562	12.7711	12.8623	12.5377	12.8159	13.4304	13.6514	13.4388	12.3024	12.3741	13.1112	13.2948	12.9446	12.7346	12.7413	12.754	12.7712	12.7911	12.812	12.8323	12.8503	12.8643	12.8027	12.4094	12.4829	12.5509	13.1166	12.1013	12.1484	13.2053	12.3507	12.4682	12.5683	12.1325	13.2217	13.7643	12.3918	12.4867	12.0078	11.3778	12.181	13.0071	12.673	11.7631	11.8154	12.9574	12.9503	13.291	12.582	13.7681	12.9066	11.8176	11.8392	11.1741	11.9976	12.93	12.1292	11.7843	11.5429	11.6547	11.5766	11.8309	11.9546	11.1331	12.0674	12.0443	11.8844	10.1182	9.974	9.58347	10.7374	10.5318	8.86786	8.14297	8.39225	7.98006	8.01634	7.90469	7.24858	7.6411	7.1584	6.29272	6.66652	6.22169	6.34867	5.64894	5.55809	5.07556	4.58311	4.35821	4.92805	4.19051	4.24076	3.91075	3.5351	3.75747	3.48902	3.238	3.16982	3.17759	3.14196	3.02897	2.92319	2.91972	3.29959	2.78879	3.00523	2.76951	2.73701	2.45136	2.14848	2.47285	2.03152	1.99408	1.89051	1.82472	2.08983	1.74068	1.82995	1.82141	1.81455	1.68193	1.57256	1.61382	1.51309	1.49943	1.42711	1.27544	1.21459	1.22255	1.22092	1.04928	1.01518	1.1507	1.13171	1.06102	0.869679	1.03412	0.94749	0.879369	0.854371	0.724865	0.786731	0.838384	0.795973	0.650492	0.720024	0.711115	0.608596	0.680141	0.482267	0.602364
528.9	0.000172176	-0.0101371	-0.0320002	-0.0967623	0.0567256	-0.0754925	0.032614	-0.0356867	0.017508	-0.0114412	0.0134461	0.218929	1.05126	3.85171	6.5405	8.34535	9.29497	9.45065	9.48988	9.55711	10.2717	10.6522	10.6964	11.096	11.7608	11.4761	11.2078	11.4186	11.6911	12.2007	11.8765	11.8154	11.4449	12.0093	12.9968	12.566	12.8036	13.5544	13.3487	12.3623	12.3835	12.9616	13.0606	13.3605	13.3927	13.0381	13.3408	13.9785	14.1886	13.8742	12.7673	12.8807	13.6584	13.8041	13.4323	13.2285	13.2324	13.2397	13.2494	13.2606	13.2724	13.2838	13.2938	13.3016	13.2552	12.829	12.8744	13.0039	13.5615	12.5388	12.5425	13.5861	12.7021	12.7652	12.9596	12.5192	13.6852	14.1557	12.8165	12.8726	12.3281	11.7421	12.5458	13.3647	13.0355	12.107	12.1812	13.3144	13.403	13.661	12.9449	14.1942	13.2401	12.1861	12.2221	11.4629	12.3448	13.3245	12.4225	12.11	11.8431	12.0199	11.9181	12.19	12.2928	11.4642	12.4688	12.3897	12.1844	10.4271	10.2912	9.89486	10.9914	10.8665	9.14531	8.39213	8.59282	8.22444	8.2689	8.13462	7.4955	7.8694	7.33249	6.50908	6.85062	6.41702	6.56596	5.79157	5.70783	5.27576	4.72815	4.47962	5.07596	4.31868	4.28565	4.13332	3.63071	3.85749	3.61813	3.34873	3.30346	3.31391	3.215	3.12464	3.05032	3.03586	3.40143	2.87349	3.15005	2.84265	2.79685	2.52011	2.25534	2.51589	2.11874	2.08161	1.92357	1.88746	2.17561	1.77782	1.87371	1.87948	1.86637	1.71391	1.70569	1.66619	1.58208	1.54668	1.46296	1.29217	1.24885	1.25162	1.26838	1.11325	1.04596	1.19861	1.20376	1.13177	0.918613	1.06351	0.94947	0.913779	0.910034	0.783383	0.790884	0.913404	0.855003	0.669284	0.735317	0.810187	0.601302	0.719995	0.557201	0.587719
529.8	-0.0191805	-0.0349681	-0.0245913	-0.0471882	0.0725032	-0.0747912	0.061609	-0.00959138	0.0157139	-0.00631174	0.0146822	0.202583	1.1458	3.86971	6.61278	8.57997	9.56203	9.7673	9.80935	9.97752	10.7303	11.0928	11.149	11.6253	12.2756	11.9359	11.7181	11.9234	12.2693	12.6732	12.351	12.2613	11.9067	12.6234	13.4924	12.9907	13.2627	14.0113	13.7527	12.7736	12.9075	13.4595	13.536	13.8144	13.7908	13.4887	13.8846	14.4435	14.6733	14.2515	13.1406	13.3036	14.1264	14.2652	13.8414	13.6474	13.6493	13.6527	13.6573	13.6625	13.6679	13.6732	13.6778	13.6813	13.6464	13.1931	13.2479	13.3353	13.8725	12.8036	12.8446	13.9623	13.0253	13.1448	13.2117	12.7881	13.9044	14.4605	13.1122	13.1373	12.6272	12.0167	12.8225	13.6839	13.3217	12.3981	12.4679	13.5475	13.684	13.9768	13.2711	14.5043	13.5714	12.4913	12.5023	11.7675	12.6257	13.6473	12.7686	12.3878	12.1773	12.2598	12.202	12.4601	12.6027	11.7207	12.7851	12.7159	12.5142	10.6678	10.4924	10.1401	11.2254	11.1109	9.35818	8.59569	8.81258	8.39446	8.46591	8.40612	7.71605	8.06049	7.4983	6.65759	7.07006	6.64523	6.77744	5.99631	5.83999	5.40084	4.86773	4.61817	5.17226	4.48346	4.46565	4.20941	3.77642	3.91438	3.69224	3.50307	3.41115	3.38001	3.35283	3.25104	3.12523	3.09329	3.51668	2.96546	3.1947	2.90988	2.8721	2.6375	2.34948	2.63565	2.20988	2.12613	2.00026	1.95255	2.23265	1.85748	1.94412	1.98071	1.88761	1.76249	1.73658	1.7858	1.632	1.56982	1.55643	1.32481	1.25671	1.32103	1.32669	1.14858	1.12859	1.21641	1.21889	1.13852	0.94774	1.16659	0.999498	0.965963	0.936858	0.810969	0.837206	0.93235	0.849508	0.694786	0.78074	0.785189	0.604334	0.71114	0.532681	0.650475
530.8	-0.0397589	-0.0348476	-0.0163812	-0.0706612	0.0699974	-0.0635614	0.0488504	-0.0401902	0.0524121	0.0227881	0.0283271	0.167233	1.11464	3.94716	6.69059	8.84678	9.83384	10.0875	10.1548	10.3646	11.1497	11.4917	11.4998	12.089	12.7151	12.2928	12.1604	12.309	12.7806	13.0861	12.7739	12.6549	12.2805	13.1081	13.8541	13.3921	13.7712	14.3968	14.0532	13.1552	13.3692	13.797	13.8655	14.2135	14.1433	13.8645	14.2899	14.8182	15.0724	14.5313	13.4616	13.6617	14.4729	14.5953	14.1377	13.9291	13.9308	13.9338	13.9377	13.9421	13.9468	13.9512	13.9551	13.9581	13.904	13.3969	13.4644	13.5383	14.088	13.0152	13.0866	14.1784	13.1879	13.3134	13.4115	12.9758	14.1812	14.7108	13.3125	13.3224	12.8331	12.1568	12.9896	13.8766	13.4787	12.5709	12.6335	13.8064	13.8687	14.2036	13.4422	14.7374	13.7618	12.6406	12.6625	11.9411	12.8163	13.7941	12.8973	12.5158	12.311	12.4435	12.3605	12.6265	12.7693	11.9023	12.9106	12.9211	12.7949	10.7926	10.7269	10.2557	11.3944	11.2573	9.4665	8.69759	8.96441	8.55478	8.60795	8.46041	7.78007	8.19501	7.61352	6.73924	7.17376	6.70766	6.8355	6.08593	5.95014	5.47529	4.94454	4.69455	5.23909	4.52664	4.48384	4.31499	3.7626	4.04347	3.74325	3.56749	3.45986	3.4097	3.36404	3.30418	3.20604	3.13731	3.59332	3.04454	3.25877	3.00297	2.89626	2.72534	2.36402	2.68312	2.19964	2.15982	2.03064	2.0279	2.27994	1.89739	1.9717	2.01481	2.00383	1.82503	1.75859	1.79544	1.65229	1.64057	1.5591	1.40441	1.33556	1.37619	1.33923	1.19797	1.14521	1.29109	1.27538	1.17892	0.957213	1.1664	1.04456	1.00449	1.00371	0.829694	0.855999	1.02275	0.90299	0.747161	0.833862	0.862404	0.635654	0.749719	0.584989	0.659228
531.7	-0.00954789	-0.0557667	-0.0238997	-0.0657254	0.0616211	-0.0582457	0.0437244	-0.00130249	0.0540438	0.0274138	0.053631	0.184311	1.09422	3.95563	6.78208	9.03578	10.0316	10.3663	10.4522	10.7305	11.5686	11.8906	11.9094	12.5949	13.1595	12.6805	12.5778	12.6411	13.2079	13.415	13.1468	12.9935	12.5893	13.5713	14.1913	13.7375	14.1813	14.7985	14.3544	13.3922	13.6657	14.0733	14.1792	14.5451	14.4135	14.1574	14.6391	15.0801	15.3431	14.7128	13.7238	13.9718	14.751	14.8173	14.36	14.1934	14.1906	14.1887	14.1875	14.1867	14.1862	14.1857	14.185	14.1839	14.0755	13.584	13.6219	13.7041	14.2699	13.1325	13.1617	14.3085	13.2991	13.4383	13.5347	13.0658	14.2579	14.7964	13.3768	13.433	12.8943	12.2752	13.0689	13.993	13.6034	12.6725	12.7322	13.8964	13.9566	14.2581	13.4847	14.8063	13.8477	12.7515	12.7964	12.0649	12.914	13.882	12.9776	12.6169	12.4084	12.5632	12.4619	12.7263	12.8267	11.9924	13.0279	12.9834	12.8085	10.9163	10.7722	10.352	11.513	11.3648	9.55989	8.78618	9.03108	8.63162	8.64977	8.54899	7.86806	8.27654	7.70663	6.83555	7.23734	6.75979	6.92947	6.18176	6.02255	5.52962	5.01725	4.76349	5.32274	4.56908	4.55051	4.32255	3.8357	4.0852	3.76558	3.54879	3.4895	3.49978	3.40369	3.35862	3.24272	3.22285	3.63066	3.10584	3.33514	3.05062	3.032	2.77579	2.37347	2.7013	2.25433	2.22651	2.06368	2.03559	2.31736	1.95827	2.04311	2.05447	1.98597	1.85888	1.80132	1.79384	1.7567	1.64064	1.57509	1.43828	1.37058	1.39368	1.37776	1.27915	1.20787	1.28985	1.30903	1.19624	1.02806	1.15733	1.01642	1.05395	1.00613	0.861767	0.891922	1.00319	0.933148	0.779654	0.827895	0.867516	0.633545	0.792801	0.616364	0.691335
532.7	0.0153764	-0.0347647	-0.0273765	-0.0551266	0.0787209	-0.0672068	0.00794675	-0.0724332	0.00447148	-0.0232664	-0.00398442	0.136035	1.12219	4.04056	6.8561	9.23606	10.2831	10.6329	10.7045	11.0457	11.9458	12.2438	12.2382	12.9634	13.44	12.9315	12.9139	12.9226	13.5771	13.648	13.3929	13.2249	12.808	13.9357	14.4162	13.931	14.4259	14.9904	14.5189	13.5689	13.9072	14.2651	14.351	14.7279	14.5214	14.2942	14.8504	15.2744	15.5542	14.7734	13.8007	14.0991	14.9051	14.9278	14.4914	14.3543	14.3341	14.3194	14.3089	14.3015	14.296	14.2913	14.2862	14.2796	14.1316	13.647	13.661	13.6972	14.2649	13.1596	13.1824	14.3374	13.3493	13.4217	13.595	13.116	14.283	14.7821	13.3944	13.446	12.9025	12.2577	13.1249	13.918	13.614	12.6125	12.7407	13.8554	14.0023	14.2829	13.56	14.8294	13.8465	12.7374	12.7499	12.0005	12.9173	13.8779	13.0061	12.5984	12.4005	12.5513	12.4934	12.7325	12.8404	11.9051	12.9998	13.0148	12.8991	10.9152	10.7479	10.3132	11.4808	11.35	9.52037	8.78836	9.02409	8.634	8.64778	8.55234	7.89009	8.29148	7.67209	6.81496	7.20592	6.77302	6.9271	6.19162	6.02103	5.53027	4.98879	4.73329	5.35568	4.57309	4.54762	4.38712	3.84474	4.09992	3.79732	3.629	3.51396	3.49685	3.46222	3.38389	3.25511	3.19931	3.70678	3.09036	3.31607	3.07887	3.01626	2.78116	2.41555	2.76672	2.30236	2.20808	2.08676	2.02587	2.36905	1.97023	2.04112	2.09217	2.00202	1.8367	1.81033	1.88214	1.76913	1.70114	1.64821	1.4045	1.35092	1.43876	1.44082	1.22785	1.23855	1.35805	1.32142	1.21628	1.00698	1.1897	1.0611	1.07962	1.03258	0.877691	0.933366	0.994293	0.954251	0.80662	0.843641	0.893226	0.690285	0.824637	0.614676	0.746127
533.6	-0.0211597	-0.0637469	-0.0244517	-0.0154261	0.0765287	-0.0605631	0.071677	0.0144949	0.0387993	-0.0104781	-0.000804247	0.121812	1.14717	4.12653	6.99798	9.45726	10.459	10.8777	10.9513	11.3545	12.2589	12.5539	12.5056	13.295	13.7062	13.1121	13.1673	13.1829	13.9195	13.8569	13.5883	13.3898	12.978	14.2064	14.5976	14.1219	14.6724	15.1997	14.6245	13.6591	14.0935	14.4103	14.487	14.8715	14.6003	14.4195	15.0292	15.3566	15.6359	14.76	13.8902	14.2381	14.9962	14.9874	14.4727	14.3268	14.3198	14.3148	14.3115	14.3093	14.3077	14.3063	14.3045	14.3018	14.1963	13.6732	13.658	13.7375	14.2808	13.0848	13.1433	14.2884	13.237	13.3753	13.5389	13.0384	14.2516	14.7666	13.3356	13.3859	12.857	12.1807	13.042	13.912	13.5628	12.5943	12.671	13.8256	13.9411	14.222	13.4638	14.8016	13.7775	12.7438	12.6892	11.9953	12.8755	13.8357	12.9557	12.5748	12.3501	12.5237	12.4495	12.6685	12.8012	11.9122	12.9811	12.9212	12.7382	10.8439	10.7091	10.3006	11.4501	11.3622	9.53649	8.77812	9.00907	8.63839	8.6659	8.55443	7.87895	8.25765	7.70203	6.84904	7.22351	6.80572	6.92803	6.1451	6.01947	5.53951	5.0039	4.76952	5.39335	4.6031	4.61136	4.38499	3.87046	4.12145	3.83839	3.60051	3.55394	3.5349	3.51105	3.40008	3.27182	3.27199	3.72053	3.17189	3.36597	3.09008	3.06575	2.85904	2.48398	2.78646	2.32499	2.24485	2.16091	2.10962	2.39388	2.03123	2.1148	2.10388	2.08717	1.9428	1.87373	1.88205	1.80164	1.73935	1.682	1.50493	1.44727	1.46516	1.45718	1.32324	1.24047	1.39621	1.36803	1.27356	1.09745	1.22587	1.089	1.14402	1.07006	0.93458	0.996826	1.06158	1.01131	0.832887	0.903378	0.941898	0.700292	0.812267	0.686318	0.792444
534.6	-0.015952	-0.0452803	-0.0163512	-0.0217501	0.0463507	-0.123991	0.00599518	-0.0109958	0.0401676	-0.00369082	0.00642183	0.129456	1.19304	4.13523	7.03275	9.66035	10.6498	11.0732	11.1359	11.6108	12.5219	12.7532	12.71	13.5977	13.9302	13.257	13.3341	13.2828	14.0855	13.9066	13.7545	13.4911	13.0464	14.3957	14.6157	14.1526	14.7875	15.2331	14.5813	13.6879	14.16	14.4272	14.4934	14.8871	14.5851	14.4111	15.0364	15.3663	15.6498	14.6666	13.8296	14.1958	14.9573	14.9295	14.4392	14.3127	14.2948	14.2818	14.2727	14.2664	14.2618	14.2577	14.253	14.2467	14.0936	13.5598	13.5491	13.6299	14.1346	13.0268	13.0426	14.1528	13.175	13.2372	13.4134	12.9315	14.1135	14.5971	13.1522	13.2646	12.7213	12.091	12.9268	13.7672	13.4168	12.5033	12.5296	13.7288	13.7865	14.1355	13.3566	14.6214	13.6519	12.58	12.5839	11.8557	12.7722	13.6887	12.7612	12.4579	12.2159	12.3861	12.3179	12.5572	12.7255	11.7903	12.8452	12.8491	12.733	10.7899	10.6113	10.2009	11.3611	11.1767	9.45118	8.64358	8.94528	8.5738	8.57719	8.43648	7.78275	8.24068	7.64501	6.78967	7.17741	6.75754	6.86081	6.14806	6.01786	5.51395	5.00796	4.73787	5.32804	4.59147	4.61891	4.35988	3.882	4.09761	3.86235	3.59938	3.54946	3.4982	3.48065	3.42882	3.30408	3.26011	3.7003	3.15678	3.39072	3.10116	3.08013	2.8325	2.49182	2.79401	2.35014	2.26248	2.16284	2.10841	2.40998	2.05071	2.12649	2.13295	2.09641	1.95646	1.95056	1.9432	1.81746	1.73325	1.71873	1.50514	1.46127	1.47982	1.50421	1.34364	1.316	1.41419	1.41751	1.29203	1.12811	1.30941	1.11259	1.13104	1.10185	1.00307	1.02135	1.09724	1.00267	0.87569	0.923764	0.964317	0.757204	0.852236	0.688172	0.74173
535.5	-0.0185404	-0.0535254	-0.0276715	-0.0235105	0.0803875	-0.0635398	0.0163472	-0.0337377	0.0106711	-0.0353373	0.00789541	0.0956105	1.15905	4.13556	7.13539	9.82902	10.804	11.2737	11.3417	11.8541	12.7072	12.9183	12.8409	13.7787	14.049	13.2966	13.4584	13.3229	14.2202	13.9413	13.7762	13.4675	13.0633	14.504	14.6047	14.1229	14.7831	15.2367	14.4882	13.6319	14.1824	14.3648	14.4281	14.8571	14.521	14.3202	15.0005	15.2608	15.5725	14.4719	13.7414	14.1895	14.9092	14.8284	14.3264	14.2091	14.1822	14.1622	14.1478	14.1375	14.1297	14.1231	14.1161	14.1074	13.9453	13.4488	13.4268	13.4756	13.9685	12.892	12.884	13.9978	13.0066	13.1257	13.2308	12.7531	13.9159	14.3943	13.0404	13.1325	12.5549	11.9018	12.828	13.6431	13.2956	12.3242	12.3936	13.5644	13.6331	13.9047	13.1949	14.4375	13.493	12.456	12.4737	11.7259	12.6051	13.5414	12.6763	12.301	12.1036	12.2056	12.2089	12.4173	12.4848	11.5929	12.6901	12.6579	12.5082	10.6789	10.5264	10.0765	11.2297	11.0582	9.36228	8.62949	8.8809	8.43191	8.5478	8.38588	7.71968	8.14419	7.60119	6.71242	7.12484	6.71961	6.86835	6.10515	6.03926	5.50974	4.97537	4.67273	5.34928	4.59769	4.58802	4.41404	3.8308	4.12004	3.87333	3.69464	3.55432	3.5354	3.49499	3.4242	3.33392	3.26836	3.78967	3.16884	3.41475	3.16655	3.13891	2.83815	2.51844	2.82592	2.39102	2.28968	2.15525	2.14693	2.48475	2.05127	2.17379	2.21775	2.12744	1.98547	1.96643	1.97015	1.84407	1.79676	1.71332	1.56965	1.50494	1.57235	1.54424	1.36682	1.38002	1.45326	1.48554	1.37602	1.18744	1.33793	1.14763	1.16764	1.13546	1.02527	1.06851	1.14801	1.02102	0.92197	0.943425	0.971355	0.746814	0.909983	0.755152	0.81894
536.5	-0.0368454	-0.0731347	-0.0409633	-0.0245447	0.0575573	-0.0622101	0.0386636	-0.00490521	-0.0131077	-0.0498694	0.00173385	0.0990984	1.21759	4.20724	7.24168	10.032	10.9176	11.418	11.455	12.0091	12.8489	13.0073	12.9285	13.9255	14.1007	13.303	13.5012	13.3236	14.2986	13.8839	13.732	13.4357	13.0418	14.5221	14.4812	13.9985	14.6776	15.0971	14.3547	13.5257	14.087	14.2188	14.3126	14.7528	14.3571	14.2061	14.8797	15.1148	15.4337	14.2707	13.5796	14.0379	14.7506	14.6593	14.1455	14.0461	14.0238	14.0076	13.9962	13.9883	13.9823	13.9769	13.9708	13.9625	13.7625	13.2337	13.2626	13.3053	13.8099	12.7411	12.7584	13.7963	12.853	12.9355	13.0948	12.5996	13.7592	14.2283	12.8131	12.903	12.3834	11.7589	12.5841	13.3792	13.091	12.1247	12.2057	13.3147	13.4207	13.6902	12.9846	14.2815	13.3155	12.2525	12.3105	11.537	12.4327	13.3289	12.4567	12.1233	11.949	12.0664	12.0225	12.2626	12.3695	11.4553	12.5405	12.4976	12.3415	10.5116	10.3826	9.95178	11.0426	10.9399	9.24442	8.52421	8.73899	8.41122	8.41608	8.32606	7.68969	8.10298	7.46512	6.69066	7.08944	6.64991	6.81086	6.07076	5.94724	5.46229	4.95216	4.71911	5.32815	4.56136	4.64236	4.31935	3.84018	4.0938	3.82703	3.63499	3.55644	3.51997	3.52853	3.4362	3.32534	3.28043	3.82684	3.22251	3.47853	3.1726	3.16097	2.88718	2.5986	2.88769	2.41978	2.33949	2.22502	2.20096	2.48097	2.12111	2.19363	2.23588	2.14158	2.0592	2.02752	2.06355	1.95513	1.8226	1.77893	1.5646	1.55123	1.61833	1.57509	1.43326	1.41173	1.5055	1.54887	1.38996	1.23047	1.40399	1.18596	1.26393	1.19733	1.08384	1.14193	1.19459	1.13637	0.960649	1.01472	1.0291	0.822246	0.981557	0.782152	0.804996
537.4	-0.036749	-0.0423312	-0.0125235	-0.0118859	0.0771366	-0.0730092	-0.000452237	-0.042616	-0.019326	-0.0320337	-0.00300529	0.0824704	1.23729	4.22425	7.29603	10.1651	11.0394	11.4501	11.5115	12.0715	12.9268	12.9978	12.9363	13.9531	14.0486	13.2168	13.477	13.2487	14.2137	13.7166	13.6788	13.2907	12.9277	14.4758	14.3259	13.8846	14.6754	14.9486	14.1109	13.2837	13.9523	14.0688	14.1412	14.5956	14.142	14.0383	14.7288	14.9059	15.2287	14.0064	13.3883	13.9153	14.5653	14.3785	13.8868	13.8116	13.7886	13.7718	13.7599	13.7515	13.7452	13.7395	13.733	13.7244	13.5361	13.0023	12.9933	13.0601	13.5266	12.4598	12.5174	13.5495	12.5575	12.7236	12.8209	12.3436	13.4863	13.9426	12.5664	12.7093	12.1925	11.5611	12.3755	13.1717	12.8319	11.9016	12.0424	13.1499	13.1771	13.4762	12.7262	14.0038	13.0272	12.0593	12.1171	11.3373	12.2263	13.1276	12.2792	11.932	11.6967	11.9003	11.8229	12.0359	12.0959	11.2536	12.2848	12.2771	12.1648	10.3684	10.1912	9.79127	10.8756	10.779	9.06117	8.4052	8.61976	8.24903	8.32517	8.21686	7.53398	8.00238	7.41191	6.64765	7.02516	6.60503	6.77236	5.99573	5.95117	5.40073	4.94398	4.67569	5.28277	4.56772	4.53974	4.34704	3.87197	4.0609	3.82339	3.65107	3.58801	3.52906	3.56394	3.46712	3.38435	3.327	3.82253	3.22117	3.52165	3.18376	3.1269	2.89925	2.58327	2.92035	2.44624	2.38152	2.27868	2.15891	2.50534	2.15743	2.268	2.28384	2.19541	2.07077	2.07871	2.06323	1.96887	1.88841	1.80787	1.64302	1.61985	1.67085	1.66294	1.461	1.46172	1.59589	1.57357	1.48403	1.28499	1.45391	1.29185	1.33472	1.22871	1.08707	1.12853	1.19624	1.1783	1.05939	1.05679	1.09153	0.876122	1.01064	0.886665	0.988942
538.3	-0.0226386	-0.0544759	-0.0323291	-0.0200562	0.0467476	-0.0627891	0.0127818	-0.0335689	-0.0289352	-0.0316783	0.00381173	0.0808398	1.21508	4.19235	7.42544	10.3265	11.1309	11.5919	11.5486	12.1682	12.9025	12.9946	12.8724	13.9252	13.9844	13.0657	13.3629	13.0826	14.1382	13.5814	13.5	13.0969	12.7215	14.301	14.1307	13.6426	14.4681	14.6989	13.8493	13.1313	13.7442	13.8303	13.9027	14.3187	13.9255	13.7927	14.4959	14.6396	14.9735	13.6581	13.1505	13.7034	14.3252	14.1266	13.6733	13.5872	13.5409	13.5043	13.4757	13.4538	13.437	13.4237	13.4124	13.4016	13.3119	12.7738	12.7776	12.8074	13.2532	12.1828	12.2391	13.2805	12.3636	12.4451	12.5612	12.1159	13.199	13.661	12.3344	12.4435	11.9106	11.3159	12.1287	12.9069	12.6009	11.7362	11.7939	12.8418	12.9256	13.1911	12.5393	13.7417	12.7197	11.7806	11.8104	11.1509	12.0071	12.8404	12.01	11.6782	11.4758	11.6074	11.5666	11.7992	11.9148	11.023	12.0636	12.0016	11.8438	10.1563	9.95578	9.63197	10.6621	10.552	8.89801	8.23182	8.47658	8.13353	8.15105	8.10021	7.4465	7.84992	7.31908	6.53773	6.91835	6.51169	6.68168	5.96858	5.8181	5.37736	4.86359	4.65034	5.21343	4.51179	4.55949	4.33093	3.806	4.08339	3.81226	3.59847	3.5406	3.56115	3.5521	3.42945	3.3297	3.30509	3.81103	3.26255	3.55118	3.20763	3.20137	2.90861	2.6227	2.94848	2.44354	2.42485	2.28759	2.25789	2.61874	2.15603	2.26689	2.33206	2.26332	2.11783	2.11746	2.17261	2.0821	1.90723	1.86511	1.71129	1.61605	1.71954	1.70784	1.51981	1.51486	1.62332	1.57831	1.50684	1.33421	1.46595	1.27883	1.36521	1.31813	1.22074	1.23556	1.24159	1.2274	1.11351	1.14521	1.16481	0.921238	1.01774	0.895649	0.968871
539.3	-0.0384464	-0.0485797	-0.00125356	0.0166887	0.0758631	-0.105866	0.00696402	-0.00774776	0.00563064	-0.0678439	0.0411019	0.106941	1.25218	4.22121	7.50296	10.405	11.1968	11.6219	11.5415	12.18	12.9022	12.9197	12.7373	13.8272	13.785	12.9114	13.2099	12.9334	13.9719	13.3399	13.2941	12.8515	12.5113	14.1508	13.8429	13.4228	14.1975	14.4493	13.5447	12.8456	13.5268	13.5534	13.6248	14.0735	13.5978	13.5288	14.2843	14.3887	14.6529	13.3442	12.9092	13.4257	14.0009	13.8317	13.3137	13.2604	13.2415	13.2281	13.2189	13.2125	13.2076	13.203	13.1973	13.1893	12.9672	12.4731	12.4768	12.5258	12.9574	11.914	11.9659	13.0109	12.0413	12.1513	12.305	11.8327	12.8868	13.3528	12.0071	12.1626	11.6254	11.0482	11.8804	12.5973	12.2607	11.4217	11.5094	12.5436	12.6215	12.8929	12.2245	13.4211	12.4249	11.5654	11.5548	10.8594	11.7198	12.5366	11.6896	11.4263	11.2147	11.3507	11.2979	11.5806	11.5983	10.7784	11.8038	11.7634	11.6262	9.9132	9.7631	9.37492	10.4949	10.3148	8.74576	8.12718	8.30221	7.9585	8.04465	7.9442	7.35237	7.7136	7.19981	6.41457	6.80844	6.41628	6.57455	5.89365	5.74146	5.37905	4.81185	4.57649	5.19979	4.46485	4.47971	4.30673	3.78526	4.07125	3.78602	3.67094	3.56356	3.57051	3.53137	3.45955	3.41681	3.30878	3.83859	3.24487	3.52056	3.23999	3.26597	2.92048	2.62035	2.96956	2.5036	2.43674	2.32843	2.29007	2.60707	2.2521	2.35079	2.36609	2.34569	2.15463	2.18756	2.23375	2.13763	2.00336	1.95303	1.76393	1.68901	1.81555	1.7757	1.57221	1.57068	1.72199	1.67069	1.55751	1.38662	1.55302	1.36701	1.45839	1.36452	1.24681	1.31783	1.34954	1.24809	1.1915	1.17828	1.23131	1.00329	1.09539	0.966721	1.06326
540.2	-0.0405796	-0.0464683	-0.0230957	-0.0155837	0.0595903	-0.066411	0.0129243	-0.0328671	-0.0709825	-0.0332424	-0.00683766	0.0505716	1.25425	4.1999	7.57978	10.4836	11.241	11.6022	11.524	12.1472	12.8056	12.7522	12.5975	13.6494	13.5912	12.6699	13.0071	12.7218	13.7575	13.1307	13.0603	12.6397	12.283	13.9174	13.5617	13.1246	13.9282	14.1751	13.2402	12.5865	13.2831	13.2496	13.3659	13.8003	13.2802	13.2346	14.0006	14.0526	14.3654	13.0363	12.56	13.1588	13.6907	13.4971	13.014	12.9584	12.9281	12.9055	12.889	12.877	12.8679	12.8598	12.8512	12.8404	12.6623	12.1814	12.1586	12.19	12.6257	11.6197	11.6763	12.6626	11.7529	11.8389	11.9936	11.5359	12.595	12.9714	11.749	11.8386	11.3959	10.7685	11.5735	12.2364	11.9521	11.1303	11.2114	12.2324	12.2748	12.5713	11.97	13.0235	12.113	11.1896	11.2827	10.5597	11.4068	12.224	11.449	11.1061	10.9449	11.0368	11.0083	11.244	11.2919	10.505	11.5012	11.4604	11.3286	9.67044	9.50968	9.15345	10.1683	10.1158	8.56001	7.91249	8.12032	7.7783	7.8814	7.77435	7.21023	7.56019	7.07814	6.33492	6.69887	6.3535	6.46838	5.78043	5.69285	5.29235	4.78396	4.54703	5.16474	4.42907	4.44336	4.28932	3.76557	4.04916	3.79713	3.59598	3.58647	3.544	3.56095	3.44265	3.36289	3.33339	3.88374	3.26323	3.56368	3.27791	3.22648	2.98491	2.65848	3.00326	2.50466	2.46424	2.36013	2.31142	2.65501	2.23222	2.35853	2.4604	2.33961	2.21114	2.21259	2.26762	2.18124	2.00744	1.94562	1.75742	1.75887	1.8626	1.79674	1.5947	1.67256	1.73566	1.72014	1.61584	1.44985	1.60593	1.3696	1.52676	1.4186	1.33082	1.29356	1.37384	1.36172	1.19744	1.19271	1.27223	1.07237	1.15123	1.03106	1.09189
541.2	-0.054438	-0.0636845	-0.0215252	-0.0203141	0.0262105	-0.0405923	-0.0118441	-0.030614	-0.0349778	-0.062693	-0.00652679	0.010675	1.25928	4.23348	7.64607	10.5827	11.2294	11.5482	11.4405	12.0443	12.6997	12.6241	12.4323	13.5057	13.3545	12.4412	12.7844	12.4782	13.5377	12.8572	12.8074	12.3464	12.0047	13.7017	13.2172	12.805	13.6739	13.8214	12.8972	12.2592	12.9607	12.948	13.0271	13.4904	13.0177	12.8701	13.6406	13.6791	13.9895	12.6126	12.2554	12.8243	13.365	13.1637	12.691	12.6388	12.6047	12.5791	12.5601	12.5461	12.5353	12.526	12.5165	12.505	12.3414	11.8197	11.8309	11.8488	12.3134	11.2662	11.3301	12.2794	11.3891	11.4855	11.6454	11.2032	12.259	12.5913	11.4134	11.495	11.0564	10.4369	11.216	11.8757	11.6038	10.8159	10.9278	11.8835	11.9513	12.1982	11.5846	12.7087	11.7645	10.8887	10.9029	10.2276	11.0811	11.8767	11.0544	10.788	10.6558	10.7497	10.7192	10.9305	11.0221	10.1983	11.1917	11.148	11.0184	9.42043	9.26497	8.89369	9.91478	9.90308	8.29418	7.6846	7.8832	7.60444	7.66266	7.66632	7.03539	7.44039	6.86659	6.18894	6.56721	6.17074	6.34861	5.71682	5.62223	5.16642	4.72029	4.47128	5.05508	4.37208	4.41247	4.23478	3.76277	3.98687	3.78133	3.62446	3.55084	3.53865	3.53077	3.45647	3.3906	3.31374	3.8046	3.30501	3.54921	3.29504	3.23947	2.99751	2.70738	3.04628	2.54128	2.4718	2.38589	2.33996	2.69159	2.27045	2.39017	2.46158	2.38716	2.25184	2.24693	2.28949	2.29442	2.03978	2.00883	1.84644	1.78919	1.93542	1.86267	1.66209	1.71162	1.83789	1.7643	1.64668	1.48081	1.65467	1.44885	1.59386	1.48022	1.35769	1.35687	1.48958	1.3696	1.31863	1.28132	1.37857	1.11792	1.19406	1.05033	1.18176
542.1	-0.0203629	-0.0253548	-0.0418756	-0.0281843	0.0671536	-0.044717	-0.0169595	0.000811692	-0.057917	-0.0476263	-0.0343576	0.0290493	1.26265	4.16576	7.69812	10.5795	11.2167	11.5116	11.3916	11.9849	12.4765	12.4117	12.1869	13.2573	13.1046	12.1561	12.5184	12.2585	13.2276	12.5521	12.4699	12.0589	11.7627	13.3397	12.8832	12.5185	13.3441	13.4843	12.5039	11.9348	12.639	12.5965	12.7283	13.1426	12.6187	12.6031	13.321	13.2976	13.6361	12.221	11.9707	12.4868	12.9767	12.7825	12.3109	12.2667	12.235	12.2108	12.1927	12.1793	12.169	12.1605	12.1522	12.1428	12.03	11.5228	11.4639	11.4902	11.93	10.9255	11.0036	11.9785	11.0563	11.219	11.3005	10.8553	11.8272	12.2224	11.0434	11.1445	10.6976	10.2006	10.9286	11.5724	11.2713	10.5255	10.5931	11.5427	11.5684	11.8668	11.2681	12.2609	11.4059	10.5763	10.6082	9.95043	10.7429	11.4914	10.7989	10.4599	10.3373	10.4229	10.3798	10.654	10.6741	9.87221	10.8289	10.8271	10.7457	9.13548	8.96151	8.62943	9.62816	9.6398	8.12373	7.51528	7.69886	7.41842	7.44386	7.42509	6.86876	7.26201	6.72865	6.07388	6.40374	6.09091	6.20673	5.60079	5.51702	5.08625	4.63659	4.39898	5.01334	4.33501	4.34789	4.16416	3.70279	3.90096	3.70661	3.51238	3.46119	3.49489	3.45877	3.43542	3.37479	3.34587	3.85465	3.24892	3.56777	3.27155	3.22867	3.02741	2.68018	3.06167	2.53825	2.50283	2.39092	2.37638	2.71284	2.32873	2.43028	2.48837	2.49503	2.29976	2.29197	2.35717	2.28754	2.10992	2.02564	1.86804	1.76749	1.96656	1.91242	1.70846	1.73695	1.85839	1.79541	1.69479	1.56978	1.71255	1.51002	1.60414	1.51371	1.40829	1.46518	1.51581	1.3935	1.31623	1.31108	1.41619	1.16133	1.24223	1.11587	1.22611
543.1	-0.0554482	-0.049703	-0.026929	-0.00845038	0.051066	-0.0198958	-0.00554737	-0.00174616	-0.031014	-0.0737831	-0.00886294	-0.0172618	1.23564	4.16519	7.78434	10.6168	11.2099	11.4593	11.2518	11.8549	12.3057	12.2413	11.9749	13.0252	12.8217	11.9157	12.2442	11.9383	12.9387	12.2056	12.1707	11.7347	11.4631	13.0337	12.5692	12.2369	13.0097	13.1371	12.1782	11.6221	12.3008	12.2839	12.3742	12.7835	12.2993	12.1837	12.9228	12.9671	13.2379	11.8643	11.6197	12.1958	12.6373	12.4196	11.958	11.9252	11.9007	11.8826	11.8694	11.8598	11.8525	11.846	11.8389	11.8298	11.6855	11.1913	11.1807	11.1952	11.5507	10.6124	10.6906	11.5806	10.7604	10.8214	10.9679	10.5157	11.5103	11.8457	10.6592	10.8098	10.3774	9.87956	10.5969	11.1493	10.9194	10.1703	10.2681	11.1994	11.2389	11.4547	10.9021	11.926	11.0769	10.2382	10.2655	9.68866	10.4439	11.1277	10.4467	10.1877	9.96606	10.0979	10.0891	10.2885	10.3243	9.59082	10.4989	10.4678	10.3609	8.85637	8.70435	8.35329	9.35533	9.28975	7.88948	7.28211	7.47078	7.19825	7.27828	7.17624	6.70196	7.0667	6.55033	5.91763	6.26626	5.93055	6.0802	5.49003	5.37766	4.97148	4.57389	4.36069	4.86942	4.23217	4.27224	4.05414	3.63892	3.88673	3.71386	3.52531	3.43055	3.44364	3.50506	3.40541	3.3083	3.31163	3.7795	3.23784	3.53072	3.28328	3.26682	3.01253	2.68234	3.05895	2.52641	2.505	2.39719	2.39835	2.71043	2.31542	2.39985	2.47735	2.47557	2.26667	2.30436	2.38557	2.25762	2.11356	2.05387	1.95003	1.83611	2.03955	1.91502	1.72171	1.79663	1.89255	1.84044	1.71688	1.59288	1.7011	1.51136	1.61891	1.56255	1.41268	1.44312	1.54598	1.44311	1.36353	1.33356	1.45828	1.20442	1.29822	1.17584	1.28294
544	-0.0499206	-0.0407526	-0.0253445	-0.00260433	0.037186	-0.0211388	-0.0225922	-0.0240424	-0.0545517	-0.0780448	-0.0110019	0.00188669	1.22251	4.14658	7.79073	10.6665	11.1907	11.4565	11.168	11.7265	12.1335	11.9491	11.7726	12.747	12.5156	11.6247	11.9421	11.6745	12.5744	11.9671	11.9036	11.4767	11.1403	12.652	12.1717	11.8813	12.7022	12.7885	11.8195	11.3244	11.9836	11.9645	12.0238	12.4161	11.9411	11.8591	12.5982	12.6231	12.9002	11.5369	11.2997	11.8401	12.2961	12.0455	11.6144	11.5829	11.5591	11.5415	11.5288	11.5196	11.5124	11.506	11.4989	11.4897	11.339	10.8515	10.8214	10.8588	11.2562	10.2805	10.3619	11.2509	10.422	10.514	10.6779	10.2579	11.1499	11.5238	10.3309	10.4909	10.1133	9.58384	10.2535	10.8086	10.5786	9.87615	9.95203	10.8796	10.8445	11.1504	10.5442	11.5389	10.7377	9.91447	9.95868	9.39417	10.1095	10.7877	10.0895	9.84933	9.71299	9.78598	9.75723	9.94827	10.0316	9.29711	10.1956	10.1002	9.94662	8.56611	8.46927	8.1132	9.06556	8.99237	7.61851	7.04928	7.3126	7.00571	7.07239	7.02933	6.54586	6.84844	6.40302	5.75725	6.09133	5.78222	5.97243	5.33232	5.29344	4.856	4.42446	4.25954	4.79152	4.17085	4.19856	4.04851	3.51529	3.79899	3.58448	3.45471	3.42592	3.39621	3.41576	3.3288	3.26116	3.21546	3.7633	3.22519	3.5302	3.23223	3.21022	2.95371	2.63176	2.99226	2.52356	2.46751	2.41382	2.32706	2.68171	2.28328	2.40749	2.49946	2.44736	2.30851	2.31151	2.34075	2.31832	2.13484	2.0462	1.9087	1.82318	2.0256	1.93167	1.76022	1.74856	1.89752	1.84493	1.77275	1.61599	1.75145	1.52929	1.6875	1.55755	1.41763	1.52052	1.53289	1.47223	1.4126	1.38208	1.49656	1.20547	1.32479	1.20443	1.27229
545	-0.0544297	-0.0538415	-0.042387	-0.00932627	0.0362486	-0.0184194	-0.0577215	-0.0261995	-0.0778176	-0.0848769	-0.00992669	-0.0147676	1.25069	4.11315	7.87888	10.6196	11.1313	11.3088	11.0288	11.5552	11.9024	11.7439	11.5037	12.4482	12.2063	11.3503	11.6395	11.3849	12.267	11.6734	11.6199	11.1813	10.9161	12.3858	11.8719	11.583	12.3223	12.4326	11.4786	11.0579	11.654	11.6299	11.6931	12.0654	11.633	11.5902	12.2486	12.2693	12.5234	11.2044	11.0072	11.5826	11.9549	11.683	11.2973	11.2652	11.2409	11.2229	11.2098	11.2002	11.1928	11.186	11.1786	11.1691	11.0207	10.5433	10.524	10.54	10.9554	9.98125	10.0611	10.9319	10.1169	10.2178	10.3244	9.92364	10.8364	11.1533	10.0739	10.1775	9.8116	9.30655	9.97045	10.5193	10.2638	9.58586	9.6291	10.5266	10.5639	10.7933	10.2601	11.1865	10.3663	9.65027	9.65987	9.11413	9.84898	10.5034	9.79053	9.54614	9.45819	9.51699	9.49693	9.6755	9.78465	8.97128	9.89076	9.86106	9.76245	8.3643	8.23485	7.88875	8.85916	8.72518	7.45937	6.85304	7.05697	6.79743	6.82045	6.82501	6.33059	6.66472	6.22758	5.58515	5.90887	5.61668	5.79429	5.19812	5.16182	4.7603	4.32089	4.13133	4.68384	4.07609	4.0829	3.88811	3.45731	3.79395	3.52886	3.37177	3.32732	3.3467	3.37306	3.31544	3.21938	3.20667	3.68912	3.13768	3.41867	3.17463	3.19212	2.94295	2.64119	2.94682	2.46641	2.46285	2.3776	2.2817	2.65719	2.22804	2.36853	2.42929	2.43205	2.28695	2.25744	2.30563	2.28741	2.03582	2.04468	1.92585	1.80906	2.01346	1.92956	1.71444	1.77981	1.8336	1.87091	1.728	1.58977	1.73515	1.51392	1.66884	1.55707	1.41728	1.46234	1.5353	1.45078	1.39631	1.38974	1.4761	1.21264	1.26046	1.18078	1.24472
545.9	-0.041567	-0.0546773	-0.0309948	-0.00606372	0.0288777	0.0100557	-0.0295763	0.00713496	-0.0377475	-0.011643	0.00423707	-0.0188665	1.21513	4.11327	7.97767	10.6469	11.1534	11.2251	10.8885	11.4332	11.7147	11.5181	11.2725	12.2083	11.9418	11.1334	11.3924	11.1598	11.9806	11.3832	11.3266	10.8897	10.6903	12.0418	11.5873	11.313	12.0495	12.123	11.1983	10.7444	11.384	11.3514	11.4369	11.7575	11.3616	11.3314	11.9546	11.948	12.21	10.9333	10.7485	11.2997	11.6749	11.3943	11.0724	11.0379	11.0117	10.9923	10.9781	10.9677	10.9594	10.9517	10.9432	10.9323	10.7572	10.2805	10.3144	10.3026	10.7303	9.72364	9.847	10.6723	9.91947	9.96728	10.1074	9.70294	10.5773	10.9093	9.8531	9.93059	9.56943	9.12971	9.76486	10.2564	10.0319	9.38565	9.43636	10.2417	10.2694	10.542	9.99492	10.9058	10.1554	9.4344	9.4341	8.91746	9.59293	10.2249	9.60791	9.32251	9.20772	9.31036	9.27024	9.44469	9.49837	8.74669	9.63442	9.61287	9.52403	8.1065	8.02059	7.70364	8.5758	8.52148	7.20864	6.67618	6.91714	6.6505	6.65844	6.63525	6.22809	6.52375	6.09	5.49585	5.76572	5.46936	5.635	5.05124	5.03844	4.69417	4.22872	4.05011	4.58206	3.99983	4.02531	3.82231	3.3786	3.64221	3.46074	3.33912	3.23935	3.25647	3.27342	3.23522	3.14836	3.13642	3.60925	3.07317	3.3484	3.12251	3.10854	2.88078	2.57711	2.92478	2.43862	2.39844	2.29734	2.2987	2.60338	2.22005	2.33098	2.44155	2.36272	2.24744	2.25806	2.30012	2.25788	2.07593	1.99322	1.87385	1.7901	2.05173	1.91103	1.75026	1.77426	1.88356	1.81686	1.70545	1.55122	1.72936	1.51284	1.64863	1.54663	1.44849	1.46589	1.51199	1.44405	1.43296	1.38482	1.49878	1.18554	1.26392	1.18306	1.30431
546.9	-0.0294613	-0.00735717	-0.0102011	0.00884669	0.0304297	-0.0427912	0.00759197	-0.0262986	-0.0865346	-0.0466599	-0.0446133	-0.0197332	1.18982	4.13829	7.97152	10.6089	11.025	11.0959	10.7718	11.2731	11.4679	11.2945	11.0828	11.908	11.6468	10.8323	11.141	10.9072	11.7034	11.1069	11.0407	10.5945	10.4385	11.7241	11.285	11.0662	11.7396	11.8111	10.9403	10.5818	11.0856	11.0814	11.2158	11.5598	11.0731	11.0499	11.6971	11.6911	11.9024	10.637	10.5232	11.0342	11.3714	11.1572	10.7769	10.7415	10.7144	10.694	10.679	10.6678	10.6591	10.6515	10.6434	10.6336	10.5034	10.0528	10.0436	10.0656	10.4078	9.49175	9.59615	10.4194	9.66877	9.72203	9.86395	9.47198	10.3005	10.6452	9.6074	9.70016	9.3503	8.86522	9.49108	10.0003	9.77213	9.08151	9.25081	10.0318	10.021	10.25	9.70559	10.7088	9.9109	9.20468	9.2362	8.61559	9.37496	9.9943	9.38058	9.08757	8.95315	9.07043	9.0309	9.21389	9.29542	8.54284	9.42884	9.34332	9.20851	7.9439	7.79667	7.51688	8.35366	8.31104	7.05057	6.53636	6.74069	6.42874	6.47793	6.50226	6.03512	6.35549	5.91322	5.32284	5.62446	5.34187	5.44682	4.9229	4.90704	4.56113	4.10934	3.90224	4.45247	3.84876	3.88298	3.72647	3.29866	3.57359	3.34741	3.21798	3.16193	3.15878	3.23993	3.10505	3.02552	3.08682	3.50572	2.98098	3.27777	3.00506	2.96194	2.76797	2.54755	2.84108	2.36654	2.34458	2.24652	2.17677	2.53714	2.15416	2.26947	2.33871	2.2831	2.15844	2.14567	2.2383	2.1359	1.97525	1.96857	1.83416	1.71556	1.90504	1.76799	1.66553	1.68461	1.7876	1.72446	1.63232	1.49837	1.64682	1.4403	1.59374	1.49256	1.37331	1.38939	1.4574	1.41669	1.31515	1.26145	1.45508	1.15059	1.22248	1.11879	1.25651
547.8	-0.0635989	-0.0229387	-0.00283643	-0.0001686	0.0489434	-0.0148889	-0.0685608	-0.0320195	-0.0484901	-0.0536963	-0.0164738	-0.01399	1.16426	4.0621	7.9687	10.5347	10.9522	11.028	10.663	11.0762	11.2998	11.0224	10.9187	11.6612	11.3475	10.5907	10.8828	10.6473	11.3962	10.8645	10.7711	10.3694	10.2476	11.5112	11.0368	10.8212	11.5141	11.5435	10.654	10.3377	10.8728	10.8436	10.9274	11.2505	10.8085	10.8408	11.4458	11.4548	11.5949	10.4347	10.3058	10.8111	11.1623	10.9143	10.5608	10.5284	10.5033	10.4843	10.4701	10.4596	10.4514	10.4445	10.4375	10.4293	10.3343	9.88642	9.84008	9.88452	10.2169	9.32063	9.42405	10.2187	9.51346	9.54364	9.70835	9.28118	10.1668	10.438	9.38293	9.50891	9.17581	8.70275	9.36723	9.8118	9.60468	8.97058	9.04036	9.8348	9.87099	10.0267	9.58852	10.4224	9.69513	9.03392	9.0316	8.48925	9.1852	9.80032	9.18326	8.94815	8.78221	8.87474	8.89016	9.0908	9.09132	8.37879	9.21785	9.17425	9.07149	7.76251	7.68045	7.35534	8.17717	8.16134	6.89468	6.40616	6.57083	6.30895	6.35905	6.3359	5.90848	6.16035	5.77582	5.21076	5.5019	5.18262	5.35193	4.78961	4.70406	4.41935	4.00093	3.82276	4.29838	3.7272	3.77707	3.63173	3.16792	3.44241	3.2641	3.16898	3.0584	3.05949	3.08397	3.03631	2.92114	2.96746	3.39022	2.89896	3.16703	2.92806	2.90547	2.66268	2.42552	2.68001	2.27216	2.24217	2.14054	2.12891	2.46079	2.06547	2.10798	2.2255	2.21715	2.03837	2.03973	2.16704	2.01763	1.89153	1.82416	1.7228	1.59149	1.83091	1.75236	1.59241	1.57817	1.71869	1.66986	1.58196	1.42169	1.55578	1.37876	1.51655	1.40776	1.32812	1.30746	1.35658	1.32055	1.26988	1.21212	1.38504	1.07224	1.20786	1.04485	1.18043
548.8	-0.0768835	-0.0532649	-0.0278506	-0.0276546	0.0133	0.0445371	-0.0702952	-0.0342654	-0.0674911	-0.0732973	-0.0298831	-0.0149141	1.1827	4.04923	7.95004	10.4685	10.8329	10.874	10.5346	10.8953	11.0622	10.8904	10.7194	11.4426	11.089	10.3894	10.6462	10.5077	11.1377	10.6495	10.6151	10.1562	10.1128	11.2614	10.7957	10.6428	11.2946	11.2742	10.4396	10.1626	10.6733	10.6284	10.7697	11.0848	10.651	10.619	11.1737	11.2396	11.3726	10.2666	10.1335	10.629	10.9403	10.6947	10.3532	10.3198	10.2935	10.2733	10.2579	10.2464	10.2377	10.2305	10.2239	10.2168	10.1498	9.68762	9.70907	9.75137	10.0869	9.15948	9.31263	10.109	9.40724	9.41193	9.56593	9.16946	10.0456	10.3121	9.31855	9.38034	9.07337	8.59668	9.2254	9.67271	9.47303	8.88356	8.92414	9.7529	9.74571	9.93664	9.46506	10.3002	9.59738	8.94551	8.9248	8.37999	9.07764	9.60262	9.0613	8.80895	8.70233	8.77148	8.73771	8.91702	8.94602	8.22105	9.10071	9.0309	8.90941	7.64849	7.54645	7.19075	8.04461	7.98915	6.7328	6.29112	6.46863	6.19657	6.2376	6.18489	5.78485	6.0693	5.60912	5.0505	5.34246	5.03066	5.1877	4.71423	4.65697	4.31038	3.85292	3.71036	4.22841	3.64584	3.65997	3.52034	3.06173	3.32838	3.1399	3.01174	2.91098	2.9537	2.97871	2.88495	2.83557	2.81213	3.26851	2.76576	3.06149	2.79435	2.77043	2.54081	2.29143	2.62307	2.16896	2.21906	2.06447	1.9938	2.33177	1.96755	2.05666	2.11418	2.07854	1.98913	1.93541	2.07897	1.95276	1.80233	1.70928	1.6611	1.52281	1.7415	1.62619	1.4935	1.51605	1.6135	1.5465	1.49586	1.36499	1.50469	1.32257	1.39614	1.33038	1.20177	1.28523	1.31096	1.26211	1.16452	1.17587	1.28855	1.02158	1.10006	0.989184	1.07301
549.7	-0.0745686	-0.0334636	-0.0349506	-0.0307862	0.0423981	0.0395193	-0.0748775	-0.00065052	-0.0689418	-0.0450786	-0.015361	0.013997	1.18578	4.05632	8.00636	10.4355	10.7689	10.7385	10.4233	10.8019	10.8858	10.6852	10.6062	11.2588	10.8921	10.2419	10.4941	10.3449	10.9656	10.5199	10.3669	9.97519	9.9694	11.1166	10.6523	10.5581	11.1547	11.1377	10.3037	10.0604	10.5315	10.4946	10.5891	10.9331	10.5124	10.5422	11.0525	11.1089	11.1883	10.1456	10.0747	10.5799	10.8626	10.6078	10.2659	10.2395	10.2193	10.2043	10.1934	10.1853	10.179	10.1734	10.1674	10.1597	10.0591	9.63294	9.67294	9.73066	10.0351	9.12378	9.22454	10.0369	9.30195	9.38633	9.53449	9.05939	9.96909	10.2614	9.22931	9.38635	9.06927	8.56525	9.22363	9.62565	9.40031	8.76625	8.87772	9.67626	9.67661	9.87343	9.38752	10.2585	9.50848	8.87691	8.8682	8.35666	9.03287	9.62204	8.97481	8.753	8.64954	8.75694	8.694	8.87874	8.93638	8.24321	9.02972	8.98211	8.88065	7.60364	7.51793	7.21595	7.99626	7.94301	6.72373	6.21778	6.41567	6.0769	6.20863	6.15497	5.70612	6.01224	5.61718	5.03403	5.29386	4.98197	5.16389	4.62616	4.55409	4.22683	3.83225	3.66118	4.12628	3.58355	3.60012	3.43882	3.04016	3.24776	3.13648	2.97665	2.90776	2.92062	2.87896	2.80651	2.79094	2.74563	3.16527	2.68205	2.96761	2.7022	2.71476	2.45143	2.19357	2.51084	2.1145	2.10359	1.94766	1.95986	2.28233	1.89339	2.00149	2.03317	2.02303	1.87356	1.8444	1.96216	1.85045	1.71911	1.66619	1.5708	1.45973	1.64034	1.54178	1.43989	1.44346	1.5218	1.49545	1.44796	1.30581	1.40563	1.21273	1.33329	1.26232	1.14382	1.15463	1.23077	1.14646	1.04648	1.05567	1.22202	0.931427	1.05487	0.907148	0.977404
550.6	-0.0427466	-0.050155	-0.0114818	0.0196517	0.0356158	0.0333519	-0.086971	0.000213937	-0.0743555	-0.0677157	-0.0576424	-0.0318731	1.09874	3.98673	7.97831	10.345	10.6587	10.651	10.3057	10.6619	10.7649	10.4863	10.3982	11.091	10.7081	10.1124	10.2759	10.2007	10.7779	10.3396	10.246	9.86586	9.92146	10.9231	10.5005	10.4499	11.0169	10.9778	10.1743	9.976	10.3915	10.39	10.5671	10.8178	10.4017	10.4452	10.98	11.0431	11.1076	10.043	9.97989	10.499	10.7565	10.4353	10.2086	10.1796	10.1564	10.1382	10.1242	10.1136	10.1055	10.0992	10.0938	10.0886	10.0486	9.552	9.62089	9.64227	9.96696	9.0685	9.18536	10.0396	9.30112	9.32359	9.51048	9.12512	9.88978	10.2282	9.20447	9.34601	9.0233	8.54431	9.19485	9.62144	9.38408	8.7829	8.83311	9.67456	9.67239	9.85102	9.36347	10.2199	9.43029	8.85399	8.8467	8.29701	9.01812	9.55212	8.97626	8.70867	8.58936	8.69076	8.67484	8.87478	8.8598	8.18358	9.01978	8.96057	8.84949	7.55902	7.44929	7.12289	7.93572	7.92293	6.6981	6.13362	6.30906	6.08983	6.09721	6.06575	5.6846	5.91607	5.4919	4.97427	5.22424	4.90922	5.0688	4.51659	4.5155	4.16332	3.74114	3.5951	4.04624	3.51712	3.48714	3.31994	2.91778	3.15989	3.01462	2.88833	2.80036	2.82576	2.84078	2.73281	2.69815	2.67239	3.0871	2.57279	2.88068	2.6025	2.6122	2.35683	2.13386	2.40545	1.98451	2.02796	1.89474	1.80035	2.12992	1.80041	1.86351	1.91419	1.89272	1.78583	1.7547	1.86949	1.75189	1.61566	1.57293	1.46038	1.37004	1.50265	1.49005	1.30701	1.34077	1.42603	1.41453	1.36145	1.19071	1.31482	1.16448	1.28262	1.16882	1.03203	1.09019	1.15228	1.05391	0.999921	0.984593	1.11109	0.868866	0.968327	0.769702	0.936531
551.6	-0.0432744	-0.0644552	-0.0155909	0.0378114	0.0630599	0.00785975	-0.0344822	0.00162931	-0.0430028	-0.0338102	-0.0111234	-0.0064218	1.20033	4.06418	8.01429	10.2536	10.5961	10.554	10.2208	10.5681	10.6483	10.4065	10.3721	10.996	10.5942	10.0769	10.2047	10.172	10.702	10.3306	10.1627	9.81271	9.93457	10.8817	10.4297	10.384	10.9725	10.8944	10.1173	9.98421	10.4043	10.3547	10.5569	10.7038	10.3602	10.4833	10.9575	11.0306	10.9987	10.0195	9.98384	10.4981	10.7366	10.4445	10.2086	10.1914	10.1787	10.1694	10.1629	10.1582	10.1544	10.1507	10.1461	10.1398	10.0305	9.57346	9.66692	9.69209	10.0219	9.13883	9.27744	10.0487	9.33091	9.40121	9.55368	9.16661	9.97835	10.2718	9.2542	9.4026	9.02479	8.59599	9.23093	9.64734	9.46617	8.83165	8.91854	9.72231	9.69297	9.90905	9.4187	10.2817	9.52751	8.86798	8.91866	8.36375	9.06055	9.62907	9.0259	8.80819	8.63516	8.76752	8.73062	8.8992	8.96874	8.23288	9.05275	8.98672	8.87409	7.62176	7.46628	7.18491	7.99912	7.87936	6.69917	6.15568	6.35052	6.07268	6.11276	6.08984	5.681	5.89956	5.49018	4.96712	5.18889	4.88955	5.00852	4.53037	4.4858	4.21137	3.72068	3.56884	3.99388	3.45823	3.53283	3.35097	2.92125	3.15275	2.99216	2.8541	2.74821	2.75719	2.77569	2.71867	2.63678	2.62884	3.00102	2.56267	2.80993	2.56057	2.49182	2.36832	2.1001	2.34439	1.92757	1.97153	1.84231	1.77419	2.05471	1.7351	1.8309	1.88339	1.86383	1.71923	1.72295	1.83593	1.71183	1.57412	1.51655	1.39052	1.32933	1.47753	1.40557	1.24898	1.27409	1.36079	1.34254	1.3085	1.18677	1.25704	1.07142	1.17241	1.1052	0.998868	1.032	1.10266	1.00249	0.987279	0.935651	1.0648	0.818746	0.871163	0.776491	0.868357
552.5	-0.0811716	-0.0297063	-0.0203147	-0.0380564	-0.00177607	-0.00611344	-0.0591816	0.0154322	-0.0460507	-0.036403	-0.0399653	0.024646	1.14729	4.03886	8.0127	10.188	10.5032	10.4215	10.1526	10.4806	10.5242	10.3109	10.2923	10.8808	10.4483	9.97591	10.0977	10.1476	10.6244	10.2582	10.1269	9.74451	9.92766	10.8229	10.4018	10.4103	10.9707	10.8876	10.1037	9.98736	10.3991	10.3485	10.5675	10.7327	10.3814	10.4605	10.9372	11.0762	11.0129	10.0441	10.0027	10.5225	10.7514	10.4191	10.207	10.2	10.195	10.1915	10.1892	10.1875	10.1862	10.1847	10.1826	10.1795	10.098	9.66359	9.72854	9.76286	10.1152	9.22424	9.34393	10.166	9.4144	9.53536	9.63147	9.24073	10.0667	10.3547	9.34728	9.43849	9.13301	8.69877	9.29831	9.76537	9.52666	8.87957	8.98346	9.82038	9.78805	10.0292	9.50845	10.3716	9.60832	8.98357	8.99764	8.4521	9.17049	9.73301	9.07086	8.86932	8.73016	8.84644	8.77001	8.96617	9.03274	8.2935	9.15619	9.10851	9.00944	7.69266	7.5385	7.2027	8.02608	7.97605	6.73082	6.22603	6.38627	6.14126	6.1816	6.09665	5.70212	5.92598	5.50824	4.94989	5.21967	4.90254	5.03306	4.47165	4.46359	4.11749	3.69209	3.54433	3.94413	3.45409	3.45285	3.29877	2.92184	3.11846	2.94904	2.84448	2.69912	2.74154	2.75225	2.63451	2.5811	2.57332	2.97141	2.5314	2.79646	2.49532	2.4866	2.25012	2.02718	2.31307	1.89657	1.86016	1.78198	1.7003	2.02845	1.69385	1.73832	1.80189	1.75691	1.66518	1.57716	1.72474	1.6525	1.50112	1.43471	1.31705	1.21023	1.38113	1.32921	1.18051	1.21988	1.29291	1.26774	1.22556	1.06065	1.18888	1.03907	1.09697	1.01804	0.912449	0.946086	0.974596	0.93979	0.896731	0.874255	0.961291	0.784954	0.807812	0.69708	0.797674
553.5	-0.0578884	-0.0273132	-0.05684	-0.00226747	0.0221532	0.073635	-0.0630448	-0.0133188	-0.0394132	-0.0355898	-0.0370178	0.0432158	1.1516	4.0475	8.04958	10.1329	10.4295	10.3321	10.1021	10.4459	10.4691	10.2295	10.3188	10.8644	10.3626	9.95451	10.0968	10.1821	10.5914	10.2386	10.0959	9.76982	10.0158	10.7985	10.4145	10.4485	10.9929	10.8496	10.0906	10.0434	10.3975	10.3915	10.6498	10.7547	10.4049	10.5683	11.0398	11.1509	11.0272	10.1141	10.1095	10.6039	10.8121	10.5153	10.2449	10.2472	10.2516	10.2576	10.2645	10.2718	10.2789	10.2852	10.2901	10.293	10.2333	9.7403	9.80888	9.86134	10.1649	9.30682	9.41113	10.2806	9.55499	9.64955	9.75954	9.35896	10.2211	10.5009	9.45689	9.58584	9.2235	8.78619	9.51836	9.90311	9.64381	8.98085	9.08203	9.97695	9.94888	10.1519	9.65471	10.4798	9.70529	9.07391	9.08376	8.57296	9.29804	9.82315	9.20641	9.03283	8.88096	8.94728	8.92449	9.10588	9.15965	8.41195	9.27783	9.17815	9.04279	7.79214	7.65056	7.32859	8.13998	8.06048	6.82857	6.30072	6.47049	6.19978	6.21206	6.11669	5.74942	5.98401	5.56503	5.00202	5.2418	4.9407	5.08126	4.53958	4.44536	4.15642	3.69577	3.5451	3.97263	3.49927	3.46844	3.30771	2.9187	3.1606	2.9245	2.82299	2.74482	2.76316	2.73129	2.61196	2.56479	2.5782	2.90094	2.48119	2.691	2.46437	2.44767	2.26123	2.00924	2.20413	1.83014	1.91439	1.75908	1.68365	1.97845	1.6391	1.72126	1.75179	1.73453	1.63778	1.61915	1.71895	1.60644	1.42573	1.37657	1.32845	1.1846	1.39438	1.30158	1.16614	1.16938	1.22753	1.22075	1.13904	1.04831	1.15762	1.02996	1.07008	0.990228	0.897702	0.902274	0.961446	0.947562	0.879766	0.795457	0.959034	0.746408	0.760208	0.692318	0.810648
554.4	-0.0615487	-0.0668654	-0.00817829	-0.0110765	0.00351969	0.0723278	-0.0689862	-0.0390114	-0.0609859	-0.0384698	-0.0453838	0.0480042	1.15263	4.02258	7.98363	10.035	10.3289	10.2285	10.0428	10.3678	10.4229	10.186	10.3269	10.8366	10.3872	9.98026	10.0819	10.2244	10.5548	10.2221	10.1085	9.78343	10.0902	10.8437	10.4724	10.5771	11.0607	10.8859	10.1414	10.1314	10.5097	10.5129	10.7125	10.7922	10.5184	10.7021	11.0956	11.2142	11.0433	10.1634	10.2024	10.7588	10.9286	10.601	10.4151	10.4042	10.3957	10.3893	10.3845	10.381	10.3784	10.3762	10.3742	10.3718	10.35	9.87426	9.90333	10.0494	10.324	9.4572	9.58938	10.4426	9.68001	9.80224	9.93342	9.55904	10.3575	10.6847	9.6417	9.73209	9.39965	8.92822	9.60319	10.0552	9.79745	9.16684	9.26109	10.1088	10.0759	10.2696	9.78973	10.6766	9.88468	9.24721	9.25969	8.70785	9.4039	9.94168	9.31748	9.14374	9.04442	9.09627	9.04763	9.22711	9.29896	8.56708	9.43404	9.30524	9.15266	7.89229	7.74791	7.45829	8.26284	8.20438	6.89761	6.36582	6.56944	6.30517	6.29954	6.22227	5.80027	6.06779	5.61167	5.0511	5.30135	4.98612	5.12269	4.60928	4.56386	4.14269	3.77451	3.5618	4.00947	3.47726	3.47224	3.35559	2.91015	3.12662	2.96478	2.84582	2.73332	2.73315	2.71121	2.61101	2.57618	2.57651	2.89935	2.47448	2.72414	2.44053	2.44463	2.23276	2.01347	2.23353	1.83717	1.82582	1.75667	1.69612	1.94041	1.64387	1.6984	1.75346	1.69601	1.5731	1.52542	1.68177	1.54418	1.40128	1.38506	1.2738	1.14366	1.32437	1.2172	1.13454	1.15066	1.18341	1.14826	1.1167	1.03896	1.06629	0.966561	1.00797	0.991253	0.844337	0.922484	0.960204	0.848192	0.835695	0.787431	0.928416	0.66654	0.717512	0.638545	0.739729
555.4	-0.0691672	-0.0379349	-0.0231182	0.0144946	0.0405455	0.0418599	-0.0359541	0.00835775	-0.0436161	-0.0243316	-0.0476659	0.0421303	1.18035	4.04104	7.98849	9.95391	10.257	10.1483	10.0173	10.3863	10.4331	10.1812	10.3697	10.8149	10.3632	10.0487	10.1296	10.32	10.6119	10.3152	10.1926	9.86113	10.2329	10.9294	10.5644	10.6985	11.1886	10.9676	10.2369	10.2893	10.6119	10.6302	10.8948	10.9394	10.6191	10.8498	11.2463	11.364	11.1701	10.336	10.3819	10.8954	11.074	10.7598	10.5564	10.5452	10.5361	10.5288	10.5232	10.519	10.5161	10.5141	10.5131	10.5126	10.5136	10.021	10.0635	10.2381	10.4987	9.64571	9.73663	10.5937	9.87157	9.94133	10.0801	9.67308	10.6195	10.8542	9.79338	9.90322	9.55945	9.14337	9.81696	10.2759	9.99797	9.34579	9.44765	10.2863	10.2798	10.4857	9.9787	10.8483	10.0713	9.39618	9.42504	8.86246	9.61063	10.1569	9.5169	9.30461	9.20173	9.25885	9.24435	9.43726	9.47178	8.74739	9.57052	9.50124	9.38653	8.06335	7.92856	7.56701	8.39969	8.32451	7.05795	6.49921	6.66374	6.37217	6.42945	6.32369	5.94372	6.145	5.70562	5.12856	5.36321	5.10835	5.1642	4.64361	4.59844	4.25425	3.87343	3.64944	4.06835	3.49488	3.52269	3.38846	2.95051	3.15023	3.00675	2.87074	2.73747	2.76337	2.79113	2.64329	2.59278	2.5593	2.89111	2.4546	2.73168	2.46464	2.42418	2.26307	2.0013	2.21236	1.83488	1.84317	1.70858	1.66996	1.89883	1.62758	1.70231	1.69967	1.68999	1.56749	1.52968	1.62636	1.54445	1.41659	1.3649	1.25117	1.17115	1.3405	1.22243	1.06979	1.12034	1.18486	1.14368	1.10823	0.972763	1.10171	0.874294	0.982146	0.962151	0.851293	0.898213	0.899535	0.887617	0.817268	0.758481	0.889397	0.637123	0.705022	0.633036	0.677279
556.3	-0.101532	-0.0170753	-0.0294023	0.00564861	0.00332535	0.0585515	-0.0678988	-0.00584904	-0.0675128	-0.0501372	-0.0481869	0.0483091	1.12277	4.03199	7.96882	9.8376	10.1885	10.1149	10.037	10.3858	10.429	10.1964	10.4502	10.8847	10.3739	10.0948	10.1859	10.4206	10.672	10.411	10.2808	9.94619	10.431	11.0479	10.6274	10.7829	11.2932	11.0582	10.3178	10.4338	10.7367	10.7234	11.0359	11.0656	10.753	10.999	11.3962	11.5569	11.2534	10.4493	10.5215	11.0773	11.2146	10.8482	10.6695	10.6712	10.6742	10.6782	10.6828	10.6876	10.6922	10.6963	10.6994	10.7012	10.6363	10.1713	10.3036	10.383	10.7379	9.75285	9.91175	10.8096	9.99389	10.1512	10.2715	9.84175	10.7672	11.0485	9.97374	10.094	9.70141	9.28835	9.93425	10.4394	10.1854	9.52199	9.56347	10.4539	10.4816	10.674	10.127	11.0652	10.24	9.59748	9.59248	9.00228	9.79018	10.358	9.66066	9.47058	9.34509	9.44619	9.38781	9.59714	9.65335	8.90552	9.75603	9.69263	9.58063	8.18846	8.05915	7.73921	8.5317	8.48335	7.1518	6.62549	6.81414	6.51271	6.52326	6.4442	6.04054	6.2564	5.80635	5.2039	5.45111	5.1351	5.24897	4.72574	4.64075	4.3481	3.89193	3.68363	4.11304	3.58418	3.6087	3.38613	2.97763	3.22269	3.00709	2.87883	2.85913	2.83838	2.79326	2.67545	2.59783	2.55455	2.90103	2.46789	2.69565	2.4783	2.43177	2.22145	1.9905	2.2396	1.84247	1.82005	1.7484	1.71751	1.94602	1.62743	1.63826	1.72778	1.63978	1.57307	1.53642	1.65373	1.51122	1.39278	1.35343	1.22323	1.09467	1.32245	1.18475	1.06868	1.13574	1.15613	1.12758	1.09121	0.923377	1.05642	0.947442	0.943871	0.937054	0.791376	0.844028	0.866455	0.770163	0.716266	0.72506	0.863487	0.618151	0.680448	0.571992	0.694644
557.3	-0.0482615	-0.00922628	-0.0506255	-0.0192489	0.0170248	0.0663217	-0.0676861	-0.0600785	-0.0821511	-0.06902	-0.0573094	0.0448576	1.09824	4.016	7.9152	9.74445	10.0827	10.0154	10.0167	10.3883	10.4434	10.2347	10.5488	10.9406	10.4376	10.1903	10.2414	10.5707	10.7896	10.511	10.3305	10.0313	10.6045	11.1394	10.7658	10.9902	11.4374	11.1735	10.4551	10.6032	10.8866	10.8963	11.2119	11.1727	10.903	11.2092	11.5753	11.7344	11.3488	10.6046	10.69	11.2506	11.3747	10.9685	10.8007	10.8014	10.8026	10.8042	10.806	10.8079	10.8097	10.8113	10.8125	10.8132	10.8036	10.3394	10.4067	10.5631	10.8745	9.92023	10.1029	10.9504	10.1875	10.3327	10.4849	10.0122	10.9235	11.1894	10.1621	10.2678	9.86365	9.4466	10.1146	10.6021	10.3292	9.65357	9.73981	10.6178	10.6206	10.8518	10.3013	11.2757	10.3987	9.7131	9.75941	9.18236	9.97536	10.4728	9.84381	9.63325	9.48835	9.65284	9.5334	9.75804	9.79991	9.06463	9.91543	9.80358	9.66078	8.34121	8.17639	7.86237	8.70253	8.61011	7.26567	6.71546	6.8918	6.61386	6.58356	6.53131	6.10858	6.3562	5.90959	5.27261	5.53895	5.22173	5.33792	4.76337	4.687	4.3509	3.96942	3.71714	4.17055	3.61697	3.58398	3.45448	3.04656	3.24501	3.06094	2.92154	2.85945	2.83475	2.81268	2.71838	2.62247	2.57098	2.95056	2.47082	2.73792	2.50813	2.41952	2.24407	2.01852	2.21725	1.86976	1.83344	1.7517	1.70071	1.88949	1.6147	1.69546	1.68359	1.7132	1.58206	1.53515	1.61635	1.4975	1.39616	1.314	1.21676	1.1398	1.28825	1.20099	1.09188	1.10707	1.16153	1.08635	1.10012	0.960046	1.03459	0.889833	0.953747	0.887043	0.820309	0.819397	0.853592	0.794208	0.768191	0.711009	0.850378	0.638874	0.688832	0.5557	0.642838
558.2	-0.062448	-0.0610101	-0.00826204	-0.00669563	0.0142586	-0.0106094	-0.0612848	-0.0124362	-0.0494675	-0.0268022	-0.0488634	0.0654738	1.11834	3.98558	7.91741	9.69236	10.0394	9.93835	10.0322	10.4564	10.4796	10.2929	10.6865	11.0326	10.4929	10.3415	10.3815	10.7085	10.8452	10.6386	10.5161	10.1992	10.801	11.2529	10.9135	11.2025	11.6145	11.3209	10.6003	10.7688	11.0338	11.0724	11.3831	11.3196	11.0445	11.3719	11.7207	11.9292	11.4781	10.7305	10.8722	11.4569	11.5473	11.1544	10.984	10.9869	10.9921	10.9988	11.0064	11.0144	11.022	11.0287	11.0338	11.0366	10.9496	10.4827	10.5978	10.7197	11.0008	10.1024	10.2596	11.1267	10.3289	10.4729	10.6094	10.1719	11.0788	11.4279	10.3157	10.4025	10.014	9.5677	10.295	10.7954	10.51	9.79502	9.89562	10.7826	10.8084	11.0136	10.4582	11.4449	10.5637	9.88843	9.912	9.30671	10.1341	10.5969	10.0254	9.7732	9.64404	9.77966	9.70507	9.85682	10.0036	9.22582	10.1103	9.99524	9.84862	8.47832	8.29927	8.00713	8.8533	8.77719	7.41607	6.78608	7.02915	6.71616	6.71273	6.6373	6.22526	6.45205	6.01619	5.39201	5.63618	5.35347	5.41447	4.85721	4.81808	4.37311	4.05553	3.80838	4.24712	3.67759	3.67137	3.49812	3.08186	3.30379	3.06869	2.97057	2.8772	2.88496	2.8452	2.7592	2.70065	2.6489	2.98691	2.55624	2.795	2.52278	2.48694	2.28254	2.03325	2.24336	1.8737	1.86605	1.77812	1.71286	1.91487	1.64987	1.7398	1.72554	1.70352	1.57104	1.55473	1.64242	1.54276	1.40976	1.33919	1.26783	1.16572	1.31206	1.25348	1.10503	1.09896	1.15887	1.13374	1.12211	1.01355	1.06148	0.902044	0.972401	0.908397	0.797116	0.88079	0.906092	0.860131	0.76869	0.708395	0.863945	0.656101	0.716109	0.599336	0.622195
559.2	-0.0272594	-0.0306683	-0.0424119	-0.000652494	-0.0123681	0.0633031	-0.0512379	-0.0476872	-0.038463	-0.0188803	-0.0402741	0.0744497	1.1277	3.99698	7.93223	9.5851	9.99612	9.9234	10.0753	10.5142	10.5554	10.4015	10.8525	11.1576	10.5738	10.4546	10.4867	10.8742	10.9873	10.7992	10.6156	10.3219	11.0082	11.3834	11.0466	11.3755	11.7721	11.4176	10.6985	10.9616	11.2079	11.235	11.565	11.47	11.1919	11.5637	11.8707	12.0886	11.5676	10.8715	11.0264	11.6108	11.6957	11.2929	11.1285	11.1325	11.1393	11.1482	11.1584	11.1689	11.1789	11.1876	11.1942	11.1978	11.0993	10.6506	10.7066	10.8483	11.2252	10.2018	10.3823	11.2658	10.4525	10.5966	10.7412	10.2696	11.1908	11.5515	10.4276	10.5658	10.1658	9.71377	10.4303	10.8967	10.6672	9.93948	10.0529	10.9062	10.9353	11.1186	10.6518	11.5806	10.7078	9.97258	10.067	9.46122	10.2617	10.8071	10.0986	9.90083	9.77974	9.88389	9.83482	9.94414	10.0703	9.31671	10.2423	10.0778	9.90726	8.59941	8.43417	8.12839	8.98539	8.87826	7.48462	6.91973	7.10972	6.81021	6.7749	6.76602	6.32178	6.55472	6.11596	5.45861	5.71876	5.43115	5.48185	4.97007	4.85386	4.52613	4.11973	3.88469	4.28836	3.76204	3.75578	3.59347	3.13948	3.3569	3.15743	3.02983	2.95982	2.93141	2.92168	2.80438	2.7204	2.67471	3.00963	2.57885	2.84842	2.58612	2.57063	2.319	2.09742	2.32811	1.92181	1.91657	1.82227	1.74965	1.99337	1.68382	1.71872	1.75306	1.75377	1.61729	1.61555	1.69523	1.57718	1.44479	1.39634	1.28786	1.19264	1.34368	1.26185	1.1392	1.15071	1.15576	1.14731	1.12538	1.00372	1.08653	0.938147	1.03212	0.954867	0.860466	0.870048	0.910351	0.824836	0.818631	0.787265	0.903011	0.679681	0.723338	0.634435	0.697
560.1	-0.040831	-0.00593041	0.000162698	-0.0442567	0.00551842	0.0332531	-0.061111	-0.0299199	-0.0633244	-0.0545325	-0.0827996	0.0504679	1.12131	3.95349	7.83202	9.49592	9.9103	9.84586	10.0825	10.5303	10.5636	10.4185	10.9252	11.2004	10.6242	10.548	10.5751	11.0288	11.0548	10.8963	10.7336	10.4115	11.1948	11.4838	11.1449	11.5232	11.8558	11.4678	10.7812	11.0846	11.3025	11.3396	11.6848	11.5447	11.273	11.6956	11.9634	12.1956	11.6175	10.9507	11.1227	11.7107	11.7836	11.3844	11.2372	11.2376	11.2384	11.2393	11.2404	11.2416	11.2427	11.2436	11.2443	11.2447	11.1874	10.6841	10.7633	10.9507	11.2218	10.2629	10.4033	11.2921	10.5338	10.6518	10.783	10.3476	11.2661	11.5972	10.5047	10.6172	10.1098	9.78403	10.467	10.9434	10.7082	10.0409	10.048	10.9753	11.0031	11.1719	10.6315	11.612	10.7532	10.0585	10.039	9.50734	10.2947	10.8439	10.1552	9.9468	9.78514	9.9537	9.85382	10.0811	10.142	9.39447	10.2514	10.1203	9.96607	8.60926	8.42888	8.13783	9.04092	8.97499	7.52559	6.96481	7.17457	6.8618	6.84905	6.7835	6.33411	6.58031	6.10411	5.4853	5.74502	5.42535	5.51084	4.93225	4.89234	4.54632	4.11627	3.8966	4.33223	3.7846	3.74713	3.60941	3.19603	3.40284	3.14875	3.06075	2.98129	2.93347	2.91002	2.83347	2.78246	2.74268	3.03557	2.61056	2.86529	2.57389	2.56587	2.33335	2.12456	2.31492	1.92243	1.90661	1.80671	1.7408	1.97589	1.68567	1.7715	1.78499	1.75284	1.64719	1.60313	1.69069	1.55631	1.41457	1.35861	1.28898	1.20624	1.3682	1.25492	1.11626	1.16383	1.18725	1.15484	1.08274	1.0188	1.05493	0.936394	1.01114	0.887094	0.82866	0.87675	0.915724	0.883857	0.810357	0.742144	0.882466	0.663452	0.747146	0.621787	0.674942
561.1	-0.0646577	-0.0327501	-0.032368	0.0205419	-0.0341386	0.0208599	-0.0496858	-0.029489	-0.0371987	-0.00625694	-0.0265535	0.0845105	1.09931	3.93033	7.84851	9.3851	9.90672	9.86953	10.1015	10.5782	10.6342	10.5138	11.072	11.3168	10.7366	10.7068	10.6933	11.1956	11.1879	11.0147	10.8035	10.504	11.3382	11.5658	11.2424	11.6416	11.9346	11.5268	10.8899	11.2056	11.3767	11.4599	11.8216	11.6051	11.3652	11.8222	12.07	12.287	11.6267	11.0725	11.2508	11.8062	11.8267	11.4256	11.3173	11.3161	11.3153	11.3148	11.3145	11.3142	11.314	11.3137	11.3132	11.3125	11.2767	10.734	10.8432	10.9495	11.2421	10.337	10.4449	11.3771	10.5802	10.6637	10.8015	10.399	11.2739	11.6232	10.5216	10.6423	10.1716	9.76846	10.5065	10.9893	10.7217	10.0451	10.0975	10.9901	11.0243	11.2082	10.6878	11.6358	10.7553	10.0626	10.0853	9.51816	10.3099	10.8683	10.148	10.002	9.79188	9.93792	9.86851	10.0651	10.1884	9.4318	10.2674	10.1859	10.0609	8.63335	8.5268	8.16883	9.03443	8.98883	7.54414	6.98112	7.2043	6.91138	6.8597	6.77124	6.34978	6.63286	6.14824	5.51821	5.77878	5.46306	5.57086	4.99548	4.90527	4.53243	4.1829	3.89542	4.36427	3.81623	3.81989	3.6454	3.13356	3.42282	3.18712	3.05199	3.03094	2.99216	2.9435	2.84868	2.80232	2.70679	3.0878	2.63511	2.8783	2.62091	2.57852	2.38396	2.11246	2.35115	1.98045	1.91216	1.86273	1.80575	2.02911	1.74953	1.80579	1.81527	1.79473	1.67135	1.64815	1.73038	1.62974	1.4844	1.39292	1.36969	1.2527	1.37002	1.27214	1.16699	1.15019	1.22296	1.21025	1.1402	1.05426	1.12755	0.959388	1.02295	0.976655	0.877758	0.879372	0.933169	0.873591	0.783718	0.766364	0.92549	0.692272	0.778022	0.63589	0.763097
562	-0.0893819	-0.0219924	-0.0180941	0.0122446	0.0201406	0.0566713	-0.0284273	0.045416	-0.024574	0.00143931	-0.0349153	0.0911422	1.13776	3.93509	7.80344	9.29984	9.85148	9.83575	10.1263	10.6343	10.6806	10.5646	11.1512	11.3518	10.8039	10.8097	10.7581	11.2911	11.1879	11.0631	10.8609	10.6012	11.5114	11.6369	11.3043	11.7606	12.0313	11.5748	10.9463	11.2979	11.4345	11.5042	11.8705	11.6605	11.425	11.8713	12.092	12.3822	11.6441	11.0948	11.2935	11.8991	11.8886	11.3905	11.2769	11.2809	11.2876	11.2962	11.3058	11.3157	11.3251	11.3331	11.3391	11.3422	11.2285	10.7379	10.7922	10.9536	11.2174	10.2927	10.4362	11.3109	10.5003	10.6426	10.8013	10.3526	11.2608	11.6069	10.5385	10.5683	10.1542	9.77948	10.4821	10.9302	10.6831	10.0131	10.0583	10.9831	10.9599	11.1712	10.645	11.5747	10.7195	10.0406	10.0452	9.48702	10.2836	10.7924	10.1679	9.91941	9.7807	9.9273	9.82055	10.0394	10.1201	9.38426	10.2664	10.1227	9.96183	8.62078	8.4963	8.20565	8.9896	8.94442	7.53861	6.99327	7.15251	6.87449	6.88182	6.81539	6.38634	6.59714	6.15648	5.5492	5.76343	5.45164	5.5365	5.02871	4.91681	4.54551	4.15004	3.93573	4.33783	3.80102	3.79879	3.66195	3.18964	3.40784	3.25075	3.10672	3.00261	3.02033	2.99292	2.90708	2.78211	2.75178	3.07721	2.63059	2.90004	2.6632	2.60317	2.43406	2.18039	2.38364	1.99892	1.99395	1.90337	1.80387	2.07338	1.73829	1.84887	1.86451	1.80007	1.7042	1.66064	1.76426	1.71495	1.50707	1.4632	1.38962	1.26415	1.41741	1.35125	1.23238	1.22579	1.22395	1.21222	1.18145	1.05142	1.17202	0.992013	1.05423	0.995146	0.961165	0.933147	0.939975	0.903048	0.859406	0.822862	0.945682	0.732135	0.731952	0.683273	0.782965
562.9	-0.0239433	0.00523776	-0.0324786	0.0072871	0.00913552	0.0454335	-0.0450887	-0.0158699	-0.0553912	-0.0333202	-0.0394177	0.0851979	1.07029	3.83327	7.74939	9.18564	9.74209	9.7346	10.0983	10.6579	10.7186	10.6106	11.24	11.3874	10.774	10.8291	10.7672	11.375	11.231	11.099	10.8843	10.5842	11.5328	11.581	11.3226	11.7631	12.0609	11.5255	10.9229	11.345	11.425	11.4751	11.844	11.5948	11.3923	11.8868	12.075	12.33	11.552	11.0128	11.2695	11.8581	11.804	11.3584	11.2779	11.278	11.2783	11.2786	11.279	11.2793	11.2797	11.28	11.2802	11.2803	11.1587	10.6284	10.705	10.8097	11.1201	10.1432	10.3362	11.1687	10.4015	10.5267	10.6731	10.1883	11.1129	11.4415	10.3649	10.4297	10.0458	9.63683	10.2995	10.7746	10.54	9.88928	9.9201	10.8014	10.8357	11.0302	10.5069	11.4246	10.5664	9.91029	9.91172	9.36238	10.145	10.6555	10.0151	9.81985	9.64154	9.78446	9.70384	9.90734	9.96206	9.24271	10.1007	9.95367	9.79459	8.48732	8.32778	8.06819	8.91728	8.8063	7.46665	6.87468	7.11519	6.77907	6.78444	6.70664	6.2539	6.52423	6.03839	5.49183	5.69381	5.39458	5.48166	4.94701	4.83994	4.48847	4.10083	3.87093	4.33842	3.7794	3.78238	3.6004	3.15257	3.40277	3.2174	3.08193	2.98359	2.97923	2.94745	2.82556	2.77064	2.75472	3.03794	2.62544	2.87843	2.63304	2.57518	2.33068	2.18098	2.37007	1.95208	1.91297	1.86332	1.81828	2.05994	1.76064	1.8169	1.79768	1.81574	1.68867	1.64709	1.71002	1.64176	1.49581	1.45952	1.33818	1.24451	1.41365	1.34133	1.18579	1.24059	1.26841	1.22688	1.13624	1.10462	1.10554	0.993118	1.07556	0.965071	0.909801	0.910664	0.923436	0.895448	0.872514	0.839953	0.941694	0.727775	0.771412	0.664932	0.771284
563.9	-0.0154536	-0.0342947	-0.0340822	0.0170227	0.0083726	0.0334441	-0.0547516	-0.00670585	-0.0384767	-0.00290808	-0.0527552	0.0686217	1.10938	3.8664	7.7144	9.04788	9.71998	9.69363	10.1187	10.641	10.7136	10.616	11.2786	11.3989	10.7579	10.8403	10.7771	11.3962	11.1723	11.0763	10.8559	10.5981	11.5833	11.5723	11.279	11.728	11.9667	11.3981	10.8524	11.2855	11.3438	11.4144	11.7922	11.4598	11.2908	11.7709	11.9798	12.2573	11.4251	10.9102	11.1679	11.7291	11.6774	11.2127	11.1295	11.1232	11.1187	11.1158	11.1138	11.1124	11.111	11.1092	11.1066	11.1026	10.9867	10.4669	10.548	10.6656	10.9228	9.9799	10.1447	10.9873	10.2006	10.33	10.4679	10.0515	10.9123	11.2337	10.172	10.2631	9.839	9.46892	10.1248	10.6291	10.3248	9.66012	9.73238	10.6132	10.6254	10.833	10.2671	11.2122	10.3725	9.71383	9.72613	9.19822	9.96376	10.4684	9.80578	9.64322	9.49309	9.61507	9.52356	9.70857	9.79891	9.10266	9.93297	9.79241	9.63873	8.36384	8.22645	7.90489	8.72116	8.69221	7.30703	6.77979	6.9607	6.66232	6.61088	6.60973	6.18815	6.37056	5.97223	5.38022	5.63068	5.29486	5.34562	4.87448	4.75604	4.40254	4.08054	3.82103	4.24169	3.71788	3.72374	3.5929	3.10053	3.3459	3.18445	2.96891	2.95864	2.96773	2.897	2.82311	2.73543	2.6758	3.04785	2.61923	2.84733	2.59364	2.61323	2.33066	2.10713	2.33183	1.96369	1.89272	1.83244	1.80677	2.02656	1.74725	1.79881	1.81262	1.82185	1.70407	1.63643	1.73223	1.61658	1.46671	1.41759	1.30964	1.23772	1.39182	1.31022	1.15385	1.18114	1.22816	1.23883	1.12661	1.09404	1.12832	1.01161	1.0661	0.987898	0.914234	0.971887	0.981823	0.911271	0.863985	0.800095	0.950251	0.7439	0.753528	0.725839	0.779435
564.8	-0.0618714	0.0378968	-0.00187784	0.00976102	0.0058215	0.0874107	-0.0216478	-0.029818	-0.0311464	-0.0163054	-0.0502538	0.0787862	1.12252	3.82623	7.67607	8.9943	9.59392	9.63015	10.1052	10.6787	10.7123	10.6007	11.318	11.3745	10.7333	10.8104	10.7464	11.3821	11.1344	11.0387	10.7596	10.4995	11.5831	11.4894	11.1599	11.7213	11.8733	11.2872	10.7365	11.1639	11.2527	11.2844	11.6255	11.304	11.1944	11.7	11.8278	12.101	11.22	10.7801	11.0379	11.5916	11.5021	11.0652	10.9958	10.9828	10.9735	10.967	10.9626	10.9593	10.9563	10.9527	10.9476	10.9403	10.7912	10.2901	10.358	10.4717	10.7433	9.7842	9.92502	10.7638	10.0068	10.1188	10.2124	9.80154	10.6526	10.9768	9.96747	10.0161	9.5613	9.25918	9.91115	10.3581	10.0812	9.41905	9.50623	10.384	10.4084	10.5972	10.0396	10.961	10.1492	9.52391	9.48877	8.93125	9.75397	10.1987	9.55896	9.39127	9.23039	9.38461	9.301	9.47561	9.60972	8.92893	9.66086	9.54487	9.40458	8.11898	8.01696	7.74343	8.50217	8.46788	7.13135	6.61537	6.78746	6.51506	6.48291	6.45485	5.99953	6.27657	5.81025	5.23338	5.48772	5.16665	5.27508	4.77027	4.67346	4.32401	3.96671	3.74966	4.12956	3.66792	3.65483	3.50721	3.06921	3.2614	3.08927	2.98232	2.93422	2.89086	2.86746	2.78918	2.68186	2.63175	2.97544	2.5511	2.8022	2.54436	2.50038	2.32203	2.12524	2.24986	1.92788	1.89426	1.81853	1.79808	2.00447	1.73556	1.78001	1.79386	1.7762	1.65414	1.65039	1.68179	1.61786	1.47763	1.37621	1.34105	1.24383	1.41574	1.29562	1.16842	1.20759	1.2391	1.21372	1.12636	1.10386	1.11466	0.988134	1.07189	1.00855	0.904266	0.946274	0.959958	0.889799	0.866637	0.830549	0.976769	0.71913	0.749247	0.673204	0.727842
565.8	-0.0424301	-0.0133118	-0.0227068	-0.0199185	0.0331373	0.0390382	-0.0361502	-0.00249293	-0.061656	-0.0221871	-0.0349679	0.0642719	1.12121	3.79153	7.65009	8.89309	9.48933	9.51903	10.0324	10.5746	10.6102	10.4881	11.2534	11.2801	10.6129	10.7603	10.6272	11.2897	11.0232	10.8896	10.6197	10.3643	11.4524	11.3095	10.9704	11.5323	11.7198	11.0906	10.5436	11.0539	11.0552	11.1201	11.4232	11.0936	10.9398	11.4723	11.584	11.8548	10.9383	10.5739	10.8296	11.3552	11.2438	10.7869	10.7269	10.7142	10.7051	10.6989	10.6946	10.6914	10.6885	10.6849	10.6798	10.6723	10.517	10.0197	10.0569	10.1783	10.3793	9.52435	9.64704	10.446	9.68899	9.799	9.88457	9.4887	10.3031	10.6154	9.6324	9.69201	9.31169	8.9355	9.55829	10.0011	9.77498	9.12353	9.1929	10.0402	10.0602	10.2052	9.7291	10.616	9.7853	9.20232	9.20144	8.6848	9.43834	9.89056	9.23271	9.13789	8.97005	9.09627	8.99868	9.17652	9.28412	8.57353	9.34914	9.2392	9.10707	7.88643	7.76191	7.46298	8.24769	8.16339	6.89386	6.43771	6.5492	6.30158	6.28191	6.18523	5.82426	6.03748	5.59708	5.05075	5.30102	5.03722	5.13386	4.6087	4.51073	4.20257	3.83672	3.64216	4.01379	3.55706	3.52938	3.45395	2.92629	3.16261	2.98889	2.86778	2.78734	2.80686	2.77922	2.69837	2.63472	2.55228	2.84913	2.47756	2.70661	2.48157	2.44605	2.27695	2.02809	2.21486	1.83768	1.85274	1.7772	1.74947	1.92907	1.64735	1.73522	1.73364	1.73967	1.62309	1.58751	1.63146	1.60467	1.41846	1.36234	1.31128	1.25004	1.35301	1.27514	1.1811	1.19108	1.20961	1.20214	1.13475	1.04752	1.1094	0.960958	1.03813	0.986585	0.889125	0.928143	0.980671	0.871885	0.84265	0.794299	0.915447	0.690326	0.773284	0.654096	0.732432
566.7	-0.026592	-0.016935	-0.0241977	-0.00655917	-0.0467142	0.0453601	-0.0695782	-0.0622701	-0.0845388	-0.0561813	-0.0385645	0.0559044	1.08447	3.73057	7.55097	8.75202	9.37826	9.41183	9.91275	10.4519	10.4803	10.3559	11.1226	11.1073	10.4283	10.5898	10.4344	11.1626	10.7942	10.6904	10.4829	10.1197	11.223	11.0829	10.7542	11.3506	11.4201	10.7909	10.2728	10.7667	10.7799	10.8217	11.1783	10.7659	10.7072	11.2055	11.2493	11.5522	10.5749	10.2487	10.5123	11.0274	10.9044	10.4729	10.4217	10.4066	10.3957	10.3882	10.3829	10.379	10.3753	10.371	10.3649	10.3562	10.1909	9.70591	9.73334	9.82046	10.058	9.15763	9.23073	10.0341	9.33344	9.44588	9.5266	9.09008	9.97557	10.2253	9.24925	9.36105	8.92692	8.59578	9.21612	9.62966	9.38565	8.75591	8.81662	9.62169	9.65514	9.83272	9.35119	10.1747	9.44249	8.81383	8.8073	8.35721	9.0641	9.46232	8.85878	8.78937	8.58244	8.666	8.65421	8.78569	8.86921	8.26495	9.00574	8.84192	8.68479	7.53156	7.4366	7.1607	7.87481	7.87795	6.62953	6.11607	6.26637	6.00674	5.98676	5.96819	5.56367	5.80817	5.39165	4.88202	5.07958	4.79239	4.85341	4.44045	4.36032	4.04188	3.70424	3.50382	3.85211	3.40137	3.38693	3.27078	2.87419	3.02727	2.87263	2.75316	2.72275	2.69907	2.65528	2.61345	2.48724	2.46772	2.74139	2.3845	2.60105	2.35224	2.35132	2.10842	1.95804	2.13134	1.78737	1.78243	1.70654	1.63867	1.87106	1.6399	1.67143	1.6751	1.65201	1.57078	1.54484	1.62971	1.53416	1.3368	1.29309	1.27071	1.16818	1.29945	1.19798	1.11719	1.125	1.17891	1.12622	1.07507	0.996208	1.08349	0.933688	0.985215	0.936857	0.862073	0.869092	0.905327	0.851346	0.819746	0.772382	0.874451	0.666432	0.718169	0.656186	0.741641
567.7	-0.0415712	-0.00250289	-0.0279597	-0.0209136	0.00648261	0.0425623	-0.0443437	-0.0153748	-0.052972	0.00610962	-0.0537171	0.0811831	1.11556	3.66832	7.53721	8.62368	9.21849	9.25974	9.76647	10.3091	10.306	10.2223	10.9808	10.9187	10.1842	10.3851	10.2492	10.9157	10.5351	10.4771	10.1881	9.92618	11.0084	10.7793	10.5077	11.0538	11.1337	10.5068	9.99423	10.4797	10.4485	10.5623	10.8628	10.4981	10.3675	10.919	10.9363	11.2069	10.2572	9.95444	10.2469	10.6958	10.553	10.1624	10.1113	10.0868	10.0687	10.0556	10.0461	10.0389	10.0324	10.0253	10.0161	10.0034	9.82053	9.33457	9.34662	9.45054	9.62819	8.81538	8.96294	9.63923	8.95232	9.08473	9.17521	8.7748	9.56145	9.80801	8.90962	8.96613	8.55992	8.24696	8.80332	9.25991	8.95997	8.4509	8.47822	9.24076	9.25604	9.40516	8.95092	9.73991	9.0474	8.4976	8.47557	7.985	8.66396	9.0787	8.5473	8.35744	8.23039	8.33258	8.26418	8.40687	8.49011	7.87455	8.64813	8.49312	8.346	7.25933	7.13653	6.89475	7.52813	7.48671	6.33598	5.84061	6.01964	5.77206	5.70866	5.71189	5.32572	5.56607	5.15167	4.68199	4.89647	4.61044	4.67477	4.2531	4.16475	3.87218	3.50541	3.32332	3.70458	3.23634	3.26214	3.13725	2.71328	2.8843	2.76409	2.60472	2.53676	2.58053	2.52726	2.45422	2.39445	2.36707	2.66282	2.25586	2.50474	2.29615	2.30111	2.07749	1.85558	2.03844	1.74614	1.73742	1.66787	1.56326	1.79002	1.53359	1.60834	1.60322	1.55684	1.487	1.44217	1.51287	1.43401	1.27537	1.25367	1.21336	1.12729	1.22621	1.18196	1.06356	1.05097	1.09095	1.10325	1.05277	1.01171	1.01938	0.881768	0.951549	0.928442	0.842128	0.844743	0.913783	0.842289	0.774208	0.732523	0.873496	0.629867	0.684755	0.628723	0.655629
568.6	-0.0338132	-0.0502973	0.0193582	0.0179594	-0.00720425	0.0017606	-0.0288287	-0.0297563	-0.0396573	-0.0369682	-0.0834471	0.0223593	1.09677	3.6434	7.42271	8.4977	9.09154	9.07786	9.64483	10.0959	10.1388	9.99483	10.7555	10.709	9.99103	10.1653	9.99801	10.6743	10.3001	10.1845	9.91047	9.67075	10.6919	10.449	10.1412	10.706	10.7957	10.1547	9.65742	10.1521	10.1337	10.199	10.5004	10.1529	9.97446	10.5389	10.5747	10.8256	9.83756	9.59485	9.85877	10.3304	10.1563	9.76691	9.72085	9.69523	9.67621	9.66238	9.6523	9.64454	9.63768	9.63029	9.62094	9.60821	9.43922	8.93328	8.98599	9.03143	9.22598	8.42371	8.53586	9.21484	8.57004	8.64022	8.76053	8.35547	9.09553	9.32701	8.4656	8.55829	8.19136	7.88187	8.45864	8.83031	8.61361	8.01906	8.09993	8.83053	8.81657	8.9925	8.54525	9.34907	8.58737	8.03653	8.05188	7.6058	8.27467	8.62737	8.14631	7.95391	7.84789	7.95031	7.88698	8.00252	8.11645	7.51613	8.226	8.1096	7.9796	6.87006	6.79312	6.54174	7.22951	7.11614	5.9963	5.5674	5.71656	5.50655	5.48329	5.41536	5.06581	5.26468	4.92246	4.42772	4.61604	4.38586	4.44913	4.02941	3.95134	3.68721	3.38379	3.15933	3.50561	3.06344	3.08881	3.00441	2.60027	2.72628	2.62772	2.49228	2.46026	2.44477	2.43704	2.34166	2.28599	2.23717	2.57921	2.16303	2.41515	2.16355	2.1351	1.98448	1.82719	1.97073	1.64563	1.61718	1.57368	1.51816	1.7175	1.46395	1.51413	1.54582	1.5184	1.43598	1.38296	1.46597	1.4132	1.24851	1.20557	1.15272	1.09546	1.17926	1.1932	1.02185	1.02316	1.05437	1.0887	1.02456	0.915853	0.976662	0.846385	0.905617	0.868004	0.815861	0.819043	0.807687	0.782362	0.732328	0.690368	0.850179	0.60344	0.681241	0.600916	0.676689
569.6	-0.0594834	-0.00672751	-0.0175327	-0.00155163	0.0283588	0.0315039	-0.0508796	-0.00188965	-0.0355483	-0.0360143	-0.0623058	0.0838261	1.0649	3.59973	7.36425	8.37391	8.91047	8.9012	9.46885	9.88599	9.92246	9.75046	10.5352	10.4443	9.73601	9.87463	9.72797	10.3717	9.98035	9.86374	9.61398	9.33427	10.378	10.1364	9.79426	10.4057	10.4252	9.75744	9.34102	9.81571	9.72711	9.83714	10.1011	9.71189	9.6359	10.1575	10.1443	10.3757	9.46324	9.17453	9.51697	9.93671	9.76369	9.34345	9.30601	9.28434	9.26853	9.25724	9.24915	9.24295	9.23729	9.23087	9.22235	9.2104	9.03145	8.54255	8.55054	8.65641	8.84125	8.10476	8.13876	8.79913	8.18015	8.28823	8.32413	8.02518	8.68987	8.91988	8.07553	8.14424	7.77907	7.53858	8.04593	8.39021	8.17315	7.65206	7.67704	8.39913	8.4047	8.54879	8.11534	8.86593	8.16673	7.69263	7.69108	7.31824	7.87286	8.24046	7.72646	7.58048	7.42217	7.5663	7.47384	7.68743	7.72509	7.16182	7.80064	7.67681	7.55152	6.55814	6.43939	6.21846	6.83267	6.78658	5.69183	5.30077	5.43024	5.22219	5.22323	5.20864	4.78604	5.01815	4.66239	4.23415	4.38675	4.13509	4.23968	3.8256	3.7727	3.48259	3.18295	2.99657	3.33084	2.93339	2.94471	2.82021	2.46989	2.65496	2.49582	2.42192	2.35244	2.3987	2.31446	2.25625	2.18532	2.17567	2.42992	2.06324	2.28192	2.07146	2.04775	1.88413	1.71784	1.87324	1.56419	1.54872	1.52001	1.46273	1.65831	1.40935	1.47075	1.47172	1.49245	1.34978	1.31939	1.40845	1.32077	1.21463	1.18901	1.1143	1.04767	1.15143	1.09619	0.994321	1.00576	1.02637	1.02492	0.94462	0.897582	0.973022	0.85127	0.922255	0.868797	0.786564	0.759604	0.842983	0.778822	0.705795	0.701529	0.846686	0.630687	0.652458	0.577709	0.678478
570.5	-0.0671918	0.00528013	-0.0121277	-0.00365397	0.0278502	0.0277434	-0.0187798	-0.00847062	-0.00562843	-0.0301737	-0.0755662	0.0397123	1.08086	3.57858	7.27112	8.23965	8.67937	8.74792	9.29065	9.70568	9.65954	9.56027	10.2456	10.1395	9.44565	9.6029	9.40903	10.0423	9.65199	9.55188	9.22624	9.00824	10.0421	9.70525	9.47619	9.98016	10.0341	9.41092	8.92994	9.43866	9.39048	9.45287	9.71229	9.3509	9.2189	9.71992	9.74055	9.97981	9.04949	8.83764	9.07058	9.49889	9.38812	8.9478	8.91286	8.89071	8.87457	8.86307	8.85485	8.84852	8.84272	8.83607	8.82722	8.81478	8.62919	8.1442	8.1811	8.25211	8.39989	7.67414	7.77657	8.39617	7.8095	7.88271	7.96258	7.59611	8.25871	8.44155	7.71043	7.78138	7.40239	7.1709	7.66122	7.96615	7.74405	7.29589	7.30697	7.98739	7.99373	8.10124	7.69279	8.4215	7.77083	7.29979	7.2955	6.88094	7.44931	7.8013	7.34047	7.25006	7.0942	7.21037	7.12078	7.28624	7.35431	6.81022	7.43744	7.32088	7.20031	6.22034	6.10495	5.91927	6.46666	6.45295	5.41791	5.01401	5.15549	4.9274	4.94302	4.85133	4.55268	4.72703	4.43099	3.99987	4.14319	3.93934	4.00374	3.63374	3.58943	3.27037	3.05501	2.8387	3.16582	2.79011	2.74545	2.67848	2.31994	2.52419	2.40757	2.2879	2.22064	2.22412	2.21977	2.12849	2.05002	2.02811	2.32206	1.95026	2.17304	1.97346	1.95139	1.78126	1.6196	1.77591	1.50113	1.4754	1.46887	1.37827	1.5625	1.33909	1.37552	1.34874	1.36278	1.31699	1.2525	1.33814	1.22642	1.15488	1.14196	1.05467	0.980011	1.11529	1.05672	0.93591	0.94639	1.00819	0.951748	0.917811	0.857296	0.877538	0.801779	0.846811	0.811258	0.755039	0.761381	0.769025	0.712293	0.694163	0.635915	0.751315	0.600635	0.615639	0.572033	0.614593
571.5	-0.0428349	0.000308701	-0.0443347	-0.0105249	0.0160315	0.058774	-0.0181351	-0.000290109	-0.0516668	-0.0398564	-0.0547002	0.042836	1.1059	3.51723	7.16332	8.12736	8.56603	8.53676	9.05878	9.44615	9.38046	9.27527	9.94151	9.7949	9.08871	9.28514	9.09177	9.72991	9.31728	9.20589	8.91858	8.67897	9.67967	9.33804	9.10138	9.63657	9.63074	8.99445	8.61233	9.02458	8.98231	9.03032	9.33211	8.91945	8.81378	9.34816	9.33218	9.55098	8.6071	8.45701	8.72132	9.08749	8.89909	8.59523	8.54571	8.50713	8.477	8.45376	8.43587	8.42178	8.40995	8.39882	8.38687	8.37253	8.24435	7.82794	7.82996	7.88613	8.03265	7.27498	7.40756	7.9582	7.3929	7.49419	7.55786	7.22705	7.83238	8.06616	7.30038	7.35589	7.06008	6.784	7.26533	7.61758	7.3621	6.90442	6.99079	7.57583	7.59573	7.67769	7.35863	7.98922	7.36328	6.91747	6.90997	6.55479	7.10245	7.42796	6.95786	6.86214	6.75617	6.82512	6.7559	6.92808	6.98627	6.44082	7.06964	6.95767	6.84303	5.92747	5.83708	5.59334	6.12375	6.02362	5.13402	4.74956	4.90033	4.66275	4.63382	4.59489	4.29829	4.48262	4.18255	3.7554	3.93109	3.7167	3.78977	3.43237	3.34663	3.11574	2.82983	2.70005	2.9766	2.65742	2.68332	2.55594	2.22583	2.33753	2.24129	2.14018	2.1205	2.14174	2.12323	2.01903	1.97284	1.94713	2.17976	1.85231	2.09344	1.86617	1.84913	1.70932	1.53615	1.68736	1.40628	1.42803	1.36881	1.29324	1.46881	1.27818	1.30679	1.32437	1.31447	1.24523	1.22955	1.2951	1.20505	1.08049	1.1261	1.01589	0.939045	1.03111	0.948581	0.872158	0.879036	0.936144	0.899705	0.920722	0.820019	0.867092	0.762575	0.84036	0.737811	0.697567	0.701431	0.749316	0.713203	0.704299	0.659244	0.754598	0.518642	0.613951	0.552587	0.634653
572.4	-0.0594986	-0.0401854	-0.0179046	-0.0267912	0.0188576	0.0402441	-0.10914	-0.0211707	-0.0420907	-0.00643194	-0.0896419	0.0220697	1.05377	3.4942	7.08043	7.92382	8.34737	8.24195	8.79397	9.12783	9.04708	8.95054	9.59397	9.43353	8.77114	8.89257	8.7027	9.32932	8.91453	8.80509	8.56457	8.28605	9.25948	8.93486	8.71773	9.17336	9.17216	8.57939	8.23746	8.66098	8.57931	8.64188	8.91093	8.5204	8.4166	8.87449	8.86573	9.04626	8.20737	8.05658	8.29649	8.61935	8.49088	8.13814	8.10327	8.07669	8.05681	8.0422	8.0314	8.023	8.01554	8.0076	7.99773	7.98451	7.82861	7.43625	7.34332	7.47551	7.57724	6.89787	7.00735	7.56082	7.0055	7.09699	7.12622	6.83008	7.42484	7.6361	6.91475	6.95454	6.66616	6.40932	6.85971	7.18036	6.97732	6.53421	6.58216	7.14863	7.12452	7.28993	6.93797	7.52359	6.95957	6.55456	6.56427	6.15023	6.69905	6.98685	6.58469	6.46207	6.39573	6.40022	6.33386	6.50233	6.57637	6.08211	6.62048	6.49823	6.38392	5.5598	5.51053	5.25086	5.7642	5.69662	4.80927	4.44935	4.56477	4.41286	4.34904	4.33488	4.02354	4.16704	3.92369	3.54788	3.68802	3.49404	3.5407	3.235	3.12568	2.90297	2.67206	2.51185	2.78826	2.47287	2.46411	2.38415	2.07931	2.22126	2.10508	1.99882	1.96506	1.95271	1.9182	1.86004	1.83109	1.78939	2.01701	1.75018	1.95809	1.73715	1.70507	1.6091	1.41893	1.53907	1.30954	1.34971	1.23825	1.22961	1.3724	1.19198	1.22638	1.20096	1.20914	1.17338	1.11896	1.19568	1.11984	1.02933	0.992124	0.911385	0.832189	0.966067	0.908134	0.839158	0.847938	0.844038	0.85411	0.78773	0.753797	0.803521	0.724918	0.766075	0.730158	0.628901	0.661035	0.638614	0.637182	0.599303	0.586477	0.667902	0.524643	0.546332	0.48508	0.569487
573.4	-0.0446909	-0.0251371	0.0188267	0.015911	-0.00634415	0.0309607	-0.00288272	-0.0180448	-0.042372	-0.014101	-0.0800984	0.0581691	1.02451	3.4589	6.95444	7.7757	8.18307	8.0816	8.59014	8.86307	8.78749	8.61159	9.2721	9.08964	8.45323	8.61199	8.42581	8.96487	8.54461	8.47239	8.19146	7.97484	8.87469	8.54821	8.32054	8.8196	8.80721	8.2543	7.87044	8.23349	8.18507	8.27416	8.50649	8.12813	8.05955	8.4987	8.51256	8.69157	7.77769	7.69088	7.94804	8.25544	8.06181	7.77571	7.73931	7.7111	7.68969	7.67366	7.66161	7.65212	7.64379	7.63521	7.62498	7.61167	7.46971	7.04221	7.03829	7.09808	7.16597	6.59866	6.6675	7.18322	6.64523	6.72694	6.79963	6.46789	7.02003	7.23463	6.56095	6.58432	6.30904	6.09743	6.49559	6.8019	6.61581	6.24201	6.24717	6.81334	6.74094	6.90333	6.57466	7.15284	6.60316	6.20459	6.20189	5.88312	6.34312	6.62592	6.23059	6.13304	6.06534	6.11739	6.07403	6.16022	6.2313	5.7853	6.2755	6.21077	6.12822	5.28406	5.18715	4.97321	5.49373	5.41353	4.58131	4.21178	4.33475	4.11437	4.13967	4.0607	3.86497	3.96559	3.70292	3.32122	3.45742	3.31236	3.34195	3.03707	2.97492	2.75978	2.55433	2.42833	2.66811	2.36569	2.31721	2.24144	1.93792	2.08771	1.99343	1.89575	1.8632	1.85559	1.8388	1.78089	1.76395	1.69105	1.95828	1.65076	1.87229	1.63661	1.61192	1.46471	1.4053	1.49131	1.27385	1.26746	1.19325	1.16072	1.31459	1.1141	1.20745	1.16228	1.16086	1.09922	1.04287	1.14177	1.02227	0.999793	0.934089	0.927391	0.843634	0.943252	0.867847	0.774213	0.790932	0.853003	0.809011	0.794075	0.704864	0.752949	0.64521	0.734621	0.641535	0.632799	0.608662	0.631348	0.651658	0.57219	0.527021	0.679166	0.526691	0.544482	0.48955	0.559605
574.3	-0.046991	-0.0274605	0.00393253	0.0140484	-0.0206419	0.0289761	-0.00893912	-0.0331073	-0.0213618	-0.0785974	-0.0263014	0.0175372	0.994181	3.43007	6.8503	7.64316	7.99415	7.8749	8.33444	8.53368	8.48226	8.29373	8.86134	8.716	8.13964	8.19897	8.04615	8.54877	8.16832	8.063	7.80942	7.63154	8.48423	8.15056	7.97429	8.41754	8.38794	7.82009	7.51934	7.8676	7.79107	7.88119	8.09985	7.745	7.66811	8.07217	8.06076	8.20581	7.42907	7.33464	7.59152	7.81426	7.6611	7.37357	7.33634	7.3072	7.28483	7.26791	7.25509	7.24507	7.2365	7.22806	7.21842	7.20626	7.09068	6.64324	6.67429	6.72807	6.83758	6.19988	6.25103	6.75712	6.28594	6.39011	6.40675	6.09371	6.68142	6.82724	6.1714	6.23364	5.98923	5.76277	6.17226	6.39927	6.22934	5.83866	5.86735	6.45006	6.38193	6.50191	6.19891	6.72521	6.22382	5.88136	5.85481	5.48631	5.99899	6.27274	5.90731	5.75514	5.69105	5.73636	5.72745	5.81311	5.87279	5.45679	5.96416	5.85189	5.74928	4.98785	4.86051	4.70429	5.11626	5.08383	4.30636	3.97364	4.099	3.92221	3.88757	3.84148	3.58904	3.707	3.47284	3.13993	3.24502	3.09954	3.15111	2.83732	2.73313	2.59617	2.39574	2.21641	2.48722	2.20243	2.1949	2.10318	1.88348	1.96852	1.84664	1.76866	1.74366	1.72799	1.6804	1.6774	1.59854	1.62939	1.76742	1.53793	1.72069	1.53485	1.57504	1.3811	1.29492	1.42063	1.17486	1.19126	1.1085	1.09485	1.23718	1.06062	1.09742	1.07556	1.118	1.02633	0.966558	1.05656	0.975002	0.885697	0.874252	0.818967	0.768194	0.868235	0.809411	0.709248	0.767423	0.746128	0.752281	0.723529	0.710172	0.713611	0.608091	0.681912	0.598486	0.531467	0.601945	0.603408	0.569388	0.486489	0.48895	0.574085	0.455088	0.49961	0.429141	0.464934
575.2	-0.0199315	-0.00538701	-0.0502105	0.00144125	0.0510927	0.0281046	-0.0244608	0.000143414	-0.0277868	-0.0312099	-0.0505738	0.0619917	1.00424	3.38656	6.74974	7.5124	7.80797	7.68267	8.10318	8.28836	8.24075	8.02495	8.65207	8.36163	7.76391	7.88709	7.73098	8.18248	7.84159	7.76457	7.46036	7.311	8.1086	7.76176	7.61454	8.03694	8.00674	7.38349	7.1785	7.49805	7.42097	7.52078	7.73214	7.40836	7.37132	7.71369	7.71248	7.85326	7.08683	6.93778	7.23037	7.45788	7.30336	7.03522	7.00578	6.98353	6.96712	6.95519	6.9464	6.93939	6.93281	6.92532	6.91555	6.90217	6.72403	6.36635	6.355	6.40365	6.49208	5.90553	5.95839	6.4237	5.97607	6.04707	6.09064	5.86025	6.29562	6.49093	5.90066	5.92385	5.6807	5.44783	5.82253	6.07685	5.95018	5.55565	5.6137	6.07894	6.0473	6.19902	5.89183	6.39544	5.89667	5.554	5.54984	5.23202	5.74031	5.90021	5.58529	5.46224	5.34927	5.46029	5.46576	5.56781	5.58923	5.11651	5.61877	5.52467	5.434	4.72401	4.60063	4.43203	4.83514	4.85348	4.0476	3.71888	3.83732	3.70471	3.73028	3.66721	3.4249	3.51997	3.29401	2.99183	3.07791	2.95712	2.95596	2.6934	2.63071	2.44387	2.26776	2.11758	2.36791	2.0803	2.10479	1.96268	1.74469	1.88725	1.7935	1.70476	1.65137	1.64193	1.63463	1.58826	1.5492	1.51013	1.71329	1.46615	1.59838	1.46727	1.44362	1.35617	1.2066	1.36411	1.10102	1.14988	1.03831	1.03086	1.18805	1.02232	1.03076	1.03389	1.06975	0.960398	0.941619	1.0341	0.930778	0.880164	0.868459	0.795569	0.756236	0.813612	0.810462	0.718337	0.73647	0.765073	0.78465	0.672217	0.618658	0.63758	0.577773	0.612406	0.629446	0.559968	0.555939	0.578105	0.56645	0.556209	0.494637	0.577178	0.459932	0.466331	0.401896	0.491873
576.2	-0.074595	0.0173376	-0.0151534	0.00106638	0.0170352	0.0460059	0.00504466	0.00136324	-0.0486052	0.00081103	-0.0400397	0.0588909	1.03291	3.39148	6.62232	7.35609	7.61756	7.48014	7.88098	8.04151	7.86339	7.74965	8.27426	8.01217	7.44309	7.55071	7.46528	7.85267	7.49915	7.38854	7.09437	6.95784	7.747	7.41687	7.29072	7.70614	7.64694	7.07358	6.86444	7.17852	7.11643	7.16521	7.34608	6.99369	6.96693	7.30021	7.31027	7.41005	6.7199	6.65472	6.91059	7.12684	6.98754	6.67023	6.6438	6.62392	6.60937	6.5989	6.59127	6.58525	6.57961	6.5731	6.56449	6.55257	6.39459	6.01643	6.01573	6.05196	6.15559	5.62579	5.69105	6.12182	5.68219	5.73009	5.79013	5.50695	5.99789	6.13814	5.63072	5.59604	5.39981	5.15139	5.51669	5.74993	5.62154	5.21495	5.29303	5.75767	5.72898	5.85064	5.54445	6.0404	5.56554	5.25925	5.2403	4.95838	5.40123	5.60358	5.28807	5.16609	5.08218	5.17073	5.11858	5.23011	5.229	4.8522	5.34223	5.23866	5.14267	4.43505	4.3553	4.20056	4.59465	4.52703	3.80237	3.48198	3.64709	3.50359	3.43892	3.39121	3.20302	3.33346	3.1279	2.83556	2.88895	2.78584	2.77123	2.5311	2.51728	2.34309	2.09328	2.00225	2.23916	1.96062	1.95511	1.86775	1.66549	1.74084	1.70495	1.58477	1.51748	1.57207	1.52157	1.55199	1.4526	1.43043	1.64469	1.39096	1.52163	1.37419	1.39894	1.30422	1.14234	1.22067	1.06826	1.10465	0.987295	0.934445	1.10974	0.970089	0.952046	0.982054	0.971213	0.956318	0.899948	0.944886	0.860602	0.802365	0.816454	0.748664	0.71107	0.797818	0.776339	0.647969	0.654661	0.694622	0.715904	0.65901	0.616071	0.643889	0.577831	0.59391	0.583492	0.477947	0.558574	0.56722	0.536817	0.499648	0.451297	0.571109	0.432614	0.474513	0.409931	0.446478
[truncated: 324,275 more chars]
