# Supplementary material for: Optical gap and fundamental gap of oligoynes and carbyne
Source: Nat Commun. 2020 Sep 23;11:4797. doi: 10.1038/s41467-020-18496-4 (PMC7511338; doi:10.1038/s41467-020-18496-4)
Supplement: Supplementary file 3 — Source Data [file 41467_2020_18496_MOESM3_ESM.zip › NCOMMS-20-03672A_Source Data/FigureS2/FigureS2_Glu[4]_Abs_35Deg.csv]

	StS426_35deg-2.jws
Wellenl�nge [nm]	Extinktion
190,000	0,40027
191,000	0,40379
192,000	0,39502
193,000	0,37171
194,000	0,34851
195,000	0,32336
196,000	0,30387
197,000	0,28778
198,000	0,27225
199,000	0,25929
200,000	0,24766
201,000	0,23882
202,000	0,2345
203,000	0,23675
204,000	0,24706
205,000	0,26249
206,000	0,27714
207,000	0,28667
208,000	0,29065
209,000	0,29132
210,000	0,29265
211,000	0,30213
212,000	0,33062
213,000	0,38379
214,000	0,45579
215,000	0,53127
216,000	0,59171
217,000	0,6238
218,000	0,62454
219,000	0,60164
220,000	0,57412
221,000	0,56804
222,000	0,60328
223,000	0,68422
224,000	0,80564
225,000	0,96321
226,000	1,1466
227,000	1,3048
228,000	1,3299
229,000	1,2176
230,000	1,0764
231,000	0,96041
232,000	0,88657
233,000	0,86804
234,000	0,90769
235,000	0,99898
236,000	1,1381
237,000	1,3326
238,000	1,5898
239,000	1,7791
240,000	1,5901
241,000	1,257
242,000	0,97974
243,000	0,76103
244,000	0,58176
245,000	0,43108
246,000	0,31128
247,000	0,22752
248,000	0,1745
249,000	0,14136
250,000	0,11903
251,000	0,10212
252,000	0,08784
253,000	0,075093
254,000	0,063741
255,000	0,054154
256,000	0,046986
257,000	0,042388
258,000	0,040161
259,000	0,040205
260,000	0,042015
261,000	0,044843
262,000	0,04766
263,000	0,049622
264,000	0,050218
265,000	0,049072
266,000	0,046118
267,000	0,041735
268,000	0,036705
269,000	0,031884
270,000	0,027715
271,000	0,02434
272,000	0,021807
273,000	0,019825
274,000	0,018306
275,000	0,017079
276,000	0,016085
277,000	0,01535
278,000	0,014732
279,000	0,014363
280,000	0,014154
281,000	0,013958
282,000	0,013931
283,000	0,013878
284,000	0,013979
285,000	0,01393
286,000	0,013877
287,000	0,013778
288,000	0,013449
289,000	0,013181
290,000	0,012837
291,000	0,012443
292,000	0,012153
293,000	0,011761
294,000	0,011583
295,000	0,011375
296,000	0,011207
297,000	0,011114
298,000	0,011025
299,000	0,011003
300,000	0,010906
301,000	0,010833
302,000	0,010731
303,000	0,010653
304,000	0,01044
305,000	0,010242
306,000	0,010082
307,000	0,0098088
308,000	0,0097157
309,000	0,0094862
310,000	0,0092914
311,000	0,009147
312,000	0,0089674
313,000	0,0088725
314,000	0,0087372
315,000	0,0087361
316,000	0,008721
317,000	0,0086813
318,000	0,0088136
319,000	0,0089716
320,000	0,0090471
321,000	0,0091615
322,000	0,0091516
323,000	0,009134
324,000	0,0090695
325,000	0,0088675
326,000	0,0085761
327,000	0,0084059
328,000	0,0082806
329,000	0,0081602
330,000	0,0080379
331,000	0,0079087
332,000	0,0078095
333,000	0,0077586
334,000	0,0074998
335,000	0,0073155
336,000	0,0071445
337,000	0,0070681
338,000	0,0069228
339,000	0,0067372
340,000	0,0067311
341,000	0,0057356
342,000	0,0057179
343,000	0,0057281
344,000	0,0057228
345,000	0,0056865
346,000	0,005657
347,000	0,0054969
348,000	0,005306
349,000	0,0051274
350,000	0,0050045
351,000	0,0048168
352,000	0,004685
353,000	0,0046055
354,000	0,004463
355,000	0,0043771
356,000	0,0042837
357,000	0,0042237
358,000	0,0041324
359,000	0,0039737
360,000	0,0039276
361,000	0,0037723
362,000	0,0036806
363,000	0,00356
364,000	0,003374
365,000	0,003181
366,000	0,0030502
367,000	0,0028913
368,000	0,0027793
369,000	0,0026546
370,000	0,0025827
371,000	0,0024789
372,000	0,0024604
373,000	0,0024354
374,000	0,0024109
375,000	0,0023284
376,000	0,0022598
377,000	0,0022198
378,000	0,0021313
379,000	0,0020673
380,000	0,002034
381,000	0,0019959
382,000	0,0019817
383,000	0,0018754
384,000	0,0017966
385,000	0,0017721
386,000	0,0016956
387,000	0,0015964
388,000	0,0015468
389,000	0,0015272
390,000	0,0015189
391,000	0,0014348
392,000	0,0013623
393,000	0,0013434
394,000	0,0013058
395,000	0,0012644
396,000	0,0011814
397,000	0,001154
398,000	0,0011001
399,000	0,0010736
400,000	0,0010332
401,000	0,0010049
402,000	0,00097396
403,000	0,00096228
404,000	0,00092538
405,000	0,00088466
406,000	0,00081621
407,000	0,00077682
408,000	0,00074525
409,000	0,00066715
410,000	0,00061753
411,000	0,00057111
412,000	0,00054244
413,000	0,00051258
414,000	0,00047827
415,000	0,00038198
416,000	0,00039569
417,000	0,0003727
418,000	0,00035594
419,000	0,00035932
420,000	0,00032632
421,000	0,00058188
422,000	0,00056215
423,000	0,00055047
424,000	0,00059618
425,000	0,00059809
426,000	0,0005974
427,000	0,00058029
428,000	0,00057677
429,000	0,00056691
430,000	0,00057085
431,000	0,00055872
432,000	0,00053841
433,000	0,00049788
434,000	0,0005201
435,000	0,00048006
436,000	0,00048106
437,000	0,00046611
438,000	0,00045399
439,000	0,00049358
440,000	0,00050667
441,000	0,00053977
442,000	0,00054588
443,000	0,00054365
444,000	0,00055431
445,000	0,00057319
446,000	0,00057241
447,000	0,00052539
448,000	0,00051388
449,000	0,0004805
450,000	0,00049952
451,000	0,00049291
452,000	0,00048246
453,000	0,00049838
454,000	0,00052571
455,000	0,00054242
456,000	0,00053285
457,000	0,00053799
458,000	0,00054528
459,000	0,0005522
460,000	0,00056755
461,000	0,00055061
462,000	0,0005489
463,000	0,00053784
464,000	0,00052471
465,000	0,00049569
466,000	0,00047985
467,000	0,00051505
468,000	0,00050933
469,000	0,00052585
470,000	0,00050842
471,000	0,00050712
472,000	0,00052141
473,000	0,00051053
474,000	0,00050412
475,000	0,00047599
476,000	0,00047109
477,000	0,00045654
478,000	0,00045484
479,000	0,00044118
480,000	0,00044298
481,000	0,00041331
482,000	0,00041856
483,000	0,00042591
484,000	0,00040757
485,000	0,00037586
486,000	0,00035738
487,000	0,00034096
488,000	0,00031251
489,000	0,00030599
490,000	0,00031932
491,000	0,00032865
492,000	0,00034691
493,000	0,0003468
494,000	0,00034888
495,000	0,00033623
496,000	0,0003246
497,000	0,00033758
498,000	0,00029149
499,000	0,00028142
500,000	0,00029009
501,000	0,00029864
502,000	0,00026044
503,000	0,00023868
504,000	0,00027364
505,000	0,00028061
506,000	0,00027151
507,000	0,00023989
508,000	0,00021787
509,000	0,00018452
510,000	0,00016547
511,000	0,00012779
512,000	0,00013391
513,000	0,00011496
514,000	0,00012339
515,000	0,00013889
516,000	0,00011016
517,000	0,00012539
518,000	9,9734E-5
519,000	0,00010542
520,000	7,2814E-5
521,000	-0,00023078
522,000	-0,00023071
523,000	-0,00023713
524,000	-0,00024281
525,000	-0,00026042
526,000	-0,00026286
527,000	-0,00027845
528,000	-0,00030492
529,000	-0,00031719
530,000	-0,00033572
531,000	-0,00036253
532,000	-0,0003971
533,000	-0,00038866
534,000	-0,0003902
535,000	-0,00043026
536,000	-0,0004462
537,000	-0,00044267
538,000	-0,00046537
539,000	-0,00049046
540,000	-0,00051426
541,000	-0,00051943
542,000	-0,00052814
543,000	-0,00054318
544,000	-0,00056219
545,000	-0,00055881
546,000	-0,00058419
547,000	-0,00061066
548,000	-0,00061611
549,000	-0,00063706
550,000	-0,00065303
551,000	-0,00066923
552,000	-0,00069342
553,000	-0,00070924
554,000	-0,00072152
555,000	-0,00073002
556,000	-0,00073581
557,000	-0,00075193
558,000	-0,00076961
559,000	-0,00081061
560,000	-0,00080185
561,000	-0,00080502
562,000	-0,00083008
563,000	-0,00082575
564,000	-0,00081641
565,000	-0,00082649
566,000	-0,00084845
567,000	-0,0008789
568,000	-0,00088349
569,000	-0,00090263
570,000	-0,00092749
571,000	-0,00094613
572,000	-0,00093554
573,000	-0,00094826
574,000	-0,00097457
575,000	-0,0009473
576,000	-0,00096438
577,000	-0,00095152
578,000	-0,00095327
579,000	-0,00099403
580,000	-0,0010116
581,000	-0,0010294
582,000	-0,0010439
583,000	-0,0010617
584,000	-0,0010775
585,000	-0,0010767
586,000	-0,0010895
587,000	-0,0010609
588,000	-0,0010878
589,000	-0,0010795
590,000	-0,0011032
591,000	-0,0011097
592,000	-0,0011315
593,000	-0,0011271
594,000	-0,0011421
595,000	-0,0011365
596,000	-0,00116
597,000	-0,0011749
598,000	-0,0011665
599,000	-0,0011914
600,000	-0,0012216
601,000	-0,0013098
602,000	-0,0013028
603,000	-0,0012874
604,000	-0,001275
605,000	-0,0013202
606,000	-0,0013601
607,000	-0,0013753
608,000	-0,0013597
609,000	-0,0013456
610,000	-0,0013627
611,000	-0,0013402
612,000	-0,0013194
613,000	-0,0012935
614,000	-0,0013166
615,000	-0,0012934
616,000	-0,0012958
617,000	-0,0012795
618,000	-0,0012775
619,000	-0,0012935
620,000	-0,0012879
621,000	-0,0012981
622,000	-0,0013139
623,000	-0,0013438
624,000	-0,001353
625,000	-0,0013702
626,000	-0,0013754
627,000	-0,0013797
628,000	-0,0014061
629,000	-0,001397
630,000	-0,0013674
631,000	-0,0013697
632,000	-0,0013394
633,000	-0,0013576
634,000	-0,0013185
635,000	-0,0013078
636,000	-0,001311
637,000	-0,0013108
638,000	-0,0012969
639,000	-0,0012921
640,000	-0,0013175
641,000	-0,0012961
642,000	-0,0013125
643,000	-0,0012953
644,000	-0,0012714
645,000	-0,0012534
646,000	-0,0012296
647,000	-0,0012343
648,000	-0,0012246
649,000	-0,001191
650,000	-0,0011782
651,000	-0,0012392
652,000	-0,0012438
653,000	-0,0012317
654,000	-0,0012391
655,000	-0,0012389
656,000	-0,0012356
657,000	-0,0011991
658,000	-0,0011689
659,000	-0,0011364
660,000	-0,0011276
661,000	-0,0011299
662,000	-0,00112
663,000	-0,0010987
664,000	-0,0010745
665,000	-0,0010335
666,000	-0,0010394
667,000	-0,0010049
668,000	-0,00098825
669,000	-0,0010042
670,000	-0,0010154
671,000	-0,0010675
672,000	-0,0010506
673,000	-0,001057
674,000	-0,0010723
675,000	-0,001049
676,000	-0,0010156
677,000	-0,0010141
678,000	-0,00098704
679,000	-0,0010122
680,000	-0,0010076
681,000	-0,00099199
682,000	-0,0010078
683,000	-0,0010062
684,000	-0,0010114
685,000	-0,00098966
686,000	-0,00097302
687,000	-0,00098067
688,000	-0,00096
689,000	-0,00093896
690,000	-0,00093108
691,000	-0,00092224
692,000	-0,00089004
693,000	-0,00084585
694,000	-0,00083546
695,000	-0,00080969
696,000	-0,00078373
697,000	-0,00076135
698,000	-0,00076092
699,000	-0,0007387
700,000	-0,00072527
701,000	-0,00071428
702,000	-0,00069664
703,000	-0,00070741
704,000	-0,00069915
705,000	-0,00069904
706,000	-0,00070508
707,000	-0,00073319
708,000	-0,00073559
709,000	-0,00073987
710,000	-0,0007257
711,000	-0,0007507
712,000	-0,00073556
713,000	-0,00072258
714,000	-0,00071844
715,000	-0,00073807
716,000	-0,00072781
717,000	-0,00069634
718,000	-0,00068891
719,000	-0,00072916
720,000	-0,00070482
721,000	-0,00071073
722,000	-0,00070684
723,000	-0,00071023
724,000	-0,00074065
725,000	-0,00076427
726,000	-0,00078315
727,000	-0,00078852
728,000	-0,00078116
729,000	-0,00080024
730,000	-0,00084367
731,000	-0,00080336
732,000	-0,00076159
733,000	-0,00077553
734,000	-0,00079376
735,000	-0,00078093
736,000	-0,00075458
737,000	-0,00077334
738,000	-0,00077471
739,000	-0,0007868
740,000	-0,00081743
741,000	-0,0013796
742,000	-0,0013943
743,000	-0,0013949
744,000	-0,0013595
745,000	-0,0013736
746,000	-0,0013675
747,000	-0,0013734
748,000	-0,0013738
749,000	-0,0013758
750,000	-0,0013471
751,000	-0,0013327
752,000	-0,0013471
753,000	-0,0013801
754,000	-0,0013889
755,000	-0,0013959
756,000	-0,0014113
757,000	-0,0014323
758,000	-0,0014527
759,000	-0,0014257
760,000	-0,0013938
761,000	-0,0014374
762,000	-0,0014435
763,000	-0,001422
764,000	-0,0014045
765,000	-0,0014533
766,000	-0,0015031
767,000	-0,0015402
768,000	-0,0015473
769,000	-0,0015766
770,000	-0,0015708
771,000	-0,0015177
772,000	-0,001554
773,000	-0,0015486
774,000	-0,0015466
775,000	-0,0015474
776,000	-0,0015761
777,000	-0,0015946
778,000	-0,0015813
779,000	-0,0016101
780,000	-0,0016106
781,000	-0,0016199
782,000	-0,0016117
783,000	-0,001641
784,000	-0,0016533
785,000	-0,001661
786,000	-0,0016638
787,000	-0,0016503
788,000	-0,0016548
789,000	-0,0016295
790,000	-0,0016152
791,000	-0,0015662
792,000	-0,0015555
793,000	-0,0015654
794,000	-0,0015788
795,000	-0,001603
796,000	-0,0015987
797,000	-0,0016299
798,000	-0,0016116
799,000	-0,0016338
800,000	-0,0016008
