# Supplementary material for: Optical gap and fundamental gap of oligoynes and carbyne
Source: Nat Commun. 2020 Sep 23;11:4797. doi: 10.1038/s41467-020-18496-4 (PMC7511338; doi:10.1038/s41467-020-18496-4)
Supplement: Supplementary file 3 — Source Data [file 41467_2020_18496_MOESM3_ESM.zip › NCOMMS-20-03672A_Source Data/FigureS2/FigureS2_Glu[4]_Abs_60Deg.csv]

	StS426_60deg-3.jws
Wellenl�nge [nm]	Extinktion
190,000	0,39422
191,000	0,40194
192,000	0,40063
193,000	0,38395
194,000	0,36364
195,000	0,33995
196,000	0,32085
197,000	0,3042
198,000	0,28813
199,000	0,27468
200,000	0,26293
201,000	0,25467
202,000	0,25138
203,000	0,25492
204,000	0,26558
205,000	0,27979
206,000	0,29235
207,000	0,30049
208,000	0,30418
209,000	0,30602
210,000	0,31039
211,000	0,32533
212,000	0,3598
213,000	0,41577
214,000	0,48485
215,000	0,55216
216,000	0,60177
217,000	0,62416
218,000	0,61911
219,000	0,59754
220,000	0,58044
221,000	0,59099
222,000	0,64278
223,000	0,7358
224,000	0,86598
225,000	1,0284
226,000	1,2033
227,000	1,3202
228,000	1,2942
229,000	1,1734
230,000	1,0492
231,000	0,95637
232,000	0,90806
233,000	0,91345
234,000	0,97289
235,000	1,0821
236,000	1,2402
237,000	1,4527
238,000	1,6963
239,000	1,7537
240,000	1,49
241,000	1,1809
242,000	0,92731
243,000	0,72298
244,000	0,55332
245,000	0,41173
246,000	0,30158
247,000	0,22501
248,000	0,17561
249,000	0,14372
250,000	0,12168
251,000	0,10466
252,000	0,090323
253,000	0,077706
254,000	0,066708
255,000	0,057742
256,000	0,051154
257,000	0,04718
258,000	0,045535
259,000	0,045926
260,000	0,04778
261,000	0,050189
262,000	0,052174
263,000	0,053145
264,000	0,052599
265,000	0,050421
266,000	0,046733
267,000	0,042083
268,000	0,03732
269,000	0,033016
270,000	0,029451
271,000	0,02657
272,000	0,024362
273,000	0,022625
274,000	0,021206
275,000	0,020097
276,000	0,019161
277,000	0,018467
278,000	0,01787
279,000	0,017491
280,000	0,017255
281,000	0,017028
282,000	0,016996
283,000	0,016955
284,000	0,016921
285,000	0,016863
286,000	0,016766
287,000	0,016616
288,000	0,016228
289,000	0,015919
290,000	0,015547
291,000	0,015172
292,000	0,014849
293,000	0,01453
294,000	0,014348
295,000	0,014117
296,000	0,013925
297,000	0,013818
298,000	0,013758
299,000	0,013681
300,000	0,013585
301,000	0,013483
302,000	0,013354
303,000	0,013262
304,000	0,012995
305,000	0,012846
306,000	0,012607
307,000	0,012349
308,000	0,012259
309,000	0,011923
310,000	0,011761
311,000	0,011589
312,000	0,011383
313,000	0,01121
314,000	0,011093
315,000	0,011097
316,000	0,011066
317,000	0,011023
318,000	0,011098
319,000	0,011199
320,000	0,011246
321,000	0,011236
322,000	0,011236
323,000	0,011236
324,000	0,011205
325,000	0,010957
326,000	0,010727
327,000	0,01061
328,000	0,010462
329,000	0,010313
330,000	0,010136
331,000	0,010031
332,000	0,010013
333,000	0,0099144
334,000	0,0096952
335,000	0,0095939
336,000	0,0094627
337,000	0,0093843
338,000	0,0092344
339,000	0,0090557
340,000	0,0090146
341,000	0,0078185
342,000	0,0077631
343,000	0,0077092
344,000	0,0076526
345,000	0,0075416
346,000	0,0074786
347,000	0,0072994
348,000	0,0071241
349,000	0,006959
350,000	0,0067679
351,000	0,0066427
352,000	0,0064612
353,000	0,0063434
354,000	0,0061305
355,000	0,0060333
356,000	0,0059181
357,000	0,005862
358,000	0,0057034
359,000	0,0055922
360,000	0,0054702
361,000	0,0053142
362,000	0,0051689
363,000	0,0050431
364,000	0,0048597
365,000	0,0047242
366,000	0,0045027
367,000	0,0043704
368,000	0,0043036
369,000	0,0041271
370,000	0,0040096
371,000	0,0039148
372,000	0,0038409
373,000	0,0038081
374,000	0,0037858
375,000	0,0037167
376,000	0,0036148
377,000	0,0035567
378,000	0,0034803
379,000	0,0034214
380,000	0,0033664
381,000	0,0033152
382,000	0,0032498
383,000	0,0032024
384,000	0,0031636
385,000	0,0030945
386,000	0,0030249
387,000	0,00295
388,000	0,0029193
389,000	0,0028568
390,000	0,0028207
391,000	0,0027243
392,000	0,0026865
393,000	0,0026448
394,000	0,0025701
395,000	0,0025084
396,000	0,0024438
397,000	0,0023797
398,000	0,0023037
399,000	0,0022811
400,000	0,0022665
401,000	0,0022594
402,000	0,0022221
403,000	0,0022302
404,000	0,0022285
405,000	0,0021694
406,000	0,0021174
407,000	0,0020594
408,000	0,0020615
409,000	0,0019855
410,000	0,0019381
411,000	0,0018634
412,000	0,0018799
413,000	0,0018358
414,000	0,0017363
415,000	0,0017047
416,000	0,0017374
417,000	0,0017349
418,000	0,0017276
419,000	0,0016895
420,000	0,0016886
421,000	0,0018253
422,000	0,0017947
423,000	0,0017657
424,000	0,0018128
425,000	0,0017988
426,000	0,0017769
427,000	0,0017302
428,000	0,0017039
429,000	0,0016858
430,000	0,0016818
431,000	0,0016588
432,000	0,0016264
433,000	0,0015621
434,000	0,0015655
435,000	0,0015115
436,000	0,0014857
437,000	0,001432
438,000	0,0013809
439,000	0,0013877
440,000	0,0013835
441,000	0,0014122
442,000	0,0014004
443,000	0,0014054
444,000	0,0014226
445,000	0,0014105
446,000	0,0013805
447,000	0,0013414
448,000	0,001305
449,000	0,0012771
450,000	0,0012428
451,000	0,0012169
452,000	0,0011828
453,000	0,0011588
454,000	0,0011785
455,000	0,0011609
456,000	0,0011393
457,000	0,0011081
458,000	0,0010939
459,000	0,001121
460,000	0,0011382
461,000	0,0010964
462,000	0,0010579
463,000	0,0010635
464,000	0,0010559
465,000	0,0010082
466,000	0,00095845
467,000	0,00097828
468,000	0,00097497
469,000	0,00097842
470,000	0,00094274
471,000	0,00092685
472,000	0,0009207
473,000	0,0009021
474,000	0,00087009
475,000	0,00084784
476,000	0,00082014
477,000	0,00079647
478,000	0,00078622
479,000	0,00077644
480,000	0,00076337
481,000	0,000752
482,000	0,00075857
483,000	0,00076894
484,000	0,00075688
485,000	0,00071371
486,000	0,00069107
487,000	0,00067779
488,000	0,00063139
489,000	0,00060178
490,000	0,00060186
491,000	0,00058389
492,000	0,00058266
493,000	0,00056991
494,000	0,00058255
495,000	0,00058649
496,000	0,0005664
497,000	0,00059488
498,000	0,00054196
499,000	0,00053162
500,000	0,00051875
501,000	0,000494
502,000	0,00047978
503,000	0,00045332
504,000	0,00047447
505,000	0,0004773
506,000	0,00044606
507,000	0,00043024
508,000	0,00040558
509,000	0,00039519
510,000	0,00035977
511,000	0,00034718
512,000	0,00037131
513,000	0,00035367
514,000	0,00037384
515,000	0,00035344
516,000	0,00030386
517,000	0,00032389
518,000	0,00030086
519,000	0,00029856
520,000	0,00027087
521,000	0,00014302
522,000	0,00014397
523,000	0,00013567
524,000	0,00012174
525,000	0,00012203
526,000	0,00011835
527,000	0,00012399
528,000	9,8346E-5
529,000	9,8922E-5
530,000	9,473E-5
531,000	6,4226E-5
532,000	4,5892E-5
533,000	5,3268E-5
534,000	6,0638E-5
535,000	4,4682E-5
536,000	2,5954E-5
537,000	3,6082E-5
538,000	2,1193E-5
539,000	7,0689E-6
540,000	-1,5553E-6
541,000	5,7078E-6
542,000	5,523E-6
543,000	6,6779E-6
544,000	-9,1445E-6
545,000	-2,8554E-5
546,000	-5,6234E-5
547,000	-0,00010171
548,000	-0,00011662
549,000	-0,00016921
550,000	-0,00019967
551,000	-0,00023509
552,000	-0,0002737
553,000	-0,0002833
554,000	-0,00029319
555,000	-0,0002992
556,000	-0,00030558
557,000	-0,00030945
558,000	-0,00029641
559,000	-0,00031503
560,000	-0,00033509
561,000	-0,00032431
562,000	-0,00031011
563,000	-0,00031496
564,000	-0,00031909
565,000	-0,00033363
566,000	-0,00032139
567,000	-0,00034171
568,000	-0,00036111
569,000	-0,00037981
570,000	-0,00039312
571,000	-0,00041386
572,000	-0,00042666
573,000	-0,00045955
574,000	-0,00050439
575,000	-0,00049408
576,000	-0,00052085
577,000	-0,00052074
578,000	-0,00052623
579,000	-0,00053776
580,000	-0,00055288
581,000	-0,00057793
582,000	-0,00056821
583,000	-0,00054602
584,000	-0,00054943
585,000	-0,00054664
586,000	-0,00054336
587,000	-0,00053813
588,000	-0,00054646
589,000	-0,00052024
590,000	-0,00056424
591,000	-0,00056027
592,000	-0,00056636
593,000	-0,0005525
594,000	-0,00057399
595,000	-0,00058462
596,000	-0,00060837
597,000	-0,00062257
598,000	-0,00061667
599,000	-0,00065424
600,000	-0,0006636
601,000	-0,00041413
602,000	-0,00041725
603,000	-0,000396
604,000	-0,0003942
605,000	-0,00044493
606,000	-0,00049081
607,000	-0,00051047
608,000	-0,00051851
609,000	-0,00053746
610,000	-0,00057273
611,000	-0,00057723
612,000	-0,00057778
613,000	-0,00060145
614,000	-0,00062907
615,000	-0,00062753
616,000	-0,00064224
617,000	-0,00066398
618,000	-0,00067631
619,000	-0,00069078
620,000	-0,00071481
621,000	-0,00075268
622,000	-0,00077272
623,000	-0,00079397
624,000	-0,00079127
625,000	-0,00081128
626,000	-0,00080586
627,000	-0,0008024
628,000	-0,00082323
629,000	-0,00084104
630,000	-0,00083185
631,000	-0,00084387
632,000	-0,0008605
633,000	-0,00087386
634,000	-0,00087067
635,000	-0,00085623
636,000	-0,00084122
637,000	-0,00084433
638,000	-0,00084154
639,000	-0,00084967
640,000	-0,00087334
641,000	-0,00089326
642,000	-0,00090922
643,000	-0,00090013
644,000	-0,00088313
645,000	-0,00087879
646,000	-0,00083974
647,000	-0,00084134
648,000	-0,00083583
649,000	-0,00082468
650,000	-0,00081739
651,000	-0,00084887
652,000	-0,0008551
653,000	-0,00084822
654,000	-0,00083957
655,000	-0,00084826
656,000	-0,00083664
657,000	-0,00082953
658,000	-0,00084527
659,000	-0,00081831
660,000	-0,00077826
661,000	-0,0007895
662,000	-0,0007914
663,000	-0,00075968
664,000	-0,00073843
665,000	-0,00070889
666,000	-0,00074969
667,000	-0,00077195
668,000	-0,0007996
669,000	-0,00082282
670,000	-0,00086005
671,000	-0,00089821
672,000	-0,00089404
673,000	-0,0008742
674,000	-0,00082928
675,000	-0,00077655
676,000	-0,00072185
677,000	-0,00071569
678,000	-0,00069958
679,000	-0,00071392
680,000	-0,00071084
681,000	-0,00071993
682,000	-0,00075088
683,000	-0,00072668
684,000	-0,00071938
685,000	-0,00070932
686,000	-0,00073133
687,000	-0,00076432
688,000	-0,00076351
689,000	-0,00076558
690,000	-0,00076061
691,000	-0,00075822
692,000	-0,00072748
693,000	-0,00066373
694,000	-0,00060737
695,000	-0,00057418
696,000	-0,00051717
697,000	-0,00048993
698,000	-0,00046297
699,000	-0,00044907
700,000	-0,00043627
701,000	-0,00041201
702,000	-0,00040435
703,000	-0,00040824
704,000	-0,00040422
705,000	-0,00039248
706,000	-0,00039045
707,000	-0,00043881
708,000	-0,00045531
709,000	-0,00045822
710,000	-0,000442
711,000	-0,00048457
712,000	-0,00048716
713,000	-0,00047702
714,000	-0,00044451
715,000	-0,00047289
716,000	-0,00046073
717,000	-0,00046854
718,000	-0,00045527
719,000	-0,00047311
720,000	-0,00048112
721,000	-0,00048237
722,000	-0,00048083
723,000	-0,00051315
724,000	-0,00049076
725,000	-0,00050416
726,000	-0,00049373
727,000	-0,00053969
728,000	-0,0005142
729,000	-0,000504
730,000	-0,00048988
731,000	-0,00048286
732,000	-0,00046691
733,000	-0,00046656
734,000	-0,00043331
735,000	-0,00043696
736,000	-0,00045196
737,000	-0,00045024
738,000	-0,00045279
739,000	-0,00045547
740,000	-0,00049512
741,000	-0,0008087
742,000	-0,00079863
743,000	-0,00081004
744,000	-0,00081704
745,000	-0,00083224
746,000	-0,00086306
747,000	-0,00086603
748,000	-0,00091172
749,000	-0,00093395
750,000	-0,00093872
751,000	-0,00092067
752,000	-0,00092925
753,000	-0,0009506
754,000	-0,00096992
755,000	-0,00099826
756,000	-0,0010347
757,000	-0,000988
758,000	-0,0010476
759,000	-0,0010173
760,000	-0,001016
761,000	-0,0010083
762,000	-0,00099667
763,000	-0,0010243
764,000	-0,00099665
765,000	-0,0010466
766,000	-0,0010736
767,000	-0,0010946
768,000	-0,0011083
769,000	-0,0010981
770,000	-0,0011422
771,000	-0,0011251
772,000	-0,0011646
773,000	-0,0011747
774,000	-0,0012052
775,000	-0,0012401
776,000	-0,0012085
777,000	-0,0011929
778,000	-0,0011723
779,000	-0,0011907
780,000	-0,0012056
781,000	-0,0011717
782,000	-0,0011827
783,000	-0,0011904
784,000	-0,0011535
785,000	-0,0012093
786,000	-0,0012134
787,000	-0,0012061
788,000	-0,0012382
789,000	-0,0012951
790,000	-0,0013529
791,000	-0,0013216
792,000	-0,0013219
793,000	-0,0013397
794,000	-0,0013331
795,000	-0,0013289
796,000	-0,0013041
797,000	-0,0013162
798,000	-0,0012996
799,000	-0,0012845
800,000	-0,0012748
