# Supplementary material for: Optical gap and fundamental gap of oligoynes and carbyne
Source: Nat Commun. 2020 Sep 23;11:4797. doi: 10.1038/s41467-020-18496-4 (PMC7511338; doi:10.1038/s41467-020-18496-4)
Supplement: Supplementary file 3 — Source Data [file 41467_2020_18496_MOESM3_ESM.zip › NCOMMS-20-03672A_Source Data/FigureS2/FigureS2_Glu[4]_Abs_25Deg.csv]

	StS426_25deg-2.jws
Wellenl�nge [nm]	Extinktion
190,000	0,40304
191,000	0,40434
192,000	0,39265
193,000	0,36776
194,000	0,34411
195,000	0,31889
196,000	0,29951
197,000	0,28386
198,000	0,26882
199,000	0,25614
200,000	0,24445
201,000	0,23548
202,000	0,23054
203,000	0,23214
204,000	0,24196
205,000	0,25765
206,000	0,27298
207,000	0,28317
208,000	0,28738
209,000	0,28782
210,000	0,28829
211,000	0,29585
212,000	0,3217
213,000	0,37316
214,000	0,44581
215,000	0,52437
216,000	0,58941
217,000	0,62587
218,000	0,62932
219,000	0,60661
220,000	0,57563
221,000	0,56269
222,000	0,59059
223,000	0,66575
224,000	0,78324
225,000	0,93824
226,000	1,1231
227,000	1,2947
228,000	1,3439
229,000	1,2392
230,000	1,0917
231,000	0,96626
232,000	0,88161
233,000	0,85256
234,000	0,88354
235,000	0,9673
236,000	1,0988
237,000	1,2846
238,000	1,5391
239,000	1,7695
240,000	1,6292
241,000	1,2897
242,000	1,0021
243,000	0,777
244,000	0,59392
245,000	0,4398
246,000	0,31609
247,000	0,22915
248,000	0,17447
249,000	0,14068
250,000	0,11817
251,000	0,10125
252,000	0,086973
253,000	0,074154
254,000	0,062671
255,000	0,052951
256,000	0,045513
257,000	0,040638
258,000	0,038257
259,000	0,03811
260,000	0,039814
261,000	0,04265
262,000	0,045736
263,000	0,048099
264,000	0,04918
265,000	0,048486
266,000	0,045927
267,000	0,041759
268,000	0,036654
269,000	0,031655
270,000	0,027266
271,000	0,023727
272,000	0,02099
273,000	0,018901
274,000	0,017333
275,000	0,016053
276,000	0,015057
277,000	0,014274
278,000	0,01366
279,000	0,013303
280,000	0,013051
281,000	0,01283
282,000	0,012772
283,000	0,012776
284,000	0,012869
285,000	0,012888
286,000	0,01287
287,000	0,012877
288,000	0,012601
289,000	0,01232
290,000	0,01199
291,000	0,011627
292,000	0,011244
293,000	0,010916
294,000	0,010703
295,000	0,010523
296,000	0,010333
297,000	0,010252
298,000	0,010247
299,000	0,010204
300,000	0,010141
301,000	0,010054
302,000	0,0098638
303,000	0,0098251
304,000	0,0095944
305,000	0,009449
306,000	0,0092598
307,000	0,0090597
308,000	0,0089567
309,000	0,008773
310,000	0,0086119
311,000	0,0084277
312,000	0,0082647
313,000	0,0081564
314,000	0,0081122
315,000	0,0081093
316,000	0,0080925
317,000	0,0080799
318,000	0,0082496
319,000	0,0084029
320,000	0,0085166
321,000	0,008615
322,000	0,008632
323,000	0,0086718
324,000	0,0085373
325,000	0,0083858
326,000	0,0081057
327,000	0,0079575
328,000	0,007844
329,000	0,0076748
330,000	0,0075188
331,000	0,0073414
332,000	0,0072341
333,000	0,0071627
334,000	0,0069434
335,000	0,0068031
336,000	0,0065892
337,000	0,0065068
338,000	0,0063973
339,000	0,0061526
340,000	0,0061371
341,000	0,0057654
342,000	0,0057679
343,000	0,0057902
344,000	0,005733
345,000	0,0057145
346,000	0,0056827
347,000	0,0055359
348,000	0,0053028
349,000	0,0051591
350,000	0,0050078
351,000	0,0048796
352,000	0,0047203
353,000	0,0046008
354,000	0,0044756
355,000	0,0043581
356,000	0,0042822
357,000	0,0042287
358,000	0,0041293
359,000	0,0039928
360,000	0,0039058
361,000	0,0037915
362,000	0,0037321
363,000	0,0035908
364,000	0,0034389
365,000	0,0032209
366,000	0,003006
367,000	0,0029347
368,000	0,0028192
369,000	0,0026476
370,000	0,0025871
371,000	0,0024452
372,000	0,0024216
373,000	0,0023741
374,000	0,0023617
375,000	0,0023289
376,000	0,0022869
377,000	0,0022237
378,000	0,0021373
379,000	0,0020767
380,000	0,0020709
381,000	0,0020084
382,000	0,0019602
383,000	0,0019185
384,000	0,0019057
385,000	0,0018988
386,000	0,0018193
387,000	0,0017309
388,000	0,0016898
389,000	0,0016269
390,000	0,0015892
391,000	0,0014713
392,000	0,0014488
393,000	0,0014292
394,000	0,0013732
395,000	0,001378
396,000	0,001297
397,000	0,0012624
398,000	0,0012651
399,000	0,0012416
400,000	0,0012041
401,000	0,0011675
402,000	0,0011318
403,000	0,0011528
404,000	0,0010964
405,000	0,0010875
406,000	0,0010648
407,000	0,0010427
408,000	0,0010636
409,000	0,00098144
410,000	0,00092855
411,000	0,00088225
412,000	0,00087848
413,000	0,00082641
414,000	0,00074527
415,000	0,00070789
416,000	0,00074296
417,000	0,00071033
418,000	0,00070814
419,000	0,00072061
420,000	0,00071285
421,000	0,00097057
422,000	0,00094801
423,000	0,00092999
424,000	0,00093993
425,000	0,00091284
426,000	0,00092167
427,000	0,00088993
428,000	0,00088339
429,000	0,00084666
430,000	0,00082105
431,000	0,000825
432,000	0,00078523
433,000	0,000724
434,000	0,00072416
435,000	0,00068619
436,000	0,00069666
437,000	0,00063759
438,000	0,00058861
439,000	0,00060014
440,000	0,00059442
441,000	0,000633
442,000	0,00064329
443,000	0,00066135
444,000	0,00067132
445,000	0,00068915
446,000	0,00069261
447,000	0,00067479
448,000	0,00066317
449,000	0,00065829
450,000	0,00065707
451,000	0,00065547
452,000	0,00062296
453,000	0,00062371
454,000	0,00060526
455,000	0,00057788
456,000	0,00057373
457,000	0,00053338
458,000	0,00050903
459,000	0,00048521
460,000	0,00047641
461,000	0,00045043
462,000	0,00041141
463,000	0,00039457
464,000	0,00039402
465,000	0,00037341
466,000	0,00033106
467,000	0,00035754
468,000	0,00036757
469,000	0,00036069
470,000	0,00034609
471,000	0,00033941
472,000	0,00034651
473,000	0,00032624
474,000	0,00031594
475,000	0,00030308
476,000	0,00030251
477,000	0,00026597
478,000	0,00027904
479,000	0,00025932
480,000	0,00023955
481,000	0,00021639
482,000	0,00020038
483,000	0,00020708
484,000	0,00020385
485,000	0,00017334
486,000	0,00016142
487,000	0,00014763
488,000	0,00012695
489,000	9,8346E-5
490,000	0,00010238
491,000	9,0436E-5
492,000	8,022E-5
493,000	8,9145E-5
494,000	8,4592E-5
495,000	0,00010288
496,000	6,9646E-5
497,000	7,5681E-5
498,000	6,0885E-5
499,000	3,3027E-5
500,000	1,3726E-5
501,000	5,2041E-7
502,000	-3,6219E-5
503,000	-4,8706E-5
504,000	-5,6042E-5
505,000	-8,0893E-5
506,000	-0,0001099
507,000	-0,00013052
508,000	-0,0001299
509,000	-0,00017334
510,000	-0,00019161
511,000	-0,00020638
512,000	-0,00017637
513,000	-0,00019971
514,000	-0,00021258
515,000	-0,00023256
516,000	-0,00025037
517,000	-0,00024609
518,000	-0,00029219
519,000	-0,00030163
520,000	-0,00030784
521,000	-0,00066279
522,000	-0,00068719
523,000	-0,00067415
524,000	-0,00070553
525,000	-0,00071269
526,000	-0,0007126
527,000	-0,0007067
528,000	-0,0007181
529,000	-0,00074378
530,000	-0,00076375
531,000	-0,00080789
532,000	-0,00084034
533,000	-0,00085572
534,000	-0,00085478
535,000	-0,00087536
536,000	-0,00087919
537,000	-0,00085808
538,000	-0,00087711
539,000	-0,00088529
540,000	-0,00087579
541,000	-0,00087587
542,000	-0,00089657
543,000	-0,00090953
544,000	-0,00090201
545,000	-0,00090339
546,000	-0,00092289
547,000	-0,00095371
548,000	-0,0009491
549,000	-0,00094425
550,000	-0,00097708
551,000	-0,00098602
552,000	-0,0010074
553,000	-0,00099841
554,000	-0,001002
555,000	-0,00097564
556,000	-0,00098692
557,000	-0,00097818
558,000	-0,000972
559,000	-0,00099825
560,000	-0,0010144
561,000	-0,0010013
562,000	-0,0010127
563,000	-0,0010118
564,000	-0,0010216
565,000	-0,0010359
566,000	-0,0010106
567,000	-0,0010262
568,000	-0,0010469
569,000	-0,0010375
570,000	-0,0010436
571,000	-0,0010401
572,000	-0,0010277
573,000	-0,0010288
574,000	-0,0010127
575,000	-0,00099984
576,000	-0,00099837
577,000	-0,001014
578,000	-0,0010076
579,000	-0,0010397
580,000	-0,0010799
581,000	-0,0011022
582,000	-0,0011008
583,000	-0,0010985
584,000	-0,0010986
585,000	-0,0010913
586,000	-0,0010891
587,000	-0,0010707
588,000	-0,0010823
589,000	-0,0010893
590,000	-0,0011082
591,000	-0,0010977
592,000	-0,0011005
593,000	-0,0010641
594,000	-0,0010743
595,000	-0,0010526
596,000	-0,0010851
597,000	-0,0010833
598,000	-0,0010718
599,000	-0,0011192
600,000	-0,0011092
601,000	-0,00091125
602,000	-0,00087324
603,000	-0,00087047
604,000	-0,00084364
605,000	-0,00084582
606,000	-0,00085965
607,000	-0,00081067
608,000	-0,00079699
609,000	-0,00079275
610,000	-0,00076997
611,000	-0,0007765
612,000	-0,00074832
613,000	-0,00075544
614,000	-0,0007538
615,000	-0,00073074
616,000	-0,00072506
617,000	-0,00071253
618,000	-0,00067486
619,000	-0,00066795
620,000	-0,00064344
621,000	-0,00064952
622,000	-0,00063277
623,000	-0,00063563
624,000	-0,00063466
625,000	-0,00065029
626,000	-0,00064205
627,000	-0,00064222
628,000	-0,00065235
629,000	-0,00066896
630,000	-0,00065338
631,000	-0,00064618
632,000	-0,00063625
633,000	-0,00060701
634,000	-0,00059059
635,000	-0,00056838
636,000	-0,00054604
637,000	-0,00051988
638,000	-0,00051707
639,000	-0,0005463
640,000	-0,00055666
641,000	-0,00055602
642,000	-0,00059502
643,000	-0,00059119
644,000	-0,00054777
645,000	-0,00053112
646,000	-0,0004854
647,000	-0,00044936
648,000	-0,00040741
649,000	-0,0003688
650,000	-0,00037539
651,000	-0,00038283
652,000	-0,00036477
653,000	-0,00037101
654,000	-0,00037853
655,000	-0,00038878
656,000	-0,000364
657,000	-0,00035536
658,000	-0,00036415
659,000	-0,00036208
660,000	-0,00034381
661,000	-0,00034756
662,000	-0,0003293
663,000	-0,00032254
664,000	-0,00028531
665,000	-0,00025015
666,000	-0,00026937
667,000	-0,00026116
668,000	-0,00025359
669,000	-0,00027027
670,000	-0,00027133
671,000	-0,00031096
672,000	-0,00028122
673,000	-0,00026726
674,000	-0,00023967
675,000	-0,00020763
676,000	-0,00017752
677,000	-0,00017947
678,000	-0,00017281
679,000	-0,00018328
680,000	-0,00018663
681,000	-0,00016453
682,000	-0,00015564
683,000	-0,00016186
684,000	-0,00013608
685,000	-0,00011589
686,000	-0,00011608
687,000	-0,00013775
688,000	-0,00012085
689,000	-0,00011791
690,000	-0,00010027
691,000	-9,9298E-5
692,000	-0,00011388
693,000	-0,00010409
694,000	-9,3175E-5
695,000	-9,9836E-5
696,000	-9,9448E-5
697,000	-0,0001266
698,000	-0,00015042
699,000	-0,00015778
700,000	-0,0001699
701,000	-0,00017435
702,000	-0,00016703
703,000	-0,00019593
704,000	-0,00018522
705,000	-0,00017431
706,000	-0,00016213
707,000	-0,0001826
708,000	-0,0001918
709,000	-0,00017213
710,000	-0,00016495
711,000	-0,00018622
712,000	-0,00018191
713,000	-0,00017921
714,000	-0,00016533
715,000	-0,00018722
716,000	-0,00018536
717,000	-0,00017155
718,000	-0,00014032
719,000	-0,00013443
720,000	-0,00011854
721,000	-0,00010278
722,000	-0,00010746
723,000	-0,00012815
724,000	-0,00015025
725,000	-0,00018872
726,000	-0,00020575
727,000	-0,00023853
728,000	-0,00022716
729,000	-0,00023064
730,000	-0,0002151
731,000	-0,00016483
732,000	-0,00012819
733,000	-0,00012457
734,000	-0,00011898
735,000	-0,00012532
736,000	-0,00012651
737,000	-0,00014362
738,000	-0,00018878
739,000	-0,0001795
740,000	-0,00022208
741,000	-0,00060493
742,000	-0,00060468
743,000	-0,00062622
744,000	-0,00058816
745,000	-0,00059775
746,000	-0,00057452
747,000	-0,00056586
748,000	-0,00057533
749,000	-0,00054481
750,000	-0,00056289
751,000	-0,0005172
752,000	-0,00054925
753,000	-0,00057771
754,000	-0,00061204
755,000	-0,00066436
756,000	-0,00069956
757,000	-0,00066489
758,000	-0,00071816
759,000	-0,00071096
760,000	-0,00069981
761,000	-0,00068071
762,000	-0,00067748
763,000	-0,00069175
764,000	-0,00070051
765,000	-0,00072337
766,000	-0,00075814
767,000	-0,00076719
768,000	-0,00074169
769,000	-0,00079209
770,000	-0,00079748
771,000	-0,00073513
772,000	-0,00075447
773,000	-0,00076764
774,000	-0,00079806
775,000	-0,00081732
776,000	-0,00079202
777,000	-0,00082304
778,000	-0,00080947
779,000	-0,00081712
780,000	-0,00086153
781,000	-0,00084587
782,000	-0,00087419
783,000	-0,00091927
784,000	-0,00090492
785,000	-0,0009526
786,000	-0,00094991
787,000	-0,00091161
788,000	-0,00090665
789,000	-0,0008985
790,000	-0,00090751
791,000	-0,00088182
792,000	-0,00088198
793,000	-0,00087986
794,000	-0,00092372
795,000	-0,00093199
796,000	-0,00094529
797,000	-0,00095689
798,000	-0,00095472
799,000	-0,00094658
800,000	-0,00093663
