# Supplementary material for: Optical gap and fundamental gap of oligoynes and carbyne
Source: Nat Commun. 2020 Sep 23;11:4797. doi: 10.1038/s41467-020-18496-4 (PMC7511338; doi:10.1038/s41467-020-18496-4)
Supplement: Supplementary file 3 — Source Data [file 41467_2020_18496_MOESM3_ESM.zip › NCOMMS-20-03672A_Source Data/FigureS2/FigureS2_Glu[4]_Abs_70Deg.csv]

	StS426_70deg-2.jws
Wellenl�nge [nm]	Extinktion
190,000	0,40391
191,000	0,41014
192,000	0,41036
193,000	0,39609
194,000	0,37683
195,000	0,35448
196,000	0,33597
197,000	0,31949
198,000	0,30363
199,000	0,29042
200,000	0,27908
201,000	0,27124
202,000	0,26867
203,000	0,27316
204,000	0,28442
205,000	0,29886
206,000	0,31129
207,000	0,31949
208,000	0,32362
209,000	0,32625
210,000	0,3324
211,000	0,35023
212,000	0,38786
213,000	0,44594
214,000	0,51544
215,000	0,58142
216,000	0,62857
217,000	0,64775
218,000	0,64044
219,000	0,61919
220,000	0,60628
221,000	0,62361
222,000	0,68165
223,000	0,77997
224,000	0,9154
225,000	1,0831
226,000	1,2588
227,000	1,3623
228,000	1,3169
229,000	1,1915
230,000	1,0725
231,000	0,98855
232,000	0,95048
233,000	0,96485
234,000	1,032
235,000	1,1495
236,000	1,318
237,000	1,5417
238,000	1,7771
239,000	1,7752
240,000	1,4828
241,000	1,1751
242,000	0,9252
243,000	0,72328
244,000	0,55549
245,000	0,41582
246,000	0,30739
247,000	0,23166
248,000	0,18208
249,000	0,14966
250,000	0,12696
251,000	0,10933
252,000	0,094474
253,000	0,081473
254,000	0,070359
255,000	0,061397
256,000	0,054868
257,000	0,051005
258,000	0,049528
259,000	0,050036
260,000	0,051808
261,000	0,054003
262,000	0,055649
263,000	0,056024
264,000	0,05491
265,000	0,052141
266,000	0,048038
267,000	0,04315
268,000	0,038184
269,000	0,033897
270,000	0,030404
271,000	0,027697
272,000	0,025598
273,000	0,023897
274,000	0,022645
275,000	0,021579
276,000	0,020756
277,000	0,020092
278,000	0,019491
279,000	0,019113
280,000	0,018846
281,000	0,018596
282,000	0,018396
283,000	0,018254
284,000	0,018228
285,000	0,018019
286,000	0,017799
287,000	0,017513
288,000	0,017109
289,000	0,016747
290,000	0,016262
291,000	0,015852
292,000	0,015478
293,000	0,015249
294,000	0,015113
295,000	0,014936
296,000	0,014844
297,000	0,014913
298,000	0,014949
299,000	0,014951
300,000	0,014923
301,000	0,014904
302,000	0,014831
303,000	0,01471
304,000	0,014479
305,000	0,014294
306,000	0,013996
307,000	0,013657
308,000	0,013456
309,000	0,013143
310,000	0,012863
311,000	0,012625
312,000	0,012417
313,000	0,012269
314,000	0,012142
315,000	0,012042
316,000	0,012007
317,000	0,011965
318,000	0,012031
319,000	0,012204
320,000	0,012334
321,000	0,012463
322,000	0,012482
323,000	0,012547
324,000	0,012488
325,000	0,012363
326,000	0,012129
327,000	0,011995
328,000	0,011899
329,000	0,011768
330,000	0,01162
331,000	0,011494
332,000	0,011411
333,000	0,011248
334,000	0,010942
335,000	0,010705
336,000	0,010452
337,000	0,010284
338,000	0,010071
339,000	0,009845
340,000	0,0098216
341,000	0,0088482
342,000	0,0088457
343,000	0,0088359
344,000	0,00883
345,000	0,0087586
346,000	0,0087052
347,000	0,0085604
348,000	0,0083708
349,000	0,0081851
350,000	0,0080098
351,000	0,0077943
352,000	0,0076174
353,000	0,0074826
354,000	0,0072828
355,000	0,0071244
356,000	0,0070022
357,000	0,006939
358,000	0,0068156
359,000	0,0066768
360,000	0,0065805
361,000	0,0064014
362,000	0,0062965
363,000	0,0061851
364,000	0,0060528
365,000	0,0058685
366,000	0,0056646
367,000	0,005582
368,000	0,0054884
369,000	0,0052745
370,000	0,0052023
371,000	0,0050765
372,000	0,0049905
373,000	0,00495
374,000	0,0049352
375,000	0,0048499
376,000	0,0047269
377,000	0,0046573
378,000	0,0045892
379,000	0,0045199
380,000	0,0044824
381,000	0,0044326
382,000	0,0044011
383,000	0,0043202
384,000	0,0042519
385,000	0,0042197
386,000	0,0041638
387,000	0,0041111
388,000	0,0040602
389,000	0,0040358
390,000	0,004021
391,000	0,003957
392,000	0,0039053
393,000	0,0037874
394,000	0,0036957
395,000	0,0035764
396,000	0,0034695
397,000	0,0033497
398,000	0,003241
399,000	0,0031737
400,000	0,0031412
401,000	0,0031039
402,000	0,0030652
403,000	0,0030597
404,000	0,0030241
405,000	0,0029878
406,000	0,0029333
407,000	0,0029267
408,000	0,0029282
409,000	0,0028466
410,000	0,0028471
411,000	0,002779
412,000	0,0028335
413,000	0,0027603
414,000	0,002646
415,000	0,0025864
416,000	0,0025551
417,000	0,0024662
418,000	0,0023942
419,000	0,0022973
420,000	0,0022682
421,000	0,0024826
422,000	0,0024191
423,000	0,0023753
424,000	0,0023766
425,000	0,0023991
426,000	0,002383
427,000	0,0023735
428,000	0,0023844
429,000	0,002356
430,000	0,0023615
431,000	0,0023243
432,000	0,0022736
433,000	0,002248
434,000	0,0022
435,000	0,0021277
436,000	0,0021335
437,000	0,0020573
438,000	0,001993
439,000	0,0019409
440,000	0,0018688
441,000	0,0018504
442,000	0,0017781
443,000	0,0017383
444,000	0,0017409
445,000	0,0017386
446,000	0,0017514
447,000	0,0017636
448,000	0,0017956
449,000	0,0017965
450,000	0,0018268
451,000	0,0018368
452,000	0,0018679
453,000	0,0018928
454,000	0,0018874
455,000	0,0018854
456,000	0,001851
457,000	0,0017982
458,000	0,0017498
459,000	0,0017005
460,000	0,0016452
461,000	0,0015526
462,000	0,0014912
463,000	0,001457
464,000	0,0014013
465,000	0,0013266
466,000	0,0012697
467,000	0,0012807
468,000	0,0013044
469,000	0,0013378
470,000	0,0013399
471,000	0,0013885
472,000	0,0014461
473,000	0,0014868
474,000	0,0015144
475,000	0,0015021
476,000	0,0015183
477,000	0,0015034
478,000	0,0014771
479,000	0,0014506
480,000	0,0014153
481,000	0,0013657
482,000	0,0013288
483,000	0,0012997
484,000	0,0012437
485,000	0,0011511
486,000	0,0010841
487,000	0,0010463
488,000	0,0010302
489,000	0,0010126
490,000	0,0010304
491,000	0,0010386
492,000	0,0010775
493,000	0,0010832
494,000	0,0010997
495,000	0,0010982
496,000	0,0011088
497,000	0,0011192
498,000	0,0011221
499,000	0,0011246
500,000	0,0011334
501,000	0,0011277
502,000	0,0010945
503,000	0,0010276
504,000	0,0010089
505,000	0,00095984
506,000	0,0008788
507,000	0,00079867
508,000	0,00075482
509,000	0,00070819
510,000	0,00067433
511,000	0,00064574
512,000	0,00070097
513,000	0,00071139
514,000	0,00074637
515,000	0,00075943
516,000	0,00075582
517,000	0,00078098
518,000	0,00074942
519,000	0,00073719
520,000	0,00072473
521,000	0,00060189
522,000	0,00055057
523,000	0,00050663
524,000	0,00043555
525,000	0,00038722
526,000	0,00032541
527,000	0,00030403
528,000	0,00026774
529,000	0,00024776
530,000	0,00028317
531,000	0,00030318
532,000	0,00031993
533,000	0,00035925
534,000	0,00039842
535,000	0,00039189
536,000	0,00041449
537,000	0,00041548
538,000	0,00040204
539,000	0,00040058
540,000	0,00040693
541,000	0,00039767
542,000	0,0003659
543,000	0,00032897
544,000	0,00027831
545,000	0,00021292
546,000	0,00013998
547,000	6,7394E-5
548,000	4,54E-5
549,000	-1,7793E-5
550,000	-1,5017E-5
551,000	-3,1E-5
552,000	4,4618E-6
553,000	3,9133E-5
554,000	7,7716E-5
555,000	0,00010566
556,000	0,00013596
557,000	0,00017682
558,000	0,00016802
559,000	0,00015974
560,000	0,00015053
561,000	0,00015058
562,000	0,00015093
563,000	0,00012008
564,000	0,00011794
565,000	8,5651E-5
566,000	6,2365E-5
567,000	1,2122E-5
568,000	-5,0519E-5
569,000	-7,9101E-5
570,000	-9,9093E-5
571,000	-0,0001044
572,000	-6,869E-5
573,000	-4,9985E-5
574,000	-2,6066E-6
575,000	6,9602E-5
576,000	8,7136E-5
577,000	0,00012717
578,000	0,0001293
579,000	0,00011754
580,000	8,2035E-5
581,000	6,2343E-5
582,000	2,9441E-5
583,000	-2,6002E-5
584,000	-8,3484E-5
585,000	-0,00014782
586,000	-0,00021248
587,000	-0,00025441
588,000	-0,00028694
589,000	-0,00030081
590,000	-0,00030459
591,000	-0,00027884
592,000	-0,00025311
593,000	-0,00018501
594,000	-0,00017416
595,000	-0,00013872
596,000	-0,00013684
597,000	-0,00013688
598,000	-0,00015171
599,000	-0,0001805
600,000	-0,00017388
601,000	-0,00027551
602,000	-0,00030636
603,000	-0,00033043
604,000	-0,00033264
605,000	-0,0003892
606,000	-0,00042978
607,000	-0,0004272
608,000	-0,00042429
609,000	-0,00040372
610,000	-0,00040235
611,000	-0,00039825
612,000	-0,00035237
613,000	-0,00034558
614,000	-0,00034431
615,000	-0,00033265
616,000	-0,0003271
617,000	-0,000299
618,000	-0,00031021
619,000	-0,00032511
620,000	-0,00032044
621,000	-0,00033916
622,000	-0,00036409
623,000	-0,0004122
624,000	-0,00045711
625,000	-0,00051581
626,000	-0,00058189
627,000	-0,00063748
628,000	-0,0006819
629,000	-0,00070711
630,000	-0,00068309
631,000	-0,00066703
632,000	-0,00065763
633,000	-0,00062556
634,000	-0,00058821
635,000	-0,00055106
636,000	-0,00051126
637,000	-0,00050573
638,000	-0,00047757
639,000	-0,00049328
640,000	-0,00052044
641,000	-0,00053961
642,000	-0,00058883
643,000	-0,00060681
644,000	-0,00063126
645,000	-0,00066137
646,000	-0,00068637
647,000	-0,00071421
648,000	-0,00073634
649,000	-0,00073752
650,000	-0,00073476
651,000	-0,00073495
652,000	-0,00071584
653,000	-0,00065225
654,000	-0,00061409
655,000	-0,000565
656,000	-0,00052135
657,000	-0,00044405
658,000	-0,00042131
659,000	-0,00037041
660,000	-0,00036358
661,000	-0,00039358
662,000	-0,0003952
663,000	-0,00040373
664,000	-0,0004237
665,000	-0,00043891
666,000	-0,00047945
667,000	-0,0005028
668,000	-0,00053894
669,000	-0,00058782
670,000	-0,00061724
671,000	-0,00068457
672,000	-0,00066948
673,000	-0,00065817
674,000	-0,00065495
675,000	-0,00061058
676,000	-0,00058506
677,000	-0,00057992
678,000	-0,00055375
679,000	-0,00053696
680,000	-0,00048102
681,000	-0,00048036
682,000	-0,00046785
683,000	-0,00044568
684,000	-0,00042409
685,000	-0,00043377
686,000	-0,00047154
687,000	-0,00051348
688,000	-0,00053493
689,000	-0,00055555
690,000	-0,00057608
691,000	-0,00060017
692,000	-0,00058745
693,000	-0,00052692
694,000	-0,00050902
695,000	-0,00044826
696,000	-0,00042174
697,000	-0,00039227
698,000	-0,00034167
699,000	-0,0002972
700,000	-0,00024121
701,000	-0,00017059
702,000	-0,00010689
703,000	-7,1345E-5
704,000	-3,6853E-5
705,000	-5,1541E-6
706,000	-7,2993E-6
707,000	-3,9318E-5
708,000	-9,2466E-5
709,000	-0,00012948
710,000	-0,00015515
711,000	-0,00023155
712,000	-0,00027298
713,000	-0,00030723
714,000	-0,00032505
715,000	-0,00034309
716,000	-0,00034352
717,000	-0,00034177
718,000	-0,00034044
719,000	-0,00035513
720,000	-0,00031869
721,000	-0,00031076
722,000	-0,00029472
723,000	-0,00029969
724,000	-0,00027216
725,000	-0,00026873
726,000	-0,00024849
727,000	-0,00027583
728,000	-0,00025196
729,000	-0,00023801
730,000	-0,00024331
731,000	-0,00024473
732,000	-0,00025395
733,000	-0,00026277
734,000	-0,00027083
735,000	-0,00032431
736,000	-0,00033927
737,000	-0,00038927
738,000	-0,00039619
739,000	-0,0004076
740,000	-0,00043565
741,000	-0,00073473
742,000	-0,00073085
743,000	-0,00073079
744,000	-0,00068875
745,000	-0,00065991
746,000	-0,00062471
747,000	-0,00057063
748,000	-0,00054811
749,000	-0,00051608
750,000	-0,00045515
751,000	-0,00043777
752,000	-0,00042534
753,000	-0,00047581
754,000	-0,00051904
755,000	-0,00057501
756,000	-0,0006298
757,000	-0,00065778
758,000	-0,00074123
759,000	-0,00074058
760,000	-0,00076702
761,000	-0,00077856
762,000	-0,00078256
763,000	-0,00080785
764,000	-0,00077354
765,000	-0,00078951
766,000	-0,00075837
767,000	-0,00073761
768,000	-0,00072284
769,000	-0,00069445
770,000	-0,00067868
771,000	-0,00066193
772,000	-0,00069289
773,000	-0,00068466
774,000	-0,00071706
775,000	-0,00075426
776,000	-0,00074742
777,000	-0,00077175
778,000	-0,00076953
779,000	-0,00077376
780,000	-0,00083804
781,000	-0,00085089
782,000	-0,00088908
783,000	-0,00088601
784,000	-0,00086927
785,000	-0,00092986
786,000	-0,00095636
787,000	-0,00088678
788,000	-0,00085906
789,000	-0,0008514
790,000	-0,00087424
791,000	-0,00081692
792,000	-0,00079408
793,000	-0,0008007
794,000	-0,00080489
795,000	-0,00081086
796,000	-0,00077731
797,000	-0,00076736
798,000	-0,00075945
799,000	-0,00075165
800,000	-0,00078048
