# Supplementary material for: Optical gap and fundamental gap of oligoynes and carbyne
Source: Nat Commun. 2020 Sep 23;11:4797. doi: 10.1038/s41467-020-18496-4 (PMC7511338; doi:10.1038/s41467-020-18496-4)
Supplement: Supplementary file 3 — Source Data [file 41467_2020_18496_MOESM3_ESM.zip › NCOMMS-20-03672A_Source Data/FigureS2/FigureS2_Glu[4]_Abs_50Deg.csv]

	StS426_50deg-2.jws
Wellenl�nge [nm]	Extinktion
190,000	0,40117
191,000	0,40584
192,000	0,40089
193,000	0,38198
194,000	0,36005
195,000	0,33531
196,000	0,31579
197,000	0,2991
198,000	0,28303
199,000	0,26959
200,000	0,25781
201,000	0,24932
202,000	0,24556
203,000	0,24869
204,000	0,25942
205,000	0,27431
206,000	0,2878
207,000	0,29649
208,000	0,30033
209,000	0,3017
210,000	0,30479
211,000	0,31764
212,000	0,35004
213,000	0,40532
214,000	0,47602
215,000	0,54699
216,000	0,6011
217,000	0,62721
218,000	0,62416
219,000	0,60161
220,000	0,58002
221,000	0,58408
222,000	0,62968
223,000	0,71832
224,000	0,84546
225,000	1,0068
226,000	1,1869
227,000	1,322
228,000	1,3141
229,000	1,1941
230,000	1,0623
231,000	0,96025
232,000	0,90208
233,000	0,89842
234,000	0,95026
235,000	1,0524
236,000	1,2033
237,000	1,4101
238,000	1,6644
239,000	1,7776
240,000	1,5336
241,000	1,2129
242,000	0,9498
243,000	0,73941
244,000	0,56585
245,000	0,42042
246,000	0,30625
247,000	0,22685
248,000	0,17598
249,000	0,14348
250,000	0,12122
251,000	0,10423
252,000	0,089857
253,000	0,077062
254,000	0,065845
255,000	0,056605
256,000	0,049827
257,000	0,045567
258,000	0,043729
259,000	0,044022
260,000	0,045929
261,000	0,048576
262,000	0,050932
263,000	0,052278
264,000	0,052149
265,000	0,050338
266,000	0,0469
267,000	0,042326
268,000	0,037385
269,000	0,032875
270,000	0,029078
271,000	0,02601
272,000	0,023639
273,000	0,021764
274,000	0,020333
275,000	0,019183
276,000	0,018242
277,000	0,017519
278,000	0,016932
279,000	0,016577
280,000	0,016359
281,000	0,016137
282,000	0,016082
283,000	0,016048
284,000	0,016115
285,000	0,016039
286,000	0,01593
287,000	0,015813
288,000	0,01551
289,000	0,015183
290,000	0,014838
291,000	0,014445
292,000	0,01412
293,000	0,013797
294,000	0,013564
295,000	0,0133
296,000	0,013104
297,000	0,013002
298,000	0,012914
299,000	0,012858
300,000	0,012756
301,000	0,012666
302,000	0,012597
303,000	0,012569
304,000	0,012394
305,000	0,012202
306,000	0,012002
307,000	0,011776
308,000	0,0116
309,000	0,011218
310,000	0,010951
311,000	0,010734
312,000	0,010532
313,000	0,010381
314,000	0,010213
315,000	0,010238
316,000	0,01026
317,000	0,010295
318,000	0,010403
319,000	0,010546
320,000	0,010593
321,000	0,010643
322,000	0,010618
323,000	0,010609
324,000	0,010515
325,000	0,01028
326,000	0,01001
327,000	0,0098511
328,000	0,009634
329,000	0,0094399
330,000	0,0092493
331,000	0,0092154
332,000	0,0091012
333,000	0,0091326
334,000	0,0089675
335,000	0,0088174
336,000	0,008683
337,000	0,0085398
338,000	0,0083321
339,000	0,0081015
340,000	0,0080237
341,000	0,0069875
342,000	0,0069663
343,000	0,0068771
344,000	0,0068206
345,000	0,0067446
346,000	0,0066743
347,000	0,0064899
348,000	0,0062679
349,000	0,0061588
350,000	0,0060056
351,000	0,0058924
352,000	0,0057092
353,000	0,0055959
354,000	0,0054546
355,000	0,0052789
356,000	0,0051648
357,000	0,0050989
358,000	0,0049501
359,000	0,0048108
360,000	0,0047159
361,000	0,004618
362,000	0,0044767
363,000	0,0043268
364,000	0,0041713
365,000	0,0039905
366,000	0,0037795
367,000	0,0036761
368,000	0,0035916
369,000	0,0034665
370,000	0,0033521
371,000	0,0033073
372,000	0,0032994
373,000	0,0032334
374,000	0,0032566
375,000	0,0031822
376,000	0,0031
377,000	0,0030382
378,000	0,002959
379,000	0,0028391
380,000	0,0028678
381,000	0,0027915
382,000	0,0027858
383,000	0,0026895
384,000	0,0026583
385,000	0,0026746
386,000	0,0025793
387,000	0,0024972
388,000	0,0024738
389,000	0,002424
390,000	0,0024131
391,000	0,0023588
392,000	0,0023191
393,000	0,002269
394,000	0,0022233
395,000	0,0021604
396,000	0,0021174
397,000	0,0020145
398,000	0,0019713
399,000	0,0019137
400,000	0,0019058
401,000	0,0018822
402,000	0,0018797
403,000	0,0018793
404,000	0,0018716
405,000	0,0018107
406,000	0,0017508
407,000	0,0017093
408,000	0,0016805
409,000	0,001581
410,000	0,0015007
411,000	0,0014609
412,000	0,0014874
413,000	0,0014299
414,000	0,001347
415,000	0,0013499
416,000	0,0014043
417,000	0,0013894
418,000	0,0013774
419,000	0,0013802
420,000	0,0013819
421,000	0,0016437
422,000	0,0015987
423,000	0,0016045
424,000	0,0016075
425,000	0,00158
426,000	0,0015667
427,000	0,0015191
428,000	0,0014878
429,000	0,0014446
430,000	0,0014149
431,000	0,0014011
432,000	0,001365
433,000	0,0013482
434,000	0,0013327
435,000	0,0012954
436,000	0,0013266
437,000	0,0012728
438,000	0,0012196
439,000	0,0012301
440,000	0,0012465
441,000	0,0012817
442,000	0,0012492
443,000	0,0012394
444,000	0,0012585
445,000	0,0012716
446,000	0,001246
447,000	0,0012078
448,000	0,0012127
449,000	0,0012008
450,000	0,001194
451,000	0,0011797
452,000	0,001157
453,000	0,0011604
454,000	0,0011602
455,000	0,0011509
456,000	0,0011449
457,000	0,0011418
458,000	0,0010978
459,000	0,0010837
460,000	0,0010883
461,000	0,0010756
462,000	0,0010372
463,000	0,0010259
464,000	0,0010423
465,000	0,0010512
466,000	0,0010267
467,000	0,001038
468,000	0,0010718
469,000	0,0010771
470,000	0,0010377
471,000	0,0010004
472,000	0,0010028
473,000	0,00097538
474,000	0,00095936
475,000	0,00093787
476,000	0,00092443
477,000	0,00090005
478,000	0,00087137
479,000	0,00089277
480,000	0,00086352
481,000	0,00084551
482,000	0,00083275
483,000	0,00083735
484,000	0,000813
485,000	0,00076977
486,000	0,00072781
487,000	0,0007224
488,000	0,00068421
489,000	0,00064154
490,000	0,00066992
491,000	0,00065843
492,000	0,00066454
493,000	0,00065092
494,000	0,00065899
495,000	0,00064548
496,000	0,00062792
497,000	0,00061792
498,000	0,00059617
499,000	0,00057679
500,000	0,00057514
501,000	0,00058093
502,000	0,00058113
503,000	0,00056724
504,000	0,00056457
505,000	0,00057015
506,000	0,0005502
507,000	0,00050218
508,000	0,0005027
509,000	0,00046905
510,000	0,00043268
511,000	0,00041865
512,000	0,00041217
513,000	0,00039828
514,000	0,00037019
515,000	0,00034282
516,000	0,00027942
517,000	0,00027754
518,000	0,00022232
519,000	0,0002218
520,000	0,00020565
521,000	-6,8744E-5
522,000	-9,9119E-5
523,000	-9,1099E-5
524,000	-9,6487E-5
525,000	-0,00011339
526,000	-0,00014243
527,000	-0,00013394
528,000	-0,00013934
529,000	-0,00015546
530,000	-0,00016216
531,000	-0,0001821
532,000	-0,00020814
533,000	-0,00019304
534,000	-0,00017769
535,000	-0,00018494
536,000	-0,00019702
537,000	-0,00016508
538,000	-0,00018861
539,000	-0,00019523
540,000	-0,00020313
541,000	-0,00020924
542,000	-0,00021677
543,000	-0,00024447
544,000	-0,00023177
545,000	-0,00024769
546,000	-0,00027091
547,000	-0,00029567
548,000	-0,00027732
549,000	-0,00028595
550,000	-0,00028887
551,000	-0,00029204
552,000	-0,00029821
553,000	-0,00029456
554,000	-0,00030727
555,000	-0,00030311
556,000	-0,00031308
557,000	-0,00033292
558,000	-0,00033719
559,000	-0,00037977
560,000	-0,00039067
561,000	-0,00038405
562,000	-0,00039061
563,000	-0,00039598
564,000	-0,0003858
565,000	-0,00037721
566,000	-0,00037938
567,000	-0,00039911
568,000	-0,00040918
569,000	-0,00043708
570,000	-0,0004354
571,000	-0,00044899
572,000	-0,0004474
573,000	-0,00046631
574,000	-0,00047233
575,000	-0,00046376
576,000	-0,00049802
577,000	-0,00049223
578,000	-0,00051039
579,000	-0,00052105
580,000	-0,00053105
581,000	-0,00055973
582,000	-0,00054447
583,000	-0,00054985
584,000	-0,00056143
585,000	-0,00055397
586,000	-0,00057953
587,000	-0,00056293
588,000	-0,0005758
589,000	-0,00056318
590,000	-0,00057427
591,000	-0,00056423
592,000	-0,00057723
593,000	-0,00055079
594,000	-0,0005938
595,000	-0,00058484
596,000	-0,00062582
597,000	-0,00065837
598,000	-0,00065694
599,000	-0,00069092
600,000	-0,00067954
601,000	-0,00067455
602,000	-0,00067029
603,000	-0,00064727
604,000	-0,00063347
605,000	-0,00067971
606,000	-0,00071847
607,000	-0,00071016
608,000	-0,00069117
609,000	-0,00069219
610,000	-0,00073305
611,000	-0,00074125
612,000	-0,00073216
613,000	-0,00074166
614,000	-0,0007787
615,000	-0,00076986
616,000	-0,00077661
617,000	-0,00077885
618,000	-0,00078795
619,000	-0,00080614
620,000	-0,00080386
621,000	-0,00084401
622,000	-0,00084518
623,000	-0,00086392
624,000	-0,00086848
625,000	-0,00086435
626,000	-0,00088463
627,000	-0,00089877
628,000	-0,00089954
629,000	-0,0008959
630,000	-0,00087414
631,000	-0,00089023
632,000	-0,00088816
633,000	-0,0008836
634,000	-0,00085198
635,000	-0,00084913
636,000	-0,00084701
637,000	-0,00082893
638,000	-0,00080927
639,000	-0,00082497
640,000	-0,00084984
641,000	-0,00086257
642,000	-0,00088578
643,000	-0,00087432
644,000	-0,0008838
645,000	-0,00088526
646,000	-0,00086741
647,000	-0,00088196
648,000	-0,00086859
649,000	-0,00085875
650,000	-0,00087886
651,000	-0,00089887
652,000	-0,00090272
653,000	-0,00090071
654,000	-0,00089689
655,000	-0,00088736
656,000	-0,0008734
657,000	-0,00084365
658,000	-0,00084834
659,000	-0,00083636
660,000	-0,00081851
661,000	-0,00083838
662,000	-0,00083427
663,000	-0,00083911
664,000	-0,00080911
665,000	-0,00078344
666,000	-0,00078243
667,000	-0,00076296
668,000	-0,00078609
669,000	-0,00078868
670,000	-0,00078569
671,000	-0,000825
672,000	-0,00081374
673,000	-0,00081934
674,000	-0,00080663
675,000	-0,00075324
676,000	-0,00075294
677,000	-0,00076367
678,000	-0,00077567
679,000	-0,0008041
680,000	-0,00079858
681,000	-0,00081616
682,000	-0,00082869
683,000	-0,00080823
684,000	-0,00081547
685,000	-0,00080705
686,000	-0,00084998
687,000	-0,00086365
688,000	-0,00085197
689,000	-0,00084238
690,000	-0,00082301
691,000	-0,00078468
692,000	-0,00075929
693,000	-0,00071269
694,000	-0,00066329
695,000	-0,00063374
696,000	-0,00060941
697,000	-0,00058433
698,000	-0,00056159
699,000	-0,00054122
700,000	-0,00050701
701,000	-0,00047477
702,000	-0,00045577
703,000	-0,00045183
704,000	-0,0004417
705,000	-0,00043282
706,000	-0,0004377
707,000	-0,00045687
708,000	-0,00048267
709,000	-0,00045432
710,000	-0,00041475
711,000	-0,00044954
712,000	-0,0004352
713,000	-0,00044082
714,000	-0,00041929
715,000	-0,00045508
716,000	-0,00045416
717,000	-0,00042468
718,000	-0,00041784
719,000	-0,00043954
720,000	-0,0004155
721,000	-0,00042081
722,000	-0,00045861
723,000	-0,00051275
724,000	-0,00053724
725,000	-0,00058379
726,000	-0,00059549
727,000	-0,00064628
728,000	-0,00062537
729,000	-0,00061704
730,000	-0,00061041
731,000	-0,00056858
732,000	-0,00056441
733,000	-0,00057546
734,000	-0,00057156
735,000	-0,00056452
736,000	-0,00054377
737,000	-0,00054018
738,000	-0,00053976
739,000	-0,00050515
740,000	-0,00055778
741,000	-0,00069973
742,000	-0,00071643
743,000	-0,00069179
744,000	-0,0006748
745,000	-0,00069705
746,000	-0,00069174
747,000	-0,00071182
748,000	-0,00074835
749,000	-0,00075099
750,000	-0,00076167
751,000	-0,00073917
752,000	-0,00075894
753,000	-0,00078109
754,000	-0,00078554
755,000	-0,00077494
756,000	-0,0007879
757,000	-0,00075876
758,000	-0,00078147
759,000	-0,00078379
760,000	-0,00078687
761,000	-0,00080802
762,000	-0,00081086
763,000	-0,00086372
764,000	-0,00086881
765,000	-0,00086778
766,000	-0,00090014
767,000	-0,00094908
768,000	-0,00092569
769,000	-0,00094295
770,000	-0,00093794
771,000	-0,00091404
772,000	-0,00096116
773,000	-0,00090605
774,000	-0,00094517
775,000	-0,00097135
776,000	-0,00096382
777,000	-0,00099503
778,000	-0,00097014
779,000	-0,00097968
780,000	-0,00098505
781,000	-0,00098426
782,000	-0,00099998
783,000	-0,0009847
784,000	-0,00093941
785,000	-0,00096974
786,000	-0,00101
787,000	-0,00098058
788,000	-0,00097031
789,000	-0,00098338
790,000	-0,0010405
791,000	-0,0010603
792,000	-0,0010602
793,000	-0,0011027
794,000	-0,0011364
795,000	-0,0011505
796,000	-0,0011812
797,000	-0,0011934
798,000	-0,0012248
799,000	-0,0012216
800,000	-0,0012309
