# Supplementary material for: Optical gap and fundamental gap of oligoynes and carbyne
Source: Nat Commun. 2020 Sep 23;11:4797. doi: 10.1038/s41467-020-18496-4 (PMC7511338; doi:10.1038/s41467-020-18496-4)
Supplement: Supplementary file 3 — Source Data [file 41467_2020_18496_MOESM3_ESM.zip › NCOMMS-20-03672A_Source Data/FigureS2/FigureS2_Glu[4]_Abs_40Deg.csv]

	StS426_40deg-2.jws
Wellenl�nge [nm]	Extinktion
190,000	0,40183
191,000	0,40589
192,000	0,39854
193,000	0,37614
194,000	0,35312
195,000	0,32794
196,000	0,3082
197,000	0,29179
198,000	0,27597
199,000	0,26271
200,000	0,25104
201,000	0,2424
202,000	0,23825
203,000	0,24085
204,000	0,25134
205,000	0,2667
206,000	0,28083
207,000	0,29002
208,000	0,2939
209,000	0,29477
210,000	0,2966
211,000	0,30711
212,000	0,33689
213,000	0,39081
214,000	0,46236
215,000	0,53625
216,000	0,59444
217,000	0,62444
218,000	0,62387
219,000	0,60108
220,000	0,57561
221,000	0,5729
222,000	0,61189
223,000	0,69556
224,000	0,81902
225,000	0,97793
226,000	1,1605
227,000	1,3109
228,000	1,3246
229,000	1,2088
230,000	1,0707
231,000	0,95934
232,000	0,89088
233,000	0,87749
234,000	0,92132
235,000	1,0164
236,000	1,1595
237,000	1,3585
238,000	1,6159
239,000	1,7808
240,000	1,5698
241,000	1,2407
242,000	0,96872
243,000	0,75297
244,000	0,57571
245,000	0,42684
246,000	0,3091
247,000	0,22689
248,000	0,17466
249,000	0,14179
250,000	0,11947
251,000	0,10256
252,000	0,088251
253,000	0,075492
254,000	0,064201
255,000	0,054727
256,000	0,047671
257,000	0,043234
258,000	0,041179
259,000	0,041277
260,000	0,043129
261,000	0,045928
262,000	0,048582
263,000	0,050377
264,000	0,05071
265,000	0,04937
266,000	0,046286
267,000	0,04179
268,000	0,036771
269,000	0,03202
270,000	0,028017
271,000	0,024712
272,000	0,022247
273,000	0,020381
274,000	0,018904
275,000	0,017652
276,000	0,016698
277,000	0,015936
278,000	0,015389
279,000	0,014992
280,000	0,014785
281,000	0,014562
282,000	0,014479
283,000	0,014458
284,000	0,01449
285,000	0,014439
286,000	0,014371
287,000	0,014245
288,000	0,013985
289,000	0,013739
290,000	0,013383
291,000	0,012974
292,000	0,012653
293,000	0,012296
294,000	0,012109
295,000	0,011895
296,000	0,011701
297,000	0,011614
298,000	0,011562
299,000	0,011571
300,000	0,011437
301,000	0,011377
302,000	0,011282
303,000	0,011228
304,000	0,01098
305,000	0,010738
306,000	0,010581
307,000	0,010347
308,000	0,010213
309,000	0,0099501
310,000	0,0098025
311,000	0,0096789
312,000	0,0095255
313,000	0,0094091
314,000	0,0092934
315,000	0,0092384
316,000	0,0092026
317,000	0,0091707
318,000	0,0092484
319,000	0,0093787
320,000	0,0094142
321,000	0,0094913
322,000	0,0094965
323,000	0,0095483
324,000	0,0094765
325,000	0,0092308
326,000	0,0090144
327,000	0,0089356
328,000	0,0088022
329,000	0,0085671
330,000	0,0083914
331,000	0,0083086
332,000	0,008201
333,000	0,0081402
334,000	0,007943
335,000	0,0077817
336,000	0,0076747
337,000	0,0075347
338,000	0,0073501
339,000	0,0071971
340,000	0,0071823
341,000	0,0063233
342,000	0,0063038
343,000	0,0063204
344,000	0,0062975
345,000	0,0061943
346,000	0,0061568
347,000	0,0060447
348,000	0,0058278
349,000	0,005657
350,000	0,0054881
351,000	0,0053895
352,000	0,0052171
353,000	0,0050979
354,000	0,0049987
355,000	0,0048585
356,000	0,004751
357,000	0,0046628
358,000	0,0045567
359,000	0,0044414
360,000	0,0043037
361,000	0,004171
362,000	0,0040641
363,000	0,0039391
364,000	0,0037256
365,000	0,0035495
366,000	0,003381
367,000	0,0032786
368,000	0,003181
369,000	0,0030219
370,000	0,0029303
371,000	0,0026909
372,000	0,0026644
373,000	0,0025928
374,000	0,0025909
375,000	0,0025165
376,000	0,0024386
377,000	0,0024041
378,000	0,0023503
379,000	0,0022898
380,000	0,0022638
381,000	0,0022434
382,000	0,0022112
383,000	0,0021384
384,000	0,0020766
385,000	0,0020009
386,000	0,0019537
387,000	0,0018452
388,000	0,0017747
389,000	0,0017544
390,000	0,0017359
391,000	0,0016464
392,000	0,0016428
393,000	0,0016151
394,000	0,0015703
395,000	0,0015162
396,000	0,0014529
397,000	0,0013952
398,000	0,0013377
399,000	0,0012652
400,000	0,0013037
401,000	0,00127
402,000	0,0012424
403,000	0,0012289
404,000	0,0012232
405,000	0,0011761
406,000	0,0011076
407,000	0,0010691
408,000	0,0010521
409,000	0,00097304
410,000	0,00090323
411,000	0,00083535
412,000	0,00087219
413,000	0,00081777
414,000	0,00077708
415,000	0,00077548
416,000	0,00082783
417,000	0,00082705
418,000	0,00079245
419,000	0,00079845
420,000	0,00079124
421,000	0,00094523
422,000	0,00092005
423,000	0,00091986
424,000	0,00092978
425,000	0,0009104
426,000	0,00090322
427,000	0,00086709
428,000	0,00087681
429,000	0,0008483
430,000	0,00084156
431,000	0,00083275
432,000	0,00080768
433,000	0,00078156
434,000	0,00078357
435,000	0,00077244
436,000	0,00078114
437,000	0,00074896
438,000	0,00072043
439,000	0,00072563
440,000	0,00069156
441,000	0,00071346
442,000	0,00066755
443,000	0,00066511
444,000	0,00066075
445,000	0,00065865
446,000	0,0006446
447,000	0,00059738
448,000	0,00057825
449,000	0,00059862
450,000	0,00059351
451,000	0,00058449
452,000	0,00060302
453,000	0,00061358
454,000	0,00062836
455,000	0,00060043
456,000	0,00057866
457,000	0,00057332
458,000	0,00053469
459,000	0,00051602
460,000	0,00051595
461,000	0,00049009
462,000	0,0004833
463,000	0,00047959
464,000	0,00046497
465,000	0,00047252
466,000	0,00044631
467,000	0,00046897
468,000	0,00047793
469,000	0,00047632
470,000	0,00043145
471,000	0,00040477
472,000	0,00040438
473,000	0,00038409
474,000	0,00037449
475,000	0,00035558
476,000	0,00034654
477,000	0,00035427
478,000	0,00033802
479,000	0,00030823
480,000	0,0002879
481,000	0,00025955
482,000	0,00024967
483,000	0,00027081
484,000	0,00023528
485,000	0,00020531
486,000	0,00020049
487,000	0,00019545
488,000	0,00015563
489,000	0,0001102
490,000	0,00012378
491,000	0,0001475
492,000	0,00014113
493,000	0,00013212
494,000	0,00012182
495,000	0,00012705
496,000	0,00010571
497,000	0,00011811
498,000	7,1684E-5
499,000	3,7203E-5
500,000	5,2263E-5
501,000	3,5068E-5
502,000	-1,6515E-6
503,000	-2,8545E-5
504,000	-1,6205E-5
505,000	-3,8388E-6
506,000	-5,1232E-6
507,000	-3,8819E-5
508,000	-3,4335E-5
509,000	-5,7864E-5
510,000	-8,1942E-5
511,000	-0,00011505
512,000	-0,00011667
513,000	-0,0001343
514,000	-0,00013438
515,000	-0,00015528
516,000	-0,00017012
517,000	-0,00017308
518,000	-0,00020534
519,000	-0,00020451
520,000	-0,00022424
521,000	-0,00050726
522,000	-0,00051983
523,000	-0,00052946
524,000	-0,0005508
525,000	-0,00056312
526,000	-0,00060571
527,000	-0,00058926
528,000	-0,00061267
529,000	-0,00063413
530,000	-0,00062997
531,000	-0,0006447
532,000	-0,00066859
533,000	-0,00068102
534,000	-0,0006698
535,000	-0,00067816
536,000	-0,00068782
537,000	-0,00069142
538,000	-0,00071003
539,000	-0,0007141
540,000	-0,00072374
541,000	-0,00073253
542,000	-0,00070475
543,000	-0,00071939
544,000	-0,00068807
545,000	-0,00070584
546,000	-0,00069679
547,000	-0,00070917
548,000	-0,00070289
549,000	-0,00073071
550,000	-0,00073655
551,000	-0,00076086
552,000	-0,00077673
553,000	-0,00078474
554,000	-0,00079099
555,000	-0,00076945
556,000	-0,00077248
557,000	-0,00078039
558,000	-0,00078849
559,000	-0,00081334
560,000	-0,00083872
561,000	-0,00082541
562,000	-0,00082344
563,000	-0,00083859
564,000	-0,00082788
565,000	-0,00081557
566,000	-0,00079473
567,000	-0,00081151
568,000	-0,00081424
569,000	-0,00081668
570,000	-0,00079977
571,000	-0,00083345
572,000	-0,00080123
573,000	-0,00080099
574,000	-0,00079652
575,000	-0,00078744
576,000	-0,00079543
577,000	-0,00077597
578,000	-0,00079252
579,000	-0,00084631
580,000	-0,00086125
581,000	-0,00088484
582,000	-0,00086834
583,000	-0,0008782
584,000	-0,00088944
585,000	-0,00087123
586,000	-0,00085833
587,000	-0,00085628
588,000	-0,00086428
589,000	-0,00086199
590,000	-0,00090209
591,000	-0,00089555
592,000	-0,00088652
593,000	-0,0008766
594,000	-0,00088681
595,000	-0,00086845
596,000	-0,00088202
597,000	-0,00089205
598,000	-0,00086173
599,000	-0,00089866
600,000	-0,00089972
601,000	-0,00095411
602,000	-0,00095167
603,000	-0,00095801
604,000	-0,00094795
605,000	-0,00099337
606,000	-0,0010312
607,000	-0,0010479
608,000	-0,0010439
609,000	-0,0010391
610,000	-0,0010512
611,000	-0,0010396
612,000	-0,0010013
613,000	-0,0010112
614,000	-0,0010138
615,000	-0,0010088
616,000	-0,0010251
617,000	-0,001025
618,000	-0,0010735
619,000	-0,0010839
620,000	-0,0010954
621,000	-0,0011277
622,000	-0,0011327
623,000	-0,0011445
624,000	-0,0011389
625,000	-0,0011473
626,000	-0,0011767
627,000	-0,0011787
628,000	-0,0012021
629,000	-0,0012207
630,000	-0,0012258
631,000	-0,0012532
632,000	-0,0012484
633,000	-0,0012708
634,000	-0,0012531
635,000	-0,0012479
636,000	-0,0012268
637,000	-0,0012136
638,000	-0,0012077
639,000	-0,0012293
640,000	-0,00125
641,000	-0,0012555
642,000	-0,0013022
643,000	-0,0012969
644,000	-0,0013093
645,000	-0,0013126
646,000	-0,0012753
647,000	-0,0012926
648,000	-0,001278
649,000	-0,0012555
650,000	-0,0012614
651,000	-0,0012788
652,000	-0,0013023
653,000	-0,0013031
654,000	-0,0012918
655,000	-0,0012942
656,000	-0,0012966
657,000	-0,0012787
658,000	-0,0012573
659,000	-0,0012454
660,000	-0,001224
661,000	-0,0012353
662,000	-0,0012264
663,000	-0,0012003
664,000	-0,0011751
665,000	-0,0011588
666,000	-0,001183
667,000	-0,0012004
668,000	-0,0012093
669,000	-0,0012284
670,000	-0,0012515
671,000	-0,0012929
672,000	-0,0012724
673,000	-0,0012487
674,000	-0,0012131
675,000	-0,0011602
676,000	-0,0011182
677,000	-0,0011395
678,000	-0,0011286
679,000	-0,0011814
680,000	-0,0011868
681,000	-0,00119
682,000	-0,0012006
683,000	-0,0011792
684,000	-0,0011643
685,000	-0,0011519
686,000	-0,0011599
687,000	-0,0011894
688,000	-0,0011826
689,000	-0,0011627
690,000	-0,0011392
691,000	-0,0011315
692,000	-0,0010691
693,000	-0,0010069
694,000	-0,00096564
695,000	-0,00094255
696,000	-0,00091303
697,000	-0,00087265
698,000	-0,00084486
699,000	-0,0008425
700,000	-0,00082262
701,000	-0,00079578
702,000	-0,00075673
703,000	-0,00076297
704,000	-0,00077372
705,000	-0,00074418
706,000	-0,00072853
707,000	-0,00072703
708,000	-0,00072733
709,000	-0,000717
710,000	-0,00069074
711,000	-0,00071572
712,000	-0,00072043
713,000	-0,0007378
714,000	-0,0007505
715,000	-0,00077183
716,000	-0,00075371
717,000	-0,00074698
718,000	-0,00074209
719,000	-0,00073012
720,000	-0,00071292
721,000	-0,0007298
722,000	-0,000748
723,000	-0,00077514
724,000	-0,00074869
725,000	-0,0007746
726,000	-0,00075272
727,000	-0,00077698
728,000	-0,00075282
729,000	-0,00072561
730,000	-0,00071746
731,000	-0,00071198
732,000	-0,00069253
733,000	-0,00068
734,000	-0,00065224
735,000	-0,00065043
736,000	-0,00063635
737,000	-0,00061955
738,000	-0,00061038
739,000	-0,00058348
740,000	-0,00060268
741,000	-0,00090587
742,000	-0,00090739
743,000	-0,00092848
744,000	-0,00093435
745,000	-0,00092379
746,000	-0,00091109
747,000	-0,00093802
748,000	-0,00093444
749,000	-0,00091136
750,000	-0,00087989
751,000	-0,00085248
752,000	-0,00087417
753,000	-0,00091484
754,000	-0,00094626
755,000	-0,00097457
756,000	-0,0010009
757,000	-0,00098116
758,000	-0,0010334
759,000	-0,0010477
760,000	-0,0010033
761,000	-0,001004
762,000	-0,00097977
763,000	-0,0010016
764,000	-0,00098334
765,000	-0,00098775
766,000	-0,0010113
767,000	-0,0010286
768,000	-0,0010404
769,000	-0,0010838
770,000	-0,001119
771,000	-0,0011313
772,000	-0,0011745
773,000	-0,0011647
774,000	-0,0012113
775,000	-0,0012316
776,000	-0,0012036
777,000	-0,0012122
778,000	-0,0011827
779,000	-0,0012062
780,000	-0,0011803
781,000	-0,0011937
782,000	-0,0012258
783,000	-0,0012908
784,000	-0,0012441
785,000	-0,0013177
786,000	-0,0013395
787,000	-0,0013084
788,000	-0,0013386
789,000	-0,0013143
790,000	-0,0013744
791,000	-0,0013209
792,000	-0,0013081
793,000	-0,0013668
794,000	-0,0013755
795,000	-0,0014231
796,000	-0,0014387
797,000	-0,0014764
798,000	-0,0014648
799,000	-0,0014276
800,000	-0,0013722
