# Supplementary material for: Optical gap and fundamental gap of oligoynes and carbyne
Source: Nat Commun. 2020 Sep 23;11:4797. doi: 10.1038/s41467-020-18496-4 (PMC7511338; doi:10.1038/s41467-020-18496-4)
Supplement: Supplementary file 3 — Source Data [file 41467_2020_18496_MOESM3_ESM.zip › NCOMMS-20-03672A_Source Data/FigureS2/FigureS2_Glu[4]_Abs_45Deg.csv]

	StS426_45deg-2.jws
Wellenl�nge [nm]	Extinktion
190,000	0,39942
191,000	0,40524
192,000	0,40019
193,000	0,37956
194,000	0,35697
195,000	0,33193
196,000	0,3122
197,000	0,29561
198,000	0,27957
199,000	0,26621
200,000	0,25444
201,000	0,24588
202,000	0,24197
203,000	0,24497
204,000	0,25558
205,000	0,2707
206,000	0,28455
207,000	0,29347
208,000	0,29736
209,000	0,29846
210,000	0,30094
211,000	0,31263
212,000	0,34364
213,000	0,39822
214,000	0,46934
215,000	0,54174
216,000	0,59794
217,000	0,62609
218,000	0,62431
219,000	0,60162
220,000	0,57806
221,000	0,57878
222,000	0,62101
223,000	0,70709
224,000	0,83231
225,000	0,99254
226,000	1,1741
227,000	1,3173
228,000	1,3198
229,000	1,2017
230,000	1,0665
231,000	0,95974
232,000	0,89624
233,000	0,8876
234,000	0,93543
235,000	1,0338
236,000	1,1808
237,000	1,3834
238,000	1,64
239,000	1,7807
240,000	1,5528
241,000	1,2276
242,000	0,95986
243,000	0,74671
244,000	0,57118
245,000	0,42393
246,000	0,30789
247,000	0,22698
248,000	0,17541
249,000	0,14273
250,000	0,12046
251,000	0,10345
252,000	0,0891
253,000	0,076337
254,000	0,065049
255,000	0,055729
256,000	0,048805
257,000	0,044461
258,000	0,042575
259,000	0,042826
260,000	0,044728
261,000	0,047409
262,000	0,049887
263,000	0,051446
264,000	0,051596
265,000	0,049946
266,000	0,046681
267,000	0,042145
268,000	0,037172
269,000	0,03256
270,000	0,028613
271,000	0,025445
272,000	0,023045
273,000	0,02116
274,000	0,019697
275,000	0,018521
276,000	0,017594
277,000	0,016916
278,000	0,016364
279,000	0,016003
280,000	0,015755
281,000	0,015542
282,000	0,015422
283,000	0,015348
284,000	0,015384
285,000	0,015317
286,000	0,015252
287,000	0,015133
288,000	0,014823
289,000	0,014543
290,000	0,014157
291,000	0,013704
292,000	0,013359
293,000	0,013055
294,000	0,012855
295,000	0,012655
296,000	0,012481
297,000	0,01243
298,000	0,012383
299,000	0,012286
300,000	0,012225
301,000	0,012148
302,000	0,012058
303,000	0,011976
304,000	0,0117
305,000	0,011573
306,000	0,011362
307,000	0,011075
308,000	0,010874
309,000	0,010586
310,000	0,010384
311,000	0,010154
312,000	0,0099941
313,000	0,0098769
314,000	0,0097941
315,000	0,0097204
316,000	0,0097438
317,000	0,0097187
318,000	0,0098033
319,000	0,0099632
320,000	0,010019
321,000	0,010083
322,000	0,010088
323,000	0,010084
324,000	0,010053
325,000	0,009883
326,000	0,0096216
327,000	0,0094759
328,000	0,0093104
329,000	0,0091805
330,000	0,0089216
331,000	0,0087831
332,000	0,0086914
333,000	0,0086564
334,000	0,0084542
335,000	0,0083335
336,000	0,0082084
337,000	0,0081271
338,000	0,0079416
339,000	0,0077268
340,000	0,0076403
341,000	0,0063301
342,000	0,0063181
343,000	0,0063109
344,000	0,0062959
345,000	0,0062437
346,000	0,0061516
347,000	0,0060101
348,000	0,0058601
349,000	0,0057245
350,000	0,0056239
351,000	0,005476
352,000	0,0053525
353,000	0,0052734
354,000	0,0051046
355,000	0,0049757
356,000	0,0048652
357,000	0,0048064
358,000	0,0046495
359,000	0,0045433
360,000	0,0044614
361,000	0,0043002
362,000	0,0042051
363,000	0,0040826
364,000	0,0038909
365,000	0,003728
366,000	0,0035221
367,000	0,0034264
368,000	0,0033449
369,000	0,0032023
370,000	0,0031088
371,000	0,0030593
372,000	0,0030328
373,000	0,0030156
374,000	0,0030071
375,000	0,0029428
376,000	0,0028606
377,000	0,0027983
378,000	0,0027445
379,000	0,0026399
380,000	0,0026003
381,000	0,0025506
382,000	0,0025206
383,000	0,0024531
384,000	0,0023924
385,000	0,0023766
386,000	0,0023344
387,000	0,0022447
388,000	0,0022122
389,000	0,0021706
390,000	0,0021697
391,000	0,0020848
392,000	0,002036
393,000	0,0020153
394,000	0,0019688
395,000	0,0019352
396,000	0,0018431
397,000	0,0018063
398,000	0,001764
399,000	0,0017244
400,000	0,0016926
401,000	0,0016465
402,000	0,0016267
403,000	0,0016191
404,000	0,0016015
405,000	0,0015318
406,000	0,0015095
407,000	0,0015152
408,000	0,0015301
409,000	0,0014937
410,000	0,0014508
411,000	0,0014396
412,000	0,001437
413,000	0,0013544
414,000	0,0013054
415,000	0,0012519
416,000	0,00127
417,000	0,0012411
418,000	0,0012255
419,000	0,0012624
420,000	0,0012486
421,000	0,0013766
422,000	0,0013622
423,000	0,0013295
424,000	0,0013389
425,000	0,0013118
426,000	0,0013113
427,000	0,0012423
428,000	0,0012235
429,000	0,0011895
430,000	0,0011824
431,000	0,001153
432,000	0,0011023
433,000	0,0010656
434,000	0,0010559
435,000	0,0010123
436,000	0,0010147
437,000	0,00097528
438,000	0,0009647
439,000	0,00098429
440,000	0,00096098
441,000	0,00098714
442,000	0,00095299
443,000	0,00095367
444,000	0,00095104
445,000	0,00094289
446,000	0,00092025
447,000	0,00088163
448,000	0,00086162
449,000	0,00085423
450,000	0,00081677
451,000	0,00081164
452,000	0,00082742
453,000	0,00080634
454,000	0,00080812
455,000	0,0007847
456,000	0,00076281
457,000	0,00076513
458,000	0,00074303
459,000	0,00072303
460,000	0,00071572
461,000	0,0006966
462,000	0,0006897
463,000	0,00068092
464,000	0,00065363
465,000	0,00063582
466,000	0,00060358
467,000	0,00061425
468,000	0,00060114
469,000	0,00060778
470,000	0,00057574
471,000	0,00056528
472,000	0,00054326
473,000	0,00054453
474,000	0,0005325
475,000	0,00049275
476,000	0,00047782
477,000	0,00043996
478,000	0,00043205
479,000	0,00039729
480,000	0,00038314
481,000	0,00035028
482,000	0,00033918
483,000	0,00036493
484,000	0,00036285
485,000	0,0003367
486,000	0,00031727
487,000	0,00031681
488,000	0,00027664
489,000	0,00026145
490,000	0,0002612
491,000	0,00025227
492,000	0,00026391
493,000	0,00024713
494,000	0,00023722
495,000	0,00024559
496,000	0,00021721
497,000	0,00021085
498,000	0,00016639
499,000	0,00012447
500,000	0,00013228
501,000	8,7589E-5
502,000	5,8301E-5
503,000	5,2404E-5
504,000	4,6738E-5
505,000	6,74E-5
506,000	6,3039E-5
507,000	4,4335E-5
508,000	3,9382E-5
509,000	-5,8291E-6
510,000	-2,9552E-5
511,000	-4,3733E-5
512,000	-4,6832E-5
513,000	-3,7209E-5
514,000	-5,8313E-5
515,000	-4,145E-5
516,000	-6,7769E-5
517,000	-6,7022E-5
518,000	-0,00010063
519,000	-0,00011615
520,000	-0,00012107
521,000	-0,0002976
522,000	-0,00030769
523,000	-0,00029261
524,000	-0,00029737
525,000	-0,00029418
526,000	-0,00029383
527,000	-0,00029953
528,000	-0,00032297
529,000	-0,00032744
530,000	-0,00033674
531,000	-0,00035962
532,000	-0,00038324
533,000	-0,00038296
534,000	-0,00037061
535,000	-0,00040431
536,000	-0,00039834
537,000	-0,00039056
538,000	-0,00041369
539,000	-0,00044025
540,000	-0,00044713
541,000	-0,0004512
542,000	-0,00045901
543,000	-0,00047467
544,000	-0,00048836
545,000	-0,00049575
546,000	-0,00050929
547,000	-0,00053313
548,000	-0,00051874
549,000	-0,00050781
550,000	-0,0005176
551,000	-0,00051868
552,000	-0,00052087
553,000	-0,00049529
554,000	-0,00049562
555,000	-0,00050451
556,000	-0,00049945
557,000	-0,00050082
558,000	-0,00050586
559,000	-0,00055497
560,000	-0,00056829
561,000	-0,00054738
562,000	-0,00055433
563,000	-0,00055762
564,000	-0,0005462
565,000	-0,0005312
566,000	-0,00049689
567,000	-0,00051019
568,000	-0,00052939
569,000	-0,00052416
570,000	-0,00053703
571,000	-0,00053769
572,000	-0,00054528
573,000	-0,00055182
574,000	-0,00054325
575,000	-0,00052312
576,000	-0,00052718
577,000	-0,00052749
578,000	-0,0005124
579,000	-0,00053294
580,000	-0,00055156
581,000	-0,00057772
582,000	-0,00056925
583,000	-0,00057652
584,000	-0,0005721
585,000	-0,00061062
586,000	-0,00060237
587,000	-0,00060158
588,000	-0,00060012
589,000	-0,0006045
590,000	-0,00060833
591,000	-0,00058329
592,000	-0,00058857
593,000	-0,00056745
594,000	-0,00059725
595,000	-0,00061447
596,000	-0,00063005
597,000	-0,00064215
598,000	-0,00066056
599,000	-0,00070651
600,000	-0,00072293
601,000	-0,00083661
602,000	-0,00083811
603,000	-0,00082584
604,000	-0,00083899
605,000	-0,00086519
606,000	-0,00090355
607,000	-0,00089621
608,000	-0,00088843
609,000	-0,00087322
610,000	-0,00089555
611,000	-0,00088228
612,000	-0,00087603
613,000	-0,0008843
614,000	-0,00087853
615,000	-0,00087444
616,000	-0,00085219
617,000	-0,000826
618,000	-0,0008251
619,000	-0,00081889
620,000	-0,00083643
621,000	-0,00086371
622,000	-0,00086863
623,000	-0,00090622
624,000	-0,00093473
625,000	-0,00095417
626,000	-0,00095301
627,000	-0,00094828
628,000	-0,00094835
629,000	-0,00097874
630,000	-0,00094482
631,000	-0,00095533
632,000	-0,00096673
633,000	-0,00098718
634,000	-0,00099167
635,000	-0,00098754
636,000	-0,00096318
637,000	-0,00097365
638,000	-0,00096287
639,000	-0,0009583
640,000	-0,00096918
641,000	-0,00097246
642,000	-0,00099265
643,000	-0,001002
644,000	-0,0010126
645,000	-0,0010301
646,000	-0,0010109
647,000	-0,0010139
648,000	-0,001008
649,000	-0,00098687
650,000	-0,00097498
651,000	-0,0009784
652,000	-0,00095781
653,000	-0,00097969
654,000	-0,00097804
655,000	-0,0009729
656,000	-0,00093118
657,000	-0,00091068
658,000	-0,00089597
659,000	-0,00087468
660,000	-0,00086135
661,000	-0,00088685
662,000	-0,00088964
663,000	-0,00086225
664,000	-0,00086273
665,000	-0,00085258
666,000	-0,00084518
667,000	-0,00083843
668,000	-0,00083313
669,000	-0,00088766
670,000	-0,00090368
671,000	-0,00094602
672,000	-0,00091742
673,000	-0,00088347
674,000	-0,00085735
675,000	-0,00081982
676,000	-0,00080316
677,000	-0,00080951
678,000	-0,00083268
679,000	-0,00089496
680,000	-0,00089604
681,000	-0,00089062
682,000	-0,00092156
683,000	-0,00093616
684,000	-0,00091979
685,000	-0,00087436
686,000	-0,00091096
687,000	-0,00093462
688,000	-0,00091793
689,000	-0,00089253
690,000	-0,00086255
691,000	-0,00086717
692,000	-0,00083885
693,000	-0,00080313
694,000	-0,00076094
695,000	-0,00073942
696,000	-0,00071366
697,000	-0,00071066
698,000	-0,00068992
699,000	-0,00067112
700,000	-0,00065094
701,000	-0,00063995
702,000	-0,00061709
703,000	-0,00062672
704,000	-0,00060869
705,000	-0,00059915
706,000	-0,00059684
707,000	-0,00060462
708,000	-0,00063605
709,000	-0,00061283
710,000	-0,00059592
711,000	-0,0006253
712,000	-0,00062031
713,000	-0,0006233
714,000	-0,0005812
715,000	-0,00059781
716,000	-0,00057999
717,000	-0,00056129
718,000	-0,00051796
719,000	-0,00054781
720,000	-0,00052795
721,000	-0,00053169
722,000	-0,00055552
723,000	-0,00057683
724,000	-0,00057894
725,000	-0,00062435
726,000	-0,00065119
727,000	-0,00066796
728,000	-0,0006452
729,000	-0,00065842
730,000	-0,0007086
731,000	-0,00072531
732,000	-0,0006967
733,000	-0,0007097
734,000	-0,00072887
735,000	-0,00071224
736,000	-0,00067905
737,000	-0,00066373
738,000	-0,00063941
739,000	-0,00062522
740,000	-0,00064097
741,000	-0,00096404
742,000	-0,00097296
743,000	-0,00097728
744,000	-0,00093956
745,000	-0,00095562
746,000	-0,00097684
747,000	-0,00097786
748,000	-0,00098407
749,000	-0,00097345
750,000	-0,00099546
751,000	-0,00098688
752,000	-0,00099586
753,000	-0,0010203
754,000	-0,0010301
755,000	-0,0010542
756,000	-0,001095
757,000	-0,0010585
758,000	-0,0011088
759,000	-0,0010915
760,000	-0,0010839
761,000	-0,001083
762,000	-0,0010598
763,000	-0,0010971
764,000	-0,0010881
765,000	-0,0011096
766,000	-0,0011096
767,000	-0,0011442
768,000	-0,0011367
769,000	-0,0011391
770,000	-0,0011764
771,000	-0,0011246
772,000	-0,0011419
773,000	-0,00115
774,000	-0,001151
775,000	-0,0011701
776,000	-0,0011361
777,000	-0,0011714
778,000	-0,0011744
779,000	-0,0011637
780,000	-0,0012016
781,000	-0,0012161
782,000	-0,0012368
783,000	-0,0012486
784,000	-0,0012203
785,000	-0,0012799
786,000	-0,0012989
787,000	-0,0012751
788,000	-0,0012711
789,000	-0,0013025
790,000	-0,0013668
791,000	-0,0013038
792,000	-0,0012936
793,000	-0,0012974
794,000	-0,0013188
795,000	-0,0013633
796,000	-0,0013212
797,000	-0,0013328
798,000	-0,0013787
799,000	-0,00136
800,000	-0,0013526
