# Supplementary material for: Optical gap and fundamental gap of oligoynes and carbyne
Source: Nat Commun. 2020 Sep 23;11:4797. doi: 10.1038/s41467-020-18496-4 (PMC7511338; doi:10.1038/s41467-020-18496-4)
Supplement: Supplementary file 3 — Source Data [file 41467_2020_18496_MOESM3_ESM.zip › NCOMMS-20-03672A_Source Data/FigureS2/FigureS2_Glu[4]_Abs_55Deg.csv]

	StS426_55deg-2.jws
Wellenl�nge [nm]	Extinktion
190,000	0,39728
191,000	0,40403
192,000	0,40134
193,000	0,38355
194,000	0,36208
195,000	0,33794
196,000	0,31864
197,000	0,30182
198,000	0,28574
199,000	0,27231
200,000	0,26061
201,000	0,25228
202,000	0,24882
203,000	0,25234
204,000	0,26322
205,000	0,27796
206,000	0,2912
207,000	0,29975
208,000	0,30369
209,000	0,30532
210,000	0,30908
211,000	0,3231
212,000	0,35676
213,000	0,41273
214,000	0,48308
215,000	0,55266
216,000	0,60497
217,000	0,62943
218,000	0,6255
219,000	0,60332
220,000	0,58395
221,000	0,59135
222,000	0,64025
223,000	0,7314
224,000	0,86047
225,000	1,0233
226,000	1,2026
227,000	1,3305
228,000	1,3132
229,000	1,1911
230,000	1,0624
231,000	0,96467
232,000	0,91149
233,000	0,91236
234,000	0,968
235,000	1,0739
236,000	1,2291
237,000	1,44
238,000	1,6919
239,000	1,7781
240,000	1,5202
241,000	1,2028
242,000	0,94302
243,000	0,73495
244,000	0,56271
245,000	0,41873
246,000	0,30608
247,000	0,2276
248,000	0,1771
249,000	0,14467
250,000	0,1223
251,000	0,10515
252,000	0,090699
253,000	0,077891
254,000	0,066751
255,000	0,057593
256,000	0,050888
257,000	0,046786
258,000	0,045108
259,000	0,045522
260,000	0,047478
261,000	0,049999
262,000	0,052202
263,000	0,053321
264,000	0,052972
265,000	0,050905
266,000	0,047251
267,000	0,04258
268,000	0,037686
269,000	0,033232
270,000	0,029511
271,000	0,026533
272,000	0,024235
273,000	0,022418
274,000	0,021034
275,000	0,019822
276,000	0,018874
277,000	0,018115
278,000	0,017543
279,000	0,017171
280,000	0,016938
281,000	0,016735
282,000	0,016648
283,000	0,016615
284,000	0,016652
285,000	0,01657
286,000	0,01646
287,000	0,016384
288,000	0,016067
289,000	0,0158
290,000	0,015428
291,000	0,01503
292,000	0,014725
293,000	0,014398
294,000	0,014197
295,000	0,013924
296,000	0,013766
297,000	0,013639
298,000	0,013607
299,000	0,013537
300,000	0,013436
301,000	0,013381
302,000	0,013241
303,000	0,013152
304,000	0,012854
305,000	0,012631
306,000	0,012418
307,000	0,012182
308,000	0,012054
309,000	0,01182
310,000	0,011582
311,000	0,011399
312,000	0,011193
313,000	0,011117
314,000	0,010926
315,000	0,010851
316,000	0,010817
317,000	0,01083
318,000	0,010889
319,000	0,010946
320,000	0,010919
321,000	0,010947
322,000	0,010889
323,000	0,010899
324,000	0,01085
325,000	0,010665
326,000	0,010431
327,000	0,010321
328,000	0,010213
329,000	0,010038
330,000	0,0098705
331,000	0,0098007
332,000	0,0097463
333,000	0,0096854
334,000	0,0094584
335,000	0,0093661
336,000	0,0091961
337,000	0,0091449
338,000	0,008915
339,000	0,0086992
340,000	0,0086373
341,000	0,0074214
342,000	0,0074417
343,000	0,0074135
344,000	0,0073363
345,000	0,0072162
346,000	0,0071622
347,000	0,0069955
348,000	0,0067144
349,000	0,0065396
350,000	0,0063767
351,000	0,006309
352,000	0,0061237
353,000	0,006027
354,000	0,0058952
355,000	0,0057988
356,000	0,0057049
357,000	0,0056262
358,000	0,0054658
359,000	0,0053367
360,000	0,0052346
361,000	0,0051285
362,000	0,0049817
363,000	0,0048871
364,000	0,0046878
365,000	0,004503
366,000	0,0042718
367,000	0,004159
368,000	0,0040074
369,000	0,0038254
370,000	0,0037027
371,000	0,0036629
372,000	0,0036617
373,000	0,0036124
374,000	0,0036364
375,000	0,0035741
376,000	0,0034891
377,000	0,003432
378,000	0,0033421
379,000	0,0032425
380,000	0,0031718
381,000	0,0031301
382,000	0,0030827
383,000	0,0030098
384,000	0,0029123
385,000	0,0028726
386,000	0,0028108
387,000	0,0026937
388,000	0,0026538
389,000	0,0025884
390,000	0,0025794
391,000	0,0025325
392,000	0,0024705
393,000	0,0024524
394,000	0,0024033
395,000	0,0023295
396,000	0,002289
397,000	0,002224
398,000	0,0021871
399,000	0,0021738
400,000	0,0021584
401,000	0,002189
402,000	0,0021965
403,000	0,0021866
404,000	0,0021472
405,000	0,0021212
406,000	0,0020537
407,000	0,0020226
408,000	0,0019789
409,000	0,0018855
410,000	0,001841
411,000	0,0017743
412,000	0,0017818
413,000	0,0017045
414,000	0,0016631
415,000	0,0016071
416,000	0,0016001
417,000	0,0015964
418,000	0,0015574
419,000	0,0015566
420,000	0,0015067
421,000	0,0018426
422,000	0,001777
423,000	0,0017349
424,000	0,0017278
425,000	0,0016756
426,000	0,0016149
427,000	0,0015358
428,000	0,0015563
429,000	0,0015504
430,000	0,0015408
431,000	0,0015202
432,000	0,0015153
433,000	0,0015191
434,000	0,0014962
435,000	0,0014849
436,000	0,0014996
437,000	0,0014484
438,000	0,0014455
439,000	0,0014597
440,000	0,0014123
441,000	0,0014172
442,000	0,0013614
443,000	0,001349
444,000	0,0013221
445,000	0,0013084
446,000	0,0012837
447,000	0,001254
448,000	0,0012495
449,000	0,0012231
450,000	0,0011998
451,000	0,001137
452,000	0,0011334
453,000	0,0011294
454,000	0,0010986
455,000	0,0010919
456,000	0,0010797
457,000	0,0010781
458,000	0,001053
459,000	0,0010569
460,000	0,0010616
461,000	0,0010521
462,000	0,0010324
463,000	0,001032
464,000	0,0010339
465,000	0,0010148
466,000	0,00099402
467,000	0,0010048
468,000	0,0010045
469,000	0,0010151
470,000	0,00097915
471,000	0,00097601
472,000	0,0010048
473,000	0,0010107
474,000	0,0010143
475,000	0,0010036
476,000	0,0010117
477,000	0,00098278
478,000	0,00097202
479,000	0,00092872
480,000	0,00089357
481,000	0,00087111
482,000	0,00084544
483,000	0,00084555
484,000	0,0008166
485,000	0,00074982
486,000	0,00074616
487,000	0,00073127
488,000	0,00069605
489,000	0,00067845
490,000	0,00066839
491,000	0,00067912
492,000	0,00068699
493,000	0,00067799
494,000	0,00066851
495,000	0,00067917
496,000	0,00067223
497,000	0,00066765
498,000	0,00062834
499,000	0,00057553
500,000	0,00059102
501,000	0,00057773
502,000	0,00053002
503,000	0,00048729
504,000	0,00049793
505,000	0,00049263
506,000	0,00046471
507,000	0,00043792
508,000	0,00043221
509,000	0,00041604
510,000	0,0004047
511,000	0,00038144
512,000	0,0003872
513,000	0,00038972
514,000	0,00039716
515,000	0,00038182
516,000	0,00035036
517,000	0,00037222
518,000	0,00032579
519,000	0,00032445
520,000	0,00028523
521,000	0,00011482
522,000	0,00010663
523,000	9,0979E-5
524,000	8,6346E-5
525,000	7,2673E-5
526,000	4,8015E-5
527,000	4,3205E-5
528,000	2,9294E-5
529,000	1,8575E-5
530,000	3,5444E-7
531,000	-3,2837E-5
532,000	-3,7901E-5
533,000	-4,6635E-5
534,000	-3,6739E-5
535,000	-3,9864E-5
536,000	-4,2997E-5
537,000	-3,2107E-5
538,000	-4,6826E-5
539,000	-5,1238E-5
540,000	-4,2363E-5
541,000	-4,5639E-5
542,000	-4,6372E-5
543,000	-5,6555E-5
544,000	-1,7999E-5
545,000	-3,7914E-5
546,000	-6,8083E-5
547,000	-0,00010907
548,000	-0,00013183
549,000	-0,00017184
550,000	-0,00019742
551,000	-0,00022183
552,000	-0,00024806
553,000	-0,00026588
554,000	-0,00026505
555,000	-0,00027544
556,000	-0,00029593
557,000	-0,00031087
558,000	-0,00032197
559,000	-0,0003705
560,000	-0,00039299
561,000	-0,00039068
562,000	-0,00037361
563,000	-0,00037633
564,000	-0,0003909
565,000	-0,00039649
566,000	-0,00038571
567,000	-0,00038765
568,000	-0,00041692
569,000	-0,00045733
570,000	-0,00044257
571,000	-0,000462
572,000	-0,00046491
573,000	-0,0004584
574,000	-0,00046937
575,000	-0,00043751
576,000	-0,00044975
577,000	-0,00044435
578,000	-0,00043555
579,000	-0,00044281
580,000	-0,00046126
581,000	-0,00047449
582,000	-0,00046844
583,000	-0,0004602
584,000	-0,00047341
585,000	-0,00048177
586,000	-0,00048484
587,000	-0,00046779
588,000	-0,00046916
589,000	-0,00048834
590,000	-0,00051039
591,000	-0,00051665
592,000	-0,00052468
593,000	-0,00051708
594,000	-0,00056393
595,000	-0,00056645
596,000	-0,00061021
597,000	-0,00061504
598,000	-0,00061426
599,000	-0,00066107
600,000	-0,00066481
601,000	-0,00077136
602,000	-0,00076783
603,000	-0,00076435
604,000	-0,00073809
605,000	-0,00075916
606,000	-0,00079535
607,000	-0,00078401
608,000	-0,00077866
609,000	-0,00076599
610,000	-0,00076585
611,000	-0,00077724
612,000	-0,00073886
613,000	-0,00073827
614,000	-0,00074807
615,000	-0,00072085
616,000	-0,00070179
617,000	-0,00069938
618,000	-0,00072301
619,000	-0,00074151
620,000	-0,00074204
621,000	-0,00075013
622,000	-0,00075046
623,000	-0,00076188
624,000	-0,00076282
625,000	-0,00076632
626,000	-0,00075547
627,000	-0,00074988
628,000	-0,00077301
629,000	-0,00078823
630,000	-0,00076527
631,000	-0,00077242
632,000	-0,00075756
633,000	-0,00074182
634,000	-0,00072714
635,000	-0,00071252
636,000	-0,0006944
637,000	-0,00068082
638,000	-0,00068121
639,000	-0,00069198
640,000	-0,00071798
641,000	-0,000717
642,000	-0,00075539
643,000	-0,00075562
644,000	-0,00075969
645,000	-0,00075352
646,000	-0,00075206
647,000	-0,00075966
648,000	-0,00074947
649,000	-0,00073126
650,000	-0,00074296
651,000	-0,00076926
652,000	-0,00079053
653,000	-0,00077688
654,000	-0,00076802
655,000	-0,00077143
656,000	-0,00075742
657,000	-0,00072636
658,000	-0,00072659
659,000	-0,00071831
660,000	-0,00068822
661,000	-0,00071472
662,000	-0,00069664
663,000	-0,00069425
664,000	-0,00067701
665,000	-0,00064849
666,000	-0,00065958
667,000	-0,00063824
668,000	-0,00063869
669,000	-0,00064055
670,000	-0,00062254
671,000	-0,00064563
672,000	-0,00060309
673,000	-0,00060438
674,000	-0,00059641
675,000	-0,00056476
676,000	-0,00055545
677,000	-0,00059148
678,000	-0,00061197
679,000	-0,00063415
680,000	-0,00061689
681,000	-0,0005965
682,000	-0,00063424
683,000	-0,00061539
684,000	-0,00060433
685,000	-0,00059379
686,000	-0,00059618
687,000	-0,00060675
688,000	-0,00058615
689,000	-0,00055896
690,000	-0,00054009
691,000	-0,00050387
692,000	-0,00049036
693,000	-0,00045359
694,000	-0,00041813
695,000	-0,00038828
696,000	-0,00038494
697,000	-0,00036621
698,000	-0,00035469
699,000	-0,00032964
700,000	-0,00030846
701,000	-0,00029315
702,000	-0,00025273
703,000	-0,00025717
704,000	-0,00023889
705,000	-0,00024341
706,000	-0,00021945
707,000	-0,00024744
708,000	-0,00027013
709,000	-0,00024207
710,000	-0,00023076
711,000	-0,0002588
712,000	-0,00025751
713,000	-0,00026699
714,000	-0,00020896
715,000	-0,00025579
716,000	-0,00025109
717,000	-0,00023578
718,000	-0,00024291
719,000	-0,00026445
720,000	-0,00027616
721,000	-0,00030174
722,000	-0,00032427
723,000	-0,00037838
724,000	-0,00037363
725,000	-0,00040791
726,000	-0,00040486
727,000	-0,00044319
728,000	-0,00040041
729,000	-0,00039836
730,000	-0,0004157
731,000	-0,00040878
732,000	-0,00039901
733,000	-0,00042477
734,000	-0,00045005
735,000	-0,00043618
736,000	-0,00043742
737,000	-0,00045332
738,000	-0,00045336
739,000	-0,00043484
740,000	-0,00044424
741,000	-0,00073481
742,000	-0,00075089
743,000	-0,00075665
744,000	-0,00076493
745,000	-0,0007733
746,000	-0,0007818
747,000	-0,00081116
748,000	-0,00082744
749,000	-0,00080575
750,000	-0,00080144
751,000	-0,00079905
752,000	-0,00080185
753,000	-0,00080048
754,000	-0,00080845
755,000	-0,00079767
756,000	-0,00083594
757,000	-0,000788
758,000	-0,00079838
759,000	-0,00078396
760,000	-0,00077173
761,000	-0,00077495
762,000	-0,00078211
763,000	-0,0008226
764,000	-0,00083231
765,000	-0,0008883
766,000	-0,00092751
767,000	-0,0010027
768,000	-0,0010316
769,000	-0,0010523
770,000	-0,0010538
771,000	-0,0010704
772,000	-0,001105
773,000	-0,001115
774,000	-0,0011229
775,000	-0,0011574
776,000	-0,0011499
777,000	-0,0011766
778,000	-0,0011639
779,000	-0,0011619
780,000	-0,0011784
781,000	-0,0011443
782,000	-0,0011588
783,000	-0,001183
784,000	-0,0011413
785,000	-0,0011395
786,000	-0,0011852
787,000	-0,0011456
788,000	-0,0011384
789,000	-0,0011172
790,000	-0,001159
791,000	-0,0011314
792,000	-0,001158
793,000	-0,001171
794,000	-0,0011912
795,000	-0,0012244
796,000	-0,001254
797,000	-0,0012877
798,000	-0,0012857
799,000	-0,0012662
800,000	-0,0012679
