# Supplementary material for: Optical gap and fundamental gap of oligoynes and carbyne
Source: Nat Commun. 2020 Sep 23;11:4797. doi: 10.1038/s41467-020-18496-4 (PMC7511338; doi:10.1038/s41467-020-18496-4)
Supplement: Supplementary file 3 — Source Data [file 41467_2020_18496_MOESM3_ESM.zip › NCOMMS-20-03672A_Source Data/FigureS2/FigureS2_Glu[4]_Abs_20Deg.csv]

	StS426_20deg-2.jws
Wellenl�nge [nm]	Extinktion
190,000	0,40574
191,000	0,4066
192,000	0,39268
193,000	0,3662
194,000	0,34215
195,000	0,31669
196,000	0,29735
197,000	0,28174
198,000	0,26703
199,000	0,25445
200,000	0,24279
201,000	0,2337
202,000	0,22851
203,000	0,22961
204,000	0,23921
205,000	0,25509
206,000	0,27097
207,000	0,2816
208,000	0,28605
209,000	0,28647
210,000	0,28654
211,000	0,29318
212,000	0,31777
213,000	0,36848
214,000	0,44154
215,000	0,52179
216,000	0,5893
217,000	0,62792
218,000	0,63276
219,000	0,61016
220,000	0,57744
221,000	0,56108
222,000	0,58522
223,000	0,65769
224,000	0,77322
225,000	0,92693
226,000	1,1123
227,000	1,2905
228,000	1,3518
229,000	1,2516
230,000	1,1014
231,000	0,97121
232,000	0,88167
233,000	0,84764
234,000	0,87449
235,000	0,95496
236,000	1,0829
237,000	1,2652
238,000	1,5183
239,000	1,7662
240,000	1,6498
241,000	1,3066
242,000	1,0135
243,000	0,78526
244,000	0,60035
245,000	0,44457
246,000	0,31884
247,000	0,23035
248,000	0,17478
249,000	0,14061
250,000	0,11794
251,000	0,10092
252,000	0,086609
253,000	0,073784
254,000	0,06222
255,000	0,052346
256,000	0,044759
257,000	0,039809
258,000	0,037348
259,000	0,037104
260,000	0,038732
261,000	0,041625
262,000	0,044812
263,000	0,047384
264,000	0,048669
265,000	0,048214
266,000	0,045893
267,000	0,041875
268,000	0,036789
269,000	0,031688
270,000	0,027165
271,000	0,023412
272,000	0,02058
273,000	0,018428
274,000	0,016837
275,000	0,015564
276,000	0,014558
277,000	0,013803
278,000	0,013239
279,000	0,012877
280,000	0,012628
281,000	0,0124
282,000	0,012333
283,000	0,012365
284,000	0,012458
285,000	0,012462
286,000	0,012473
287,000	0,012456
288,000	0,012215
289,000	0,011951
290,000	0,011655
291,000	0,011263
292,000	0,010926
293,000	0,010635
294,000	0,010427
295,000	0,010245
296,000	0,010057
297,000	0,010018
298,000	0,010006
299,000	0,0099247
300,000	0,0098589
301,000	0,0097759
302,000	0,0096911
303,000	0,0096495
304,000	0,0094104
305,000	0,0093106
306,000	0,0090937
307,000	0,0089658
308,000	0,0087871
309,000	0,0085184
310,000	0,0082955
311,000	0,0081477
312,000	0,0079781
313,000	0,0078665
314,000	0,0077635
315,000	0,0077537
316,000	0,0077666
317,000	0,0077916
318,000	0,0079042
319,000	0,0080713
320,000	0,0081743
321,000	0,0082939
322,000	0,0083321
323,000	0,0083916
324,000	0,0083409
325,000	0,0081157
326,000	0,0078199
327,000	0,0076039
328,000	0,0075275
329,000	0,0073806
330,000	0,0071765
331,000	0,0070689
332,000	0,0070705
333,000	0,0070779
334,000	0,0068928
335,000	0,0066905
336,000	0,0065398
337,000	0,0064237
338,000	0,0062381
339,000	0,0060912
340,000	0,0060378
341,000	0,0059665
342,000	0,0060068
343,000	0,0060013
344,000	0,0060102
345,000	0,0059492
346,000	0,0059083
347,000	0,0057199
348,000	0,0054997
349,000	0,0053358
350,000	0,005184
351,000	0,0050728
352,000	0,0049533
353,000	0,0048951
354,000	0,004795
355,000	0,0046851
356,000	0,0045853
357,000	0,0045019
358,000	0,0043795
359,000	0,0041908
360,000	0,0040706
361,000	0,0039424
362,000	0,0038337
363,000	0,0036977
364,000	0,0035214
365,000	0,0033364
366,000	0,0031688
367,000	0,0030697
368,000	0,0029545
369,000	0,0028098
370,000	0,0027208
371,000	0,0024747
372,000	0,0024206
373,000	0,0023612
374,000	0,0023797
375,000	0,0023298
376,000	0,0022717
377,000	0,002183
378,000	0,0021051
379,000	0,0020882
380,000	0,0020801
381,000	0,0020517
382,000	0,00202
383,000	0,0019736
384,000	0,0020023
385,000	0,0019606
386,000	0,0018685
387,000	0,0017888
388,000	0,0017399
389,000	0,0017005
390,000	0,0016963
391,000	0,0015979
392,000	0,0016211
393,000	0,0015792
394,000	0,0015395
395,000	0,0014831
396,000	0,0014232
397,000	0,0013884
398,000	0,0013406
399,000	0,0013125
400,000	0,0013365
401,000	0,0013146
402,000	0,0013316
403,000	0,001331
404,000	0,0013076
405,000	0,0012784
406,000	0,0012302
407,000	0,0012612
408,000	0,0012879
409,000	0,0012487
410,000	0,0012313
411,000	0,0011775
412,000	0,0011978
413,000	0,001124
414,000	0,0010418
415,000	0,00099857
416,000	0,0010336
417,000	0,0010217
418,000	0,00099335
419,000	0,0009871
420,000	0,00099707
421,000	0,0013862
422,000	0,0013336
423,000	0,0013073
424,000	0,0013361
425,000	0,0013066
426,000	0,0012644
427,000	0,0012314
428,000	0,0012237
429,000	0,0012201
430,000	0,0012173
431,000	0,0012123
432,000	0,0011974
433,000	0,0011618
434,000	0,0011641
435,000	0,0011432
436,000	0,0011511
437,000	0,0011172
438,000	0,0011041
439,000	0,0011104
440,000	0,0011607
441,000	0,001166
442,000	0,0011552
443,000	0,0011685
444,000	0,0011616
445,000	0,0011706
446,000	0,0011469
447,000	0,0010866
448,000	0,0010914
449,000	0,0010751
450,000	0,0010776
451,000	0,0010755
452,000	0,0010753
453,000	0,0010924
454,000	0,0011013
455,000	0,0010664
456,000	0,0010447
457,000	0,0010269
458,000	0,00098591
459,000	0,00097534
460,000	0,00094728
461,000	0,00091797
462,000	0,00089818
463,000	0,00089587
464,000	0,00086066
465,000	0,00083341
466,000	0,00077413
467,000	0,0007777
468,000	0,00077523
469,000	0,00075625
470,000	0,00070187
471,000	0,00067041
472,000	0,00067646
473,000	0,0006764
474,000	0,00067775
475,000	0,00062912
476,000	0,00064027
477,000	0,00061579
478,000	0,0006216
479,000	0,00060999
480,000	0,00057787
481,000	0,00054858
482,000	0,0005482
483,000	0,00054535
484,000	0,00050083
485,000	0,00045293
486,000	0,00042358
487,000	0,00042931
488,000	0,00039322
489,000	0,00036104
490,000	0,00036839
491,000	0,00037913
492,000	0,00037249
493,000	0,00034325
494,000	0,00033722
495,000	0,00033105
496,000	0,00030772
497,000	0,00029674
498,000	0,00026714
499,000	0,0002498
500,000	0,00024426
501,000	0,0002419
502,000	0,00022293
503,000	0,00020614
504,000	0,00021695
505,000	0,00019882
506,000	0,00019376
507,000	0,00015261
508,000	0,00011513
509,000	6,6504E-5
510,000	4,5768E-5
511,000	2,279E-5
512,000	3,2717E-5
513,000	1,895E-5
514,000	2,5075E-5
515,000	1,8525E-5
516,000	-1,0125E-5
517,000	-1,0075E-5
518,000	-3,8594E-5
519,000	-5,0082E-5
520,000	-6,834E-5
521,000	-0,0004841
522,000	-0,00049193
523,000	-0,0004767
524,000	-0,00048474
525,000	-0,00049508
526,000	-0,00052774
527,000	-0,00051787
528,000	-0,00055988
529,000	-0,00058817
530,000	-0,00061094
531,000	-0,00063186
532,000	-0,00066131
533,000	-0,0006519
534,000	-0,00063973
535,000	-0,00065532
536,000	-0,00065879
537,000	-0,00065915
538,000	-0,00066213
539,000	-0,00066394
540,000	-0,00067463
541,000	-0,00067992
542,000	-0,00070454
543,000	-0,00072803
544,000	-0,00072112
545,000	-0,0007434
546,000	-0,0007574
547,000	-0,00078281
548,000	-0,0007891
549,000	-0,00079399
550,000	-0,00081386
551,000	-0,00084765
552,000	-0,00086134
553,000	-0,00086011
554,000	-0,00086434
555,000	-0,00086618
556,000	-0,00085614
557,000	-0,00086708
558,000	-0,00086456
559,000	-0,00090923
560,000	-0,00091068
561,000	-0,00091141
562,000	-0,00092296
563,000	-0,00092344
564,000	-0,00090894
565,000	-0,00091076
566,000	-0,0009145
567,000	-0,00094026
568,000	-0,0009612
569,000	-0,00098166
570,000	-0,0009915
571,000	-0,00099243
572,000	-0,00098325
573,000	-0,0010009
574,000	-0,0010037
575,000	-0,00099136
576,000	-0,00099986
577,000	-0,001003
578,000	-0,00098711
579,000	-0,00099369
580,000	-0,0010175
581,000	-0,0010308
582,000	-0,0010066
583,000	-0,001016
584,000	-0,0010253
585,000	-0,0010312
586,000	-0,001033
587,000	-0,0010116
588,000	-0,0010196
589,000	-0,0010048
590,000	-0,0010162
591,000	-0,001019
592,000	-0,0010174
593,000	-0,00099392
594,000	-0,0010141
595,000	-0,0010064
596,000	-0,0010347
597,000	-0,0010542
598,000	-0,0010556
599,000	-0,0010899
600,000	-0,0010882
601,000	-0,00092651
602,000	-0,00089617
603,000	-0,00088012
604,000	-0,00088086
605,000	-0,00088975
606,000	-0,00090362
607,000	-0,00089276
608,000	-0,00089315
609,000	-0,0008898
610,000	-0,00090124
611,000	-0,00087484
612,000	-0,00084708
613,000	-0,00084631
614,000	-0,00084737
615,000	-0,00080625
616,000	-0,00079968
617,000	-0,00077767
618,000	-0,00078811
619,000	-0,00077243
620,000	-0,00077947
621,000	-0,00081419
622,000	-0,00081415
623,000	-0,00081424
624,000	-0,00080097
625,000	-0,00082005
626,000	-0,00082466
627,000	-0,00079983
628,000	-0,00080764
629,000	-0,00081233
630,000	-0,00079839
631,000	-0,00078972
632,000	-0,00077389
633,000	-0,0007337
634,000	-0,00069312
635,000	-0,00066266
636,000	-0,00062826
637,000	-0,00060355
638,000	-0,00060824
639,000	-0,00063495
640,000	-0,00065148
641,000	-0,00064513
642,000	-0,00065964
643,000	-0,00064984
644,000	-0,00062627
645,000	-0,00061882
646,000	-0,00058161
647,000	-0,00056307
648,000	-0,00053847
649,000	-0,00051163
650,000	-0,00048474
651,000	-0,00050147
652,000	-0,00047958
653,000	-0,00046475
654,000	-0,00047101
655,000	-0,00045843
656,000	-0,00042825
657,000	-0,00042228
658,000	-0,0004112
659,000	-0,00039435
660,000	-0,00038886
661,000	-0,00037534
662,000	-0,00037934
663,000	-0,00034432
664,000	-0,00030651
665,000	-0,00028306
666,000	-0,00028287
667,000	-0,00025281
668,000	-0,00025651
669,000	-0,00027107
670,000	-0,0002784
671,000	-0,00031138
672,000	-0,00026842
673,000	-0,00025074
674,000	-0,00023077
675,000	-0,000173
676,000	-0,00015006
677,000	-0,00016483
678,000	-0,00013902
679,000	-0,0001632
680,000	-0,00012243
681,000	-0,00011575
682,000	-0,00013021
683,000	-7,6718E-5
684,000	-6,9683E-5
685,000	-4,7253E-5
686,000	-5,5823E-5
687,000	-5,5795E-5
688,000	-2,7553E-5
689,000	-1,9622E-5
690,000	-1,9214E-5
691,000	-2,9947E-5
692,000	-2,0216E-5
693,000	-6,8975E-6
694,000	-7,1738E-6
695,000	-1,875E-5
696,000	-3,8347E-5
697,000	-6,8541E-5
698,000	-9,8247E-5
699,000	-0,00012303
700,000	-0,00015283
701,000	-0,00017416
702,000	-0,00015856
703,000	-0,0001621
704,000	-0,00014381
705,000	-0,00013106
706,000	-0,00010839
707,000	-0,0001014
708,000	-0,00010299
709,000	-0,00010324
710,000	-0,00010973
711,000	-0,00010746
712,000	-0,00010018
713,000	-0,00011745
714,000	-6,7794E-5
715,000	-7,1294E-5
716,000	-5,6038E-5
717,000	-5,8999E-5
718,000	-4,8183E-5
719,000	-5,0915E-5
720,000	-5,3823E-5
721,000	-6,2782E-5
722,000	-7,1831E-5
723,000	-8,074E-5
724,000	-7,0528E-5
725,000	-9,6244E-5
726,000	-8,7083E-5
727,000	-0,00012096
728,000	-9,057E-5
729,000	-9,1873E-5
730,000	-0,00010664
731,000	-9,2196E-5
732,000	-8,2991E-5
733,000	-8,9452E-5
734,000	-0,00011585
735,000	-0,00012394
736,000	-0,00011914
737,000	-0,00015039
738,000	-0,00015615
739,000	-0,00014672
740,000	-0,00019916
741,000	-0,00047883
742,000	-0,00049607
743,000	-0,00052155
744,000	-0,00050361
745,000	-0,00049155
746,000	-0,00048037
747,000	-0,00047626
748,000	-0,00047958
749,000	-0,00047564
750,000	-0,00048664
751,000	-0,0004796
752,000	-0,00054162
753,000	-0,0005941
754,000	-0,00063477
755,000	-0,00067818
756,000	-0,00069641
757,000	-0,00067233
758,000	-0,00069313
759,000	-0,0006729
760,000	-0,00063642
761,000	-0,00060932
762,000	-0,00060206
763,000	-0,00062218
764,000	-0,00057988
765,000	-0,00059793
766,000	-0,00057437
767,000	-0,00059461
768,000	-0,00062071
769,000	-0,00060692
770,000	-0,00058908
771,000	-0,00056908
772,000	-0,00062708
773,000	-0,00064153
774,000	-0,00064873
775,000	-0,0006625
776,000	-0,00066977
777,000	-0,00069705
778,000	-0,00063575
779,000	-0,00063024
780,000	-0,0006182
781,000	-0,00058206
782,000	-0,00061566
783,000	-0,00063419
784,000	-0,00064084
785,000	-0,00068008
786,000	-0,00067531
787,000	-0,00067418
788,000	-0,00067498
789,000	-0,00066289
790,000	-0,00068137
791,000	-0,00062783
792,000	-0,00060866
793,000	-0,00062434
794,000	-0,00065781
795,000	-0,00066407
796,000	-0,0006702
797,000	-0,00068659
798,000	-0,00068316
799,000	-0,00068656
800,000	-0,00067976
