# Supplementary material for: Optical gap and fundamental gap of oligoynes and carbyne
Source: Nat Commun. 2020 Sep 23;11:4797. doi: 10.1038/s41467-020-18496-4 (PMC7511338; doi:10.1038/s41467-020-18496-4)
Supplement: Supplementary file 3 — Source Data [file 41467_2020_18496_MOESM3_ESM.zip › NCOMMS-20-03672A_Source Data/FigureS2/FigureS2_Glu[4]_Abs_30Deg.csv]

	StS426_30deg-2.jws
Wellenl�nge [nm]	Extinktion
190,000	0,40132
191,000	0,40332
192,000	0,39316
193,000	0,36916
194,000	0,34609
195,000	0,3209
196,000	0,3017
197,000	0,2859
198,000	0,27065
199,000	0,25778
200,000	0,24613
201,000	0,2373
202,000	0,23272
203,000	0,23457
204,000	0,24457
205,000	0,26018
206,000	0,27513
207,000	0,28494
208,000	0,28893
209,000	0,28949
210,000	0,29039
211,000	0,2989
212,000	0,32609
213,000	0,37838
214,000	0,45065
215,000	0,52762
216,000	0,59026
217,000	0,62443
218,000	0,62648
219,000	0,60362
220,000	0,57436
221,000	0,56488
222,000	0,59656
223,000	0,67471
224,000	0,7942
225,000	0,95052
226,000	1,1344
227,000	1,2991
228,000	1,3354
229,000	1,2264
230,000	1,0822
231,000	0,9616
232,000	0,88261
233,000	0,85897
234,000	0,89448
235,000	0,98212
236,000	1,1174
237,000	1,3075
238,000	1,5635
239,000	1,7741
240,000	1,6083
241,000	1,272
242,000	0,99
243,000	0,76821
244,000	0,5872
245,000	0,43482
246,000	0,31313
247,000	0,22795
248,000	0,17422
249,000	0,14084
250,000	0,11847
251,000	0,10157
252,000	0,087388
253,000	0,074659
254,000	0,063243
255,000	0,053553
256,000	0,046214
257,000	0,041533
258,000	0,039264
259,000	0,039157
260,000	0,040918
261,000	0,043794
262,000	0,046694
263,000	0,048884
264,000	0,049629
265,000	0,048682
266,000	0,045932
267,000	0,041674
268,000	0,036679
269,000	0,031777
270,000	0,02753
271,000	0,024067
272,000	0,021476
273,000	0,019391
274,000	0,017819
275,000	0,016498
276,000	0,015517
277,000	0,014808
278,000	0,014184
279,000	0,013805
280,000	0,013545
281,000	0,013361
282,000	0,013269
283,000	0,013267
284,000	0,013331
285,000	0,01329
286,000	0,013293
287,000	0,013214
288,000	0,012928
289,000	0,012659
290,000	0,012311
291,000	0,011929
292,000	0,011564
293,000	0,011282
294,000	0,011139
295,000	0,010982
296,000	0,010808
297,000	0,010716
298,000	0,010679
299,000	0,010594
300,000	0,010443
301,000	0,010296
302,000	0,010166
303,000	0,010148
304,000	0,0099264
305,000	0,009794
306,000	0,0096082
307,000	0,0094254
308,000	0,0093418
309,000	0,0090898
310,000	0,008876
311,000	0,0087505
312,000	0,0086458
313,000	0,0085643
314,000	0,0084872
315,000	0,0084427
316,000	0,0084466
317,000	0,0084214
318,000	0,0085177
319,000	0,0086158
320,000	0,0086698
321,000	0,0087352
322,000	0,0087322
323,000	0,0087509
324,000	0,0086642
325,000	0,0084862
326,000	0,008306
327,000	0,0081667
328,000	0,0080637
329,000	0,0078453
330,000	0,0077233
331,000	0,0075723
332,000	0,0074728
333,000	0,0074124
334,000	0,0071512
335,000	0,0069848
336,000	0,0068218
337,000	0,0067334
338,000	0,0064973
339,000	0,0063269
340,000	0,0062462
341,000	0,0052639
342,000	0,0052626
343,000	0,0052616
344,000	0,0052498
345,000	0,0051983
346,000	0,005143
347,000	0,0050071
348,000	0,0048437
349,000	0,0046449
350,000	0,0045165
351,000	0,004368
352,000	0,0041805
353,000	0,0041509
354,000	0,0039919
355,000	0,0039173
356,000	0,0038242
357,000	0,0037724
358,000	0,0036491
359,000	0,003496
360,000	0,0033747
361,000	0,0032579
362,000	0,0031054
363,000	0,0029455
364,000	0,0027981
365,000	0,0026125
366,000	0,0024014
367,000	0,0023025
368,000	0,0021919
369,000	0,0019919
370,000	0,0018678
371,000	0,0020441
372,000	0,0020533
373,000	0,0020004
374,000	0,0020457
375,000	0,001965
376,000	0,0019258
377,000	0,0019046
378,000	0,0018444
379,000	0,0017917
380,000	0,0017714
381,000	0,0017614
382,000	0,00176
383,000	0,0017047
384,000	0,0016946
385,000	0,00168
386,000	0,0016518
387,000	0,001541
388,000	0,0014794
389,000	0,0014289
390,000	0,0014223
391,000	0,0013378
392,000	0,0013124
393,000	0,0012949
394,000	0,001246
395,000	0,0012351
396,000	0,0011969
397,000	0,0011303
398,000	0,0011001
399,000	0,0010804
400,000	0,001076
401,000	0,0010686
402,000	0,0010687
403,000	0,0010491
404,000	0,0010688
405,000	0,0010674
406,000	0,0010365
407,000	0,0010346
408,000	0,0010209
409,000	0,00097624
410,000	0,00095917
411,000	0,00091115
412,000	0,00092929
413,000	0,00089528
414,000	0,00083973
415,000	0,00081178
416,000	0,00083488
417,000	0,00082056
418,000	0,00086132
419,000	0,00083951
420,000	0,0008734
421,000	0,0011582
422,000	0,001111
423,000	0,0010769
424,000	0,0010625
425,000	0,0010378
426,000	0,0009826
427,000	0,00093994
428,000	0,00090662
429,000	0,00089068
430,000	0,00087112
431,000	0,00086467
432,000	0,00086116
433,000	0,00082052
434,000	0,00081518
435,000	0,0007908
436,000	0,00077876
437,000	0,00074316
438,000	0,00071795
439,000	0,00074329
440,000	0,00073738
441,000	0,00074424
442,000	0,00071232
443,000	0,00070172
444,000	0,00069629
445,000	0,00066295
446,000	0,00065488
447,000	0,00063249
448,000	0,00063779
449,000	0,00063269
450,000	0,00061715
451,000	0,00061967
452,000	0,00061492
453,000	0,00059754
454,000	0,00058131
455,000	0,00056523
456,000	0,00055926
457,000	0,00054227
458,000	0,00050095
459,000	0,00052423
460,000	0,00055672
461,000	0,00050695
462,000	0,00045685
463,000	0,00044619
464,000	0,00043666
465,000	0,00041585
466,000	0,00037706
467,000	0,00037165
468,000	0,00037631
469,000	0,0004023
470,000	0,00036763
471,000	0,00034111
472,000	0,00032371
473,000	0,00031364
474,000	0,00031307
475,000	0,00028165
476,000	0,00027195
477,000	0,00023707
478,000	0,00024782
479,000	0,00021977
480,000	0,00018887
481,000	0,00017527
482,000	0,00016644
483,000	0,00017455
484,000	0,00014451
485,000	0,0001057
486,000	0,00010086
487,000	7,9757E-5
488,000	4,4857E-5
489,000	2,7459E-5
490,000	2,1426E-5
491,000	3,0965E-5
492,000	2,8508E-5
493,000	1,6208E-5
494,000	4,2094E-5
495,000	4,202E-5
496,000	1,0425E-5
497,000	1,9528E-5
498,000	-1,025E-5
499,000	-4,0084E-5
500,000	-6,3861E-5
501,000	-0,00011585
502,000	-0,00014179
503,000	-0,00016666
504,000	-0,000168
505,000	-0,00015701
506,000	-0,00015923
507,000	-0,00019411
508,000	-0,00020356
509,000	-0,00023809
510,000	-0,00023354
511,000	-0,00027489
512,000	-0,00025518
513,000	-0,00027713
514,000	-0,00029261
515,000	-0,0002993
516,000	-0,0003249
517,000	-0,00030283
518,000	-0,00032315
519,000	-0,0003446
520,000	-0,00033889
521,000	-0,00074099
522,000	-0,00075035
523,000	-0,00074789
524,000	-0,00075741
525,000	-0,00077802
526,000	-0,00079721
527,000	-0,00079396
528,000	-0,00081993
529,000	-0,00083595
530,000	-0,00085236
531,000	-0,00086628
532,000	-0,00090323
533,000	-0,00092353
534,000	-0,00091073
535,000	-0,00092759
536,000	-0,00094011
537,000	-0,00093823
538,000	-0,00094326
539,000	-0,00093902
540,000	-0,00094225
541,000	-0,00095991
542,000	-0,00097582
543,000	-0,00099527
544,000	-0,00099709
545,000	-0,0010068
546,000	-0,0010358
547,000	-0,0010676
548,000	-0,0010842
549,000	-0,0010849
550,000	-0,0011009
551,000	-0,001127
552,000	-0,0011598
553,000	-0,0011422
554,000	-0,00111
555,000	-0,0011164
556,000	-0,0011124
557,000	-0,001131
558,000	-0,0011049
559,000	-0,0011511
560,000	-0,0011982
561,000	-0,0011866
562,000	-0,0011993
563,000	-0,0011968
564,000	-0,0012061
565,000	-0,0012234
566,000	-0,0012123
567,000	-0,0012265
568,000	-0,0012225
569,000	-0,0012408
570,000	-0,0012412
571,000	-0,0012348
572,000	-0,0012265
573,000	-0,0012188
574,000	-0,0012335
575,000	-0,0012264
576,000	-0,001243
577,000	-0,0012346
578,000	-0,0012261
579,000	-0,0012206
580,000	-0,0012283
581,000	-0,0012259
582,000	-0,0012141
583,000	-0,0012161
584,000	-0,001231
585,000	-0,0012261
586,000	-0,0012465
587,000	-0,0012251
588,000	-0,0012331
589,000	-0,0012235
590,000	-0,0012186
591,000	-0,0012159
592,000	-0,0012276
593,000	-0,0011908
594,000	-0,001206
595,000	-0,0011863
596,000	-0,0012063
597,000	-0,0012243
598,000	-0,0012218
599,000	-0,0012319
600,000	-0,0012439
601,000	-0,0011619
602,000	-0,0011741
603,000	-0,0011887
604,000	-0,0011896
605,000	-0,0012186
606,000	-0,0012619
607,000	-0,0012657
608,000	-0,0012397
609,000	-0,0012335
610,000	-0,0012458
611,000	-0,0012334
612,000	-0,0012145
613,000	-0,0012095
614,000	-0,0012243
615,000	-0,0012111
616,000	-0,0011925
617,000	-0,0011754
618,000	-0,0011746
619,000	-0,0011857
620,000	-0,0012066
621,000	-0,0012286
622,000	-0,0012578
623,000	-0,0012947
624,000	-0,0013108
625,000	-0,0013294
626,000	-0,0013226
627,000	-0,0013333
628,000	-0,0013448
629,000	-0,0013594
630,000	-0,0013494
631,000	-0,0013363
632,000	-0,0013385
633,000	-0,0013188
634,000	-0,0013129
635,000	-0,0013104
636,000	-0,0013126
637,000	-0,0013211
638,000	-0,0013284
639,000	-0,001344
640,000	-0,0013594
641,000	-0,0013403
642,000	-0,001363
643,000	-0,0013496
644,000	-0,0013387
645,000	-0,0013327
646,000	-0,0013299
647,000	-0,0013216
648,000	-0,0013049
649,000	-0,0012886
650,000	-0,0013129
651,000	-0,0013266
652,000	-0,0013163
653,000	-0,0013351
654,000	-0,0013608
655,000	-0,0013398
656,000	-0,0013414
657,000	-0,0012921
658,000	-0,0013068
659,000	-0,0012955
660,000	-0,0012764
661,000	-0,001295
662,000	-0,0012821
663,000	-0,0012849
664,000	-0,0012648
665,000	-0,00126
666,000	-0,0012581
667,000	-0,0012675
668,000	-0,0012839
669,000	-0,0013007
670,000	-0,0013159
671,000	-0,0013306
672,000	-0,0013035
673,000	-0,0012875
674,000	-0,0012501
675,000	-0,0012215
676,000	-0,0012063
677,000	-0,0012497
678,000	-0,0012678
679,000	-0,0012913
680,000	-0,0012864
681,000	-0,0013166
682,000	-0,0013375
683,000	-0,0013158
684,000	-0,0013221
685,000	-0,0013209
686,000	-0,001345
687,000	-0,0013406
688,000	-0,0013189
689,000	-0,0013116
690,000	-0,0013014
691,000	-0,0012797
692,000	-0,0012578
693,000	-0,0012292
694,000	-0,0011964
695,000	-0,0011706
696,000	-0,0011319
697,000	-0,001124
698,000	-0,0010962
699,000	-0,0010898
700,000	-0,0010685
701,000	-0,0010851
702,000	-0,0010611
703,000	-0,0010579
704,000	-0,0010448
705,000	-0,0010242
706,000	-0,0010233
707,000	-0,0010016
708,000	-0,001007
709,000	-0,0010029
710,000	-0,0010056
711,000	-0,0010316
712,000	-0,0010381
713,000	-0,0010548
714,000	-0,0010296
715,000	-0,0010321
716,000	-0,0010264
717,000	-0,0010393
718,000	-0,0010339
719,000	-0,0010488
720,000	-0,0010455
721,000	-0,0010525
722,000	-0,0010701
723,000	-0,0010425
724,000	-0,0010286
725,000	-0,0010189
726,000	-0,001011
727,000	-0,0010473
728,000	-0,00099808
729,000	-0,00098345
730,000	-0,001012
731,000	-0,00098236
732,000	-0,00095654
733,000	-0,00094996
734,000	-0,00095101
735,000	-0,0009524
736,000	-0,0009275
737,000	-0,0009197
738,000	-0,00091976
739,000	-0,00091526
740,000	-0,00095953
741,000	-0,0010093
742,000	-0,0010436
743,000	-0,0010661
744,000	-0,001049
745,000	-0,0010646
746,000	-0,0010651
747,000	-0,0010353
748,000	-0,0010357
749,000	-0,0010259
750,000	-0,0010338
751,000	-0,0010245
752,000	-0,0010117
753,000	-0,0010708
754,000	-0,0010911
755,000	-0,0011321
756,000	-0,0011477
757,000	-0,0010938
758,000	-0,0011564
759,000	-0,0011222
760,000	-0,0010789
761,000	-0,0011078
762,000	-0,0011035
763,000	-0,001111
764,000	-0,0011087
765,000	-0,0011146
766,000	-0,0011378
767,000	-0,0011699
768,000	-0,0011634
769,000	-0,0011708
770,000	-0,0011816
771,000	-0,0011626
772,000	-0,0012008
773,000	-0,0011804
774,000	-0,0012063
775,000	-0,0012337
776,000	-0,0012484
777,000	-0,0012524
778,000	-0,0012463
779,000	-0,0012407
780,000	-0,0012536
781,000	-0,0012056
782,000	-0,0012423
783,000	-0,0012713
784,000	-0,0012461
785,000	-0,0012937
786,000	-0,0013255
787,000	-0,0013032
788,000	-0,0012885
789,000	-0,0012861
790,000	-0,0012985
791,000	-0,0012886
792,000	-0,0012775
793,000	-0,0013067
794,000	-0,0013337
795,000	-0,0013529
796,000	-0,0013915
797,000	-0,0013635
798,000	-0,0014038
799,000	-0,0013759
800,000	-0,0013527
