# Supplementary material for: Optical gap and fundamental gap of oligoynes and carbyne
Source: Nat Commun. 2020 Sep 23;11:4797. doi: 10.1038/s41467-020-18496-4 (PMC7511338; doi:10.1038/s41467-020-18496-4)
Supplement: Supplementary file 3 — Source Data [file 41467_2020_18496_MOESM3_ESM.zip › NCOMMS-20-03672A_Source Data/FigureS2/FigureS2_Glu[4]_Abs_65Deg.csv]

	StS426_65deg-2.jws
Wellenl�nge [nm]	Extinktion
190,000	0,39931
191,000	0,406
192,000	0,4048
193,000	0,39056
194,000	0,37041
195,000	0,34745
196,000	0,32867
197,000	0,31213
198,000	0,29627
199,000	0,283
200,000	0,2714
201,000	0,26338
202,000	0,26037
203,000	0,2644
204,000	0,27538
205,000	0,28962
206,000	0,30219
207,000	0,31032
208,000	0,31422
209,000	0,3165
210,000	0,32164
211,000	0,33793
212,000	0,374
213,000	0,43102
214,000	0,50042
215,000	0,56721
216,000	0,61592
217,000	0,63691
218,000	0,63076
219,000	0,60927
220,000	0,59416
221,000	0,60799
222,000	0,66274
223,000	0,75844
224,000	0,89107
225,000	1,0564
226,000	1,2323
227,000	1,3436
228,000	1,3085
229,000	1,1848
230,000	1,0627
231,000	0,97396
232,000	0,93053
233,000	0,94023
234,000	1,0031
235,000	1,1162
236,000	1,2793
237,000	1,4975
238,000	1,739
239,000	1,7702
240,000	1,4912
241,000	1,1816
242,000	0,92902
243,000	0,72538
244,000	0,5563
245,000	0,41546
246,000	0,3058
247,000	0,22932
248,000	0,17968
249,000	0,1474
250,000	0,12488
251,000	0,10746
252,000	0,092749
253,000	0,079834
254,000	0,06867
255,000	0,059608
256,000	0,053037
257,000	0,049078
258,000	0,047588
259,000	0,048043
260,000	0,049958
261,000	0,052339
262,000	0,054218
263,000	0,054976
264,000	0,054235
265,000	0,05184
266,000	0,048018
267,000	0,043279
268,000	0,038444
269,000	0,034178
270,000	0,030611
271,000	0,027749
272,000	0,025467
273,000	0,023638
274,000	0,022141
275,000	0,020881
276,000	0,019834
277,000	0,019072
278,000	0,01837
279,000	0,017938
280,000	0,017733
281,000	0,017544
282,000	0,017548
283,000	0,017554
284,000	0,01761
285,000	0,017632
286,000	0,017598
287,000	0,017524
288,000	0,017241
289,000	0,016945
290,000	0,016616
291,000	0,016167
292,000	0,015816
293,000	0,01545
294,000	0,015164
295,000	0,014846
296,000	0,014557
297,000	0,014392
298,000	0,01429
299,000	0,014119
300,000	0,01395
301,000	0,013784
302,000	0,013608
303,000	0,01348
304,000	0,013195
305,000	0,013033
306,000	0,012874
307,000	0,012738
308,000	0,012632
309,000	0,012443
310,000	0,012369
311,000	0,012221
312,000	0,012049
313,000	0,011977
314,000	0,01187
315,000	0,011815
316,000	0,011805
317,000	0,011835
318,000	0,011892
319,000	0,012051
320,000	0,012045
321,000	0,012082
322,000	0,01204
323,000	0,011934
324,000	0,011799
325,000	0,01152
326,000	0,011221
327,000	0,011089
328,000	0,010909
329,000	0,010754
330,000	0,010631
331,000	0,010663
332,000	0,01058
333,000	0,010498
334,000	0,010381
335,000	0,010296
336,000	0,010157
337,000	0,01008
338,000	0,0099292
339,000	0,0097845
340,000	0,0096894
341,000	0,0080642
342,000	0,0080449
343,000	0,0080704
344,000	0,0080241
345,000	0,0078963
346,000	0,0078394
347,000	0,0076702
348,000	0,0074334
349,000	0,0071653
350,000	0,0069895
351,000	0,0068358
352,000	0,0066442
353,000	0,0065439
354,000	0,0063963
355,000	0,006251
356,000	0,0061444
357,000	0,0061176
358,000	0,0059771
359,000	0,0058461
360,000	0,0057405
361,000	0,0056259
362,000	0,0055212
363,000	0,0053761
364,000	0,0052383
365,000	0,0050706
366,000	0,0048731
367,000	0,0047906
368,000	0,0047419
369,000	0,004573
370,000	0,0044812
371,000	0,0043877
372,000	0,0043807
373,000	0,0043453
374,000	0,0044019
375,000	0,0043136
376,000	0,004245
377,000	0,0041683
378,000	0,0041068
379,000	0,0039995
380,000	0,0039124
381,000	0,0038347
382,000	0,0037113
383,000	0,003639
384,000	0,0035474
385,000	0,0034484
386,000	0,0033277
387,000	0,0032245
388,000	0,003198
389,000	0,0031069
390,000	0,0030917
391,000	0,0030289
392,000	0,0029973
393,000	0,0029251
394,000	0,0029003
395,000	0,0028848
396,000	0,0028114
397,000	0,0027114
398,000	0,0026324
399,000	0,0026215
400,000	0,0025545
401,000	0,0024918
402,000	0,002484
403,000	0,0024838
404,000	0,0025079
405,000	0,0024722
406,000	0,002475
407,000	0,0024628
408,000	0,0024204
409,000	0,0023542
410,000	0,002322
411,000	0,0022316
412,000	0,0022191
413,000	0,0021088
414,000	0,0020536
415,000	0,0020113
416,000	0,002028
417,000	0,0020152
418,000	0,0019945
419,000	0,0019964
420,000	0,0019922
421,000	0,0022606
422,000	0,0022166
423,000	0,0021767
424,000	0,0022272
425,000	0,0021972
426,000	0,002172
427,000	0,002132
428,000	0,002133
429,000	0,0020967
430,000	0,0020828
431,000	0,0020463
432,000	0,0019803
433,000	0,0019348
434,000	0,0019198
435,000	0,0018875
436,000	0,0018753
437,000	0,0018261
438,000	0,0018197
439,000	0,0018465
440,000	0,0018403
441,000	0,0018701
442,000	0,0018171
443,000	0,0017983
444,000	0,0017847
445,000	0,0017471
446,000	0,0017334
447,000	0,0017219
448,000	0,0017185
449,000	0,0017053
450,000	0,0017012
451,000	0,0017
452,000	0,0016593
453,000	0,0016264
454,000	0,0016086
455,000	0,0015887
456,000	0,001568
457,000	0,0015525
458,000	0,001535
459,000	0,0015391
460,000	0,0015619
461,000	0,0015652
462,000	0,0015556
463,000	0,0015455
464,000	0,0015081
465,000	0,0014949
466,000	0,0014633
467,000	0,0014663
468,000	0,0014358
469,000	0,0014334
470,000	0,001407
471,000	0,001389
472,000	0,0013634
473,000	0,0013535
474,000	0,001343
475,000	0,0013231
476,000	0,0013125
477,000	0,0012715
478,000	0,0012674
479,000	0,0012486
480,000	0,0012263
481,000	0,0011879
482,000	0,0011686
483,000	0,0011836
484,000	0,0011634
485,000	0,0010952
486,000	0,00106
487,000	0,0010562
488,000	0,0010232
489,000	0,00098797
490,000	0,00096001
491,000	0,00097143
492,000	0,00098748
493,000	0,00096761
494,000	0,00095959
495,000	0,00096063
496,000	0,0009452
497,000	0,00095493
498,000	0,00091418
499,000	0,0008983
500,000	0,00089707
501,000	0,00089755
502,000	0,0008873
503,000	0,00084095
504,000	0,00085513
505,000	0,00084209
506,000	0,0008009
507,000	0,00075239
508,000	0,00072487
509,000	0,00067937
510,000	0,0006383
511,000	0,00060269
512,000	0,00061385
513,000	0,00061038
514,000	0,00061571
515,000	0,00059448
516,000	0,00057694
517,000	0,00059855
518,000	0,00059239
519,000	0,00059234
520,000	0,00058446
521,000	8,449E-5
522,000	7,3308E-5
523,000	9,5862E-5
524,000	0,00010337
525,000	0,00012634
526,000	0,00012389
527,000	0,00013455
528,000	0,00013354
529,000	0,00014242
530,000	0,00013788
531,000	0,00012404
532,000	9,908E-5
533,000	8,4775E-5
534,000	7,7927E-5
535,000	3,5422E-5
536,000	-8,4953E-6
537,000	-4,5402E-5
538,000	-9,1209E-5
539,000	-0,000119
540,000	-0,00015662
541,000	-0,00018572
542,000	-0,000193
543,000	-0,00021917
544,000	-0,00019836
545,000	-0,00020366
546,000	-0,00022311
547,000	-0,00025312
548,000	-0,00025052
549,000	-0,0002477
550,000	-0,00024309
551,000	-0,00025062
552,000	-0,00024635
553,000	-0,00021742
554,000	-0,00018166
555,000	-0,0001515
556,000	-0,00014788
557,000	-0,00015219
558,000	-0,0001587
559,000	-0,00020295
560,000	-0,00024203
561,000	-0,00025587
562,000	-0,00028533
563,000	-0,00031858
564,000	-0,00035645
565,000	-0,00039356
566,000	-0,00041663
567,000	-0,0004576
568,000	-0,00049926
569,000	-0,00052874
570,000	-0,00054519
571,000	-0,00055998
572,000	-0,00055216
573,000	-0,00056176
574,000	-0,00053177
575,000	-0,00046503
576,000	-0,00045789
577,000	-0,00041227
578,000	-0,00039468
579,000	-0,00038153
580,000	-0,00037651
581,000	-0,00039893
582,000	-0,0003733
583,000	-0,00036127
584,000	-0,00035603
585,000	-0,00035368
586,000	-0,00038039
587,000	-0,00038567
588,000	-0,00040775
589,000	-0,00044936
590,000	-0,00050424
591,000	-0,00053773
592,000	-0,00055061
593,000	-0,00053887
594,000	-0,0005821
595,000	-0,00057871
596,000	-0,00058729
597,000	-0,00060943
598,000	-0,00060465
599,000	-0,00063044
600,000	-0,00063114
601,000	-0,00055191
602,000	-0,00055222
603,000	-0,00058711
604,000	-0,00060484
605,000	-0,00065711
606,000	-0,00068442
607,000	-0,00067109
608,000	-0,00066327
609,000	-0,0006464
610,000	-0,00064085
611,000	-0,00059887
612,000	-0,00058053
613,000	-0,00058503
614,000	-0,00060578
615,000	-0,00060893
616,000	-0,0006288
617,000	-0,00061843
618,000	-0,00060529
619,000	-0,00060719
620,000	-0,00061919
621,000	-0,00062379
622,000	-0,00059131
623,000	-0,00059008
624,000	-0,00060215
625,000	-0,00062292
626,000	-0,00062928
627,000	-0,00061829
628,000	-0,00062488
629,000	-0,0006829
630,000	-0,00069206
631,000	-0,0007261
632,000	-0,00075281
633,000	-0,00078588
634,000	-0,00080128
635,000	-0,00077384
636,000	-0,00077431
637,000	-0,00075306
638,000	-0,00076701
639,000	-0,00075346
640,000	-0,00077844
641,000	-0,00076448
642,000	-0,00078079
643,000	-0,0007535
644,000	-0,00073482
645,000	-0,0006955
646,000	-0,00067221
647,000	-0,00066517
648,000	-0,00067237
649,000	-0,00063459
650,000	-0,00062567
651,000	-0,00063578
652,000	-0,00066218
653,000	-0,00064978
654,000	-0,00065322
655,000	-0,00066058
656,000	-0,00067646
657,000	-0,00068064
658,000	-0,00068329
659,000	-0,00068039
660,000	-0,00068176
661,000	-0,00071061
662,000	-0,0007233
663,000	-0,00070474
664,000	-0,00071008
665,000	-0,00071366
666,000	-0,00070628
667,000	-0,00072258
668,000	-0,00073927
669,000	-0,0007379
670,000	-0,00075385
671,000	-0,00075257
672,000	-0,00071322
673,000	-0,00066329
674,000	-0,00060198
675,000	-0,00054401
676,000	-0,00048742
677,000	-0,00050987
678,000	-0,00048914
679,000	-0,00052518
680,000	-0,00054101
681,000	-0,00057495
682,000	-0,00062889
683,000	-0,00068013
684,000	-0,00075112
685,000	-0,00077846
686,000	-0,00081418
687,000	-0,00083483
688,000	-0,0008199
689,000	-0,00077652
690,000	-0,00073144
691,000	-0,00070283
692,000	-0,00067344
693,000	-0,00063406
694,000	-0,0006015
695,000	-0,00054988
696,000	-0,00052884
697,000	-0,00048856
698,000	-0,00045755
699,000	-0,00042148
700,000	-0,00036129
701,000	-0,0003066
702,000	-0,00028471
703,000	-0,0002802
704,000	-0,00026134
705,000	-0,00026389
706,000	-0,00026338
707,000	-0,00030142
708,000	-0,00032532
709,000	-0,00033622
710,000	-0,00034831
711,000	-0,00040979
712,000	-0,0004195
713,000	-0,00042968
714,000	-0,00042235
715,000	-0,00045882
716,000	-0,00044721
717,000	-0,00043291
718,000	-0,0004132
719,000	-0,00044977
720,000	-0,0004355
721,000	-0,00040817
722,000	-0,00044123
723,000	-0,00046784
724,000	-0,00046255
725,000	-0,00049073
726,000	-0,00050782
727,000	-0,00054269
728,000	-0,00051489
729,000	-0,00050948
730,000	-0,00047933
731,000	-0,0004601
732,000	-0,00042829
733,000	-0,00044289
734,000	-0,00042707
735,000	-0,00043443
736,000	-0,00043243
737,000	-0,00044478
738,000	-0,00045717
739,000	-0,00047643
740,000	-0,00051644
741,000	-0,00065746
742,000	-0,0006483
743,000	-0,00069045
744,000	-0,00068992
745,000	-0,00068751
746,000	-0,00073755
747,000	-0,00080888
748,000	-0,0008259
749,000	-0,00085203
750,000	-0,00085734
751,000	-0,00084278
752,000	-0,00086516
753,000	-0,00088408
754,000	-0,00094362
755,000	-0,00097316
756,000	-0,0010084
757,000	-0,0010189
758,000	-0,001078
759,000	-0,001047
760,000	-0,00102
761,000	-0,0010207
762,000	-0,00097461
763,000	-0,00097775
764,000	-0,00095348
765,000	-0,00095461
766,000	-0,00093179
767,000	-0,00089012
768,000	-0,00086812
769,000	-0,00087863
770,000	-0,0008653
771,000	-0,00078575
772,000	-0,00085155
773,000	-0,00086535
774,000	-0,00090896
775,000	-0,00095306
776,000	-0,00099687
777,000	-0,0010754
778,000	-0,0010992
779,000	-0,0011392
780,000	-0,0011931
781,000	-0,0012276
782,000	-0,0012753
783,000	-0,0012814
784,000	-0,0012607
785,000	-0,001287
786,000	-0,0012955
787,000	-0,001238
788,000	-0,0012234
789,000	-0,0012167
790,000	-0,0012175
791,000	-0,0011954
792,000	-0,001171
793,000	-0,0011583
794,000	-0,0011599
795,000	-0,0012032
796,000	-0,0011765
797,000	-0,0011516
798,000	-0,0011569
799,000	-0,001173
800,000	-0,0011937
