# Supplementary material for: Optical gap and fundamental gap of oligoynes and carbyne
Source: Nat Commun. 2020 Sep 23;11:4797. doi: 10.1038/s41467-020-18496-4 (PMC7511338; doi:10.1038/s41467-020-18496-4)
Supplement: Supplementary file 3 — Source Data [file 41467_2020_18496_MOESM3_ESM.zip › NCOMMS-20-03672A_Source Data/FigureS10/FigureS10_Glu[8]_fsTA.txt]

wl	c_C8_195nJ__5ps	c_C8_195nJ__4_5ps	c_C8_195nJ__4ps	c_C8_195nJ__3_5ps	c_C8_195nJ__3ps	c_C8_195nJ__2_5ps	c_C8_195nJ__2ps	c_C8_195nJ__1_5ps	c_C8_195nJ__1ps	c_C8_195nJ__0_8ps	c_C8_195nJ__0_6ps	c_C8_195nJ__0_4ps	c_C8_195nJ__0_2ps	c_C8_195nJ_0ps	c_C8_195nJ_0_2ps	c_C8_195nJ_0_4ps	c_C8_195nJ_0_6ps	c_C8_195nJ_0_8ps	c_C8_195nJ_1ps	c_C8_195nJ_1_2ps	c_C8_195nJ_1_4ps	c_C8_195nJ_1_6ps	c_C8_195nJ_1_8ps	c_C8_195nJ_2ps	c_C8_195nJ_2_2ps	c_C8_195nJ_2_4ps	c_C8_195nJ_2_6ps	c_C8_195nJ_2_8ps	c_C8_195nJ_3ps	c_C8_195nJ_3_2ps	c_C8_195nJ_3_4ps	c_C8_195nJ_3_6ps	c_C8_195nJ_3_8ps	c_C8_195nJ_4ps	c_C8_195nJ_4_2ps	c_C8_195nJ_4_4ps	c_C8_195nJ_4_6ps	c_C8_195nJ_4_8ps	c_C8_195nJ_5ps	c_C8_195nJ_5_2ps	c_C8_195nJ_5_4ps	c_C8_195nJ_5_6ps	c_C8_195nJ_5_8ps	c_C8_195nJ_6ps	c_C8_195nJ_6_2ps	c_C8_195nJ_6_4ps	c_C8_195nJ_6_6ps	c_C8_195nJ_6_8ps	c_C8_195nJ_7ps	c_C8_195nJ_7_2ps	c_C8_195nJ_7_4ps	c_C8_195nJ_7_6ps	c_C8_195nJ_7_8ps	c_C8_195nJ_8ps	c_C8_195nJ_8_2ps	c_C8_195nJ_8_4ps	c_C8_195nJ_8_6ps	c_C8_195nJ_8_8ps	c_C8_195nJ_9ps	c_C8_195nJ_9_2ps	c_C8_195nJ_9_4ps	c_C8_195nJ_9_6ps	c_C8_195nJ_9_8ps	c_C8_195nJ_10ps	c_C8_195nJ_12ps	c_C8_195nJ_14ps	c_C8_195nJ_16ps	c_C8_195nJ_18ps	c_C8_195nJ_20ps	c_C8_195nJ_22ps	c_C8_195nJ_24ps	c_C8_195nJ_26ps	c_C8_195nJ_28ps	c_C8_195nJ_30ps	c_C8_195nJ_32ps	c_C8_195nJ_34ps	c_C8_195nJ_36ps	c_C8_195nJ_38ps	c_C8_195nJ_40ps	c_C8_195nJ_42ps	c_C8_195nJ_44ps	c_C8_195nJ_46ps	c_C8_195nJ_48ps	c_C8_195nJ_50ps	c_C8_195nJ_52ps	c_C8_195nJ_54ps	c_C8_195nJ_56ps	c_C8_195nJ_58ps	c_C8_195nJ_60ps	c_C8_195nJ_62ps	c_C8_195nJ_64ps	c_C8_195nJ_66ps	c_C8_195nJ_68ps	c_C8_195nJ_70ps	c_C8_195nJ_72ps	c_C8_195nJ_74ps	c_C8_195nJ_76ps	c_C8_195nJ_78ps	c_C8_195nJ_80ps	c_C8_195nJ_82ps	c_C8_195nJ_84ps	c_C8_195nJ_86ps	c_C8_195nJ_88ps	c_C8_195nJ_90ps	c_C8_195nJ_92ps	c_C8_195nJ_94ps	c_C8_195nJ_96ps	c_C8_195nJ_98ps	c_C8_195nJ_100ps	c_C8_195nJ_120ps	c_C8_195nJ_140ps	c_C8_195nJ_160ps	c_C8_195nJ_180ps	c_C8_195nJ_200ps	c_C8_195nJ_220ps	c_C8_195nJ_240ps	c_C8_195nJ_260ps	c_C8_195nJ_280ps	c_C8_195nJ_300ps	c_C8_195nJ_320ps	c_C8_195nJ_340ps	c_C8_195nJ_360ps	c_C8_195nJ_380ps	c_C8_195nJ_400ps	c_C8_195nJ_420ps	c_C8_195nJ_440ps	c_C8_195nJ_460ps	c_C8_195nJ_480ps	c_C8_195nJ_500ps	c_C8_195nJ_520ps	c_C8_195nJ_540ps	c_C8_195nJ_560ps	c_C8_195nJ_580ps	c_C8_195nJ_600ps	c_C8_195nJ_620ps	c_C8_195nJ_640ps	c_C8_195nJ_660ps	c_C8_195nJ_680ps	c_C8_195nJ_700ps	c_C8_195nJ_720ps	c_C8_195nJ_740ps	c_C8_195nJ_760ps	c_C8_195nJ_780ps	c_C8_195nJ_800ps	c_C8_195nJ_820ps	c_C8_195nJ_840ps	c_C8_195nJ_860ps	c_C8_195nJ_880ps	c_C8_195nJ_900ps	c_C8_195nJ_920ps	c_C8_195nJ_940ps	c_C8_195nJ_960ps	c_C8_195nJ_980ps	c_C8_195nJ_1000ps	c_C8_195nJ_1020ps	c_C8_195nJ_1040ps	c_C8_195nJ_1060ps	c_C8_195nJ_1080ps	c_C8_195nJ_1100ps	c_C8_195nJ_1120ps	c_C8_195nJ_1140ps	c_C8_195nJ_1160ps	c_C8_195nJ_1180ps	c_C8_195nJ_1200ps	c_C8_195nJ_1220ps	c_C8_195nJ_1240ps	c_C8_195nJ_1260ps	c_C8_195nJ_1280ps	c_C8_195nJ_1300ps	c_C8_195nJ_1320ps	c_C8_195nJ_1340ps	c_C8_195nJ_1360ps	c_C8_195nJ_1380ps	c_C8_195nJ_1400ps	c_C8_195nJ_1420ps	c_C8_195nJ_1440ps	c_C8_195nJ_1460ps	c_C8_195nJ_1480ps	c_C8_195nJ_1500ps	c_C8_195nJ_1520ps	c_C8_195nJ_1540ps	c_C8_195nJ_1560ps	c_C8_195nJ_1580ps	c_C8_195nJ_1600ps	c_C8_195nJ_1620ps	c_C8_195nJ_1640ps	c_C8_195nJ_1660ps	c_C8_195nJ_1680ps	c_C8_195nJ_1700ps	c_C8_195nJ_1720ps	c_C8_195nJ_1740ps	c_C8_195nJ_1760ps	c_C8_195nJ_1780ps	c_C8_195nJ_1800ps
349.1	1.22958	3.67351	2.15489	0.0736864	-0.303014	-0.50247	-0.846659	0.195496	-0.110976	-0.159699	0.403578	0.883826	0.776362	0.45499	0.130454	-0.184362	-0.0115633	0.8745	0.908907	0.739392	0.688073	1.29936	0.832076	0.807153	0.787613	0.714875	0.652569	0.642151	1.03565	1.0594	1.11193	0.868215	1.02207	0.896605	0.778321	1.61237	1.57123	1.18234	1.19457	1.29886	1.21487	1.45911	1.23659	1.14325	1.36872	1.41649	1.12537	1.00612	1.04581	0.936626	1.37038	1.36314	1.42794	1.63889	1.2688	1.22748	1.39899	1.18682	1.05851	1.11258	1.21358	1.25655	1.20516	1.11422	1.26828	1.13042	1.07169	1.24416	1.3459	1.07118	0.964782	1.14487	1.23707	1.01	1.08385	1.09583	1.08213	1.17527	1.3282	1.43637	1.48216	1.35435	1.24204	1.06903	1.16479	1.08464	1.14727	1.30138	1.38053	1.2412	1.24154	1.2724	1.37936	1.36172	0.900495	1.0437	1.44041	1.30678	1.46783	1.35708	1.05135	1.19195	1.31158	1.07376	0.876345	0.879126	1.30268	1.29533	1.21554	1.20254	1.29711	0.898626	1.32475	1.41109	1.35871	1.41642	1.16188	1.24357	1.34562	1.36938	1.16096	1.06847	1.38277	1.52567	1.26246	1.10634	1.57127	1.11445	1.43656	0.974288	0.919532	1.11743	1.14509	1.48433	1.26892	1.24381	1.00562	0.757006	1.12212	0.953273	1.21037	1.43867	1.18877	1.18797	1.07037	1.10348	1.45807	1.40054	1.02574	1.29457	1.39462	1.27806	0.998233	1.49835	1.21091	1.28489	1.19483	1.28812	1.10292	1.10492	1.14379	1.34458	1.21927	1.22245	1.39612	1.43596	1.15947	1.17961	1.13559	1.49241	1.24399	1.28258	1.30183	0.952244	1.16292	1.05056	1.16831	1.36974	0.934415	0.94945	1.24021	1.51209	1.27736	1.48787	0.875194	1.318	1.3722	1.07729	0.917409	1.22489	1.43431	1.51186	1.2625	1.05411
350.1	8.48823	8.98241	2.82514	-2.27163	-1.49153	0.223914	0.931481	0.848833	0.452415	0.467059	0.756573	0.986319	1.03895	1.07118	1.09057	1.14018	0.549543	-0.0573964	0.446012	0.483764	0.164682	0.496906	0.876442	0.706328	0.872684	1.32956	1.08769	0.831512	0.931025	0.670711	0.657274	1.01163	0.926258	1.05174	1.01138	1.08045	1.28171	1.09226	1.47646	1.37274	1.14027	1.07085	0.97366	1.01462	1.18482	1.20796	0.959005	1.14097	1.08071	0.932214	1.21909	1.26576	1.46646	1.31138	0.731955	0.747226	0.889756	1.0786	1.15723	0.985682	1.05838	0.90741	0.979701	1.01045	1.11565	1.08732	0.804392	0.926586	1.17793	1.10046	1.12844	1.28163	0.987006	0.984517	1.00695	0.951564	1.05333	0.994417	1.11591	1.12017	0.961722	0.983581	0.981647	1.23685	1.23862	0.973087	0.933584	1.07689	1.11779	1.14138	0.971067	0.89876	0.911231	1.04255	1.13834	1.22196	1.27774	1.13238	1.116	1.13452	1.12409	1.25072	1.14586	1.17862	1.20235	1.09805	1.06482	1.08249	1.22115	1.20218	1.32882	0.825728	0.870777	1.02481	1.34518	1.1433	1.07782	0.987699	1.44541	0.725032	1.29431	0.781558	0.988132	1.30136	1.21148	0.786288	0.99168	1.24285	1.22129	0.916085	1.1801	1.33225	1.24814	1.19577	0.982509	1.23951	1.32149	1.08582	1.0069	1.24592	1.24528	1.11895	1.01452	0.998371	1.0981	0.891428	0.84818	1.10617	1.03357	1.33722	1.38637	1.22772	1.20284	1.01213	0.942963	1.05968	0.815763	0.941052	0.809117	0.897103	1.14676	0.881145	1.00384	1.05086	1.29274	0.817442	1.05188	1.07289	1.17065	0.945608	1.23655	0.826842	1.54241	1.26452	1.15121	0.907766	1.06987	0.911794	1.13508	1.0315	1.17216	1.09142	0.876866	1.32451	1.14342	1.36734	0.848662	1.10779	1.04805	1.24667	0.980257	0.995042	1.23293	1.03588
351	2.83172	1.87637	0.993689	0.210983	-0.447983	-1.22273	0.698791	0.0684389	0.0321647	0.12265	0.406658	0.549547	0.0907243	-0.501534	-0.328237	-0.0693902	0.50386	0.762704	0.22235	-0.186698	-0.0913368	0.620647	0.237099	0.245021	0.18537	0.197006	0.186732	0.312857	0.505272	0.146346	0.0949678	0.373206	0.00828311	0.0886648	0.465636	0.180777	0.37494	0.319462	0.344368	0.283579	0.147671	0.0251521	0.185885	0.678701	0.757995	0.569433	0.42947	0.174204	0.249258	0.376007	0.566227	0.59378	0.399661	0.228699	0.464117	0.54466	0.544143	0.60498	0.613498	0.676828	0.72341	0.527938	0.278664	0.504523	0.444156	0.507821	0.766328	0.725017	0.471458	0.483014	0.817008	0.862247	0.445668	0.752794	0.733982	0.30959	0.330328	0.35271	0.197218	0.382044	0.49384	0.480042	0.666656	0.682993	0.535325	0.426438	0.340747	0.364796	0.557412	0.447914	0.448809	0.620462	0.467565	0.489455	0.75741	0.459718	0.481672	0.570771	0.406468	0.507418	0.661026	0.795219	0.760381	0.583927	0.550537	0.651893	0.736043	0.36836	0.255211	0.500865	0.606628	0.403299	0.568128	0.432814	0.643483	0.596041	0.405218	0.67309	0.843441	0.751411	0.421562	0.475271	0.265911	0.676205	0.357391	0.805897	0.418063	0.790442	0.573789	0.540976	0.428883	0.269626	0.473164	0.784225	0.59139	0.527363	0.440077	0.369476	0.461001	0.407208	0.47579	0.467251	0.345084	0.520278	0.206005	0.641564	0.634092	0.575757	0.812761	0.587207	0.583185	0.567302	0.596705	0.424073	0.849354	0.587821	0.618678	0.30041	0.516353	0.333278	0.40054	0.614287	0.468845	0.510036	0.611298	0.511177	0.9115	0.57614	0.761019	0.602052	0.621584	0.272903	0.493119	0.726963	0.378245	0.471139	0.616608	0.807768	0.629271	0.429433	0.562153	0.716785	0.712106	1.13544	0.572889	0.735751	0.616423	0.520301	0.434686	0.36118	0.424456	0.864537	0.276808	0.678369
352	0.131674	1.41193	0.916321	0.264441	0.242274	0.289624	-1.08397	-0.538119	-0.193392	0.0238255	0.309015	0.390624	0.0186061	-0.367467	0.0506612	-0.372027	0.30926	0.420898	-0.0407151	0.304934	0.878805	0.287429	0.677278	0.336448	0.722197	0.459731	0.447237	0.174123	-0.145007	0.240328	0.117102	-0.056693	0.121653	0.195739	0.551199	0.462428	0.41829	0.247181	0.412403	0.699682	0.677064	0.421971	0.54634	0.673471	0.0367149	0.571121	0.699634	0.279835	0.431181	0.954391	0.546167	0.417276	0.603501	0.151933	0.409223	0.408042	0.617797	0.4317	0.609195	0.28754	0.286613	0.515119	0.476597	0.461381	0.504277	0.476969	0.460386	0.583767	0.437335	0.204554	0.397164	0.465245	0.418906	0.402478	0.35478	0.460369	0.536399	0.661196	0.49684	0.325036	0.486784	0.330017	0.254743	0.266763	0.546916	0.552979	0.505425	0.737374	0.38332	0.367058	0.46236	0.309573	0.385095	0.656327	0.711538	0.514954	0.521485	0.56063	0.274153	0.195718	0.284898	0.250872	0.449988	0.646902	0.543776	0.36809	0.604975	0.607697	0.498807	0.464067	0.114147	0.708839	0.350006	0.385263	0.463079	0.530159	0.415426	0.166984	0.196152	0.485011	0.717407	0.359845	0.453136	0.394132	0.348374	0.60808	0.260779	0.408762	0.494527	0.334714	0.595365	0.392575	0.463864	0.350435	0.449486	0.363818	0.699956	0.332722	0.31695	0.509129	0.564576	0.725956	0.540978	0.496653	0.748351	0.326318	0.586068	0.73135	0.63705	0.633343	0.627468	0.51351	0.526103	0.416124	0.54777	0.550101	0.558056	0.415471	0.394547	0.230311	0.51835	0.316786	0.442696	0.498527	0.257641	0.700175	0.655305	0.620535	0.276541	0.467624	0.759051	0.352495	0.244069	0.424383	0.585351	0.354658	0.698329	0.748627	0.578543	0.102477	0.404596	0.336769	0.614436	0.593376	0.312266	0.649575	0.415624	0.508585	0.622983	0.629487	0.303538	0.682356	0.438056	0.378048
352.9	0.64417	3.09587	1.36564	-0.330546	-0.202724	0.0837662	-0.154994	-0.592255	1.40248	1.08562	0.301594	-0.126848	-0.34253	-0.448961	1.4299	0.542443	-0.00866056	0.232115	0.0622211	0.767692	0.248889	-0.0856046	-0.159024	0.264483	0.322374	0.672117	0.180472	0.92993	0.397586	0.628866	0.756315	0.730569	0.548781	0.858714	0.786323	0.72121	0.840531	0.739704	0.802383	1.03037	1.00932	0.56354	0.552688	0.75012	0.832108	0.646855	1.02947	1.26832	0.881936	1.40541	1.1617	0.801693	0.679893	0.783391	0.831917	0.724016	0.862515	0.868231	0.879756	1.15735	0.887783	1.03685	0.607264	0.686953	0.629523	0.632855	0.705976	1.00602	1.08676	0.926212	0.768229	0.906114	1.09408	0.912959	0.863202	1.12909	1.00579	0.911657	0.990074	0.848296	0.945174	1.09671	0.875911	0.630178	0.931465	1.08936	1.0481	1.10553	1.02039	0.881527	0.879823	0.805746	0.879341	1.09712	1.10023	0.947903	0.861743	0.898533	1.03583	0.999501	0.831379	0.862412	1.03405	0.994321	0.918675	0.894713	0.899124	0.919013	0.863364	1.01927	0.804135	0.97842	0.842034	0.776556	0.804966	0.997762	0.973366	1.00375	0.940012	0.654601	0.789526	0.867943	1.45509	0.979528	1.0058	0.700171	0.957431	0.622925	0.797395	0.785691	0.853382	0.951267	1.16281	0.503098	1.03972	0.969038	0.629204	1.05715	1.01571	0.671482	0.913749	0.703095	1.08911	0.90999	0.587821	1.03616	0.666596	0.843676	0.621015	0.821738	1.09213	0.909393	0.968618	0.901195	1.11938	1.04263	0.995742	0.784198	1.06279	0.762987	0.516485	0.581166	0.935782	1.01976	1.08934	0.87992	0.953646	0.801572	0.804947	1.06681	0.843236	1.0879	0.709395	0.859686	1.11893	0.989106	0.828362	1.12917	0.611376	0.766348	0.927273	0.89856	0.626848	1.10749	1.05609	0.806709	0.819715	0.989055	0.960213	0.984544	1.04527	0.756656	1.06709	0.830292
353.9	1.58294	3.77558	1.17102	-1.13281	-1.35338	0.673644	1.427	-0.75619	1.0763	0.684072	0.0425364	-0.0503911	0.186557	0.348316	0.275945	0.860693	-0.443598	0.228244	0.657333	0.520623	0.317609	0.380397	0.879423	0.780935	0.469066	0.209753	0.481295	0.48547	0.868892	0.617795	0.0462675	1.15252	0.713639	0.629606	0.386303	0.430477	0.280601	0.72072	0.935427	0.638948	0.540799	0.684917	0.557612	0.583175	0.543555	0.129568	0.595345	0.712738	0.982144	0.623779	0.805808	0.767795	0.436866	0.424049	0.49445	0.459204	0.547997	0.668123	0.747849	0.621144	0.825136	0.822089	0.787017	0.950519	0.857846	0.887188	0.513662	0.537671	0.924163	0.8005	0.78036	0.908084	0.674193	0.63106	0.66611	0.711445	0.625218	0.526734	0.505606	0.49477	0.851546	0.965399	0.577655	0.585944	0.755662	0.82563	0.791821	0.688043	0.957165	0.947058	0.85297	0.725454	0.669659	0.739529	0.900882	0.92623	0.945531	1.02855	0.983714	0.882663	0.70068	0.649278	0.638527	0.712126	0.711107	0.743647	0.777427	0.84683	1.00183	0.9251	0.952792	0.673524	1.01441	0.953498	1.04767	1.08448	0.638695	0.943007	0.829958	0.601985	0.516748	0.993397	0.595586	0.764831	0.732992	0.829065	0.806543	0.922789	0.88041	0.659526	0.835721	0.831007	0.638149	0.828422	0.720712	0.841903	0.795473	0.91413	0.80341	0.757466	1.13592	1.0372	0.429713	0.667622	0.993849	0.634926	0.682544	0.904739	0.734875	0.596566	1.01599	0.598618	0.594213	0.90325	0.456654	0.755451	0.882378	0.504682	0.647589	0.582482	0.76889	0.810112	1.09542	0.838507	0.953049	0.698791	0.545279	0.916123	0.832357	0.832334	0.89941	0.598036	1.06323	0.745219	0.532957	0.790385	0.862837	0.822302	0.66749	0.838296	0.804979	1.24216	0.797627	1.0674	0.800444	0.66367	0.691514	0.568757	0.862023	0.924217	0.662862	0.617098	0.680101	0.608336
354.8	-0.844752	-5.14196	-1.92245	0.750571	0.60785	0.14034	0.818055	-0.253068	0.201115	0.478163	0.715991	0.60033	0.0200644	-0.277219	0.499694	0.453677	0.518651	0.949964	0.540159	1.10936	0.725613	0.407982	1.25407	0.520203	0.375243	0.451799	0.392799	0.514874	1.1973	0.278455	0.35074	0.953323	1.07657	0.830552	0.799523	0.815527	0.577316	0.766879	0.749896	0.495764	0.850645	0.742282	0.742997	0.633958	0.792239	0.813626	0.715248	1.10677	0.867855	0.778316	0.960036	0.989712	0.91449	1.13437	1.11136	1.02511	1.07774	0.83889	1.27126	0.69257	1.02516	0.667474	1.38579	1.10696	0.895077	0.862995	0.823324	0.785597	0.89406	0.797282	0.763984	0.833663	0.737495	0.785167	0.978441	1.01103	1.12527	1.03868	1.08214	1.18906	1.09569	1.10365	1.01303	1.19017	1.38508	1.25512	1.10525	0.87608	0.857583	0.838136	0.808269	0.813577	0.715405	0.75372	0.94263	1.15741	0.959084	0.957732	1.04565	0.919503	1.02047	1.13251	1.02431	0.937928	0.961003	0.832143	0.900408	0.969424	0.981146	0.795231	1.10115	1.20013	0.95443	0.836348	1.44433	1.09246	1.31633	1.06398	0.934373	0.787405	1.10546	1.11788	1.16413	0.634866	0.821993	0.883515	0.857711	0.752222	1.21893	0.912192	0.883975	1.36055	1.1065	0.718536	1.17093	0.544467	1.15622	0.944115	1.04253	0.939265	1.08076	1.14733	0.926103	1.14348	0.778998	0.960842	0.855884	1.09747	0.745278	1.02997	0.830281	1.02667	1.17399	1.0138	1.02452	1.27359	0.692488	0.898539	0.597416	0.652353	0.955666	1.03138	1.17939	0.746172	1.13818	0.803909	0.942488	0.804546	1.37654	1.00625	0.940771	0.889053	0.906527	1.05025	0.921357	1.03379	1.2727	1.22463	0.938747	0.886096	1.04709	0.707162	0.881683	0.908207	1.18195	1.2229	1.00986	0.974225	0.750026	0.9799	0.706867	1.13904	0.903189	1.07842
355.8	-2.28366	-3.31945	-1.11356	0.270761	0.00138665	-0.336515	0.732254	0.612302	-0.61322	-0.619308	-0.622012	-0.51199	-0.196963	-0.147739	-0.745688	-0.646645	-0.0707084	0.203984	0.294615	0.483862	-0.158444	-0.516789	-0.671817	-0.358072	-0.212477	0.0539703	0.245007	0.137899	-0.0828274	0.122682	0.250127	0.154517	0.510014	0.254493	0.142757	0.00641654	0.321336	0.0210218	-0.0988843	0.32152	0.517298	0.237199	0.393074	0.547132	0.00589349	0.275543	0.287353	0.157224	0.110709	0.282735	0.500669	0.482495	0.267938	0.147628	0.317906	0.239789	0.246519	0.0256248	0.280356	-0.16663	0.162985	0.24267	0.278273	0.136672	0.177836	0.300053	0.265592	0.181684	0.187463	0.168786	0.0494806	0.0166261	0.307666	0.517131	0.162901	0.212896	0.218683	0.177004	0.296227	0.0807099	0.102751	0.340467	0.35488	0.262797	0.222183	0.14001	0.0677264	0.370137	0.390499	0.321944	0.270399	0.331749	0.332165	0.431822	0.555854	0.332864	0.123044	0.403944	0.561383	0.194579	0.129716	0.322965	0.392586	0.195915	0.21835	0.249812	0.0475628	0.0192633	0.235526	0.121384	-0.0116755	0.477325	0.425959	0.318112	0.42808	0.291018	0.616398	0.293746	0.132179	0.225481	0.297713	0.107268	0.0809113	0.187536	0.213396	0.415122	0.23864	0.127933	0.0679336	0.20571	0.291966	0.0802967	0.0620164	0.422983	0.278577	0.110858	0.12261	0.264029	0.209128	0.600162	0.478209	0.418323	0.145604	0.261849	-0.0515263	0.413703	0.280371	0.358087	-0.0294949	0.454571	0.243535	0.475966	0.453366	0.325268	0.333869	0.313144	0.277068	0.237351	0.0925396	-0.0490508	0.228476	0.17356	0.339058	0.314804	0.622159	0.436168	0.25433	0.162867	0.340774	0.545183	0.269763	0.39445	-0.126096	0.477052	0.0504411	0.427243	0.183556	0.473987	0.036322	0.364549	0.179424	0.306797	0.347293	0.133305	0.104543	0.0168741	0.145825	0.346664	0.266213	0.219676	0.168226	0.141952	0.712646	0.405552
356.7	-6.48672	-2.58065	-0.0830879	0.622571	-0.188676	-0.0398263	-0.657926	0.547566	-0.370778	-0.662075	-0.831875	-0.765415	-0.546146	-0.218653	0.0302961	-0.171039	-0.267725	0.129708	0.187436	0.198784	0.492032	0.308366	0.321791	0.0600463	0.13672	-0.236513	0.258172	-0.0118194	0.132242	0.518473	0.503809	0.262664	0.391563	0.161108	0.852686	0.557803	0.292473	0.502219	0.294377	0.230801	0.445853	0.314209	0.498779	0.632884	0.466452	0.11845	0.32985	0.358224	0.622062	0.383717	0.309361	0.368244	0.483196	0.597361	0.484197	0.24718	0.389353	0.596017	0.44884	0.403076	0.253183	0.0651149	0.393339	0.621763	0.552185	0.467471	0.429111	0.45355	0.329769	0.43557	0.441353	0.332808	0.382448	0.60906	0.739604	0.707566	0.47189	0.411935	0.635739	0.535936	0.415935	0.421865	0.441427	0.477787	0.583288	0.387949	0.319392	0.616663	0.453683	0.490601	0.427496	0.438732	0.590609	0.684361	0.525468	0.461746	0.520152	0.508777	0.532483	0.443042	0.341994	0.411415	0.579176	0.55099	0.431807	0.45944	0.625584	0.658649	0.576633	0.525536	0.283796	0.34398	0.405895	0.329967	0.389318	0.418161	0.268728	0.436816	0.335792	0.504685	0.662981	0.723147	0.682691	0.801759	0.558035	0.393313	0.508128	0.59918	0.195817	0.453272	0.484101	0.506122	0.500698	0.115542	0.445901	0.756309	0.563652	0.519367	0.526078	0.104074	0.422094	0.529227	0.619953	0.556568	0.445885	0.454078	0.55921	0.401623	0.476801	0.248179	0.559964	0.336681	0.47261	0.516134	0.495517	0.396961	0.512979	0.352655	0.137549	0.302158	0.4871	0.471241	0.204056	0.532322	0.577749	0.432913	0.0662147	0.507628	0.246383	0.375203	0.550511	0.296287	0.335072	0.521749	0.210107	0.472886	0.468322	0.306936	0.355785	0.32744	0.383143	0.18441	0.498513	0.30745	0.638214	0.404012	0.616358	0.538829	0.500988	0.399789	0.660749	0.641758	0.601967	0.32971
357.7	-1.04759	-0.281503	-0.0258494	-0.0160337	-0.169106	-0.0620907	-0.306313	0.714142	0.862403	0.720231	0.599463	0.575074	0.55839	0.366339	0.402101	0.945068	0.907486	0.245381	0.315815	0.713317	0.31784	0.343753	0.342491	0.244828	0.79828	0.800637	0.584171	0.717829	0.607768	0.579215	0.670921	0.813662	0.821372	0.879663	0.950299	0.756702	1.00057	0.964992	0.841158	0.830822	0.573027	0.53729	0.632142	0.805874	0.518664	0.439423	0.599538	0.733322	0.784642	0.973544	0.858002	0.874128	1.01698	0.861314	0.748022	0.736225	0.890217	0.803839	0.58711	0.683195	0.865163	0.729542	0.831428	0.759383	0.787	0.974792	0.72526	0.647866	1.04341	1.00655	0.73391	0.830338	0.780505	0.706031	0.708578	0.668163	0.891913	0.867275	0.612126	0.862951	0.987608	0.76677	0.865468	1.00502	1.05926	0.999464	0.899081	0.903781	0.897052	0.907846	0.857511	0.85229	0.973392	1.10375	0.992064	0.820882	0.832743	0.686726	0.635839	0.610719	0.621082	1.06094	1.09714	0.799957	0.74233	0.762329	0.922216	0.923856	0.598923	0.539003	1.10684	0.753041	0.659117	0.825833	0.781649	0.548061	0.731501	0.518228	1.02974	0.869011	1.07158	0.633204	0.545327	0.842344	0.529076	0.670498	0.951146	0.899197	0.749472	0.753533	1.15479	0.997592	1.07385	0.548132	0.615428	0.742053	0.972152	0.831842	0.834689	0.965163	0.959928	0.716428	0.362253	0.731837	0.797359	0.969416	0.707849	0.78013	1.02025	0.640305	0.848711	0.714545	0.754494	0.935645	1.01076	0.907911	0.466092	0.93972	0.501598	0.508808	0.691337	0.603374	0.681536	0.706745	0.595322	0.693089	0.91004	0.888597	0.560598	0.814434	0.846817	1.07122	0.825311	0.76598	0.676632	1.08002	0.626907	0.759387	0.635739	0.860499	1.03044	0.876307	0.673904	0.843612	1.11723	0.745993	0.449591	0.857019	0.934503	0.668523	0.916601	0.942315	0.911861	0.629394
358.6	-1.37155	0.0540433	0.296326	-0.122277	-0.809203	0.23631	0.387867	0.0955559	0.818967	0.50647	0.330106	0.435881	0.58006	0.165352	-0.015628	0.48168	0.850652	0.636328	0.572295	0.519054	0.538306	0.575223	0.647825	0.539927	0.446154	0.560229	0.559052	0.68698	0.731605	0.694823	0.577958	0.665524	0.842479	0.761845	0.497458	0.640895	0.698969	0.648034	0.771425	0.841181	0.483974	0.546791	0.762337	0.779999	0.640182	0.481979	0.625284	0.675429	0.576833	0.628653	0.595594	0.573312	0.668083	0.758379	0.526056	0.372382	0.552119	0.937469	0.823475	0.807373	0.984051	0.988471	0.896839	0.921393	0.688807	0.691217	0.736639	0.700027	0.615083	0.701645	0.956659	0.816138	0.774484	0.740591	0.658272	0.637612	0.723766	0.836796	0.717426	0.55513	0.547408	0.737343	0.712717	0.638215	0.90056	0.771673	0.82376	0.935628	0.546611	0.713784	0.724657	0.65087	0.604796	0.563609	0.722747	0.665465	0.781078	0.802429	0.738961	0.821014	0.913659	0.837995	0.508703	0.653907	0.834611	0.823201	0.839684	0.977506	0.907833	1.15418	0.547246	0.959387	0.731907	0.674233	0.826095	0.634957	0.724999	0.696733	0.833029	0.556982	0.581432	0.545843	0.770584	0.507715	0.612456	0.970575	0.60596	0.681253	0.678289	0.412798	0.958184	0.852535	0.74871	0.888548	0.83198	0.708546	1.09367	0.92621	0.422563	0.898374	0.899083	0.628283	0.829259	0.702031	0.70543	0.356574	0.501731	0.73969	0.811526	0.998455	0.948922	0.862268	0.743604	0.711777	0.81293	0.601157	0.614772	0.899084	0.729371	0.391858	0.841877	0.5724	0.767261	0.357772	0.995302	0.687554	0.552661	0.773053	0.784024	0.460385	0.772166	0.765306	0.85263	0.610089	0.734229	0.801717	0.90515	1.14599	0.342863	0.827875	0.658391	1.04222	0.967462	0.660294	1.25238	0.867338	0.737011	0.728772	0.75062	0.634807	0.769264	0.572725	0.842406	0.988846
359.6	6.49665	2.54223	0.295704	-0.0303557	0.49261	-0.39993	-0.386643	-0.2601	0.546295	0.297825	0.190314	0.214676	0.270426	0.472986	-0.037143	-0.0253553	0.0287017	0.203949	0.47894	0.322321	0.234573	0.262376	0.153856	0.143051	0.28139	0.511316	0.599725	0.261013	0.314296	0.356309	0.219629	0.319127	0.255394	0.424352	0.386227	0.0525165	0.0598098	0.276957	0.476112	0.355782	0.251282	0.596838	0.333844	0.376037	0.31361	0.560251	0.578869	0.323198	0.503068	0.473054	0.467868	0.288238	0.294061	0.25521	0.442675	0.428219	0.552177	0.4346	0.401809	0.339545	0.342726	0.373656	0.380806	0.432647	0.320824	0.328436	0.288639	0.411125	0.589435	0.48168	0.429872	0.581996	0.468372	0.496269	0.356008	0.433826	0.504933	0.394215	0.497512	0.497707	0.279424	0.437418	0.553973	0.442773	0.453498	0.347024	0.540814	0.47388	0.386142	0.268776	0.252351	0.375947	0.404108	0.48948	0.416496	0.590802	0.569058	0.502153	0.604189	0.476317	0.38216	0.414548	0.421743	0.569552	0.449401	0.401953	0.669351	0.518601	0.350325	0.321511	0.464013	0.289229	0.491886	0.462985	0.172022	0.430691	0.313716	0.394272	0.445078	0.464411	0.572858	0.596301	0.621683	0.585208	0.341186	0.380129	0.679013	0.332689	0.235696	0.250422	0.433715	0.280791	0.463578	0.298336	0.319059	0.620217	0.454394	0.626914	0.36366	0.0800033	0.42774	0.498946	0.565094	0.427374	0.339497	0.413482	0.508818	0.315966	0.502285	0.408643	0.475159	0.337178	0.327553	0.468861	0.177793	0.37404	0.365972	0.297313	0.442578	0.27811	0.341801	0.430109	0.271942	0.537892	0.528813	0.396119	0.579571	0.49962	0.253136	0.325404	0.596009	0.299899	0.385138	0.697893	0.423414	0.482543	0.678919	0.475814	0.410486	0.562319	0.482142	0.337682	0.417502	0.222837	0.337949	0.322494	0.174866	0.53358	0.446763	0.167156	0.446057	0.419287	0.590311	0.410064
360.5	4.91773	0.989056	-0.328092	-0.255707	0.351125	0.302431	0.140268	-0.372435	-0.0142592	0.107368	0.124361	-0.0803929	-0.268697	0.271458	0.177986	-0.259046	-0.21677	0.136614	0.034238	0.132344	-0.17517	-0.0592468	-0.0841145	-0.102036	-0.140028	0.0350145	0.431314	0.0300191	0.140734	0.207954	-0.0338264	0.301092	-0.0772438	0.372014	-0.00329307	0.0118286	0.312103	0.513568	0.366665	0.25674	0.452926	0.101493	0.137873	-0.132881	0.440467	0.253011	0.208069	0.367154	0.167957	0.36622	0.658642	0.658134	0.100925	0.285758	0.106364	0.101497	0.363859	0.352025	0.185092	0.408111	0.173777	0.290587	0.231901	0.250379	0.267372	0.240212	0.177943	0.137292	0.208796	0.163892	0.217213	0.342363	0.414077	0.25438	0.176011	0.301486	0.218484	0.313745	0.312923	0.455699	0.236557	0.198187	0.337425	0.169268	0.259246	0.236789	0.2567	0.31957	0.25582	0.385939	0.447549	0.17626	0.298539	0.362732	0.286899	0.21061	0.224526	0.487892	0.415744	0.350462	0.366931	0.417556	0.298084	0.366549	0.376479	0.277355	0.337885	0.21953	0.108703	0.206504	0.437102	0.110615	0.183126	0.23246	0.22397	0.374051	0.195963	0.364619	0.29889	0.200677	0.325401	0.161406	0.0870577	0.252002	0.187935	0.241151	0.267661	-0.00705003	0.0745245	0.305914	0.229295	0.559542	0.2265	0.275653	0.286224	0.306803	0.387963	0.411771	0.187865	0.314644	0.420045	0.480199	0.311528	0.239032	0.21589	0.278704	0.284378	0.101101	0.14421	0.0128439	0.644942	0.288947	0.221981	0.206325	0.4115	0.345256	0.242402	0.166656	-0.079986	0.133799	0.257671	-0.0229853	0.26667	0.0104772	0.197805	-0.0844123	0.076987	0.212726	0.181103	0.325254	0.356607	0.31137	0.30128	0.304446	0.5491	0.174615	-0.0904666	0.122175	0.508216	0.270631	0.129914	0.134157	0.218657	0.471536	0.396341	0.315427	0.0164274	0.430234	0.0135757	0.218165	0.327033	0.439679	0.426539	0.0991921
361.4	2.244	0.752167	-0.149391	-0.217248	0.026346	0.036706	0.0923506	0.160254	0.271125	0.168176	0.142655	0.145014	0.146814	-0.0536337	0.250763	-0.291722	0.152823	0.354762	0.301085	-0.162836	0.0967797	0.0354759	0.177408	0.250893	0.106976	0.401805	0.311003	0.343039	0.194197	0.0956821	0.671841	0.355182	0.195476	0.413903	0.382154	-0.090536	0.336453	0.252057	-0.0293167	0.27809	0.432481	0.205947	0.178231	0.278092	0.111621	0.272712	0.19375	-0.141117	0.556344	0.389649	0.40174	0.402768	0.605339	0.395154	0.256157	0.18003	0.515259	0.200668	0.47685	0.569712	0.539936	0.371003	0.358862	0.476874	0.226077	0.25757	0.343397	0.315044	0.403599	0.432487	0.4065	0.369692	0.116084	0.168757	0.406887	0.439302	0.590082	0.491999	0.46086	0.39059	0.331657	0.529873	0.333625	0.3002	0.357773	0.261872	0.448319	0.565108	0.461966	0.441252	0.334354	0.457926	0.295008	0.382274	0.518627	0.520209	0.616106	0.373431	0.21334	0.354433	0.257983	0.226379	0.295403	0.36365	0.555523	0.477479	0.409916	0.441331	0.516164	0.443924	0.452676	0.195232	0.297466	0.453795	0.451368	0.32767	0.587872	0.0815084	0.369901	0.221657	0.300522	0.308029	0.633371	0.477436	0.332505	0.361971	0.145313	0.346254	0.25702	0.266683	0.433791	0.438794	0.344294	0.453038	0.303665	0.225132	0.480575	0.1792	0.15247	0.299808	0.515166	0.364804	-0.00335232	0.486968	0.536294	0.389689	0.199689	0.250268	0.459243	0.530693	0.490629	0.383224	0.245342	0.326059	0.50957	0.268604	0.271932	0.234299	0.255787	0.323911	0.345766	0.408974	0.270584	0.389308	0.532081	0.51792	0.207773	0.311493	0.169613	0.222754	0.397681	0.211346	0.553254	0.362454	0.353177	0.429687	0.352661	0.162746	0.0524778	0.342286	0.320644	0.448724	0.200146	0.324804	0.566003	0.422557	0.412088	0.365992	0.152365	0.539373	0.312699	0.423849	0.285098	0.290208
362.4	-1.34013	-1.46578	-0.171552	0.19363	0.118194	-0.0388475	0.0781293	0.326721	0.154192	0.179525	0.177971	0.137299	0.0614708	-0.204368	0.0357484	0.0788747	0.167366	0.0635997	0.184562	-0.224111	0.461473	0.347656	-0.0555591	0.5792	0.0185208	0.174731	0.419648	0.183632	0.400963	0.24936	0.460903	0.343529	0.321036	0.541196	-0.0516853	0.0947567	0.375963	0.313865	0.466629	0.280574	0.33162	0.594568	0.474842	0.0855014	0.140139	0.401382	0.259357	0.233105	0.455812	0.458517	0.39816	0.290173	0.503854	0.399288	0.263908	0.278868	0.144874	0.359422	0.321574	0.388148	0.448772	0.232963	0.611172	0.411462	0.0540235	0.387044	0.329855	0.0304724	0.190836	0.311702	0.393348	0.412149	0.345465	0.365123	0.214348	0.144371	0.345573	0.32853	0.333225	0.468736	0.401504	0.41911	0.410196	0.29542	0.317286	0.273972	0.349499	0.45958	0.450343	0.382165	0.508544	0.717796	0.436215	0.321422	0.5907	0.467281	0.347902	0.433825	0.490201	0.42918	0.513248	0.718541	0.681656	0.478296	0.260145	0.154938	0.314105	0.388295	0.40654	0.273494	0.208461	0.392377	0.295672	0.504934	0.281369	0.448531	0.421868	0.359003	0.303775	0.177488	0.409222	0.443662	0.608785	0.164762	0.406095	0.574288	0.485726	0.217722	0.109214	0.426092	0.603618	0.487651	0.341825	0.425998	0.344393	0.186377	0.258053	0.586946	0.24215	0.410789	0.446095	0.434477	0.374532	0.314854	0.366328	0.434997	0.392615	0.265278	0.309238	0.0598267	0.277209	0.265128	0.386627	0.339405	0.37173	0.28615	0.122031	0.297758	0.211425	0.107233	0.438495	0.401645	0.597543	0.4428	0.423679	0.356255	0.261983	0.36445	0.107362	0.484699	0.223777	0.284821	0.313246	0.4311	0.26462	0.44186	0.523239	0.434159	0.0705871	0.388633	0.255359	0.478119	0.33262	0.433736	0.41795	0.594473	0.49401	0.334859	0.178406	0.0711583	0.405165	0.498495	0.485631	0.476593
363.3	-1.39826	-1.0218	-0.249581	0.0353158	0.207592	0.0885048	0.058145	0.0875549	-0.113666	0.140809	0.16678	0.160624	0.157779	0.157468	0.126424	0.310381	-0.104874	0.124023	0.0897793	0.641028	0.418571	0.24207	-0.04667	0.100415	0.270235	0.127132	0.388326	0.126087	0.384557	0.130203	0.15274	0.290097	0.0435843	0.239712	0.310385	-0.00946333	0.352334	0.241897	0.51699	0.569152	0.268469	0.352378	0.343559	0.331957	0.184826	0.346054	0.263416	0.117556	0.130827	0.513782	0.47108	0.36446	0.612724	0.559793	0.349625	0.495104	0.422402	0.427422	0.265123	0.338751	0.136603	0.138281	0.421642	0.434087	0.124793	0.440395	0.353561	0.385209	0.427376	0.28119	0.367528	0.422545	0.460957	0.385734	0.434678	0.401044	0.558001	0.50571	0.352168	0.357336	0.285771	0.473608	0.387911	0.371312	0.397357	0.336511	0.564118	0.566165	0.349345	0.318717	0.309668	0.294227	0.477292	0.267243	0.349763	0.385211	0.459583	0.646981	0.596344	0.309445	0.210286	0.325457	0.416967	0.297199	0.34996	0.307509	0.359752	0.3355	0.272572	0.0766611	0.204665	0.204112	0.219462	0.338372	0.35987	0.480102	0.490519	0.25262	0.262487	0.314923	0.478211	0.342789	0.370821	0.0294985	0.280985	0.41498	0.459721	0.294256	0.399258	0.621706	0.386723	0.588531	0.469675	0.362353	0.254375	0.353007	0.346588	0.225756	0.44219	0.486397	0.0622275	0.297807	0.499149	0.483062	0.316905	0.466712	0.376447	0.268758	0.428157	0.502302	0.424988	0.37407	0.23001	0.0629899	0.654577	0.0113531	0.29528	0.261996	0.251708	0.0719565	0.197248	0.336781	0.395881	0.383196	0.315514	0.263111	0.217465	0.442398	0.58124	0.235767	0.200773	0.506618	0.336237	0.262228	0.362918	0.380007	0.126873	0.337796	0.268186	0.443833	0.273333	0.495042	0.357697	0.286404	0.263294	0.390688	0.399536	0.521586	0.359613	0.361659	0.366619	0.483212	0.363751	0.34966
364.3	-0.392993	0.138667	0.150513	-0.181868	-0.311474	0.0268966	0.154517	0.135077	0.198608	0.247321	0.247663	0.238834	0.221224	0.201008	0.169834	-0.0464031	0.240502	-0.00307025	0.173369	-0.0514462	-0.0866776	0.0139809	0.373574	-0.000661464	0.031751	0.0746086	0.224579	0.173859	0.157806	0.277295	0.144723	0.143792	0.139642	0.31382	0.231795	0.181967	0.469401	0.346977	0.344863	0.293577	0.297005	0.157383	0.258282	0.351406	0.360364	0.419736	0.291353	0.243757	0.38367	0.376879	0.139915	0.198964	0.270655	0.167672	0.206285	0.181952	0.45727	0.148012	0.21491	0.402414	0.251946	0.151282	0.132294	0.220912	-0.0242539	0.110752	0.121944	0.117821	0.183888	0.2383	0.186084	0.26231	0.325262	0.233061	0.270121	0.248336	0.124403	0.379277	0.431459	0.330877	0.164043	0.220428	0.291207	0.168611	0.235167	0.226224	0.145429	0.257085	0.172745	0.273749	0.356319	0.373219	0.364671	0.247307	0.330447	0.260547	0.321704	0.545983	0.322241	0.0503024	0.324534	0.209409	0.160251	0.0619636	0.131078	0.262194	0.335976	0.303552	0.165278	0.268864	0.185387	0.302363	0.187514	0.139055	0.456868	0.363955	0.211346	0.381448	0.380566	0.18149	0.347848	0.281596	0.394237	0.310967	0.450144	0.353265	0.271604	0.246257	-0.0475505	0.365097	0.416978	0.239174	0.356018	0.141424	0.357709	0.169414	0.244078	0.0368566	-0.096651	0.294561	0.479144	0.446507	0.338688	0.0545274	0.0766848	0.228954	0.364418	0.128241	0.32123	0.234809	0.259667	0.270261	0.248536	0.318668	0.226146	0.20227	0.176447	0.0867928	0.183174	0.0633761	0.0048673	0.100873	0.198486	0.284983	0.184689	0.229819	0.16455	0.249166	0.420432	0.0500509	0.129941	0.250885	0.43585	0.301361	0.107762	0.264586	0.154761	0.0252853	0.132667	0.279235	0.30929	0.361709	0.180933	0.0131997	0.402151	0.192463	0.15985	0.198573	-0.0549189	0.380997	0.362726	0.315845	0.283603	0.0974896
365.2	-0.482273	-0.317459	-0.143891	0.0637435	0.113454	0.0920343	0.0479468	-0.217155	-0.119552	0.0504461	0.0153995	-0.0615328	-0.0102039	0.0432933	0.0288968	0.477075	0.00714655	-0.24869	-0.126405	0.00263098	0.273407	0.0204697	0.18537	0.0603083	-0.194414	0.13276	0.148421	-0.163026	0.102472	0.213752	0.106159	0.122731	0.23132	0.205651	0.0328031	0.170895	0.189788	0.104834	0.271905	0.0740042	0.12885	0.113455	0.13541	-0.106466	-0.161179	0.00721714	-0.026268	0.271291	0.281405	0.259361	0.250301	0.0856491	0.0307921	0.0117582	0.242037	0.279685	0.0936922	-0.0406251	0.0955731	0.248724	0.0431129	-0.0315859	0.113247	0.146717	0.17138	0.17192	0.175049	0.303464	0.214062	-0.0473089	0.041251	0.277812	0.00380612	0.211909	-0.0278752	0.107649	0.168534	0.196282	0.0602559	0.128638	0.218314	0.208304	0.206878	0.3489	0.282398	0.270826	0.0628299	0.161191	0.243533	0.229589	0.0372633	0.134847	0.0585483	0.287024	0.332837	0.140728	0.280605	0.248084	0.0220553	0.12898	0.0933542	0.244638	0.167219	0.260129	0.277422	0.0934136	0.140067	0.201713	0.138776	0.14892	0.175045	0.131566	0.0868902	0.165315	0.188058	0.190756	0.260245	0.187646	0.120339	-0.0177037	0.308977	0.177001	0.0657601	0.0836588	0.123828	0.33068	0.209962	0.0195819	0.193875	0.10778	0.228408	0.220993	0.44996	0.146947	0.296024	0.124906	0.274558	0.177827	0.237602	0.248642	0.182149	0.124659	0.0953381	0.190122	0.0881517	0.236061	0.341529	0.497719	0.38946	0.0681485	-0.0233211	0.204951	0.0108521	0.256226	0.405573	0.259578	0.126965	0.0869394	-0.0394647	0.160767	0.187865	0.151743	0.301769	0.0731477	0.242751	0.11775	-0.110237	0.253294	0.136784	0.318854	0.220797	0.169535	0.384646	0.257251	0.231185	0.1159	0.261586	0.0818848	0.10353	0.2793	0.201201	0.195194	0.362596	-0.162869	0.180231	0.194991	0.163888	0.0375666	0.18894	0.150797	0.380698	-0.024991	0.104854	0.136792
366.2	0.0642983	-0.0306901	-0.0537628	0.0436516	0.0825367	0.107446	-0.081979	-0.0478808	-0.0457959	-0.091449	-0.0502796	0.0481693	0.209077	0.131213	0.00724387	0.147151	0.092048	0.0651069	0.144842	0.0555122	-0.106014	-0.0608834	0.148047	0.0574485	-0.0841196	0.174267	0.137528	0.0481799	0.00655257	-0.159467	0.116889	0.127666	0.0492732	-0.044557	-0.102963	0.0903517	0.149327	0.106656	0.0617095	0.11774	0.148869	0.135366	0.0420419	-0.0816962	-0.0466358	0.0884021	0.071559	0.0896374	0.286232	0.307023	0.165093	0.197959	0.247353	0.00130026	0.0841821	0.234608	0.20601	0.0719928	0.157439	0.262772	0.267153	0.299871	0.264424	0.256778	0.158213	0.19756	0.274812	0.238877	0.123178	-0.0526647	-0.0270116	0.0539474	0.0907608	0.167132	0.102901	0.154374	0.452884	0.281591	0.132544	0.204076	0.140085	0.191806	0.111098	0.0507728	0.135987	0.157505	0.260787	0.252048	0.239813	0.237374	0.00374978	0.118166	0.233513	0.241918	0.105898	0.090624	0.184085	0.219519	0.213656	0.0789086	0.133832	0.118314	0.179723	0.0523555	-0.0160959	0.0118976	0.0597238	0.10701	-0.0127309	0.136186	-0.120858	0.00160935	-0.00780537	0.00917216	0.171152	0.0202688	0.10319	0.112363	-0.0461973	0.0158606	0.134379	0.176938	0.192776	0.067201	-0.138707	0.172698	-0.114762	0.0914895	0.0159537	0.0351061	0.395744	0.176211	0.186892	0.0178654	0.288849	0.227422	0.290572	0.0476175	0.066265	0.198016	0.329969	0.125919	0.202162	0.121131	0.249083	0.198731	0.0713406	0.114847	0.066824	-0.0255447	0.2494	0.192132	0.107171	0.0793343	0.255117	0.186746	0.195818	0.230326	-0.0411127	0.149505	-0.000538478	0.18993	0.370254	0.246369	-0.0972411	0.186267	0.132201	0.360523	0.32129	0.241288	0.0915831	0.0731992	0.29993	0.169344	0.0402801	0.14153	0.184012	-0.0582991	-0.0639057	0.000792984	0.145768	0.164219	0.195466	-0.0396666	0.330139	0.150497	0.095681	0.231426	0.333657	0.154325	0.243997	0.324837	0.268847	0.409326
367.1	-2.63288	-0.759968	0.11366	-0.172482	0.105818	0.273138	0.0239432	-0.0845098	-0.061719	-0.0326078	0.00966538	0.0729348	0.194357	-0.030109	0.0628155	0.103114	0.0310689	-0.143308	-0.127658	0.125462	-0.00753636	-0.0816314	0.0758323	0.13234	-0.0978191	-0.0267805	0.0219114	0.146122	0.164961	-0.0556205	0.028141	-0.0297097	0.0489062	-0.132465	-0.223578	0.0537227	0.0405724	0.0258101	0.0937386	0.0995207	0.174334	0.286282	0.189169	0.045378	0.0712743	0.0905846	0.0664795	0.0576578	0.227199	0.31008	0.091638	0.172022	0.144968	0.0277939	0.0340074	0.131159	0.0672265	-0.0735316	0.0717963	0.00467716	-0.0742521	0.18448	0.268763	0.0491852	0.00139541	0.1258	0.0809591	0.0340565	0.0452916	-0.0238825	0.0677195	0.0770358	-0.0716471	0.0992785	0.0781335	0.053624	0.216213	0.239752	0.0512064	0.178835	0.130308	0.247583	0.182308	0.226428	0.183707	-0.0326218	0.118431	0.404874	0.132068	0.0590547	0.0864542	0.244993	0.230187	0.110817	0.239558	0.277476	0.10707	0.244776	0.127775	0.0422944	-0.0688123	0.106334	0.209954	0.173421	0.121529	0.0450322	0.100222	0.00875555	0.0189953	-0.0345354	-0.291545	0.0820127	0.0780598	0.109569	0.189758	0.287255	0.157896	0.0563372	0.260906	0.137558	0.080892	0.100481	0.419033	0.125197	-0.0947616	0.0960146	0.0371511	0.0410481	-0.0921969	-0.101963	0.250345	-0.0412225	-0.0593932	0.0963915	0.0769834	0.145589	0.211305	-0.0417535	-0.00872028	0.316141	-0.0247084	0.177532	0.200686	-0.0853161	0.0531707	0.365395	0.199516	0.0825398	0.25597	0.0538804	-0.0130446	0.0411284	0.104334	0.0115979	0.298637	0.204074	0.0676112	-0.211463	0.0771375	-0.0175581	-0.0590563	0.0227478	0.039206	-0.0280291	0.15518	0.239708	-0.115808	0.0963411	0.203111	0.327038	0.278018	0.114554	0.254859	0.143767	0.10197	0.076679	0.0525234	0.029269	0.0198884	0.167901	-0.0864684	0.2539	0.123582	-0.233615	0.00904702	0.0202005	-0.0381914	0.200026	0.0223286	0.194326	0.0696662	0.107496	0.309492	-0.0594113
368.1	-0.170466	-0.174204	-0.173379	0.100517	0.0208373	0.115285	0.0738521	-0.0164472	-0.0168167	-0.00895655	0.00294648	0.0173953	0.0307256	0.0558488	0.234255	0.104554	0.0683616	0.104216	0.179449	0.146207	0.157217	-0.0202943	0.145134	-0.0128035	-0.0610067	0.261187	0.0899187	0.430472	0.166419	0.205419	0.288473	0.1159	0.268543	0.362588	0.227778	0.108725	0.206484	0.173198	0.118619	0.442447	0.267747	0.16711	-0.125122	0.10051	0.25565	0.0902016	0.0960974	0.189549	0.0837232	0.257116	0.152629	0.0677909	0.271353	0.181196	0.17393	0.138573	0.197667	0.201619	0.130513	0.335793	0.199651	0.294981	0.273747	0.0883834	0.338175	0.35089	0.327225	0.290192	0.124865	0.0590487	0.105334	0.0802902	0.135823	0.0925743	-0.078864	0.0991451	0.147664	0.13805	0.161466	0.358926	0.223782	0.244639	0.262386	0.261039	0.209741	0.126944	0.254745	0.308768	0.0420643	0.0768253	0.233543	0.192979	0.166058	0.268233	0.385249	0.28138	0.203099	0.33384	0.235588	0.185057	0.0727772	0.2291	0.113349	0.193849	0.0438414	0.183819	0.157491	0.270662	0.0855597	0.119728	-0.0159708	0.03384	0.0471966	0.13984	0.232355	0.342828	0.126185	0.217495	0.103704	0.27459	0.131567	0.0228536	0.25269	0.163316	0.307413	0.435723	0.223501	0.306882	0.0197138	0.0733689	0.286944	0.34929	0.151178	0.0846319	0.322713	0.0829943	0.174878	0.12795	-0.0245382	0.212826	0.239749	0.302533	0.138615	0.102941	0.17472	0.362693	0.062664	0.173839	0.455872	0.0518466	0.211219	0.207122	-0.00204621	0.18934	0.396552	0.231914	0.330254	0.0285257	0.0558742	-0.0308489	0.0411239	0.0982149	0.273319	0.0264445	0.273798	0.12414	0.00199235	0.0966384	0.144449	0.222525	0.351662	0.276079	0.218598	0.283097	0.233185	0.175981	0.126388	0.125022	0.10699	0.0829383	0.0216882	0.187047	0.261666	-0.119998	0.187605	-0.036889	0.197593	0.173879	0.181914	0.0959663	0.335365	0.0679222	0.18667	0.132254
369	-0.550196	-0.333826	-0.152117	-0.0110592	-0.00265889	-0.020696	0.337824	-0.175699	-0.144432	-0.0454843	0.0446162	0.0989382	0.0434636	0.0758233	-0.0207557	-0.0836061	-0.120026	0.229812	-0.0558502	-0.0670862	-0.234394	0.0234702	0.122699	-0.308066	-0.11455	0.319696	-0.188679	-0.209793	-0.104767	-0.0796412	0.042469	0.00488127	0.0930796	-0.153252	-0.160496	-0.0151675	-0.116948	-0.0249109	0.0392954	0.12137	0.141681	0.0796336	0.0277639	-0.0814044	0.160019	0.0400769	0.196643	0.113221	0.0938243	0.191816	0.177541	0.0357838	-0.0284223	-0.046013	0.138464	0.196415	-0.00938181	-0.0899499	0.215192	0.0200813	-0.0983016	0.0226175	0.00803527	-0.192872	0.00931265	0.0632277	0.0136644	0.0288355	0.0566733	-0.01432	-0.0272485	0.0122538	-0.0680965	-0.0975284	-0.117851	-0.0195433	0.115515	0.0195049	-0.042633	0.109468	0.106445	0.157229	0.0518201	-0.107172	0.024311	0.0479561	0.0738746	0.223913	-0.0225617	-0.024888	-0.00456025	0.0879297	-0.072725	0.037868	0.0888193	0.0266194	0.167287	0.120479	-0.0761283	-0.128948	-0.050457	0.0463226	0.00119218	-0.00282422	-0.10051	-0.0345144	-0.0148389	-0.0116995	0.0716106	0.0979296	-0.0643387	-0.0666903	0.0544548	0.154166	0.0340497	0.114777	0.0707988	0.119049	0.0080846	-0.0874518	-0.0381646	0.0534338	-0.00666918	-0.0895531	0.25989	0.0881028	-0.0312266	-0.0211236	-0.146318	0.138021	0.28088	0.125386	0.212446	0.117939	0.283386	0.095107	0.0579479	-0.114029	-0.282743	0.281049	-0.12237	0.0373117	-0.0621294	-0.123596	-0.017022	0.109227	0.0533317	0.0544444	0.128767	0.0243111	0.0440639	0.00729985	0.0197644	0.0821993	0.137316	-0.00684014	-0.148435	-0.0821427	-0.2769	-0.0754045	0.0471555	-0.239881	-0.00192779	0.0287591	0.0709579	-0.00246009	-0.148056	-0.0758062	-0.0323016	0.00788642	0.0990185	0.172192	0.135732	0.0490024	-0.0302421	0.0933422	-0.0356657	0.153946	-0.155842	0.0408733	-0.101811	0.0358765	0.0300616	-0.203489	0.128827	-0.018705	0.00304923	0.0935658	0.0427245	0.0645474	0.12676	0.0590135	-0.0358898	-0.199469
370	0.680532	0.129579	-0.0253183	0.121068	-0.155777	-0.00673976	-0.000905579	0.0866499	-0.0443777	-0.0617235	-0.0236721	0.0405271	0.181634	-0.218962	-0.0217046	-0.230981	0.0144008	-0.029602	-0.122887	0.0854187	-0.194928	-0.0975022	-0.0164049	-0.288846	-0.259521	0.0754117	-0.00232004	0.0514525	0.0540288	0.0714965	0.179039	-0.328777	0.269622	-0.215174	-0.139363	0.0711198	0.0273449	0.0664466	-0.0575608	0.0879755	0.0718221	0.0656025	-0.180007	-0.0958416	0.0308904	-0.0723116	-0.113903	-0.0222405	0.13063	0.0905458	-0.012855	-0.020068	-0.0454323	-0.0155733	-0.10783	0.00613039	-0.0157885	-0.176447	0.113318	0.136465	0.114582	0.168395	0.134387	-0.18715	-0.0174821	0.151427	-0.0284037	0.129949	-0.0349986	-0.0338385	-0.0628523	0.0270613	-0.0563852	-0.0143202	-0.219052	-0.040021	0.0916756	-0.0883065	-0.103556	0.0253796	-0.140401	0.0648769	0.178626	0.067827	0.0474579	-0.206051	0.0656067	0.186303	0.108411	-0.0123775	-0.00537265	0.118072	-0.0814157	0.0426398	0.0636014	0.0904723	0.0787802	0.162503	0.0580974	0.0618313	-0.0675708	0.125489	0.212163	-0.00354196	0.00475769	0.0224981	0.108672	0.161898	0.0199844	-0.0310954	-0.14593	-0.030325	-0.104924	0.00856404	0.0127319	-0.0452478	0.00514138	0.0924369	0.145046	-0.0590216	0.0141537	0.0197876	0.120577	0.0140239	0.0571173	0.232273	-0.102306	-0.0927894	0.0773913	-0.0958979	0.260342	0.0259103	0.0017331	0.011382	0.153511	-0.0684065	0.207007	0.0954127	0.0240366	0.121087	-0.0616109	0.0254907	0.0619222	-0.0458787	0.050285	0.159086	0.168326	0.22126	0.0793145	0.0358036	-0.090592	-0.196961	0.0707294	0.009579	0.172506	-0.0245667	-0.064335	-0.0823503	-0.318889	-0.0267479	-0.121614	-0.0317213	0.204484	0.0931735	0.30694	-0.0574307	0.0163583	-0.0772142	-0.0816742	0.294288	-0.00710224	0.0212879	0.0999651	0.0831493	0.00477352	-0.160001	-0.06313	0.0479565	0.0157018	0.0356801	-0.035371	0.110414	-0.115734	-0.0172908	0.0108268	-0.0124549	0.0707225	0.0827731	0.168846	0.133412	0.229412	-0.0635258	0.054915	-0.113077
370.9	0.37956	0.0250849	-0.041926	0.0710185	0.0747667	0.0642791	-0.151344	-0.0189477	-0.0709995	-0.0629753	0.0166855	0.109839	0.191391	-0.0254758	-0.174009	0.0160648	0.146621	0.0839652	0.0527039	0.0832869	-0.101066	-0.111449	-0.0558003	0.00763556	-0.0128821	0.0901399	-0.251669	0.209858	0.0854172	0.0359677	0.0669262	-0.093414	0.174997	-0.144718	0.0501503	0.272805	0.189235	0.302389	-0.00776801	-0.0156198	0.107855	0.119723	-0.246643	0.0857422	0.0713061	-0.020193	0.107984	0.196793	0.110715	0.38648	-0.0478661	0.107931	0.200852	-0.0293503	0.0619629	0.112969	-0.0891786	-0.0579454	0.233086	0.159686	0.27035	0.0651459	0.0898823	-0.0434212	-0.0822711	0.060914	0.153996	0.00775058	-0.00697418	-0.129901	-0.0916031	0.0228682	0.0127238	0.0591937	-0.118851	0.0672446	0.152774	0.0802467	0.106934	0.176002	0.0495329	0.106147	0.162207	-0.0288681	0.0373347	-0.0957439	0.0414105	0.126577	0.156047	0.164736	0.198389	0.152314	0.176799	0.101502	0.121924	0.0389089	0.125093	0.299787	0.182148	0.138679	0.117922	0.107813	0.100497	0.150498	0.00595569	-0.0493094	0.234407	0.148795	0.0525658	-0.0433269	-0.17197	0.210726	-0.088229	0.133182	0.0578228	0.241616	0.0618595	0.112874	0.140931	0.0666051	0.160022	0.186649	0.210594	0.139421	0.0494925	0.165196	0.0931166	0.121371	-0.057197	0.155898	0.37393	0.0131593	0.00651499	-0.0974374	0.0455707	0.0378644	0.267659	-0.075483	-0.210117	0.108505	0.116529	0.195932	0.114375	0.131625	-0.0607387	0.193484	0.139334	0.037413	0.0415369	-0.0628134	0.0243307	-0.0386664	-0.0970436	0.052211	0.189152	0.0507495	0.193233	-0.0044993	-0.0931502	-0.0256501	-0.00851031	-0.164307	-0.00520092	0.120826	0.09879	0.0933696	-0.0645154	0.115776	0.0527228	0.0349187	0.197536	0.12668	0.104157	-0.00251824	0.0170416	0.133276	-0.020051	-0.204035	-0.0995243	0.0122279	-0.115318	0.155717	0.149481	-0.127087	-0.0217761	0.244905	0.0556694	0.260171	-0.078047	0.164456	0.218169	0.102902	-0.0207244	-0.0129566
371.9	-0.902912	-0.283078	0.146142	0.0224278	0.0232487	0.0184489	-0.00599231	-0.29092	-0.0168902	-0.00672303	-0.0263462	-0.0203195	0.193887	-0.0320778	0.0246169	-0.00151322	-0.153899	-0.0279459	-0.0864435	0.0707956	-0.319014	-0.0785005	0.00984236	-0.380201	0.0723386	0.274585	-0.133744	0.0942568	0.0543173	0.0857395	-0.0445033	-0.109475	-0.00642863	-0.239371	-0.0113629	-0.00675909	0.0663612	0.181552	0.15617	0.110183	0.0436649	0.0480678	-0.180319	-0.0359159	0.113326	0.0538513	-0.0101783	0.00636687	-0.0429471	0.231933	-0.088996	0.125476	-0.00526552	-0.0874074	-0.100585	0.0709767	-0.12185	-0.011794	0.126597	0.0857457	0.152789	0.094602	-0.0110343	-0.097661	0.0910818	-0.0676738	-0.0505948	0.189779	-0.0181346	-0.141231	-0.17762	0.068495	-0.172398	-0.0906889	-0.00894178	0.0357779	0.0741623	0.0434165	0.000160763	0.116241	0.0239621	0.141425	0.108318	0.117853	0.0647803	-0.0179702	-0.00777656	0.116702	0.212789	0.146231	0.0813096	0.106237	0.0809209	0.0337944	0.0162274	-0.0918065	0.105687	0.232167	0.0562962	-0.0764102	0.0524051	0.0253014	0.0807602	0.0872872	-0.0609829	-0.104661	-0.0984367	0.0660313	0.0224595	-0.0402336	-0.202935	0.139481	-0.104521	0.0129092	0.0119738	0.261827	0.181741	-0.0413611	0.0659183	0.0508479	0.0446298	-0.0470312	0.134541	0.118252	0.0324127	0.0756816	-0.0407421	0.0373686	-0.129863	0.0480163	0.293413	0.156722	0.116566	0.00716719	0.121834	0.0165172	0.277805	-0.0206065	-0.0445205	0.0169199	0.137565	0.193971	-0.0223325	-0.0595187	-0.0901254	0.183662	-0.115109	0.0942814	0.0619435	-0.0473451	0.0768456	-0.167565	-0.171126	0.126844	0.145343	-0.100629	-0.0213207	-0.122858	-0.279426	-0.161935	-0.141605	-0.0132026	-0.0214114	-0.0950614	0.0572772	-0.0206418	-0.0922235	0.0316057	-0.0411815	0.0530528	0.123373	-0.0107555	0.07273	0.114835	0.0742025	0.138422	0.192071	-0.0482146	-0.203788	0.0644426	-0.0656905	0.210046	0.0808779	-0.000955091	-0.0219016	0.133494	0.105457	0.0470189	-0.0591462	-0.0304598	0.130349	-0.0383757	0.155296	-0.0425024
372.8	0.0100613	0.0273893	-0.00185726	-0.0691411	-0.0202974	-0.0148116	0.0803208	0.0724737	-0.10335	-0.0419853	0.129562	0.169803	0.0543045	0.0868357	-0.0169948	0.0088704	-0.0551795	-0.12857	-0.00273687	0.112971	-0.19572	0.0438781	-0.0671889	-0.146409	-0.00252608	0.23755	-0.0635614	0.0364495	-0.0150833	0.164162	0.210833	-0.0831291	0.118587	-0.0235462	-0.0492757	0.0913868	0.135494	0.25969	0.0664055	0.102129	0.0738337	-0.049768	-0.18365	0.11167	0.0846525	-0.0944828	-0.107498	-0.0707195	0.172503	0.313057	0.0346931	0.0640345	0.0115814	-0.05446	0.0160683	0.0356235	-0.0493343	-0.0243144	0.121846	0.113796	0.168809	0.236909	0.044711	-0.0661857	0.120557	0.0826659	-0.0206825	0.0121359	0.0637238	0.00626912	0.0777078	-0.0880122	-0.0897217	-0.0930817	-0.139256	-0.073623	0.143441	0.197007	0.0129542	0.0910559	-0.0565773	0.198421	0.0539499	-0.052444	0.0664161	-0.082126	0.0161116	0.189934	0.141792	0.11202	0.056501	-0.0169878	-0.043035	0.0530117	0.0149479	0.038844	0.117514	0.0297059	0.000837539	0.0989043	0.0051287	0.163467	0.0160407	0.03318	0.0595413	-0.0270823	-0.0107292	-0.0986457	-0.0646221	0.0566256	-0.0751594	0.0266931	-0.139011	0.0148881	0.135497	-0.0132971	0.0753377	-0.130003	0.133742	-0.0249345	0.0254351	-0.00482312	0.0570475	-0.102496	-0.0720284	0.187067	0.124888	0.0553495	-0.0528458	0.133455	0.0863125	0.116926	-0.0062761	0.0248654	0.135898	-0.0580675	0.190828	0.0747255	-0.072121	0.263728	0.0908505	-0.0620791	0.0658674	-0.0142177	-0.0073169	-0.0846457	-0.0646309	-0.0248905	0.0661726	0.00157229	0.0700678	0.0105323	-0.0428044	0.140482	0.0136737	0.00352804	-0.0617727	-0.100259	-0.149277	-0.0688332	0.0339203	0.0812783	-0.0267327	-0.0173918	-0.00247551	-0.0530273	-0.0984325	-0.0113819	0.0201344	0.100455	-0.0229359	0.101622	0.172506	0.171335	-0.0277874	0.0595236	0.113058	-0.03787	-0.131645	0.131789	-0.0926399	-0.00687419	0.0338624	-0.0580546	0.0661463	-0.0448222	0.0944017	0.18651	-0.0185479	0.0966711	0.120013	0.010515	0.0333451	0.0929342
373.7	-0.646422	-0.150369	0.0210207	-0.138588	0.0826845	0.101902	0.0627034	0.0649797	0.0462085	0.0573241	0.0832495	0.0977234	0.12265	0.093454	-0.0652577	0.0406653	0.0735835	-0.0124223	0.0507419	0.0404393	-0.0793282	-0.0471332	-0.0389258	-0.302416	-0.0430892	0.130152	-0.109958	-0.0440919	-0.0120264	-0.0184417	-0.0680345	-0.189667	0.0116747	-0.0533193	-0.21241	0.0315548	0.0344816	0.126504	0.0385597	-0.0422065	-0.0937418	0.0396962	-0.116985	0.00952033	0.119489	0.105462	-0.163716	-0.0985794	0.124687	0.0861047	0.0271885	0.0355893	0.0721065	0.0449866	-0.0129648	-0.0343563	-0.171825	-0.0519417	0.0439654	0.00368556	-0.0511757	0.126463	0.0485143	-0.0820665	-0.0438595	0.220362	0.0731268	-0.00133641	0.0242782	-0.050218	0.013962	-0.140625	-0.0547826	-0.0923518	-0.145675	-0.0748289	0.208607	0.126525	0.0249954	0.0220206	0.0795714	-0.0223954	-0.00508327	0.0216613	-0.000519721	-0.0777317	0.0361172	0.0565739	0.0636229	0.118666	0.0726664	-0.0529289	0.124012	-0.0177902	0.0888156	0.0977702	-0.0171503	0.0424629	-0.0198893	-0.0208831	-0.120427	0.0703237	0.0748492	0.0547405	-0.152184	-0.203692	0.0225563	-0.0839026	0.0791017	-0.095966	-0.183721	0.0963663	-0.0526089	0.0794691	0.0171732	0.134245	0.121477	-0.153266	0.0115835	-0.0291431	0.0484269	0.00877915	-0.0178633	-0.00847277	-0.0551954	-0.0526034	-0.0507116	0.0733725	-0.235096	0.123721	0.26656	-0.0603091	0.176146	-0.0766061	0.0290994	-0.0711597	0.103972	0.0505045	-0.0838559	-0.00666456	-0.0734097	-0.0178992	0.0808782	-0.0199304	-0.0251253	0.0117862	0.0156717	-0.0659863	0.0672802	-0.0501881	-0.150947	-0.082311	0.0131404	-0.03337	0.130994	-0.0741971	0.0788961	-0.165472	-0.167885	-0.176963	-0.0919562	-0.0429026	0.0405632	-0.0646184	-0.0391909	-0.0206356	-0.0634257	-0.0109952	0.000894327	0.148338	0.0391758	0.139411	0.00978864	0.0840658	-0.079072	0.128831	0.0276481	-0.058378	-0.183426	-0.0320752	-0.0889049	0.226812	0.153981	-0.0853592	0.0148632	0.0252321	-0.140761	0.162588	0.0843505	-0.0147612	0.162039	-0.155162	-0.0167799	0.0448351
374.7	-0.501925	-0.120188	0.0832427	-0.00664813	-0.114276	-0.0501885	0.203638	-0.20077	-0.154916	-0.0844044	0.00414379	-0.0679759	-0.0267613	0.0658376	-0.0535088	-0.0366548	-0.0241469	-0.0559838	-0.0624496	-0.18679	-0.154389	0.0495923	-0.154301	-0.22929	-0.0274039	-0.0190992	-0.0825731	-0.0407786	0.0226021	-0.0184158	-0.188283	-0.106624	-0.0903884	-0.249926	-0.0554746	-0.00194262	-0.0362181	0.113385	0.118258	-0.0161773	-0.00753778	-0.136255	-0.237695	-0.0151096	0.033085	-0.00222853	-0.07614	-0.067833	0.117237	0.0700276	-0.0481307	0.0367815	-0.0242504	-0.101621	-0.0576637	0.00646017	-0.102627	-0.0555414	0.140941	0.0788698	0.129546	0.215366	0.0129367	0.0439285	-0.157728	0.0252335	-0.0249359	-0.012397	-0.0319948	-0.134347	-0.0656462	-0.0156582	-0.156117	-0.00182645	-0.0914718	0.0519886	0.00300696	-0.18983	-0.114097	0.160094	0.0805556	0.00318584	0.191596	0.112299	0.0207432	-0.0971034	0.00644207	0.118256	-0.0781392	0.0554741	-0.0904009	-0.0738614	0.139888	-0.00404062	-0.0742047	-0.0506936	0.0593403	0.21187	0.012978	-0.0787883	0.05572	-0.0213418	-0.113897	-0.0941881	0.0236697	0.0413164	-0.209811	-0.18301	-0.00121935	-0.0773885	-0.311855	0.00438092	-0.149729	-0.0166438	-0.00977379	0.103741	0.0235606	-0.0249929	-0.0633103	0.0142178	-0.115755	-0.136923	-0.0420204	0.10181	-0.183731	0.084248	-0.158193	0.0895708	-0.271717	-0.053021	0.271185	0.0430718	0.0871957	-0.0186043	0.128675	-0.0725484	0.1086	-0.0899733	-0.204808	0.107487	0.0159008	0.0367747	-0.108352	-0.0860116	-0.122451	0.0108056	0.0545767	0.0208412	0.142695	-0.0846816	0.082456	-0.112317	-0.0128297	-0.119632	0.132568	0.0740155	0.187766	-0.340124	-0.185949	-0.211708	-0.0558436	-0.21411	0.0387694	-0.0222999	0.0746212	-0.1066	0.0498427	0.00752108	-0.0525849	0.0221396	0.0584709	0.042903	0.0358771	0.0324684	-0.0498631	-0.106927	0.0495645	-0.13467	-0.0527104	-0.088665	-0.0411929	0.00689037	0.0784074	-0.149776	-0.029354	-0.206161	0.0695165	0.0393391	-0.0376936	0.0435287	0.0442787	0.117369	0.128607	0.0324602
375.6	0.0810514	0.00550228	-0.049653	-0.0720862	0.0114094	-0.0511876	0.152947	-0.123742	-0.01395	-0.00845554	-0.00387932	0.116134	0.245163	0.101361	-0.110986	0.00235669	-0.0133074	-0.0196385	-0.0467377	-0.269586	-0.215247	0.0327661	-0.159668	-0.223266	0.0318071	-0.168258	-0.101703	-0.0315728	-0.0253149	-0.0346589	-0.142936	-0.050577	-0.117987	-0.0786865	-0.0580962	0.0265127	0.146489	0.119915	0.0201465	0.00163972	0.116896	-0.00624634	-0.133482	0.00334785	-0.0289867	-0.0368373	0.0276114	0.00223989	0.102369	0.00067124	-0.0744316	0.0588561	0.0469489	-0.0766249	-0.063633	-0.0321164	-0.025293	0.0817626	0.0427168	-0.0145986	0.0788109	0.117039	0.0153421	0.010373	-0.134765	0.130013	0.000182603	0.0402047	0.0678219	-0.0201901	0.00186568	-0.0197257	0.034424	-0.0970116	-0.143305	-0.116232	0.107747	-0.0951242	-0.0531024	0.0219406	0.00300433	0.152173	0.145287	-0.00471826	-0.0562311	-0.102982	0.0268066	0.0799653	0.0463293	0.0545766	0.0828378	-0.0384218	0.0589093	0.0236542	0.020405	-0.0523018	0.0645843	0.0408094	-0.070968	-0.179951	-0.0998605	0.0646698	-0.089837	0.0138682	-0.0732582	-0.0339367	-0.0592954	0.093083	-0.00200335	-0.0710747	-0.18573	0.0127696	-0.0826155	-0.0515342	0.0295283	0.286551	-0.0244913	0.0677604	-0.0164379	-0.0917747	0.081276	0.0456026	0.0527426	0.0762976	0.0207408	-0.0232736	-0.133869	0.108519	-0.17066	-0.0216631	0.15809	0.0813462	-0.0868164	0.108288	0.143002	-0.109501	0.199056	0.0236847	-0.0729682	0.126118	0.0716561	-0.0572676	0.0534447	0.0829823	-0.0454323	0.147148	0.0599699	0.047314	0.0130377	0.00462888	-0.14718	0.0363711	-0.0256417	0.124256	0.0588165	0.0254407	0.0417431	-0.114176	-0.395855	-0.362897	0.0791175	-0.11879	-0.00904007	-0.0173253	-0.00897433	0.118706	-0.00215582	0.0730248	0.0952746	0.210363	0.0147466	0.0585859	0.0729861	0.133541	0.0274814	-0.0226947	-0.0954833	0.00989038	-0.0717957	0.0216926	-0.120833	0.206839	0.0802245	-0.208208	-0.00544559	-0.04085	0.0189894	-0.00543539	0.0115389	0.160013	0.119025	-0.0973947	-0.0558368	0.0449158
376.6	-0.0405867	-0.00165028	0.00103022	-0.140641	0.0892725	0.0954043	-0.0462715	-0.0828329	0.0402146	0.0294238	0.0173432	0.127213	0.20604	0.171917	0.0143771	0.0257346	0.142584	0.012981	0.0267521	-0.198533	-0.0253623	-0.022406	-0.237721	-0.157908	0.153125	0.0161178	0.136963	-0.0974413	-0.0335368	0.0550535	-0.13815	0.0780486	0.0250318	-0.0804852	-0.0378111	0.154384	0.172179	0.140947	0.0201127	-0.0378226	0.123648	-0.138858	-0.0170587	0.252188	0.182329	0.0294517	0.0374019	0.0432122	0.283704	0.143505	-0.00157474	0.137814	0.128214	0.178532	0.0961356	0.059659	0.0524907	0.265904	0.196578	0.0771222	0.194804	0.273196	-0.0954513	0.0452149	0.151953	0.0503456	0.140401	0.0484406	0.0598564	-0.0773135	0.100407	0.140408	0.0154479	-0.0314762	-0.0911456	0.00864802	0.254016	0.152487	0.118103	0.12377	-0.00233199	0.0621271	0.0775755	0.0843121	0.093636	0.0505571	0.152892	0.1694	0.0393743	0.121213	0.103394	0.130252	0.208272	0.136068	0.107654	0.119577	0.121779	0.162795	0.0580069	-0.019215	0.05595	0.211048	0.200845	0.120209	-0.0595441	0.0918326	0.127054	0.1486	0.0179285	0.0161963	-0.14382	0.0416428	0.0182157	0.208937	0.0306126	0.331736	0.20965	0.119256	0.0544737	-0.0561429	0.199639	0.103136	0.142911	-0.00178246	0.114694	0.139573	0.0220288	0.162774	-0.0865877	0.23344	0.381183	0.113962	0.16216	0.0444076	0.305862	0.0415103	0.313148	0.03061	0.0857577	0.226466	0.198313	0.248802	0.169123	-0.0158536	0.0406962	0.207511	0.104515	0.138554	0.0530826	0.0409259	0.0163595	0.144087	-0.0654494	0.209413	0.309191	0.240743	0.22907	-0.0481845	-0.14768	-0.143921	0.0698325	-0.113536	0.0796983	0.0657219	0.233911	0.13498	-0.0148404	0.128275	0.180231	-0.0354609	0.223343	0.188422	0.20673	0.129978	0.0707847	0.124338	0.0689775	0.148446	0.0239506	0.106476	0.0247056	0.330849	0.193021	-0.0993593	0.159234	0.190431	0.0864092	0.102459	0.261059	0.177616	0.172586	0.12457	0.0802612	0.0786386
377.5	-0.492349	-0.134189	0.0852187	0.0564386	0.105774	-0.0278931	-0.0430175	0.0597199	-0.156867	-0.0418223	0.105002	0.193785	0.225234	0.109559	0.11412	0.131738	0.210027	0.0908547	0.167043	-0.00188304	0.0876522	0.092721	-0.103327	-0.0678681	0.293443	0.185916	0.212698	0.151823	0.195542	0.19067	0.00483323	0.437093	0.135766	-0.14651	0.240281	0.0825189	0.375867	0.290735	0.212553	0.127868	0.260018	0.073254	0.186368	0.237722	0.256174	0.322363	0.197879	0.250722	0.20825	0.261411	0.200918	0.278838	0.235048	0.292315	0.255568	0.297954	0.14147	0.445262	0.217665	0.223285	0.339992	0.219268	0.102743	0.378141	0.152839	0.15098	0.167916	0.146346	0.248604	0.105286	0.241703	0.235971	0.157327	0.239612	0.0409876	0.300936	0.377583	0.30098	0.385881	0.308091	0.319962	0.408009	0.239294	0.24749	0.380695	0.191769	0.234584	0.299487	0.29874	0.26938	0.13765	0.277912	0.317175	0.265162	0.263974	0.0762845	0.0942053	0.233511	0.122976	0.18923	0.276383	0.30024	0.126512	0.208603	0.0321363	0.17276	0.168638	0.259656	0.239546	0.232966	0.0694148	0.281885	0.0729718	0.21674	0.303481	0.426341	0.37044	0.100433	0.21899	0.304869	0.3698	0.168247	0.454413	0.194826	0.21872	0.374488	0.106666	0.258283	0.0694489	0.166967	0.470717	0.278395	0.396976	0.278797	0.360239	0.0312111	0.488968	0.281786	0.124498	0.325544	0.419764	0.411226	0.257441	0.117205	0.206547	0.325959	0.166443	0.353819	0.376675	0.362052	0.0950721	0.26758	0.275105	0.331661	0.244249	0.15484	0.374858	-0.00213213	-0.376103	-0.263685	0.11223	-0.0564085	0.227455	0.271936	0.233515	0.269112	0.218303	0.112863	0.221431	0.20786	0.221185	0.408885	0.298313	0.26994	0.205718	0.179004	0.239764	0.150885	0.0441363	0.19597	0.18943	0.483828	0.229713	0.0530162	0.127666	0.115671	0.290753	0.227337	0.22099	0.285257	0.248014	0.176159	0.392511	0.227148
378.5	-0.102304	-0.10937	-0.00232869	0.138956	-0.0652189	0.085934	-0.0235552	0.0357436	0.0659896	0.0437742	0.0261723	0.186405	0.260652	0.139353	-0.0148208	0.134428	0.119307	0.157725	0.122803	0.109942	0.248465	0.176168	0.0668126	0.0876998	0.384442	0.154092	0.296971	0.163071	0.196711	0.229015	0.0383768	0.454731	0.131864	-0.0135652	0.342658	0.256048	0.383839	0.231367	0.30597	0.258088	0.310119	0.13968	0.32894	0.419558	0.214522	0.265712	0.33596	0.368522	0.422894	0.327272	0.267187	0.208145	0.235186	0.175163	0.415297	0.248837	0.249234	0.396	0.228041	0.321213	0.390516	0.178548	0.23986	0.49747	0.235436	0.276562	0.276764	0.360649	0.239707	0.129946	0.229719	0.316705	0.277939	0.171427	0.188353	0.271549	0.525595	0.412869	0.374078	0.38322	0.310262	0.402909	0.515604	0.376215	0.377574	0.192981	0.330139	0.513207	0.337311	0.287758	0.372985	0.328143	0.335631	0.291322	0.326526	0.199555	0.275636	0.455996	0.182233	0.328359	0.267472	0.399983	0.300445	0.241928	0.211617	0.368225	0.44564	0.371804	0.304683	0.338477	0.0653223	0.265208	0.206086	0.434136	0.316057	0.523306	0.391603	0.311662	0.382621	0.329722	0.6539	0.346294	0.437756	0.434474	0.2973	0.461837	0.318987	0.398542	0.256617	0.331778	0.516665	0.408963	0.382187	0.330218	0.357818	0.259504	0.537576	0.412932	0.39596	0.605894	0.478528	0.525907	0.2305	0.275902	0.115946	0.485452	0.422285	0.320111	0.435973	0.242702	0.343624	0.355462	0.299879	0.426721	0.506667	0.370727	0.280805	-0.433145	-1.23057	-1.23298	-0.0576846	0.082814	0.221886	0.318543	0.325193	0.401688	0.160688	0.360452	0.269024	0.478121	0.294428	0.403582	0.407485	0.369128	0.23088	0.337127	0.455634	0.242454	0.197473	0.37233	0.253383	0.376138	0.35247	0.162536	0.323602	0.343051	0.265361	0.41751	0.394477	0.389448	0.421612	0.309523	0.42407	0.337095
379.4	-0.370615	-0.0739895	0.0676306	0.0311533	-0.0117156	-0.0379386	0.0797194	0.0926062	0.200118	0.177079	0.13707	0.0323363	0.177884	0.137836	0.0755199	0.146502	0.125135	0.130194	0.168075	-0.102887	0.206432	0.145087	-0.0113419	0.0507727	0.339661	-0.0481201	0.176105	0.130893	0.163981	0.253665	-0.0186834	0.34011	0.155668	0.0583819	0.112777	0.292007	0.41559	0.25715	0.262366	0.185883	0.351524	0.0232906	0.255465	0.322227	0.409327	0.160809	0.333408	0.286438	0.440294	0.118506	0.17911	0.170408	0.229859	0.30756	0.397172	0.310325	0.244228	0.410934	0.278719	0.392556	0.458726	0.354769	0.14773	0.482102	0.287679	0.187387	0.282895	0.349963	0.270832	0.137828	0.205069	0.186234	0.245713	0.242823	0.154638	0.277054	0.408095	0.365917	0.365473	0.255214	0.261942	0.340352	0.4514	0.255643	0.302481	0.140681	0.195218	0.486052	0.26919	0.295014	0.46334	0.451151	0.331913	0.278686	0.333913	0.15445	0.198919	0.330513	0.249068	0.165927	0.305367	0.2895	0.324695	0.439683	0.247724	0.3094	0.286038	0.392493	0.359981	0.358863	0.0444201	0.315623	0.300695	0.233325	0.335448	0.490746	0.420218	0.349455	0.262109	0.354962	0.565693	0.269884	0.232911	0.355015	0.318229	0.49396	0.259219	0.285992	0.108087	0.396767	0.532787	0.422148	0.291153	0.366244	0.522257	0.280557	0.609496	0.485793	0.308289	0.37247	0.4596	0.53888	0.228833	0.218373	0.266275	0.490041	0.319537	0.445462	0.434859	0.272537	0.395786	0.360272	0.192485	0.32079	0.42725	0.259493	0.196635	-0.931132	-2.08643	-1.8132	-0.0938465	0.206666	0.23946	0.283322	0.311069	0.363288	0.137751	0.229389	0.387236	0.479751	0.425671	0.461686	0.490381	0.468413	0.325578	0.325273	0.40939	0.30298	0.0521979	0.304635	0.203302	0.473377	0.328646	0.0872749	0.257095	0.318205	0.299527	0.227119	0.465365	0.398863	0.480938	0.310891	0.324433	0.309393
380.4	-0.0519195	-0.0606939	-0.092006	-0.0977448	0.0569079	0.042067	0.154561	0.015527	0.0870759	0.0430041	0.0232924	0.160686	0.143382	0.339018	0.00272441	0.208908	0.23734	0.0532129	0.166331	-0.00710651	0.182132	0.197695	-0.141492	0.0694569	0.298236	-0.0244903	0.189238	0.148162	0.257669	0.306377	0.0764239	0.491438	0.118934	0.07606	0.208815	0.395753	0.367096	0.254046	0.349937	0.211784	0.318557	0.182665	0.325708	0.331937	0.250718	0.229165	0.301263	0.309052	0.403331	0.225333	0.336358	0.332938	0.427474	0.162815	0.330068	0.339312	0.256254	0.454351	0.299308	0.49534	0.500285	0.437622	0.164708	0.521307	0.354842	0.489839	0.287513	0.304597	0.355504	0.216979	0.335683	0.320629	0.21407	0.319526	0.26816	0.285925	0.456612	0.436623	0.515183	0.465082	0.363741	0.373015	0.508084	0.493486	0.381351	0.266514	0.349623	0.504893	0.27802	0.399066	0.449182	0.419235	0.425451	0.307408	0.312019	0.235786	0.302927	0.2766	0.279317	0.273516	0.280233	0.373258	0.328744	0.424047	0.158296	0.260548	0.311697	0.457712	0.402814	0.431406	0.158508	0.408247	0.302065	0.50957	0.417616	0.619191	0.434478	0.307203	0.433621	0.432371	0.607324	0.286375	0.492218	0.367392	0.357477	0.469949	0.322627	0.462208	0.328177	0.595846	0.524516	0.505167	0.547842	0.485273	0.655498	0.337455	0.759142	0.537321	0.483328	0.525621	0.640891	0.525599	0.248399	0.366037	0.390467	0.619468	0.506641	0.528544	0.582193	0.482515	0.447196	0.377783	0.512239	0.400282	0.552551	0.411699	0.312447	-0.88236	-1.86105	-1.51569	0.0372927	0.301033	0.417595	0.466693	0.465823	0.434391	0.327954	0.510895	0.42116	0.665466	0.398513	0.458931	0.557317	0.421289	0.50137	0.367582	0.49663	0.364704	0.286368	0.368228	0.265016	0.50888	0.469664	0.174717	0.353056	0.516201	0.528464	0.415625	0.351536	0.403588	0.434216	0.376032	0.434764	0.381228
381.3	-0.425551	-0.14219	0.0533761	0.106081	-0.0450463	-0.0340102	0.144895	0.0240295	0.167274	0.0804212	0.0498149	0.120895	0.161898	0.422047	0.129317	0.178621	0.147182	0.180353	0.287673	0.172713	0.333602	0.0614837	-0.0733525	0.152463	0.440794	0.175235	0.335154	0.340582	0.254621	0.310588	0.177862	0.600643	0.18446	0.153662	0.317374	0.396553	0.480688	0.371778	0.367493	0.41964	0.419093	0.22776	0.455815	0.510854	0.389869	0.211551	0.477446	0.614969	0.588258	0.376062	0.385299	0.385346	0.404638	0.281657	0.481297	0.399047	0.443881	0.617115	0.504425	0.545499	0.616203	0.575553	0.40067	0.603265	0.344755	0.309138	0.394732	0.443068	0.514035	0.30503	0.397349	0.461501	0.447116	0.426123	0.283285	0.374508	0.650809	0.539668	0.640527	0.614371	0.531176	0.633893	0.646703	0.532418	0.542335	0.438205	0.366219	0.581402	0.475411	0.558604	0.617628	0.568822	0.513848	0.523468	0.488216	0.296039	0.38337	0.631258	0.548422	0.466941	0.395661	0.464487	0.505115	0.553491	0.436794	0.623886	0.423866	0.58546	0.466398	0.623136	0.225843	0.583999	0.470279	0.564844	0.529548	0.878519	0.575198	0.551287	0.51896	0.488994	0.919059	0.442267	0.495303	0.541753	0.598777	0.634283	0.476534	0.490851	0.545615	0.89108	0.863321	0.646556	0.688997	0.668963	0.721214	0.577164	0.873997	0.55733	0.484862	0.810048	0.697393	0.633217	0.498097	0.393403	0.310798	0.824425	0.672208	0.709504	0.630234	0.57908	0.572202	0.554919	0.595859	0.559576	0.838927	0.562007	0.459491	-0.985003	-2.43579	-2.17193	0.0387801	0.354109	0.669829	0.673441	0.607826	0.627339	0.479852	0.46551	0.503712	0.752586	0.759864	0.664041	0.824666	0.616345	0.528695	0.587584	0.725596	0.513835	0.407438	0.562488	0.35788	0.754562	0.608565	0.252544	0.525451	0.664286	0.480007	0.542354	0.610871	0.591552	0.625687	0.565862	0.704469	0.514686
382.3	-0.611943	-0.26866	-0.225801	-0.147457	0.31898	0.115365	0.506108	0.614436	0.510735	0.281922	0.282897	0.808933	1.00034	0.740852	0.489155	0.956243	0.535408	0.315904	0.713077	0.818763	0.5395	0.352767	0.38793	0.885812	0.883997	1.07491	1.40676	1.26032	0.772984	1.17982	0.952533	1.67121	0.920124	0.920516	1.03309	1.13736	1.39732	0.950876	1.13771	1.16954	1.27308	0.978189	1.29596	1.45797	1.17809	0.787082	1.40561	1.52539	1.21614	0.974101	0.913709	0.898771	1.13001	1.10867	1.50997	1.09976	1.10477	1.00286	1.19104	1.77356	1.70137	1.65656	1.2167	1.3502	1.33301	1.03173	1.09904	1.40912	1.35397	0.984161	1.64286	1.2694	1.44281	1.33993	1.2287	0.952694	1.38702	1.40625	2.03258	1.38017	1.19603	1.08321	1.15424	1.18553	1.24451	1.11536	1.22115	1.34907	1.10191	1.03755	1.56689	1.43337	1.133	1.15787	1.44419	0.863027	1.1247	1.28152	1.17165	0.810512	0.857049	1.11171	1.20145	1.62883	1.15009	1.33804	1.24755	1.63576	1.31505	1.44581	0.598184	1.45191	1.22355	1.69492	1.13621	2.08884	1.62881	1.30017	1.21017	1.51979	2.2857	1.3835	1.69863	1.54923	1.40088	1.7734	1.46618	1.33828	1.82511	1.98598	1.88235	1.77647	1.81077	1.4545	1.34335	1.13735	1.81653	1.44149	1.72772	1.44746	1.82025	1.36747	0.996771	1.39124	1.06798	2.2184	1.57606	1.69715	1.87069	1.74671	1.1567	1.32686	1.41237	1.13656	1.55583	1.70814	1.25431	-0.754671	-2.49459	-1.83203	0.92566	1.22975	1.75145	1.75687	1.48292	1.56635	1.06089	1.55554	1.677	1.84353	1.3007	1.88528	2.03626	1.57898	1.49971	1.4797	1.91004	1.81752	1.8549	1.51631	1.40299	1.76509	1.92249	1.33371	1.00754	1.78425	1.19566	1.2767	1.75903	1.59895	1.7917	1.76509	2.06481	1.54439
383.2	-0.267353	-1.83299	-2.00927	0.00371176	2.1433	0.7118	2.22471	2.91481	2.37457	1.81281	2.09942	3.74368	4.00865	2.86568	3.3393	4.66439	2.21646	1.77936	3.68467	4.43426	2.68333	1.91013	2.85729	4.49519	3.70856	5.86228	6.67892	5.77254	4.53242	5.88505	5.88277	7.68699	4.89267	4.45955	4.15483	5.32435	6.05552	4.46028	5.1487	5.39251	5.62349	5.48692	6.24053	6.56599	5.64184	4.03075	6.7914	6.40566	4.32074	3.89157	3.43287	3.75453	4.96009	5.70354	7.39497	5.51858	4.94804	4.17269	5.79484	8.19367	7.47867	7.43141	5.59058	6.11053	6.5575	3.89879	4.63123	5.88581	6.0976	4.46814	7.84243	5.31478	6.70421	5.95337	5.4183	3.66782	5.72448	6.10073	9.43267	5.248	5.30842	4.15162	4.61665	5.51619	5.98097	4.93744	5.55625	5.2378	5.06021	4.19074	7.61864	6.73863	5.06667	4.53296	6.66323	4.31948	5.58431	5.18789	4.74437	3.02986	3.58148	4.74811	4.89541	7.36931	5.34482	6.23329	5.0935	7.44223	5.69166	7.31332	2.83381	6.07327	5.81949	6.95481	4.80326	8.78318	6.63404	5.89703	5.10296	6.63618	10.3369	5.96265	6.91124	6.38922	5.22269	6.89779	6.09921	5.47716	8.08905	8.84085	6.20166	7.81113	7.80482	5.9878	4.79915	5.05893	7.1108	6.49878	7.79799	5.42993	7.67257	5.69045	4.22603	7.90605	4.56704	9.14618	6.20354	6.57501	7.77216	7.99965	4.40407	5.98326	6.14757	4.11814	6.01274	7.35565	5.49688	4.31717	2.62614	4.4677	6.00742	6.01997	7.47451	7.34298	5.87865	6.31506	3.74604	6.22818	6.52302	8.11271	4.55721	7.62798	8.41671	5.9475	6.86157	5.562	8.01568	7.39975	8.74639	6.32543	6.00541	7.17974	8.26032	5.32993	4.01083	6.72332	4.35207	5.29683	8.37952	6.24342	7.10377	7.63086	9.14208	6.66351
384.2	1.26694	-3.04305	-3.26493	1.22236	3.19308	0.368413	3.84379	5.61075	4.42856	2.55439	3.82913	6.57817	6.40478	4.88699	6.96711	8.30583	5.03601	4.67378	7.91107	8.7137	6.65871	5.08889	8.17795	9.20686	8.78283	11.8308	12.8506	10.3378	11.1695	12.5426	14.4262	14.8871	11.3133	9.9756	8.82051	11.6898	11.7738	10.1114	11.0077	11.7461	11.6936	12.2764	13.5418	14.0485	11.1794	10.5315	14.7067	12.7635	8.60062	7.67022	7.32671	9.06091	10.6814	13.6906	15.0501	11.4658	9.97859	9.77775	14.405	17.1276	16.3271	15.247	14.2695	14.5866	13.8531	8.08129	10.4055	12.9456	13.8107	10.715	16.6352	11.6387	14.0342	12.8297	12.5057	8.61097	12.9513	14.2939	19.0658	11.7306	11.7457	9.87137	12.1059	12.8684	13.6202	11.2254	10.4164	10.9984	12.0715	10.6492	17.2275	15.2503	11.9281	11.2775	14.3241	10.8705	12.19	10.7244	11.2087	8.12406	9.51614	11.5939	10.7097	14.9211	11.6825	14.0603	12.1114	16.663	13.1579	16.7685	7.97909	13.6772	14.164	15.1435	11.7949	17.6792	12.896	13.1074	11.0602	13.6608	21.565	12.1606	13.4758	11.8263	10.1066	12.0562	11.9095	10.7244	15.5542	16.8227	11.8254	14.634	14.7852	12.6475	10.8954	11.2188	14.737	12.4886	15.0033	12.2003	15.322	11.7854	8.88715	15.8472	8.95269	17.7949	11.9942	12.8051	13.7724	15.5473	10.3609	12.546	12.4233	9.05629	11.6729	14.526	10.2389	9.23931	5.9608	9.75856	11.2123	11.5272	13.9319	13.3298	10.9504	11.9354	8.1399	10.5518	11.4548	14.8734	8.78438	13.8402	15.9617	11.8389	12.8691	8.76478	13.0803	13.8226	15.4326	11.3651	10.6453	11.6879	12.1986	7.6311	7.10341	11.8742	8.04547	9.59318	15.1297	11.809	11.3205	11.8586	15.4814	11.6872
385.1	2.28533	-2.30491	-2.1418	1.91646	1.43181	-0.789357	4.13082	6.17023	4.35616	1.72587	3.21323	5.59403	5.83458	4.91561	7.16342	7.81827	6.29515	6.63771	9.33253	9.83494	8.55624	7.64184	11.5019	10.6892	11.3145	12.1832	12.2259	10.867	14.4406	14.6056	17.3958	16.2284	14.1576	12.157	11.0228	13.6235	13.0921	12.5242	13.5654	14.2027	14.1206	14.8798	16.7596	16.8303	14.0934	14.6648	17.2175	14.9884	11.5379	10.505	10.8617	12.4933	13.8205	17.2922	17.1392	13.6333	13.3497	13.8663	18.0366	19.8276	19.2839	18.5429	19.2756	17.9362	15.3788	10.7836	13.9414	16.3486	17.7065	15.226	19.9046	14.9075	16.5748	14.2541	15.2508	12.2383	16.8621	18.4926	21.1417	16.5144	15.4631	14.3103	17.1868	16.8214	17.5165	14.9775	10.6419	14.3423	16.0844	14.8134	21.2367	19.6542	17.2797	16.7154	17.6577	12.5443	13.6914	13.8573	15.2533	12.7382	14.0826	16.1444	14.7453	17.1285	14.0696	17.5568	16.0603	20.9871	16.5093	20.965	12.7828	16.7438	18.3757	18.7192	15.9078	19.3363	15.3189	16.0696	14.1043	15.1272	25.0862	14.3288	15.1217	12.3006	12.6568	13.8977	14.7339	13.6369	17.172	19.326	15.3403	16.6497	17.67	17.2515	16.037	15.3751	18.4206	14.6708	17.9555	17.0603	18.9457	15.9784	12.1793	15.1693	11.6996	21.3017	16.5685	16.3707	16.4229	18.765	14.9749	16.2269	16.0727	13.6036	15.2278	17.2808	10.6167	4.1223	-8.92481	-7.45084	10.7748	14.0335	15.8991	15.3832	13.764	15.4607	12.1485	12.7079	14.3935	18.2826	13.6983	17.4211	19.8778	15.9154	15.139	10.1573	14.3165	16.2043	17.3101	14.3686	13.4482	12.9602	10.4401	7.47667	9.83295	14.7083	12.2733	12.9206	17.1125	15.2334	13.6054	13.2767	16.763	13.6008
386	1.40108	-1.04538	-0.369396	1.53256	-0.108537	-1.11099	2.74195	4.80947	3.10642	0.865246	1.8131	3.29844	4.44878	3.16802	4.61577	5.35762	5.75569	6.39736	7.17331	7.88166	7.10064	7.43985	10.1315	8.84984	9.25441	8.0173	7.6098	8.58172	12.3789	11.6337	13.3527	12.7005	12.1155	10.5171	9.64117	11.1363	10.8397	10.9368	11.7151	11.6595	12.1011	12.5892	14.7579	13.4589	13.8003	13.0148	13.9566	12.9553	11.3132	10.737	11.5615	11.1066	12.3801	13.8963	13.7618	12.1171	12.9791	13.4302	14.6328	16.0987	15.812	15.8461	16.775	13.6127	12.4041	11.343	13.3379	14.4904	15.957	14.8756	17.0151	13.3891	13.4622	10.4627	13.1948	12.4448	15.3288	16.1429	16.5405	16.2925	14.5975	14.2851	16.2801	15.0314	15.5743	14.2119	8.82873	14.0032	14.7759	14.064	18.0073	17.7729	17.1835	16.6839	15.5753	7.85309	10.1734	13.2818	14.5965	13.212	13.6748	15.6032	14.4136	13.6925	12.1238	14.4659	15.2966	17.7015	14.1761	17.8333	13.5111	14.5427	15.8154	16.3214	14.4722	15.8376	13.4784	13.8384	13.5792	12.8743	19.0606	12.2965	13.6687	11.1657	13.457	13.6793	15.137	13.91	15.0195	17.3168	16.0438	15.0229	16.5803	17.2818	17.0012	16.2103	17.6402	14.2845	17.5811	17.7847	18.1711	14.9959	8.30741	-0.823964	8.02105	18.9621	17.8695	16.3512	15.7395	17.473	15.8185	15.7766	15.8968	15.2794	15.8497	15.0519	2.28135	-22.8776	-51.7588	-49.2621	4.12811	13.5939	14.6101	14.8257	14.8872	16.5955	14.2058	13.73	15.4942	18.6904	17.1359	18.7641	20.2055	17.4565	15.2261	12.853	15.1848	15.4757	16.8582	15.8348	15.2247	13.9864	10.415	10.1299	13.596	16.524	15.9563	15.2974	16.6776	16.6358	15.6708	15.4981	16.2904	14.3326
387	-0.989935	-0.0250862	0.810839	0.598852	-0.972961	-0.60133	1.70276	3.38524	2.10858	0.652675	0.926703	1.71563	3.29794	1.71223	1.99356	3.21031	4.45703	4.82132	4.27995	5.21596	4.69148	6.34404	6.37391	6.25657	5.96532	3.82343	3.53379	6.19555	8.31487	7.59058	7.64817	8.58425	8.27015	7.21761	7.00294	6.68087	7.53239	7.75502	8.19248	7.69624	8.82213	8.16033	10.6906	8.73147	11.3488	8.29019	8.84649	9.57128	9.09003	8.93344	9.32753	7.69202	9.17787	8.6272	9.00436	8.87526	10.3387	10.305	8.99443	10.7996	10.6625	10.9732	11.6651	8.67134	7.735	10.195	10.504	10.2801	11.6845	11.5748	11.9269	10.0589	9.22004	7.11809	9.23922	10.4052	11.2719	11.2138	10.4563	12.9559	11.2121	11.3897	12.1249	10.6587	11.2192	11.1719	6.38974	11.4086	10.6988	10.7351	12.5621	13.0772	13.611	13.2873	10.774	2.89755	5.99522	10.722	10.9369	10.2268	10.2932	11.9677	11.0785	9.44496	8.74725	10.1405	11.6189	11.6437	9.6972	11.3315	10.9942	9.91885	10.8571	11.5864	10.7367	10.6922	9.83492	9.8271	10.6818	9.24963	10.6203	8.84279	9.94765	8.84928	11.3819	11.3666	12.826	10.8612	10.7158	12.6122	13.019	10.732	12.4652	13.6102	13.3987	13.0084	13.1854	10.7709	13.1959	13.9712	13.2482	8.50352	-0.402991	-13.8686	3.81796	13.2323	14.3965	11.8401	11.2993	12.061	12.0157	10.8551	11.7115	12.2451	12.2711	9.87939	-6.39245	-44.8667	-80.4127	-75.5222	-5.4153	9.21461	9.78891	11.0958	11.6773	12.9302	11.2284	10.2024	11.8153	13.9173	14.5166	14.7491	15.1638	13.5092	10.9074	10.7397	11.3743	10.6449	12.1561	12.1198	12.1575	10.8868	7.25137	8.19347	11.4623	12.791	13.2878	12.0916	11.5842	12.5105	12.2732	12.3315	11.0059	9.90405
387.9	-1.05645	0.661473	1.13255	-0.21272	-1.03948	-0.33097	0.351069	1.5156	1.02711	-0.0187995	-0.756468	-0.183158	1.54594	-0.126011	-0.763061	1.19824	2.93447	2.92599	1.5183	3.17	2.6991	4.20014	2.62679	4.0838	2.49664	-0.057552	-0.287051	4.07742	3.73082	3.97172	2.01903	4.74233	4.49522	4.09046	4.16324	3.20471	4.54125	4.49558	4.78659	4.12811	5.33894	3.96119	6.3834	4.38144	8.33478	3.47096	3.89461	6.19916	5.94882	6.10862	6.52337	4.04539	5.7873	3.44104	4.94385	5.28829	7.1863	6.65705	3.3224	5.92422	5.43196	6.27433	7.00331	3.81893	3.48311	7.36769	7.10654	5.91043	6.90454	7.73816	6.53037	6.31058	4.54622	3.82902	5.85539	7.79486	7.00011	6.74615	4.4728	8.99343	7.35648	8.09119	8.17896	6.87963	7.11729	7.64632	4.96193	8.47908	6.87126	7.5064	7.37742	8.22392	9.5465	9.44242	6.24329	-0.527292	2.64503	7.24451	7.09658	7.50913	7.13648	8.31439	7.68858	5.23452	5.90507	6.65312	8.02149	7.05236	5.96829	6.57072	8.84237	5.33898	6.85156	7.34297	7.44385	6.98369	6.5325	7.60421	8.54818	6.38276	6.02845	6.45209	7.3044	7.10253	9.3559	9.05233	10.2524	8.37082	7.1006	8.75069	10.5016	7.77219	9.59518	10.7247	11.4577	10.989	10.7331	8.77799	10.3993	11.7507	10.1297	6.89839	-2.39092	-14.0428	3.52931	9.52649	11.9236	9.7222	8.477	8.93237	10.1377	8.73265	9.85456	11.0894	10.7842	8.09273	-5.69639	-58.2417	-106.438	-95.6177	-10.1588	7.80708	8.45994	9.50766	11.1064	11.2782	10.922	9.35036	10.6519	11.7184	13.7827	12.7075	12.4802	12.4201	10.1154	11.2702	10.3655	9.27995	10.4521	11.3655	11.5325	10.6685	7.91285	9.43363	12.463	12.0916	13.1311	11.7915	10.41	11.7183	11.8187	11.7443	9.55811	9.46575
388.9	-0.804582	0.982689	1.0146	-0.721418	-0.828645	-0.210757	-0.259963	0.211952	0.364196	0.115467	-1.0371	-0.488782	0.725524	-0.798645	-1.63662	0.263382	1.53423	1.30707	-0.0802302	1.62229	1.2655	2.19882	0.259173	2.14852	0.203568	-1.40507	-1.68775	2.17333	0.477234	1.26249	-1.096	1.77474	1.60845	1.85817	1.72785	0.918485	1.94956	1.84074	1.71936	1.39251	2.33769	0.875972	2.68237	1.09819	4.56756	0.395058	0.822453	3.33904	3.07128	3.43008	3.4845	1.23467	2.69762	0.200704	1.82775	2.48899	3.97723	3.1166	0.0474433	2.15361	1.78894	2.05705	2.37106	0.56728	0.700167	3.9721	3.45301	2.16171	2.87919	3.93704	2.54677	3.01339	1.50873	1.47301	2.75806	4.46043	3.16516	2.8005	0.850904	4.95708	3.95287	4.43869	4.05293	3.30305	3.3742	4.23734	2.96735	4.77997	3.26458	4.0227	2.89423	3.98883	5.06478	5.16051	2.92515	-1.02157	0.929912	4.29065	3.75138	4.46872	3.78348	4.44845	4.26948	2.09533	3.10941	3.38328	4.21349	2.95888	2.94681	2.84286	5.33227	2.426	3.24903	3.64288	4.25719	3.90479	3.60317	4.48217	5.15823	3.31037	2.69482	3.53544	4.36551	4.32512	6.07402	5.63558	6.184	5.25418	3.92043	4.88964	6.74261	4.54274	5.85424	6.69108	7.45911	7.06138	6.6532	5.61487	6.4131	7.57407	6.11435	4.67007	-2.56737	-9.13724	2.5881	5.4742	7.78482	6.01726	5.20473	5.05395	6.57453	5.45162	6.55656	7.77329	7.51666	4.89648	-7.12167	-62.862	-104.152	-88.6333	-9.53128	5.76541	5.93499	6.48208	8.11777	7.78255	7.79818	6.81419	7.64661	7.84146	10.04	8.6666	8.2599	8.65254	7.24549	8.71973	7.49397	6.34898	7.25565	8.48447	8.54782	8.34658	7.11726	8.13726	9.812	8.97377	9.82334	8.81087	7.44025	8.36834	8.91106	8.9455	6.89996	7.10923
389.8	-0.432137	0.645782	0.61604	-0.471645	-0.367554	-0.225057	-0.341068	-0.0807855	0.0647402	0.0521696	-0.708597	-0.307784	0.248107	-0.639214	-1.20517	-0.0273178	0.611466	0.370685	-0.259335	0.566738	0.284085	0.692889	-0.497687	0.968645	-0.462507	-1.22352	-1.2438	0.700048	-0.494687	0.035311	-1.31754	0.105994	0.190663	0.654522	0.557145	0.0714666	0.695401	0.486132	0.309922	0.390694	0.633683	-0.109922	0.764398	0.0297244	1.80581	-0.476846	-0.209452	1.40685	1.14597	1.43456	1.36003	0.018474	0.753262	-0.714868	0.475091	0.93735	1.60109	1.06026	-0.796339	0.0914301	-0.363629	-0.952091	-0.570831	-1.00636	-0.336834	1.55561	1.22489	0.291196	0.747814	1.29787	0.506214	1.01604	0.116	0.212075	0.920953	2.0187	1.11056	0.896916	-0.309516	2.06769	1.528	1.88571	1.53726	1.03304	1.08966	1.74417	1.2421	2.01959	1.07705	1.57984	0.626805	1.29486	2.04001	2.04127	1.10074	-0.172687	0.776536	1.99969	1.47823	2.06443	1.41788	1.92338	1.83716	0.707696	1.04249	1.25853	1.60233	0.73925	1.06342	0.651508	2.35077	0.904681	1.09982	1.31621	1.90375	1.42378	1.53427	1.97595	2.37366	1.40204	0.715751	1.6071	1.89925	2.12359	2.78975	2.69962	2.6783	2.29004	1.4521	1.88485	3.28619	2.12693	2.8266	3.0602	3.6277	3.30761	3.29009	2.71167	2.98169	3.61444	2.94331	2.83031	-0.945874	-2.99701	2.16262	2.58986	3.94508	2.93148	2.58297	2.23464	3.26828	2.7462	3.36839	3.96423	4.11167	2.4126	-4.24178	-32.5835	-47.4727	-38.4891	-1.99969	3.42915	3.19592	3.45513	4.35776	4.0365	4.09056	3.69965	4.08589	4.04908	5.3482	4.47099	3.98571	4.47123	3.8523	4.80795	4.13507	3.43706	3.85803	4.59829	4.64926	4.79883	4.30165	4.87111	5.35208	4.85704	5.37435	4.84073	4.09985	4.63658	4.92238	5.02913	3.77952	3.95042
390.8	-0.168095	0.259019	0.212232	-0.287749	-0.097524	-0.0208202	-0.0981349	-0.00188323	0.154806	0.15292	-0.0513374	-0.0209125	0.232259	-0.215929	-0.471883	0.142371	0.256437	0.156975	-0.12194	0.250409	0.208543	0.0114443	-0.148784	0.442744	-0.232778	-0.465761	-0.465055	0.290438	-0.238998	-0.133152	-0.37886	-0.0124691	0.000724485	0.277534	0.301044	0.192481	0.429701	0.2146	0.160963	0.149935	0.160697	-0.00338477	0.300693	0.053107	0.644966	-0.0980732	0.176344	0.650568	0.469735	0.511298	0.573976	0.17452	0.318671	-0.0612007	0.283605	0.405182	0.671569	0.411744	-0.327313	-0.0514341	-0.603422	-1.1123	-0.910269	-0.836371	-0.109935	0.574009	0.391649	0.106287	0.334728	0.491403	0.231738	0.421142	-0.0448044	0.0945388	0.303882	0.834105	0.629518	0.350557	-0.077132	0.921116	0.755196	0.936927	0.734114	0.422657	0.480651	0.689289	0.48396	0.857198	0.564835	0.729647	0.273647	0.644176	0.886435	0.842191	0.520133	0.181667	0.595306	0.924121	0.689479	0.859886	0.680975	0.883199	0.803098	0.366684	0.553733	0.469687	0.67723	0.357079	0.46757	0.416865	0.80217	0.559728	0.485676	0.580512	0.892766	0.578185	0.74168	0.794911	0.977441	0.719675	0.483013	0.764338	0.98004	0.990651	0.977641	1.08802	0.980076	0.79706	0.444691	0.756986	1.57067	1.03474	1.30414	1.37008	1.70462	1.36137	1.49032	1.29521	1.31414	1.64396	1.44025	1.61038	0.428776	-0.307244	1.32642	1.41976	1.78673	1.52278	1.34983	1.16356	1.55333	1.31825	1.56245	1.86077	1.9045	1.23635	-0.442633	-7.2117	-10.4012	-8.91538	0.405721	1.56982	1.6393	1.67595	1.96389	1.75589	1.83419	1.82021	1.91949	1.90776	2.3244	2.05632	2.05992	2.11942	1.74166	2.11184	2.01178	1.70422	1.77028	2.16467	2.05966	2.31928	2.0818	2.06303	2.39916	2.12935	2.38311	2.16615	1.94536	2.0944	2.32843	2.40058	1.91243	1.96777
391.7	-0.184565	0.0536396	0.0622276	-0.0823412	0.0475001	0.0348955	-0.0865302	0.0117384	0.00363575	-0.0364869	-0.0725575	-0.0433968	0.0792874	-0.00493264	-0.0637165	0.0342781	0.00564931	0.0935092	-0.138752	0.114959	0.118922	-0.104145	-0.100033	0.177636	-0.296757	-0.164002	-0.0222815	0.0743278	0.00880385	-0.141405	-0.0314768	-0.211369	-0.15715	0.0902631	0.0884635	0.124516	0.0541945	0.0330827	0.0376403	-0.0221773	-0.131133	-0.0137782	0.190198	0.0704042	0.18624	-0.0096836	0.082411	0.295852	0.142177	0.152042	0.12494	0.0487534	0.0689139	-0.0127473	0.0999895	0.108165	0.327549	0.123517	0.0255809	0.11648	-0.311922	-0.886565	-1.00195	-0.755544	0.00352736	0.0903009	0.0265487	0.0115119	-0.0157408	0.113861	0.0404991	0.105698	-0.0914649	0.0729765	-0.0687083	0.117076	0.303094	0.128717	0.135018	0.360363	0.203887	0.431102	0.261184	0.178835	0.115245	0.150056	0.156525	0.402946	0.179931	0.151055	0.155198	0.196946	0.326907	0.310843	0.166328	0.105686	0.195387	0.304765	0.136335	0.204391	0.110665	0.372106	0.324664	0.164518	0.026009	0.252705	0.229748	0.13079	0.223361	0.0824511	0.131721	0.2679	0.166062	0.274273	0.38101	0.350496	0.37294	0.195052	0.285524	0.378207	0.279076	0.339731	0.407282	0.280453	0.201518	0.421917	0.234192	0.224567	0.11019	0.404485	0.658262	0.357517	0.440995	0.424127	0.679556	0.36696	0.77279	0.369772	0.237942	0.648383	0.551413	0.544288	0.257191	0.0359922	0.424973	0.634876	0.643174	0.520615	0.481856	0.474791	0.488295	0.469043	0.531396	0.687325	0.775485	0.370746	0.160347	-1.44826	-2.35273	-1.99375	0.272605	0.525589	0.535269	0.620821	0.641729	0.592745	0.528599	0.627455	0.600048	0.682829	0.779536	0.712863	0.823843	0.639416	0.571241	0.749216	0.693895	0.594404	0.499371	0.726332	0.663644	0.831738	0.716724	0.524542	0.76325	0.738012	0.837706	0.662223	0.640107	0.719595	0.753583	0.782621	0.632919	0.772369
392.7	-0.125672	-0.0455217	0.0270595	0.0374521	0.0118657	0.0458157	-0.0145376	-0.0140374	-0.00887123	-0.00983111	-0.00805647	0.0118411	0.0384068	0.0361805	0.0154082	0.0771788	0.0741022	-0.0115238	-0.188238	0.01719	-0.0900888	-0.31647	-0.0279757	0.0903706	-0.215497	0.0375104	0.0580927	0.0428099	-0.0821559	-0.043644	0.0549632	-0.190517	-0.146953	0.0421668	0.161557	0.258334	0.00323386	-0.00668075	0.0931164	0.0347938	-0.107815	0.0215295	0.0885404	0.0858459	0.119165	0.0077969	0.170806	0.227765	0.0723852	0.0464547	0.147747	0.0469	-0.00138717	0.0227488	0.068625	0.139366	0.282951	0.063698	0.0728299	0.122573	-0.225094	-0.608822	-0.562109	-0.478216	-0.0869522	-0.00764147	0.0413985	0.00509065	-0.109748	0.0200988	-0.132024	0.0386004	-0.102891	-0.000393661	-0.150799	0.118476	0.17832	0.170583	0.146883	0.193578	0.0405016	0.275694	0.199188	0.117463	0.0755017	-0.0185077	0.106665	0.300709	0.0275315	0.145375	0.0454487	0.10198	0.154717	0.178015	0.127847	0.0149273	0.109178	0.105504	0.038956	0.0661928	0.0164329	0.240374	0.165497	0.0663935	-0.0558789	0.137555	0.0547807	0.181073	0.121086	0.0554111	-0.0257191	0.142884	0.130398	0.113437	0.02064	0.301681	0.174457	0.0592522	0.117241	0.136214	0.235178	0.0754513	0.128967	0.146191	0.098619	0.278594	0.0969215	0.0471711	-0.0856867	0.197976	0.341929	0.137228	0.200403	0.152238	0.338834	-0.012393	0.415593	0.104956	-0.0878376	0.31588	0.166786	0.204204	0.108497	-0.0629654	0.127191	0.280971	0.167421	0.281924	0.24567	0.101247	0.161214	0.285712	0.235347	0.359826	0.366311	0.214773	0.286548	-0.453778	-0.899421	-0.681284	0.0542058	0.011353	0.285825	0.242454	0.360031	0.283419	0.213874	0.144595	0.203754	0.348399	0.345986	0.297079	0.380539	0.286636	0.305236	0.264526	0.289003	0.250056	0.0067989	0.274188	0.243928	0.377357	0.272409	0.035116	0.221286	0.333286	0.388191	0.354851	0.295973	0.305918	0.352194	0.212777	0.322256	0.2274
393.6	-0.0153723	0.00387645	0.0490532	-0.0630377	-0.0163503	0.0278014	-0.0567213	-0.0281611	0.0293293	0.0207282	0.0505098	0.10601	0.113753	0.0447517	-0.0795104	-0.0289757	0.0294423	-0.0795386	-0.0517309	0.0592218	-0.07098	-0.157044	0.0478101	0.0322707	-0.0513097	0.0808032	0.0745404	0.119493	-0.0425588	-0.012094	0.0366049	-0.139782	-0.0507534	0.0372277	0.0965629	0.16939	0.105416	0.0363812	0.0228537	0.035166	-0.0660067	0.108011	0.0950816	-0.0291231	-0.00572724	0.0317161	0.189274	0.189178	-0.0225134	0.0499675	0.108893	0.0196437	0.0566359	0.0768576	0.0267305	0.138735	0.200214	0.0526268	0.0710238	0.0790823	-0.145646	-0.174009	-0.122167	-0.159739	-0.00803689	0.017323	-0.0426284	-0.0785158	-0.026266	-0.0913583	-0.131185	0.0747805	-0.0376576	-0.0606038	0.0244992	0.0903206	0.139009	0.0850723	0.1544	0.112617	0.0714075	0.15771	0.197293	0.0502784	0.0414881	-0.0241158	0.122188	0.200276	0.0794301	0.130296	0.0827517	0.0326281	0.150075	0.0141862	0.0713191	0.00382696	0.0270445	0.178538	0.080363	0.131293	0.0302526	0.132471	0.0713543	0.0781821	0.0254193	-0.00540959	0.0329603	0.0778558	0.101173	0.0127809	-0.0815053	0.177508	-0.00692937	0.158576	0.125388	0.320464	0.0271822	0.087079	0.0617029	0.0797363	0.0374877	0.121685	0.134748	0.089863	0.0479667	0.158047	-0.0416703	0.0633846	-0.111762	0.117501	0.359392	0.0814755	0.101086	0.180788	0.410214	-0.0403418	0.303367	0.108143	-0.0270524	0.191932	0.11339	0.355746	0.0829584	0.000894493	0.0491583	0.297551	0.219793	0.239614	0.121047	0.0385542	0.177021	0.140489	0.125182	0.289943	0.309043	0.161835	0.126129	-0.278198	-0.369752	-0.313704	0.0556369	-0.0643262	0.121844	0.195804	0.247077	0.244338	0.0896037	0.114504	0.144415	0.195296	0.164687	0.177067	0.353229	0.228	0.180396	0.144429	0.220045	0.166395	0.00250797	0.263495	0.0784385	0.355624	0.150239	-0.0985787	0.167182	0.126217	0.244686	0.210649	0.155327	0.185602	0.258092	0.150291	0.213765	0.179332
394.6	-0.0718199	0.048702	0.0360181	-0.111172	-0.0019867	0.0644292	0.00827193	0.040817	-0.0487653	-0.0327222	0.0174736	0.0214274	0.00428398	-0.0116663	-0.0314373	-0.0373156	-0.000231069	-0.121064	-0.125786	0.014845	-0.1492	-0.245764	0.0181683	-0.0807037	-0.121439	-0.037386	-0.0307673	-0.0295933	-0.157775	0.0202217	0.0170564	-0.255272	-0.0950218	0.0264414	0.129571	0.0907483	0.0190619	-0.0216851	0.0362751	-0.02603	-0.111366	-0.0229777	-0.0576513	-0.0990983	0.0278888	0.0255561	0.124729	0.0488842	-0.0343812	0.0809228	0.00802783	-0.0502445	0.0287515	0.0222157	-0.00613396	0.190449	0.172787	0.00991579	0.114869	0.0657452	-0.162342	-0.00100158	-0.070803	-0.158902	-0.0601001	0.0182682	-0.136958	-0.0048571	-0.112182	-0.118861	-0.171842	-0.0517789	-0.156915	-0.106452	-0.266284	-0.0342404	0.155731	0.017216	0.0622021	0.0457987	-0.0873506	0.178371	0.110881	0.0620943	0.064342	-0.220197	-0.0852508	0.225207	-0.0938494	0.0216499	-0.0634918	0.0801805	0.0691027	-0.103811	-0.0326164	-0.0320838	0.0797781	0.0364625	-0.130757	0.0199282	-0.121752	0.1204	0.0146646	9.13217e-05	-0.269259	-0.0211831	-0.0440198	0.0463505	0.025124	-0.111765	-0.209438	0.102855	-0.115138	-0.0371386	-0.00461876	0.119834	0.0470484	-0.0077325	0.0279551	0.0147085	0.0776813	-0.0741455	0.0455926	0.0151537	0.00511931	0.0103848	-0.122235	0.100341	-0.190203	0.0221497	0.180362	-0.0370692	-0.0615579	0.0224094	0.291989	-0.081224	0.341937	-0.015753	-0.219807	0.207379	0.065612	0.105493	0.0736772	-0.063187	0.0248966	0.152381	0.0193579	0.0335717	0.16139	-0.0175082	0.0969531	0.0148092	-0.0117042	0.133144	0.145486	-0.0375084	0.134128	-0.259714	-0.438231	-0.242268	-0.0526852	-0.0941971	0.0485231	0.0594608	0.137373	0.0929084	0.0483092	0.0881466	-0.0149508	0.130386	0.204227	0.13941	0.255157	0.0679391	0.017364	0.141036	0.100429	0.0528767	-0.118712	0.100165	0.0300425	0.203522	0.077209	-0.0995046	0.0779456	0.0892713	0.108539	0.00839319	-0.013739	0.13254	0.204792	0.0660504	0.0986214	0.050529
395.5	-0.0386238	-0.0919629	-0.014251	-0.0698867	0.1204	0.104548	0.043261	-0.0429497	-0.036497	0.0331415	0.104995	0.0668155	-0.0231289	-0.0019177	0.0129245	-0.0538951	-0.0929185	-0.230358	-0.0839339	-0.0145687	-0.22466	-0.175269	0.129284	-0.137088	-0.0546047	-0.0346137	-0.00148844	-0.0259056	-0.144928	0.0781882	-0.0823409	-0.205516	-0.0783379	0.0605464	0.12065	0.0794203	0.0123996	-0.055361	0.0730634	-0.12389	-0.153472	-0.00423409	-0.0472851	-0.0639792	-0.000707626	0.0591018	0.101654	0.0641633	-0.114474	-0.0430678	-0.0747129	-0.04283	0.00673689	-0.060326	-0.107591	0.153181	0.133115	-0.0100431	0.171432	0.0502199	-0.0875554	0.160587	-0.0329969	-0.119842	-0.0567249	0.0121427	-0.0151517	-0.0489032	-0.17565	-0.110132	-0.134396	-0.0957821	-0.182181	-0.110032	-0.153382	-0.0670992	0.075487	-0.0438895	-0.0458149	0.0530298	-0.0256528	0.111405	0.0843724	0.0576005	-0.0382229	-0.031859	-0.0212797	0.220062	-0.0377599	0.00973485	-0.0854608	-0.0865965	0.0784069	-0.0133145	0.0105843	0.0203358	0.0678428	-0.0186834	-0.0990926	0.00301282	0.00771592	0.0244282	-0.019605	-0.00104278	-0.12202	0.0270499	-0.0370713	0.0504957	0.0296474	0.025863	-0.160478	0.121799	-0.0590066	-0.0237004	0.00907782	0.178577	0.013333	-0.0409653	0.00846788	-0.0624781	-0.0151823	-0.012064	0.116107	-0.0186886	-0.0120053	0.03251	-0.1399	0.0388574	-0.155285	0.115126	0.219735	0.0581563	0.00492797	0.00323542	0.211253	-0.175831	0.306229	0.0225376	-0.227138	0.202211	0.0817475	0.235896	0.0355283	-0.00442568	0.013923	0.158761	0.0730698	0.123202	0.0397994	-0.0464515	0.0405302	0.00698246	-0.00188206	0.174648	0.0874531	-0.031743	0.086986	-0.264614	-0.443709	-0.212386	-0.0775539	-0.0801533	0.0188598	0.0711892	0.153423	0.128552	0.0308747	0.0126253	0.0219533	0.0963361	0.122662	0.0533027	0.235834	0.0794039	0.0390175	0.0291046	0.082732	-0.00895162	-0.152192	0.0402082	-0.074138	0.17765	0.0317924	-0.0893376	0.0545102	0.0887788	0.143334	-0.00311031	0.0483686	0.1627	0.0998892	0.122748	0.112662	0.105761
396.4	-0.0225549	-0.0422181	0.0175674	-0.11307	0.0213314	0.130044	-0.10743	-0.0738629	0.0481221	0.0411783	0.0701421	0.0758021	-0.0513942	0.039297	0.0210963	0.0544763	0.0175921	-0.186457	-0.021135	0.0661775	-0.256499	-0.173712	0.111009	-0.1081	0.0136571	0.02694	0.0691302	0.0559481	-0.186189	0.0156403	-0.1246	-0.265958	-0.135087	-0.0259998	0.160692	0.00325359	-0.00834684	-0.0180724	0.0815568	-0.0791908	-0.103966	0.0586812	0.0105473	-0.0545994	0.0236934	0.00373883	0.162292	0.00884003	-0.0542733	0.0604119	0.0310124	0.0156533	0.0618874	0.058849	-0.00817281	0.165296	0.0937633	0.032151	0.148115	0.0587581	-0.118396	0.154136	-0.0798077	-0.172717	0.0106928	-0.00167059	-0.0470881	0.0280196	-0.0645357	-0.198361	-0.136476	0.0216911	-0.129636	-0.0499898	-0.189198	0.0790045	0.066377	0.0698235	0.0474465	0.049668	0.0222541	0.0660953	0.0768223	0.0577782	0.0256924	-0.141998	-0.00959158	0.13759	-0.0151118	0.00389014	0.00475648	0.0363553	0.00513135	-0.00358785	-0.0547825	-0.029928	0.0171371	0.0510026	-0.0765281	-0.00755734	0.0715051	0.00836224	-0.0948802	0.00688693	-0.122794	0.0330456	0.0113807	-0.0177292	0.0404889	-0.0827456	-0.212307	0.0586366	-0.0294804	0.00201149	0.0378676	0.140369	0.0495809	0.0172885	-0.0516547	0.130358	0.0936246	-0.058621	0.058075	-0.00298336	0.00716199	0.127506	-0.12657	0.0643591	-0.14398	0.0427368	0.252686	-0.0233226	0.0788513	0.0341701	0.168347	-0.1143	0.212444	0.0390156	-0.15429	0.147391	0.00534847	0.0735223	0.0464775	-0.0554466	0.0669421	0.201481	0.0741662	0.0754404	0.10309	0.0382986	0.0896769	0.0300448	6.73606e-05	0.114968	0.255365	-0.0463389	0.075872	-0.259505	-0.257461	-0.107049	-0.0109583	-0.133388	0.0949827	0.0422395	0.131695	0.0876963	0.0387004	0.0329931	0.0808363	0.0996046	0.0612167	0.174021	0.162842	0.0955011	-0.0198579	0.0764984	0.0563978	0.0984804	-0.155124	0.00460166	-0.0715895	0.114225	0.10622	-0.104306	0.136922	0.1391	0.0813802	0.114655	0.0733526	0.165004	0.0281362	-0.00422157	0.086025	0.0866109
397.4	-0.0624249	0.0420158	0.0353124	-0.0741957	0.0629359	-0.00821347	-0.0788547	-0.102068	-0.0853127	-0.0380018	-0.0230527	-0.0654558	-0.0356267	0.0526605	0.0233096	-0.019675	-0.0233866	-0.256912	-0.00102718	-0.00122333	-0.171308	-0.136048	0.0737099	-0.168208	-0.0685486	-0.0612331	-0.113622	-0.0168757	-0.137728	0.0326817	-0.174046	-0.229806	-0.0440367	0.00056868	0.127979	-0.0403095	-0.000972021	-0.0413522	-0.0187394	-0.243384	-0.0915721	0.08738	-0.0306695	-0.0399314	0.0375074	-0.00296689	0.138802	0.00293122	-0.0860598	-0.0376198	-0.0479065	-0.151221	0.00610241	-0.0431176	-0.105739	0.121473	-0.010484	-0.016304	0.0866165	0.024978	-0.045779	0.143129	-0.0294984	-0.182616	-0.13344	-0.00844941	-0.14723	-0.00196163	-0.154903	-0.102765	-0.133708	-0.0794608	-0.114559	-0.11089	-0.240004	-0.00527978	0.0658433	-0.0123713	-0.078769	-0.00313778	0.0565341	0.0939704	0.128602	-0.0686181	-0.0895503	-0.0633388	0.0302311	0.125207	-0.0630039	0.0643454	-0.0866255	-0.0525629	0.0305651	-0.124138	-0.0784667	-0.0895685	0.0542869	0.0798236	-0.110037	-0.0675798	-0.0659448	0.014764	-0.117743	-0.0561621	-0.0836118	-0.0517068	-0.0788513	-0.0522044	-0.030193	-0.155941	-0.210273	0.0480551	-0.190632	-0.0188843	-0.0184311	0.106884	0.0264968	-0.109218	-0.0400822	-0.00833319	0.0755075	-0.029712	0.0602188	0.0262962	-0.0356016	0.0946463	-0.149672	0.0302237	-0.190613	0.00760306	0.143248	-0.0461808	-0.0566303	-0.055204	0.281574	-0.153047	0.199553	-0.00632592	-0.202479	0.126265	0.0676651	0.114425	0.00660781	-0.151826	-0.0129668	0.170787	-0.0276539	0.0207491	-0.0317871	-0.0873924	-0.0429531	-0.0142092	-0.0486254	0.00497959	0.096675	-0.0660744	0.0690815	-0.240674	-0.313501	-0.136399	-0.0621253	-0.187576	0.0527397	-0.00204516	0.104619	0.0278492	-0.0127324	0.0471268	0.00990443	0.0316037	0.090283	0.086851	0.0717546	0.0538934	-0.030223	0.177991	0.0821777	-0.0242901	-0.110023	-0.0159759	-0.0206834	0.167507	0.0456374	-0.174511	0.0222213	0.0711237	0.058642	0.00941191	0.00489021	0.11887	0.0530968	-0.0320288	0.0379321	0.0322473
398.3	-0.047262	0.0735234	-0.0145553	-0.0833739	0.024555	0.0417502	-0.057402	-0.0414969	-0.00150106	-0.00559508	0.0210102	-0.0293028	-0.0373232	0.149639	0.0203988	-0.0368591	0.153697	-0.192589	-0.0340109	0.104102	-0.206326	-0.0762215	0.0767853	-0.224451	-0.0066472	0.00765031	0.019293	0.0487993	-0.15195	0.0858742	-0.169423	-0.226504	-0.0862162	0.0012727	0.160238	-0.0461584	-0.0497693	-0.0265615	-0.0111864	-0.130894	-0.108823	0.103852	-0.0988273	-0.0326435	-0.0197438	0.0277348	0.155173	-0.0147227	-0.0434118	-0.0123975	-0.0224772	-0.106498	0.0171004	-0.0677934	-0.0508846	0.163807	-0.0669062	-0.0928013	0.124156	-0.0291489	-0.0223218	0.245802	-0.0992882	-0.200942	-0.00552783	-0.097785	-0.124938	-0.0131014	-0.115285	-0.108971	-0.0236459	-0.0818099	-0.15692	-0.0967226	-0.214538	-0.087407	0.0879624	0.0596016	0.030285	0.00165497	-0.0126155	0.130764	0.0311473	-0.0190372	0.0468048	-0.102582	-0.0118246	0.161692	-0.0823286	0.0322566	0.0074901	0.00251078	0.108182	0.0152083	-0.0675234	0.0030564	-0.00478599	0.011049	0.000395327	-0.0144201	-0.0128605	0.0414291	-0.0365461	0.0674615	-0.0866465	0.000193745	-0.0987519	-0.0222759	-0.0332088	0.0157592	-0.275872	0.0106839	-0.0603844	0.0159986	0.0454744	0.165807	0.0328378	-0.020835	-0.134828	0.0406189	0.0112214	-0.00106101	0.0692771	0.0150061	-0.080435	0.090827	-0.0509683	0.0125008	-0.231719	-0.0163482	0.163914	-0.0641311	-0.114308	0.0651168	0.225935	-0.124647	0.200178	-0.0517348	-0.194109	0.176589	0.00640362	0.0142174	0.0376804	-0.0877924	0.0517116	0.135998	0.0177838	0.0745986	0.0735788	-0.0607083	-0.0344952	0.0137395	-0.0928837	0.0724941	0.141902	-0.036275	0.0988715	-0.168377	-0.212862	-0.127853	0.0133158	-0.24749	0.0122137	0.0313669	0.0724642	-0.0249387	-0.0375261	0.0168994	0.019279	0.0109667	0.141813	0.0809136	0.0906992	0.06241	-0.0578114	-0.0335912	-0.0292933	-0.0217621	-0.132747	0.0430798	-0.0984795	0.222222	0.0190346	-0.21764	0.00229627	0.0114705	-0.0040152	0.0801637	-0.0181358	0.131503	0.000895165	-0.0322783	0.0688872	-0.0628094
399.3	-0.0285552	0.0429451	0.00475463	-0.0155542	-0.0163886	0.0135727	-0.0628453	-0.0800518	-0.0926678	-0.0720972	-0.0714938	0.0369248	0.0110076	0.273294	0.0500899	-0.0107569	0.00283137	-0.144887	0.0401455	0.0028425	-0.176662	-0.200838	0.0425991	-0.185884	0.0262755	-0.0176666	-0.0495848	-0.0611116	-0.161537	0.124612	-0.134773	-0.228358	0.0025402	0.0672553	0.0813226	-0.0149843	-0.0229523	-0.0244402	-0.000257605	-0.143844	-0.104336	-0.0197648	-0.150155	0.0177567	-0.0161234	-0.0259673	0.174844	0.00363347	-0.0247805	0.0519908	-0.0133536	-0.0534018	0.0548446	-0.0475771	0.0148052	0.18499	-0.0354771	0.0295965	0.181255	-0.0140765	-0.0576985	0.125412	-0.135512	-0.180244	0.0247066	-0.037551	-0.0845213	0.00948521	-0.207879	-0.141783	-0.0996744	-0.0311738	-0.145894	-0.0701972	-0.16718	-0.0262216	-0.000303942	0.0240802	3.64415e-05	0.0277809	0.00925971	0.14138	0.0593229	0.0289216	0.0317802	-0.150685	0.00354158	0.107069	-0.0493136	0.0202384	-0.104483	-0.0300095	-0.0200731	-0.102042	-0.0264254	-0.0787304	-0.00753196	-0.00107655	-0.0633372	-0.0251201	-0.096233	-0.0370402	-0.0215147	-0.065636	-0.0639898	0.00503208	-0.0455854	-0.000770185	-0.07131	-0.062397	-0.163841	0.0274823	-0.0834608	-0.0147572	0.0876218	0.067412	0.0998364	-0.0666054	0.0222868	-0.0427873	0.109329	-0.0118569	-0.0218588	-0.0782151	0.0122054	0.0551399	-0.0841347	-0.0165405	-0.182917	0.0613236	0.104657	-0.0359502	-0.066867	0.00729709	0.250601	-0.128355	0.237637	-0.128234	-0.246852	0.0551057	0.0263878	-0.0840863	-0.0317035	-0.101259	0.0177951	0.104219	0.0023917	0.0162766	0.0250517	-0.120213	0.0212975	0.00370214	-0.0457135	-0.00149173	0.0758087	0.00774086	0.0517774	-0.177664	-0.195641	-0.0915254	-0.0191345	-0.193233	0.0134112	-0.0616238	0.0407917	0.0115714	-0.0200576	-0.0205067	-0.0979146	0.0336076	0.0664975	-0.0313558	0.0732787	0.0302743	-0.039814	-0.0527827	0.0598284	-0.0144431	-0.185305	0.0126627	-0.130477	0.174549	-0.0633255	-0.201776	-0.0314507	-0.0952025	-0.0234188	0.0060796	-0.0572539	-0.00873942	-0.0488862	-0.0354159	0.0274871	0.0180676
400.2	0.00718723	0.0194895	0.0652371	-0.0902751	0.0139499	-0.0162891	-0.0511908	-0.111629	0.0178399	-0.0347804	0.0707434	-0.0897955	0.0218328	0.231863	-0.0350743	0.000440405	0.0272173	-0.165528	0.0260499	0.0706219	-0.238555	-0.191664	0.139915	-0.265038	-0.00940125	0.0481723	-0.0427878	0.0282917	-0.119421	0.0606471	-0.151897	-0.333075	-0.0360325	-0.0650259	0.0982469	0.00989997	0.0177868	0.0168127	0.0520564	-0.0752053	-0.045451	0.0208788	-0.111438	-0.00210708	0.00196461	0.0109236	0.0687812	-0.0434233	0.0173078	0.0317777	-0.0659338	-0.0301208	0.00224799	-0.0736645	-0.0329304	0.127972	-0.0247265	0.00702717	0.119913	-0.0141157	-0.124964	0.154837	-0.121771	-0.227218	-0.0751923	-0.0339643	-0.0628694	-0.0702977	-0.097313	-0.126219	-0.158392	-0.0821884	-0.0897416	-0.102649	-0.213656	-0.0241027	0.124968	0.0349303	-0.017989	0.055339	-0.0624333	0.13002	-0.00960936	-0.0722623	-0.0788987	-0.0982005	0.0269512	0.076907	0.0172343	-0.0307091	-0.0850557	-0.0308293	0.0159904	-0.00663461	-0.0472192	-0.0290649	-0.0283728	0.0622732	-0.0635195	-0.0537808	-0.0953641	0.047071	-0.0301622	-0.00643292	-0.13923	-0.0565478	-0.042388	0.0268606	-0.0269277	-0.0482223	-0.280106	0.0674498	-0.0935403	-0.0895832	0.0257402	0.0186711	-0.0028148	-0.118155	-0.00831159	0.0122052	-0.0160698	-0.105098	-0.0143549	-0.0056155	-0.0444138	0.0533991	-0.161868	0.00531335	-0.195236	0.0466183	0.0873621	-0.0944538	-0.0639847	-0.0551655	0.15379	-0.149032	0.199617	-0.0745418	-0.293407	0.0186011	-0.0629219	0.102959	-0.0375082	-0.0607284	-0.0214157	0.119399	-0.0144254	0.0311484	-0.0491052	-0.126301	-0.00580472	-0.051249	-0.0951858	-0.0524285	0.0711553	-0.103112	-0.0391444	-0.0749054	-0.174064	-0.0397113	-0.113569	-0.229692	-0.0431576	-0.0239461	-0.00491894	-0.0499807	-0.0862043	-0.0449176	0.0286231	-0.0193248	0.0567738	-0.0358799	0.0276857	-0.0319704	-0.095897	-0.086577	0.0185567	-0.0380468	-0.260504	0.0403078	-0.0983048	0.0862165	-0.0581437	-0.29146	0.0590869	0.00825253	0.00752128	0.0294658	-0.0784405	0.00765979	0.0719457	-0.0109125	-0.00298735	-0.0416312
401.2	0.000135151	0.0276913	0.00915584	-0.0672535	0.0106392	0.0214783	-0.108161	-0.0540695	-0.0483681	-0.071565	-0.0115297	-0.00422684	-0.00969253	0.180283	-0.0357816	-0.0416307	0.0175398	-0.180178	-0.0177715	0.0272004	-0.258359	-0.0833991	0.0606135	-0.227167	0.039416	-0.0553224	-0.00346381	-0.0743476	-0.254349	0.0859362	-0.161116	-0.211977	-0.0488468	-0.0586729	0.0760162	0.0254328	-0.014688	-0.0252211	0.0104389	-0.125527	0.00613621	0.0633611	-0.037486	-0.0350644	-0.00813223	-0.0708627	0.0628073	-0.0976821	-0.0234773	0.0444492	-0.0356039	-0.0924729	0.0214275	-0.117807	-0.0467414	0.190597	0.0110282	-0.0735091	0.129477	-0.0460557	-0.0703399	0.123177	-0.128599	-0.231323	0.0314402	-0.023219	-0.131715	-0.0204557	-0.0298599	-0.0391052	-0.0752587	-0.123026	-0.192315	-0.12113	-0.154166	-0.0590586	0.0811532	-0.00960324	-0.0870557	0.0815442	-0.0704733	0.0598741	0.0555956	0.00555291	-0.0533462	-0.188352	-0.0379793	0.0998303	-0.13618	0.00781327	-0.0429724	-0.0246758	0.0574485	-0.0297623	-0.0599207	-0.00636207	-0.0211658	-0.028606	-0.0553307	-0.0235531	-0.0202075	0.0573017	-0.1052	0.122079	-0.121553	-0.013975	-0.117548	-0.0207208	-0.0431182	-0.109141	-0.277603	-0.00759448	-0.114301	0.00880142	0.00176529	0.0969998	-0.00418429	-0.0372436	-0.147643	0.03948	-0.0190548	-0.0492003	-0.0200453	0.00793384	-0.0966042	0.111678	-0.14288	-0.0405729	-0.173324	-0.0506971	0.160803	-0.0785607	-0.0663901	0.0696379	0.125768	-0.172436	0.175334	-0.130577	-0.16936	0.0712892	0.0108172	0.0531509	-0.0100974	-0.195473	-0.0573128	0.150545	-0.0515485	0.022913	-0.0240627	-0.122815	-0.0487755	-0.104953	-0.0976366	0.0171335	0.0977355	-0.0539549	0.0335989	-0.0656878	-0.150655	-0.0592873	-0.129828	-0.205176	-0.00415177	-0.0697979	-0.0565087	0.0451375	-0.0834819	-0.0490066	-0.128106	-0.0577695	-0.0510268	-0.0456614	0.0505218	-0.0894729	-0.015472	0.0113028	-0.0158268	-0.0602901	-0.24529	-0.0297369	-0.123719	0.0637812	0.00253244	-0.145103	-0.0655266	-0.0238689	-0.0435486	-0.0365892	-0.00224296	-0.0125591	0.0184672	-0.0615605	-0.0238151	-0.0606922
402.1	-0.024491	0.0607087	0.0510786	-0.0445679	0.00320552	-0.0360246	-0.0633435	-0.0565773	-0.0682506	-0.00010328	0.0524661	0.0103296	0.053906	0.25515	-0.00678088	0.00388133	0.0157912	-0.137094	0.0422234	0.0143164	-0.257217	-0.0746698	0.103531	-0.153035	0.0300376	-0.0207566	0.0331119	-0.0549414	-0.110702	0.219766	-0.139395	-0.15131	0.0379781	0.166124	0.207571	0.052737	0.0258545	0.0218874	0.0175053	-0.0720146	0.0077096	0.0821806	0.00720852	0.0488748	0.0412842	0.0990236	0.136461	-0.0190439	-0.019739	-0.0254424	-0.018255	-0.0539013	0.0038109	-0.00233411	0.0721229	0.169505	0.00981858	0.0503967	0.21811	0.0308522	-0.0201406	0.15089	-0.0538146	-0.0770623	-0.0264921	0.00695779	-0.0054834	0.0199179	-0.11434	-0.050818	-0.0758736	-0.0465087	-0.108046	-0.0309384	-0.163703	0.0324594	0.0612487	-0.0249858	0.032485	0.16382	-0.0554678	0.0823216	0.0410119	0.0137322	0.00856642	-0.104453	-0.00970676	0.100642	-0.0626476	0.0470238	-0.112097	0.023879	-0.00326621	-0.0335956	-0.0388706	0.014073	-0.0377608	0.050045	-0.0181405	0.013807	-0.0282104	0.0407836	0.00681674	0.0168646	-0.101457	0.00422555	-0.0448452	0.0375983	0.0499214	0.00620253	-0.16389	0.0801705	-0.0570862	-0.00780864	0.0403567	0.0959166	0.0924156	0.0247224	0.0180249	0.0155958	-0.0323751	-0.0406616	0.0633785	0.0989619	-0.037026	0.0350418	-0.145791	0.0193071	-0.114005	0.0636619	0.130873	-0.0110916	-0.0292332	-0.0935592	0.13538	-0.0389606	0.224605	-0.0409831	-0.23496	0.164476	-0.00938399	0.0189133	0.0831483	-0.10178	-0.00552116	0.086194	-0.0629666	0.00962951	0.0180366	-0.113791	-0.0708693	-0.00294308	-0.075853	0.0658173	0.0320829	-0.0555039	0.0257517	-0.101588	-0.214534	-0.00440716	-0.0365799	-0.167884	-0.03241	-0.00997364	0.0158607	-0.0507852	0.0244491	-0.0604968	-0.0332759	-0.0334354	0.0474235	0.079377	0.0400537	0.0746828	-0.0447719	0.00740273	0.0666534	-0.0630726	-0.117922	0.0465216	-0.0328555	0.110836	-0.0195336	-0.218518	-0.0673681	0.00861725	-0.0329388	-0.00365823	-0.0983161	0.0819873	-0.004671	-0.0643803	-0.0367224	0.0110338
403.1	-0.0058433	0.0218133	-0.0172032	-0.0082746	0.0282833	-0.0187028	-0.100065	-0.0426193	0.018634	-0.025188	-0.0204601	-0.0234853	0.0593483	0.185651	0.0506505	0.104998	0.0584653	-0.1101	0.0523994	-0.0360894	-0.205824	-0.0333755	-0.00319659	-0.131482	0.0343887	-0.00700386	0.0259985	0.0277982	-0.000517082	0.0802275	-0.137638	-0.11317	0.0418022	0.12154	0.151988	0.0377994	-0.06845	-0.0550832	0.00699742	-0.0366896	-0.00169872	0.0191271	-0.038179	0.0110354	0.0266279	0.0714116	0.107154	-0.0214762	0.00645468	0.0151283	-0.0691877	-0.021506	-0.041105	-0.0372877	0.0764471	0.13171	0.0155678	0.0851233	0.185091	0.00378746	0.0570987	0.1639	-0.0824087	-0.11673	0.0244661	-0.0225636	-0.0513694	0.0600116	-0.0859486	-0.0677117	-0.207078	-0.0276243	-0.0204642	-0.0376682	-0.216151	0.0480743	0.129661	-0.0667242	0.0441517	0.0653042	-0.0311321	0.0976871	0.0260521	-0.0102774	-0.0150916	0.0047373	0.0658817	0.107715	-0.018705	0.0418316	0.0693343	0.0129687	0.0302182	-0.0993979	-0.0604822	-0.0415765	0.00521615	0.0565117	-0.0402013	-0.039189	-0.0648069	0.043444	-0.0583588	-0.0493661	-0.0715179	-0.00600721	0.0199443	0.0826149	0.00489796	-0.071056	-0.292598	0.09826	-0.0796802	0.0373201	0.000116612	0.0920336	-0.035318	0.0289494	-0.035066	-0.000219549	0.0646172	-0.0819853	0.0119259	-0.0641943	-0.0916179	0.0678228	-0.140875	0.00390288	-0.193351	-0.011349	0.111827	0.00534121	0.0397073	-0.0542754	0.136718	-0.0692694	0.186485	-0.0274917	-0.207572	0.0688938	0.0022125	0.101094	0.0398979	-0.0482621	-0.0979361	0.159316	-0.0259259	0.0182971	-0.0187222	-0.0675653	-0.0501353	0.0149819	-0.0302417	0.0310623	0.0117601	-0.0735815	0.0910143	-0.0468135	-0.0618805	0.0341567	0.0222877	-0.215751	-0.00707405	-0.081095	0.0176398	-0.027654	-0.0816326	0.0353464	-0.00561172	0.0163637	0.0562288	0.00666589	0.0543703	0.0524708	-0.0563679	-0.0251625	-0.0425904	-0.0372942	-0.184129	0.00449414	-0.0813646	0.114757	0.046203	-0.211449	0.0642946	0.0169133	0.018129	-0.00839723	-0.0867305	0.0133838	-0.0329932	-0.0673299	0.056043	-0.0180201
404	0.00400174	0.0337538	0.0273855	-0.0540988	0.0259707	-0.0316735	-0.0227578	0.0443898	0.00988425	0.0174318	-0.00534951	-0.0399215	0.103735	0.155835	0.0968234	0.0580478	-0.00450231	-0.0204143	0.0648124	-0.0785772	-0.209171	-0.0182827	0.00838356	-0.0565952	0.0424825	0.0455883	0.0981849	0.0100466	0.0334667	0.0754025	-0.166521	-0.0857934	0.0487604	0.0789678	0.0918875	0.0643393	0.0632042	0.0760724	0.0222308	-0.0726474	0.0507471	0.0872767	-0.0560255	-0.0339309	0.079557	0.113748	0.0967275	-0.0138273	0.0320897	0.093132	0.00448699	0.0339129	0.0502554	0.0191875	0.16099	0.175013	0.0160858	0.0651156	0.137412	0.0145187	0.0418078	0.117488	-0.137588	-0.173082	0.0117093	0.0386809	-0.018267	0.0521886	-0.120091	-0.0818138	-0.0843319	-0.0168363	-0.0478494	-0.0445887	-0.0908275	0.0586734	0.165375	0.0133982	0.0610763	0.102086	-0.0269026	0.222802	0.113365	-0.065694	-0.0532439	-0.101517	0.0230928	0.116049	-0.0353964	0.0670858	-0.0727993	-0.0201669	0.113875	-0.0709606	0.031627	-0.0897139	0.0257407	0.11126	-0.0329594	0.028067	0.020052	-0.0158621	0.0254209	0.0853749	-0.0934698	0.0342385	0.00168777	0.00666023	0.00727058	-0.0145713	-0.170336	0.0559471	-0.0616443	-0.035085	-0.0208653	0.125625	0.00646393	-0.0128478	-0.0341035	0.0701023	0.049025	-0.0535288	0.000378653	0.0415104	0.0160733	0.14548	-0.0853683	-0.0099499	-0.13341	0.0609738	0.0555864	-0.0230279	-0.131903	0.00858538	0.174521	-0.127708	0.241207	-0.0828248	-0.165064	0.0441154	0.073242	0.172069	0.066469	-0.028756	-0.100919	0.0899523	-0.00311622	0.124965	0.0473803	-0.0574857	0.0595346	-0.0440887	-0.0118825	0.0505949	0.0739126	-0.0827865	0.0794219	-0.0623186	-0.162392	0.00590263	-0.0691181	-0.173506	-0.014607	-0.0577287	0.0459405	0.0291497	-0.0282211	-0.0256862	-0.101448	0.0448408	0.0667263	0.0999706	0.0984916	0.00173628	-0.0536273	0.00347736	0.0459366	0.0462943	-0.101868	0.030625	-0.0584763	0.063428	-0.0400561	-0.185878	0.0932674	-0.0289347	0.0611679	0.040147	-0.0119013	0.0168782	0.0422946	-0.004356	0.0322495	0.020176
405	0.0094131	0.0257705	-0.0233811	-0.0350105	0.0107667	0.0103471	-0.100109	-0.0507632	-0.013305	-0.0164037	-0.0161276	-0.000964652	0.0570125	0.0725203	-0.00766592	0.0134714	-0.0667213	-0.020576	0.0698515	-0.071895	-0.149381	0.0598888	-0.0159909	-0.0357831	0.0433322	0.0194602	0.0287498	-0.0606334	0.0403298	0.0340963	-0.18133	-0.0721493	0.024272	0.0872604	0.0679463	-0.0158935	-0.0193256	0.0677161	0.0145251	-0.0327261	0.0827288	0.00624144	-0.0366586	0.019774	0.00772798	0.0834962	0.0444778	-0.00960604	0.0571666	0.0499601	-0.0443996	-0.00599447	-0.0108678	-0.0465133	0.0813578	0.118055	0.0735343	0.129981	0.116081	-0.0127135	0.0540344	0.0312798	-0.0447034	-0.0463171	0.0119998	0.0487535	-0.00605559	0.0236637	-0.0105552	-0.0741614	-0.0697849	-0.0453894	-0.0336581	-0.104411	-0.202263	0.0430749	0.0888101	-0.00468587	0.0200148	0.0761296	-0.029189	0.141072	0.0497947	-0.068352	-0.0389974	-0.0750869	0.0208082	0.0994447	-0.0587399	0.0197348	-0.0372831	0.0511924	0.0500478	-0.0179129	0.0314519	-0.0375122	0.0115882	0.139759	-0.0245788	-0.00573324	-0.0178738	0.0408946	-0.035802	0.153367	-0.110741	0.0221391	-0.0203	-0.0710448	0.0709734	-0.0905482	-0.217456	0.0397746	-0.109196	-0.0373301	-0.029817	0.136119	0.00817295	0.000665452	-0.0349851	-0.00267156	0.0720418	-0.0279205	-0.0238115	-0.00629543	-0.0395332	0.0528346	-0.152547	0.0119498	-0.0936598	0.0562416	0.165987	-0.0416375	0.0230049	0.0301488	0.151569	-0.0483487	0.196553	-0.105578	-0.0594828	0.0314326	-0.0821612	0.0653674	-0.0610641	-0.104887	-0.00584036	0.0682222	0.00683874	0.0112825	0.0371213	-0.00705266	-0.156788	0.00491615	-0.0150773	0.00513545	0.0589166	0.00213443	0.0497009	-0.104495	-0.148508	-0.056124	-0.058194	-0.196318	0.00456008	-0.0270804	-0.00727334	0.0307364	-0.0871276	-0.0438383	-0.040289	-0.0412273	-0.0139707	-0.0392086	0.0150891	0.0259848	-0.0149081	-0.0155563	0.0441522	-0.0183468	-0.130007	-0.0131682	-0.126954	0.0862476	0.029844	-0.209427	-0.0918382	-0.00170616	-0.0395033	-0.0285756	-0.0957294	-0.0183927	0.00438844	-0.0311443	0.0634829	0.00844568
405.9	0.0432663	0.0428992	-0.0266631	-0.0586064	-0.00342744	-0.00499277	-0.0492342	-0.0866584	-0.0113946	0.0236616	0.0223773	-0.0589233	-0.00408737	0.14492	0.0853681	0.0526465	-0.0684451	-0.0223568	0.0919919	-0.0876568	-0.141077	0.0856539	-0.0862934	-0.0664269	0.0389897	0.0199387	0.0819359	-0.0704326	0.0713302	-0.0407882	-0.148991	-0.0363432	0.0672206	0.104123	0.0541568	0.0740305	0.0177421	0.0582305	-0.0446775	-0.053558	0.0191554	0.00116417	0.00590719	0.0692344	0.0301283	0.107453	0.100673	-0.0193533	0.018021	0.0641158	0.041433	0.0316501	-0.00189941	0.0139427	0.203755	0.123283	0.0527345	0.0458466	0.0351965	0.0340568	0.161376	0.0312308	-0.126961	-0.136733	-0.00973036	-0.00337332	0.0137804	0.0429801	-0.0135918	0.00891205	-0.0684233	-0.0280312	-0.0762421	-0.0265504	-0.081986	0.0466769	0.156766	0.0450861	0.0851807	0.0581651	-0.0130783	0.127491	0.0508237	0.0419987	0.0282673	-0.00491134	0.0569178	0.109032	0.0557413	0.118163	-0.00480231	0.0446651	-0.00908836	-0.0578881	0.0999961	-0.0605044	0.0959972	0.0227261	-0.0729534	0.0712944	0.0651376	0.104825	0.00271965	-0.00132103	-0.0813734	0.0395864	0.0148839	-0.0230425	-0.0332372	-0.022941	-0.155483	0.057538	-0.10413	0.0310478	-0.0340502	0.101339	0.0244478	-0.000741855	0.0232471	0.00688711	0.0521552	0.023832	0.0508164	0.0284663	0.0495539	0.0575173	-0.0714738	0.04724	-0.106606	0.0227014	0.0630169	0.012974	0.0129046	-0.0263628	0.147106	-0.114694	0.226599	0.0242787	-0.151667	0.11349	-0.0222249	0.118768	-0.0341512	-0.109891	-0.00928737	0.0544999	-0.0261926	0.00276854	0.00390385	-0.00509607	-0.0106049	-0.0455406	-0.121714	0.0241571	0.08014	-0.0997958	0.035229	-0.112248	-0.206726	-0.0180816	0.0212415	-0.193916	-0.0774262	-0.0729111	-0.0172718	-0.0579747	-0.0653486	-0.111205	-0.0503913	0.0226643	0.0644116	0.0282436	0.0323879	-0.000430683	-0.0286985	0.0110389	0.0165479	-0.016833	-0.218056	0.0185747	-0.115995	0.0570916	-0.000731862	-0.181185	0.0835572	0.0215271	0.0230506	0.0623259	-0.0996487	-0.0110098	0.046189	-0.0602947	0.00652853	-0.00740325
406.9	-0.0300359	0.0413315	0.0780932	-0.0302556	-0.057845	0.00810428	-0.0269003	-0.00761257	-0.0105759	0.0372404	0.0366069	0.0326208	0.00410619	0.100918	0.0732959	0.0786409	-0.130069	0.00917289	0.0276243	-0.147955	-0.147287	0.094838	-0.101093	0.0452152	0.0597259	0.0525439	0.09626	-0.0827206	0.102339	-0.100804	-0.253911	0.0097859	0.0565661	0.10041	0.0944991	0.057397	0.0474284	0.0131916	-0.00748291	-0.0429546	0.0643818	0.0014175	-0.0291583	0.065216	0.0225721	0.168838	-0.0048199	-0.00447722	0.0661202	-0.00836821	-0.00409075	0.0482957	0.00359032	-0.0323144	0.177547	0.0541636	0.0402183	0.0926129	0.0060945	-0.0750196	0.130727	-0.0553182	-0.0907748	-0.0708893	0.0490915	-0.0235106	0.004035	-0.015189	-0.0903614	-0.0826274	-0.116488	-0.0136307	-0.0482624	-0.0732097	-0.144222	0.0848152	0.177774	-0.0204721	0.0816386	0.00407138	0.0373632	0.081356	0.0966593	0.0113726	0.071067	-0.0206326	0.0699671	0.13921	-0.00940073	0.0214679	-0.0166811	0.0362153	0.095876	-0.0396317	0.0291661	0.0197698	0.0822004	0.0393555	-0.081068	0.0368008	-0.0387713	0.074027	-0.0575209	0.0975621	-0.0794178	-0.0113999	0.0179551	-0.0205005	0.025152	-0.00696492	-0.175788	0.061812	-0.0832613	-0.00981082	0.0140545	0.0526994	0.0402748	-0.0142394	0.00683799	0.0131933	0.0727272	-0.0102016	-0.0063615	0.0103477	0.0187707	0.0581001	-0.0982647	-0.0534585	-0.105446	0.0561449	0.16322	-0.0411427	-0.000490873	0.00181723	0.166078	-0.202808	0.240752	-0.0510319	-0.0783931	0.0519027	0.049721	0.0524938	-0.0205555	-0.0652039	-0.0416507	0.140152	-0.071835	0.098927	-0.0569378	-0.0431813	-0.0888447	-0.00872289	-0.0475731	0.0257599	0.136349	-0.0770899	0.0869951	-0.0673316	-0.213147	0.00090432	0.00592197	-0.206951	-0.00259174	-0.0796593	0.0709313	0.0156873	-0.0220341	-0.0038503	-0.0656433	0.0268427	0.0127528	-0.0157763	0.106503	0.0465872	-0.0221688	-0.0534411	0.0714403	-0.0199612	-0.201025	-0.00743194	-0.112763	0.0516023	0.0536014	-0.162746	0.0252547	0.0697322	0.0397878	-0.0597088	-0.00749159	-0.052268	0.0665541	-0.0471886	-0.00934916	0.0234365
407.8	-0.0135832	0.00127372	-0.011853	-0.0623738	0.0631999	0.0424848	0.0332744	-0.0394434	0.0223518	0.0931838	-0.00395712	-0.0110866	0.0814673	0.167827	0.140379	0.0772646	-0.0830163	0.0515926	0.0710208	-0.0723679	-0.0508372	0.113638	-0.136403	-0.0358086	0.0611323	0.0202629	0.124331	-0.0882669	0.122879	-0.0311571	-0.187409	0.0249511	0.012355	0.164091	0.0842004	0.0433098	0.00752457	0.139991	-0.0599619	-0.00351163	0.08095	0.00194999	-0.0110452	0.0675976	-0.0511106	0.196852	0.0728082	-0.00504309	0.0414745	0.099386	0.0102859	0.021763	-0.0689158	-0.0275633	0.236807	0.149443	0.0630132	0.198928	0.124665	-0.0202723	0.141567	-0.0199964	-0.0416973	-0.0401021	0.0479053	0.0051485	0.0114997	0.0310833	-0.0600062	-0.0236752	-0.0122529	0.0582419	-0.0438273	-0.0376715	-0.148675	0.082085	0.229694	0.0689899	0.128151	0.127055	0.129354	0.215992	0.0246192	0.0481623	0.0439318	-0.0498192	0.055181	0.165067	0.000231405	0.12689	-0.0511442	-0.04429	0.0639811	0.000716734	0.03679	0.0384728	0.0673472	0.0918736	0.012889	0.076379	-0.0379075	0.0666759	0.0608547	0.092808	-0.0788687	0.0156144	0.0692526	0.000168879	0.0215636	-0.0278565	-0.225597	0.133411	0.0272467	0.0423301	0.0103982	0.19039	0.0542797	0.00528041	-0.0596991	0.0431612	0.0783691	-0.00403598	0.119718	0.049526	-0.0353877	0.123465	-0.0393073	0.00456321	-0.0627257	0.0829693	0.119385	-0.0279461	-0.0716192	-0.0228378	0.221457	-0.0461706	0.226132	0.0108673	-0.0744468	0.0407564	0.00971723	0.190239	0.0533283	0.00990845	0.0623475	0.100089	0.0726289	0.0501675	0.0431713	0.0113669	-0.0384752	-0.0349785	0.00752728	0.0568102	0.160164	-0.0666225	0.115921	-0.0304266	-0.131312	0.0342373	0.0428175	-0.120215	-0.00945523	0.116442	0.0407142	-0.00576773	0.0172318	-0.00631472	-0.00875293	0.0254212	0.0671355	0.0225379	0.0845693	0.0617007	-0.0367852	-0.00250853	0.0518577	-0.012184	-0.192238	0.00544057	-0.0178261	0.129301	-0.00676737	-0.253829	-0.0201205	0.0339226	-0.0224494	0.0285988	-0.0504	0.00851249	0.0472943	-0.0168293	-0.00883358	0.0363491
408.7	0.00721867	0.0599359	0.0413297	-0.0387368	-0.0185038	-0.041999	-0.00104669	0.0198709	-0.110843	0.0204858	0.00487469	-0.101592	-0.0258408	0.241511	0.041099	0.0864453	-0.17222	0.0258476	0.0156101	-0.163298	-0.164157	0.155058	-0.126663	0.0359363	0.0365504	-0.00887312	0.0646428	-0.133002	0.112218	-0.0805939	-0.195918	0.0329463	0.0669037	0.22956	0.033581	0.0913701	0.00405927	0.1011	-0.0542919	-0.0107546	0.0258842	0.0184403	0.0587498	0.142357	0.0801045	0.169523	0.0645266	6.95101e-05	0.0911597	0.041162	-0.00547641	-0.0173603	-0.0578326	-0.0106592	0.0812148	0.0915103	-0.0464238	0.0904384	-0.00340518	0.00126241	0.18518	-0.0918722	-0.109758	-0.105765	0.0699272	-0.0113379	0.0583935	0.0144832	-0.0369726	-0.0821081	-0.107922	-0.0118498	-0.000197955	-0.0275932	-0.151429	0.0749203	0.11203	0.0259722	0.00584601	0.0524926	-0.0410785	0.146608	0.019536	-0.036378	0.00681082	-0.0760467	0.108206	0.17937	-0.0300814	0.0901666	-0.0989994	0.0207702	0.0245188	0.0686746	-0.0345362	-0.0372957	0.0112211	0.0645368	0.00621666	0.0515193	-0.0271529	0.0777938	0.0533908	0.0509211	-0.0685437	0.0101063	0.00822645	-0.0253644	-0.0565158	0.00308368	-0.173885	0.0889569	-0.0395485	0.00562257	-0.0313976	0.0387085	0.0992007	-0.00889783	0.0172301	0.0290728	0.0725792	-0.041633	0.0419381	0.0523839	-0.0128218	0.0787064	-0.0871491	0.0276392	-0.111582	-0.0204465	0.118388	0.0400983	0.00547879	0.0494133	0.126768	-0.11608	0.202047	-0.120085	-0.128477	0.137753	-0.0523181	0.077962	0.0354343	-0.104715	0.0317333	0.0459059	0.046057	0.0139746	0.00355902	-0.0908858	-0.0188165	-0.0159641	-0.0801066	0.0154269	0.0969005	-0.0810977	0.081258	-0.0847883	-0.111108	0.0153154	-0.041141	-0.168001	-0.059255	-0.0443915	0.0423169	-0.0111463	-0.0256079	-0.0848515	-0.0729148	-0.00399175	-0.0203313	-0.0505091	0.065442	-0.00341149	-0.0507522	0.0506379	0.00318657	-0.0708966	-0.197741	-0.0486706	-0.104534	0.0623381	0.00734471	-0.174071	-0.0257889	0.0772987	0.0394004	0.0101741	-0.0198526	-0.0155804	0.073546	0.00444279	-0.0610675	-0.0309445
409.7	0.0258317	0.0455342	-0.00981727	-0.0490897	0.0190439	-0.0350652	-0.0260886	0.0125326	-0.0432719	0.0117387	0.0931488	-0.0510429	-0.0270852	0.304982	0.0909005	0.135857	-0.158177	0.127213	0.0642979	-0.125638	-0.104681	0.211017	-0.134006	0.0108071	0.0608728	0.108395	0.0800817	-0.0977709	0.217488	-0.0260196	-0.160519	0.0470064	0.0870479	0.257014	0.139974	0.105145	0.0434411	0.0293018	-0.0150915	0.0599864	0.133063	0.0539242	0.0506198	0.124231	0.0158832	0.200908	0.130427	0.0828603	0.0978597	0.0631497	0.00476495	0.117903	0.0583292	-0.018891	0.266372	0.133917	0.101734	0.160622	0.0427938	0.0206117	0.222	0.0251463	0.0337964	0.0359622	0.0437893	0.0313134	-0.0173166	0.0185378	-0.00358335	-0.0245022	-0.0130932	0.0597267	-0.0858721	-0.0215632	-0.0763294	0.0713168	0.0956829	0.0222772	0.119207	0.0938892	-0.00533406	0.146765	0.084018	0.0263798	0.0380489	0.0449114	0.13884	0.172605	0.0360572	0.120085	-0.0344416	0.0346147	0.11654	0.0110138	0.0434178	0.037897	0.0379519	0.0953738	0.0301297	-0.0364688	0.0915349	0.0586673	0.063895	0.0254458	-0.0484179	0.03959	0.0604889	-0.00549593	0.0559329	-0.00191164	-0.134594	0.0329995	-0.0761212	0.0354788	-0.0479097	0.225064	0.0241353	0.0122557	-0.0275247	0.0509518	0.101767	-0.0109205	0.093743	0.0236917	0.0426652	0.196267	-0.00124929	-0.0253345	-0.0976231	0.023478	0.171861	0.114356	0.00663029	0.0477872	0.165634	-0.0298435	0.206313	-0.0725641	-0.101941	0.0847732	0.0543188	0.0300424	0.0258323	0.000654191	0.0319371	0.110464	-0.0489252	0.0926709	0.0114409	-0.00812183	-0.0435161	-0.0365941	-0.0330946	0.0461445	0.128244	-0.0960995	0.0829342	-0.0221719	-0.144662	-0.0162732	0.0337733	-0.183762	0.0619906	-0.022645	0.0574203	0.0246387	0.0154588	-0.0366752	-0.0646189	-0.0907972	0.0734546	0.0120747	0.104716	0.0336373	-0.029725	0.0521015	0.0323041	0.0701238	-0.147822	0.0172547	-0.0502149	0.102391	0.0876356	-0.0504826	0.0545392	0.0941472	0.0507008	-0.0285193	-0.0838644	0.0554214	0.116698	-0.0391438	-0.000450269	-0.0452236
410.6	-0.0220758	0.00719782	-0.000913831	-0.0129208	0.02711	0.0243244	-0.0277367	-0.0184039	-0.042159	0.0326095	-0.00823656	-0.0680317	0.101634	0.260934	0.106957	0.0450955	-0.106838	0.0890365	0.0481932	-0.216869	-0.0946304	0.130036	-0.163526	0.0708912	0.0532955	0.115115	0.115598	-0.0635009	0.199289	-0.0384253	-0.0663199	0.0706813	0.0838871	0.239704	0.0266593	0.0240048	0.0489262	0.0958295	-0.0958073	-0.0174605	0.0876106	-0.000837726	0.0131208	0.100135	0.0358992	0.195141	0.0754462	0.125934	0.13399	0.0247727	0.0670878	0.0551192	-0.0263878	-0.0223754	0.205251	0.0563024	0.0825264	0.148034	0.068868	0.00160205	0.174122	0.0023844	-0.033225	-0.0298048	0.071599	-0.0561917	0.0840381	0.0758314	-0.0622266	-0.119379	-0.0569252	0.0438473	-0.0468692	-0.0465267	-0.0981198	0.0608523	0.108777	-0.00757257	0.12568	0.0675655	0.0840302	0.146541	0.0821033	0.0829687	0.0467647	-0.0252798	0.115538	0.163878	-0.0125147	0.0268556	-0.0377364	0.0237732	0.0282183	-0.0295455	0.0533183	-0.0556156	0.0819924	0.0771372	-0.0639386	0.0159517	0.0885624	0.0435961	-0.0209122	0.0690788	0.00693866	0.0795195	0.0449541	0.069493	0.00685465	-0.0286342	-0.206156	0.0589952	-0.132203	0.0829106	-0.00925963	0.112078	0.109329	-0.0203107	0.0145511	0.00751167	0.0804683	-0.0375701	-0.0416803	0.0745348	-0.016791	0.11948	-0.11556	0.0442376	-0.134343	0.0148719	0.0664408	0.0307444	-0.0819822	0.0574152	0.130675	-0.0906335	0.19134	-0.0169285	-0.0892545	0.0527479	-0.0409346	0.127424	0.000198457	-0.0563881	0.0459549	0.0786423	-0.0112098	-0.0616947	-0.016649	-0.0124791	-0.0365608	-0.0292712	-0.0390047	0.0541123	0.103452	-0.10331	-0.0229989	-0.0485652	-0.103093	0.0055425	-0.0563204	-0.170187	0.0395804	-0.0814048	0.0322462	-0.00497507	-0.0445793	-0.027254	-0.0118074	-0.0923778	0.0235277	-0.018884	0.049983	-0.00996383	0.0170563	0.0904533	0.0452486	-0.0436572	-0.193081	0.0241781	-0.0434122	0.0920334	0.00257296	-0.141034	-0.0219113	0.0625983	-0.0094578	-0.0581227	-0.0748008	0.0201109	0.0847903	0.0144123	0.00224897	0.00226141
411.6	-0.0350181	-0.0289258	-0.0510482	0.00161548	0.0963778	0.0474932	0.0324702	0.0343342	-0.0402285	0.0390456	0.0548027	-0.0934201	0.0871745	0.235555	0.0489018	0.125658	-0.0561721	0.102271	0.114207	-0.0774394	-0.0103297	0.155419	-0.0911574	0.0808072	0.0796846	0.149058	0.0945072	-0.044483	0.131642	-0.0557577	-0.092304	0.121171	0.0703734	0.206651	0.082217	0.0652588	0.0630204	0.161173	-0.0434838	0.0133167	0.0837887	0.0420473	0.0710352	0.130951	0.0467827	0.215766	0.0212486	0.00652504	0.146973	0.126509	0.0240846	0.0275953	-0.0183368	0.064287	0.17787	0.0211046	0.0663691	0.197122	0.00940766	0.031634	0.161302	-0.0547682	-0.0725398	-0.0679426	0.0546817	0.0473908	0.0986218	0.0966542	-0.0330598	-0.0492835	-0.0460758	0.0256987	-0.0381551	-0.00817692	-0.0484139	0.0914754	0.167895	-0.00729164	0.131004	0.0834024	0.0907584	0.139716	0.146621	0.0576162	0.0465668	0.118977	0.0520137	0.219518	0.0616585	0.0894236	-0.0469026	0.0723367	0.0417321	0.0388947	0.0631425	0.0935528	0.175572	0.0429391	0.0182136	0.0582374	0.0800988	0.0912686	-0.00817854	0.103437	-0.0177471	0.069975	0.0135133	0.00805871	0.118649	0.0187794	-0.12228	0.165346	0.00424013	0.0340751	0.100893	0.193893	0.152984	0.019923	-0.0179779	0.0626576	0.0218509	-0.00697867	0.0106048	0.0880024	0.0571241	0.187442	-0.0184323	-0.000576423	-0.00853357	0.0807546	0.145475	0.0863642	0.0111216	0.161274	0.199905	-0.0870452	0.1798	-0.0129115	-0.0506205	0.10633	-0.0133429	0.00955268	-0.00691889	-0.0055586	0.0685588	0.115161	0.0361904	0.108086	0.0216791	-0.046588	-0.0240982	-0.00500951	-0.0264755	0.0178138	0.0401182	-0.0284916	0.0868199	0.021827	-0.1095	0.0334922	-0.00357339	-0.143797	0.042249	0.0289239	0.0631329	0.0378192	-0.0590127	0.0144076	0.0511798	0.104453	0.075119	-8.93304e-05	0.0671011	0.0665593	-0.0340751	0.0929328	0.149647	-0.038476	-0.108797	0.0616644	-0.0637539	0.104972	0.0713265	-0.102973	0.051899	0.0234928	0.0212356	0.0193196	-0.0203846	0.0735442	0.0464122	0.00516399	0.0523098	0.0547491
412.5	0.014785	0.0524066	-0.0135357	-0.0370509	0.0118301	-0.0607586	-0.107189	-0.0568405	-0.0774176	-0.048664	-0.0776775	-0.0700927	0.0116445	0.111416	0.0143693	0.0303105	-0.163594	0.0687632	-0.00687135	-0.117424	-0.060848	0.141842	-0.143402	0.000295404	-0.0343662	0.033556	0.0490242	-0.0343494	0.101658	-0.0554701	-0.134844	0.0275668	0.100435	0.185287	0.0103951	0.0837467	0.0304025	0.0481222	0.0093893	0.0150215	0.0525001	0.0183301	0.0460631	0.0633915	0.0285276	0.0795295	-0.00427085	0.00945373	0.0354267	-0.0222726	-0.026974	0.048829	-0.0645592	-0.0265607	0.224559	-0.00182475	-0.00521866	0.0997454	-0.00360224	-0.0391655	0.0895812	-0.0389537	-0.0713589	-0.0675159	0.023462	0.00528741	0.0291011	0.0300379	0.0177094	-0.071472	-0.0195443	0.0442542	-0.05672	-0.0717147	-0.113314	0.0655861	0.019248	0.00712192	0.0706138	0.0587706	-0.00584273	0.0631076	0.0491032	0.0300592	0.00121057	-0.0273586	0.0662828	0.158578	0.024259	0.0657006	-0.0688266	0.0598965	0.0658852	-0.0366997	0.00233729	-0.0358579	0.0652494	-0.0112288	-0.0869159	0.0114675	-0.0343484	0.0376694	-0.057135	-0.00627101	-0.0540741	0.00992777	-0.0154034	0.0231318	0.069395	-0.0432607	-0.130844	0.0566838	-0.0947201	-0.024465	-0.0219563	0.111933	0.0658287	-0.0314448	-0.0314233	0.0809541	0.0261094	-0.0174952	0.0277608	-0.00551509	0.0492431	0.00313565	-0.110189	0.0228162	-0.187028	-0.0287639	0.0776158	0.00605935	-0.101706	-0.0333529	0.119363	-0.186665	0.168481	-0.0310018	-0.165579	0.10245	-0.071229	-0.0556265	0.0568191	-0.0275858	-0.0257363	0.0121592	-0.00991743	0.0386676	-0.000483602	-0.117188	-0.0458491	-0.014741	-0.0899485	0.0288521	0.0344532	-0.120845	-0.0219691	-0.056181	-0.103881	-0.0577617	-0.0449526	-0.232479	-0.0582541	-0.0825856	-0.00610532	0.00395033	-0.0668756	-0.0985229	-0.00630471	-0.059219	0.0106596	-0.0157193	-0.00886738	0.039859	-0.0771145	0.0027803	-0.0310471	-0.062976	-0.226082	0.0179433	-0.110523	0.0847066	-0.0152451	-0.193333	-0.0791951	-0.0272398	0.00268073	-0.0177782	-0.033436	-0.0149608	0.00173382	-0.0590096	-0.00554303	-0.0120514
413.5	-0.0113377	0.0506985	-0.0106576	-0.0334219	0.0185705	-0.0199245	-0.0185855	-0.0079566	0.0474721	0.0494468	-0.0293071	-0.0308031	0.0883324	0.116604	0.0893425	0.1717	-0.00345508	0.105174	0.0780857	-0.131933	-0.00386782	0.112231	-0.0290618	0.0799512	0.0951818	0.1186	0.132038	-0.000773198	0.108552	-0.0479384	-0.0211107	0.0777669	0.134932	0.175578	0.119873	0.158627	0.117454	0.121343	0.0550721	0.0749313	0.0567917	0.0636764	0.0634602	0.0701648	0.0817112	0.17032	0.117401	0.125276	0.0931246	0.0454285	0.0215306	0.0678452	0.014093	0.085399	0.168415	0.0308081	0.0130404	0.0833548	-0.00132919	0.0427133	0.158778	-0.0280623	-0.11001	-0.101653	0.0737171	0.00828752	0.045626	0.103413	0.0781616	-0.0337913	-0.0628736	0.0965161	0.0692701	0.0552992	-0.0977382	0.105909	0.0942366	0.0648454	0.131951	0.019176	0.0769186	0.201078	0.100794	0.0521999	0.0348804	-0.01664	0.147209	0.151046	0.0389781	0.0659976	-0.00363523	0.137024	0.0211231	0.127976	0.109402	0.00523783	0.0984859	0.0656513	0.0878214	-0.00866165	0.0635757	0.0495991	-0.0227465	0.0971119	-0.0525155	0.090189	0.0441318	0.0758022	0.0321248	0.00662773	-0.0650355	0.116999	-0.10817	0.0221338	0.0695058	0.172437	0.0484486	0.066097	0.0051786	0.0676944	0.0873724	0.0528719	-0.0574491	0.0588878	-0.0265176	0.108336	-0.0453652	0.116544	-0.104157	0.152283	0.111898	0.0679593	0.0411413	0.113986	0.152588	-0.102265	0.175824	0.0553417	-0.158899	0.0786853	-0.00052388	0.0600415	0.0665527	-0.0760587	0.0309579	0.112048	0.00992394	0.0569667	0.0570005	0.0179923	0.0525598	0.0571844	-0.026704	0.0656096	0.068966	-0.0650088	0.0595586	-0.00699536	-0.115197	0.00891792	-0.0361558	-0.102923	0.027411	-0.044537	0.0884492	0.0617463	0.0491732	-0.0185409	0.0111044	-0.0386992	0.0210865	0.00613943	0.0949478	0.0381262	0.0349376	0.0457987	0.0896883	0.0429886	-0.133091	0.0427884	-0.0530967	0.088607	0.0419648	-0.132708	0.0273871	0.0405675	0.0314711	-0.0153392	0.0100531	0.0495413	0.0579149	0.0124022	0.0504132	-0.0690331
414.4	0.0303789	0.0112874	-0.0592415	0.00932555	0.0397048	-0.00695263	-0.0290018	0.00289941	0.0450118	0.0534776	-0.0291086	-0.0406583	0.108558	0.101391	0.0754772	0.0997592	0.0364424	0.151851	0.0111174	-0.123778	-0.0104116	0.0411609	-0.0830134	0.116036	0.0361692	0.0482305	0.0375128	0.013278	0.103598	-0.0844079	-0.0466996	0.116228	0.182192	0.178299	0.100695	0.117657	0.132185	0.0893054	-0.0423421	0.0238912	0.0893127	0.0791377	0.0342237	0.0363947	0.0682502	0.12448	0.0610707	0.075493	0.0964616	0.102278	0.0442983	0.0687962	0.0875515	0.0970096	0.160725	0.0419277	0.0905371	0.134462	0.023196	0.0274989	0.083856	-0.0282915	-0.0502237	-0.0455319	0.0418363	-0.0312671	0.0724599	0.0941715	-0.0361661	0.0294905	0.120169	0.05323	-0.0139105	0.0261144	-0.0574602	0.0967688	0.108334	0.0984026	0.149992	0.106893	0.054729	0.0893162	0.102031	0.0391888	0.0729862	0.0433499	0.146503	0.175188	0.026377	0.0376946	0.0549309	0.115186	0.0639231	0.0740368	0.0513454	0.0545754	0.141024	0.0837782	0.0261366	0.0469207	0.0937071	0.0837179	0.00851388	0.0632905	0.0237598	0.0893488	-0.0106963	-0.0358414	0.0512619	-0.0147082	-0.125148	0.0732928	-0.0325746	0.0462073	0.0524751	0.17654	0.112262	0.0254884	-0.0153038	0.0172545	0.0952032	-0.0421437	0.0542631	0.0750129	-0.0357469	0.0552135	-0.0272147	-0.00293641	-0.0896907	0.123293	0.111438	-0.0488302	0.00442468	0.0630572	0.144404	-0.0447178	0.259958	0.00903935	-0.0726916	0.00680422	0.0119718	0.0686587	0.131817	-0.0458996	0.0450915	0.126665	-0.0156976	-0.0138442	-0.0204097	-0.00276965	-0.0346505	-0.00474742	-0.0967599	0.0858416	0.141493	-0.0360644	0.0405998	-0.0293387	-0.0532626	-0.0557538	0.0713702	-0.127834	0.0416087	-0.0444162	0.0164028	0.0160632	-0.0265247	-0.00482988	-0.00345057	0.000744222	-0.00471917	0.0352399	0.0604635	0.054931	-0.039312	0.106524	-0.00689948	0.0571579	-0.0911063	0.00301403	-0.0200021	0.0896827	-0.0109573	-0.135407	0.0265044	0.0194481	-0.00098202	-0.0276431	-0.0224978	-0.0246006	0.0307774	-0.0416494	0.106772	0.0353449
415.4	0.0145931	-0.00316358	0.000110008	0.00165149	0.00922561	0.0285284	-0.0336137	-0.0438997	-0.0395871	0.00496074	-0.0468019	-0.063463	0.0408534	0.05263	0.0992668	0.0692151	0.0345546	0.0880781	-0.0252643	-0.0666594	0.0702319	0.0322815	-0.0435446	0.027208	0.0518518	0.110572	0.0785613	0.0774865	0.0810955	-0.0660373	-0.0112244	0.060708	0.102451	0.106529	0.0712029	0.0749597	0.0902855	0.0589969	0.00308693	0.056441	0.0648255	0.0500249	0.0758443	0.0752187	0.121749	0.172067	0.0683176	0.0653943	0.108389	0.0631709	0.0417754	0.0348598	0.00103855	0.137495	0.177511	0.0879548	0.132126	0.140649	0.0694233	0.143914	0.0986741	-0.0208167	-0.00484352	0.00410661	0.0469181	0.0512135	0.0108855	0.0759639	-0.0587611	-0.0245527	-0.00162898	0.0113572	-0.0255744	0.013818	-0.0774506	0.0721721	0.134933	0.0442673	0.0689306	0.106173	0.102893	0.149848	0.102975	-0.00219188	0.000489252	-0.0196732	0.118381	0.150478	0.0425825	0.0285889	-0.00418267	0.0540677	-0.055545	0.0945373	0.0475165	0.0316841	0.11551	0.102409	0.0696549	0.129641	0.0773248	0.0388752	0.0187763	0.093236	-0.0610676	0.0457598	0.0160975	0.00889518	0.0192051	0.0255417	-0.117658	0.114043	-0.0983033	0.0274943	0.0283521	0.129564	0.0626333	0.023865	0.000471054	0.000473375	0.104415	0.0433611	0.0547667	0.0947393	0.00874275	0.095605	-0.0237157	0.0321344	-0.0870576	0.0744171	0.183785	0.0184718	-0.0261445	0.0458017	0.138529	-0.016091	0.194809	0.000799625	-0.177718	0.0655033	-0.0164686	0.0867531	0.0788725	-0.0787996	0.0106637	0.100416	-0.0308705	-0.0278426	0.033781	0.037974	-0.0250812	-0.0455168	-0.063047	0.00642049	0.0922627	-0.0376406	0.0104101	0.034771	-0.0944318	-0.0234332	-0.0156425	-0.141529	-0.0372428	-0.0375574	0.0244111	0.0201316	-0.0302439	-0.00964804	-0.060316	0.00694468	0.0162797	-0.0178361	0.025149	0.000651899	-0.00245511	0.0113831	0.0598158	0.0280926	-0.138771	0.0483112	-0.046122	0.0674713	0.0504991	-0.155821	-0.00898228	0.0245002	0.119465	-0.0237624	-0.057149	0.0591538	0.0186564	-0.0422633	-0.000476004	0.0424126
416.3	0.017675	-0.018862	-0.0311022	0.00511863	0.0663309	-0.0241953	-0.0125327	0.000342864	0.060884	0.0457835	-0.0531859	-0.018395	0.000686653	0.00850631	0.114809	0.0451743	0.0195556	0.128337	0.0140064	-0.0564303	0.0869466	-0.00299459	0.064111	0.0770815	0.0223064	0.120097	0.0313135	0.0879533	0.115474	-0.0224246	0.0307576	0.0713201	0.127812	0.12082	0.0996636	0.12827	0.168852	0.0866258	0.0195485	0.0274362	0.0400042	0.0424345	0.0673061	0.0897895	0.156202	0.144057	0.0761971	0.0908144	0.114773	0.044671	0.0184428	0.0121202	0.0251727	0.111678	0.128314	0.0686266	0.122191	0.157504	0.0981711	0.127995	0.0973089	-0.0709064	-0.109297	-0.0947942	0.137372	0.0217259	0.0785048	0.0786361	0.00801274	-0.0659402	-0.00904569	-0.0521779	-0.022581	0.0158115	-0.0744955	0.0915181	0.107042	0.0888045	0.0905177	0.0731198	0.0935756	0.156936	0.0703513	0.0742915	0.121	-0.00400191	0.104801	0.152103	0.0544469	0.0776645	-0.0102075	0.0756575	0.0574348	0.0317172	0.0603839	0.0264473	0.0679771	0.0753155	0.0559506	0.0895187	0.0367269	0.0456033	0.0566591	0.00502642	-0.0276104	0.0569698	0.0850437	0.0549874	0.114091	-0.0276113	-0.14615	0.13248	-0.0236633	0.0283759	0.049089	0.151726	0.144713	0.00883208	0.0511616	0.0537655	0.124392	-0.00648052	0.0042201	0.0918775	0.0144569	0.135669	-0.0385125	0.0487346	-0.0935345	0.0441172	0.0642392	-0.0325202	-0.0674627	0.0510571	0.0999442	-0.0547176	0.169226	-0.0309108	-0.185326	0.0122931	-0.0821104	0.0313537	0.0809638	-0.0212343	0.0227077	0.108004	-0.00167288	0.0181439	-0.0212459	-0.0374859	-0.00648411	-0.00553636	0.014054	0.0995923	0.0559399	0.00113995	0.0103849	0.0473547	-0.105224	-0.0475408	-0.00312755	-0.179965	0.00891501	-0.0387253	0.108412	-0.0161834	0.0184718	-0.00950105	-0.0332304	-0.0692737	0.015449	-0.00297145	0.0431571	0.00145321	-0.0232485	0.0384304	0.00408916	-0.00265569	-0.125732	0.100339	-0.0648223	0.0303894	0.0602228	-0.117578	-0.0629247	0.0480288	-0.00703797	-0.0371581	-0.0274141	-0.0133924	0.0599854	0.0160721	-0.0206235	-0.00701866
417.3	0.0152959	-0.0471133	-0.0546137	0.0277773	0.0408081	-0.0762035	-0.0749993	-0.0100076	-0.0408712	0.0334947	-0.059235	-0.0779407	-0.0357803	-0.0323722	0.0989061	-0.0408344	0.00662373	0.102056	-0.0490695	-0.0543386	0.104782	-0.0244631	0.0178783	0.0320035	0.0551089	0.0783477	-0.041882	0.110921	0.0847165	-0.0659385	0.0146015	0.0984459	0.130565	0.0877472	0.0710909	0.0275467	0.0631474	0.0821256	0.0369985	0.0200784	0.0660876	0.0436403	0.115706	0.0784888	0.112427	0.0708944	0.054578	0.0995845	0.126176	0.0546655	0.0567045	0.0531715	0.0242455	0.159095	0.156884	0.0967459	0.133093	0.086676	0.0175758	0.175668	0.0447513	-0.030184	-0.018658	-0.00482201	0.0925042	-0.0409211	0.10223	0.027244	-0.0543679	-0.0146152	-0.000873561	-0.0274808	-0.0132802	0.0216778	-0.0117835	0.0273319	0.150837	0.0457254	0.13508	0.103444	0.0709781	0.121067	0.0677154	0.0485646	0.0207529	0.0425496	0.0494888	0.127195	0.0475313	0.102567	0.0327518	0.0622424	0.048602	0.0438133	0.0349297	0.0464953	0.0548182	0.0822381	-0.0296937	0.029804	-0.022331	0.0679359	0.03946	0.112045	0.00731719	0.0344893	0.0334146	-0.0129324	0.074004	0.0592914	-0.0538228	0.126333	-0.0389476	0.0540856	0.0154374	0.123709	0.0768069	0.0441593	0.0415399	0.080687	0.00567487	-0.0381862	0.0253646	0.0855111	0.0798998	0.134547	-0.0303902	0.0368102	-0.0350357	-0.000557632	0.118368	-0.066329	-0.017642	0.0659845	0.169295	-0.117422	0.166603	0.0418228	-0.0968996	0.0698437	-0.058054	0.00733443	0.0104939	-0.0824364	0.0368933	0.108631	-0.0696779	-0.0080316	0.0224014	-0.0684175	-0.046078	-0.0351141	-0.124903	0.0129579	-0.00923265	-0.0393281	-0.0155313	-0.0339341	-0.0552434	-0.0249816	-0.0881354	-0.0732976	-0.0508292	0.0342355	0.0230684	0.000561885	-0.0359787	0.00353704	-0.0460389	-0.0405028	0.0604104	-0.042952	0.000377658	0.0110119	-0.00144851	0.0144339	0.0187674	-0.118456	-0.148339	-0.0164053	-0.0786092	0.0273663	-0.00740393	-0.182768	-0.0225942	0.0159533	-0.0471631	-0.0718056	-0.0546928	0.0203338	0.033832	-0.0594464	-0.027629	-0.0673437
418.2	0.0335167	-0.0395534	-0.0419681	0.0365058	0.0437816	-0.0052647	-0.0624513	-0.00238514	-0.030291	0.0256335	-0.0234652	-0.0722985	-0.1221	-0.057702	0.114811	-0.0119467	0.0856403	0.123985	0.00999009	0.0186182	0.134737	-0.032353	0.0436773	0.133008	0.0978153	0.149667	-0.0095458	0.126741	0.023594	-0.0485515	0.0186806	0.110701	0.226544	0.122816	0.134428	0.164246	0.176045	0.0357379	0.0215827	0.173359	0.103797	0.111393	0.109865	0.109647	0.196637	0.141393	0.0590417	0.0843221	0.140517	0.0907809	0.0686991	0.0736164	0.0841958	0.168987	0.178978	0.101332	0.212683	0.0864511	0.0457134	0.188858	0.0402978	-0.0343648	-0.0335934	-0.0203413	0.167707	0.102893	0.0629288	0.0828427	0.0106848	0.0255927	0.0341306	0.0583552	0.0231181	0.0374642	-0.0594073	0.126715	0.227733	0.0897549	0.0524085	0.122886	0.0920094	0.123885	0.0937897	0.0927804	0.0804365	0.0407688	0.175666	0.205948	0.0325891	0.137197	0.00871827	0.0400771	0.0751297	0.0861131	0.0870558	0.0185445	0.0988782	0.160181	0.0549595	0.0478808	0.0922395	0.07342	0.146096	0.163825	-0.0233195	0.0644255	0.0662363	0.0174036	0.0755167	0.0173757	-0.105176	0.125084	0.0513195	0.0650308	0.0517965	0.0926966	0.0554424	0.0268723	0.0807256	0.0257696	0.0600638	0.0168038	0.117292	0.117016	0.0190912	0.1218	-0.0420924	0.0490769	-0.0518051	0.0862445	0.141452	0.0340825	-0.0444178	0.112532	0.152922	-0.0173694	0.175979	0.0236679	-0.117327	0.04268	-0.00562984	0.0438333	0.0210845	-0.0364287	0.02823	0.150136	0.0440598	0.120302	0.0510072	-0.0483301	-0.0138449	-0.0443472	-0.00246017	0.0475365	0.0599063	-0.0193928	0.0223148	0.0972629	-0.0934343	0.0528113	0.0365509	-0.157298	-0.0117807	-0.0374754	0.0726633	-0.0139254	-0.0275619	-0.000665853	-0.0114435	-0.00261775	0.0147251	-0.0488697	0.0177534	-0.0493216	0.00736933	0.0309036	-0.0102021	-0.0210246	-0.168283	-0.00653488	-0.0254714	0.0939248	0.0980792	-0.121384	-0.0576112	0.042774	0.0424194	0.00225122	-0.0449141	0.026074	0.0396044	-0.0483069	-0.0220596	0.0707653
419.2	0.0717368	-0.0144148	-0.0716114	0.0153099	0.0332208	0.0299345	-0.0192853	0.0166431	0.0632626	0.0356939	-0.101986	-0.0302378	-0.0922171	-0.00806563	0.143159	-0.0354065	0.147191	0.131099	-0.0514729	-0.0353016	0.094169	-0.00819376	0.0718851	0.101433	0.102793	0.159051	0.0212648	0.103191	0.0878652	0.0173869	0.0817837	0.160249	0.219674	0.166169	0.175363	0.129951	0.114507	0.034757	0.0274343	0.186823	0.102065	0.106321	0.180716	0.152262	0.269799	0.122278	0.113329	0.158258	0.130312	0.0433765	0.168151	0.0633817	0.0677228	0.252799	0.19538	0.114357	0.175692	0.0943982	0.004802	0.239783	0.0946436	-0.019344	-0.0218311	-0.014142	0.0844886	0.0294431	0.0592414	0.108034	-0.0165971	0.0498261	0.0420525	0.0864317	0.0590155	0.0355833	-0.021803	0.135554	0.164113	0.126894	0.100489	0.0844437	0.10945	0.157101	0.0994661	0.143003	0.164463	0.0649255	0.0766626	0.189007	0.116456	0.18282	0.0274703	0.103279	0.073861	0.112209	0.132626	0.102813	0.0886391	0.167849	0.0115583	-0.00821559	0.0720258	0.0853037	0.095553	0.118478	-0.0120262	0.0990035	0.112249	0.0877926	0.104736	0.0644935	-0.0224032	0.0850406	-0.00244573	0.0524392	0.117044	0.137707	0.118752	0.0858818	0.0604161	0.0735499	0.0955493	0.0602215	0.0948165	0.0683747	0.0310685	0.110442	-0.063512	0.0635982	-0.0154372	0.089787	0.162377	0.0162031	0.021698	0.0490505	0.205019	0.0169574	0.117185	-0.0595386	-0.0412217	0.0360632	0.0365766	0.00235407	0.0387823	0.0242434	0.062816	0.214326	0.0376741	0.0434183	0.124049	0.0246961	-0.0302245	0.0424946	-0.0338498	0.0825387	0.0633668	0.00146503	0.0623006	0.108798	-0.021148	0.00309323	0.00684659	-0.109088	0.0671474	0.084483	0.0156166	-0.0191556	-0.0484568	0.0128966	-0.0161812	-0.0266866	0.0592718	0.059483	0.0433019	0.0968592	-0.0150167	0.0945186	0.0573339	-0.0220694	-0.0457246	-0.0215062	-0.0639173	0.078628	0.0568799	-0.127546	0.0483559	0.0475879	0.00845988	0.011307	-0.00790127	-0.0176183	0.0668579	-0.0302175	0.076017	-0.00510627
420.1	0.0372261	0.00378215	-0.0163154	0.00567593	0.018698	-0.0237315	-0.0567284	-0.0300319	-0.00528513	-0.0287286	-0.0356103	-0.00101408	-0.00910932	0.0441023	0.114968	-0.0438014	0.116782	0.145512	-0.0071342	-0.00961556	0.217802	-0.0443861	0.117051	0.090731	0.0997757	0.179248	0.0488068	0.226304	0.0907986	-0.0190798	0.11228	0.0979253	0.243898	0.156937	0.101504	0.135754	0.145637	0.0644528	0.0864804	0.140624	0.100281	0.0683306	0.148645	0.0841651	0.248846	0.0766954	0.0506528	0.0968659	0.0943594	0.0923812	0.135131	0.131885	0.0829003	0.206201	0.173307	0.0918254	0.228411	0.11279	0.00162724	0.231387	0.0606261	0.0151065	0.0171541	0.0256798	0.12245	0.00940582	0.0972863	0.116115	0.0554308	0.0974472	0.0668659	0.0659642	0.0793861	0.122158	-0.067457	0.127498	0.214433	0.0873498	0.105641	0.121343	0.117427	0.194037	0.146961	0.12956	0.0938149	0.143037	0.123874	0.218969	0.102562	0.154045	0.0667382	0.115517	0.0696743	0.0626348	0.0955887	0.0740403	0.130158	0.0855313	0.0187054	0.0954101	0.0243436	0.112479	0.108009	0.117579	0.0476393	0.0961424	0.0681695	0.0832186	0.0416261	0.101885	-0.0658099	0.177682	0.0487938	0.0679834	0.127375	0.127569	0.0905737	0.0906396	0.0897662	0.121812	0.144625	0.0245253	0.125417	0.0747142	0.0374686	0.121345	-0.000309021	0.0499849	0.0303079	0.0934444	0.159837	0.0144428	0.00300474	0.0440453	0.147623	-0.109034	0.187857	0.0343963	-0.0666825	0.100515	-0.0222187	0.10601	0.0731814	0.00491328	0.0234858	0.211837	0.0360709	0.0287315	0.0145174	-0.0243942	0.0160741	0.0475971	0.00210873	0.0924835	0.0810682	0.0874992	-0.0670828	0.108055	-0.111069	0.059902	-0.00387685	-0.0831097	0.0726867	0.0409028	0.109902	0.018873	-0.0571499	-0.026103	-0.072266	-0.013988	0.0995561	0.0151885	0.154352	0.0631784	0.0436166	-0.0171715	-0.0132388	-0.00506449	-0.0679932	0.048383	-0.0337909	0.062429	0.0584121	-0.0293835	0.0577432	-0.0508216	0.0634957	-0.0175946	-0.00297948	0.0603544	0.0930224	-0.0199168	0.0507068	0.0355393
421	0.00288597	-0.0215354	-0.00212011	0.032087	0.0076364	0.00511843	-0.0354458	-0.0275726	0.063996	-0.0147823	-0.0301947	0.00741948	0.0133266	0.170525	0.0671934	0.0260632	0.165573	0.159921	-0.0525759	0.0198642	0.164553	-0.0719774	0.107067	0.126996	0.141879	0.156144	0.0533945	0.198286	0.105222	-0.0191069	0.115073	0.14023	0.204146	0.124434	0.119549	0.151595	0.144204	0.0450186	0.0553594	0.113101	0.10038	0.0716489	0.162826	0.102706	0.204796	0.0824841	0.134904	0.14505	0.0880268	0.0921467	0.105086	0.062181	0.102715	0.197474	0.0504042	0.12552	0.23737	0.121815	0.114994	0.272949	0.0497703	0.0531421	0.0594802	0.0673615	0.11771	0.063801	0.0951026	0.10087	0.0797098	0.0536749	0.0782461	0.0508461	0.0978499	8.53063e-05	0.0315006	0.103927	0.141402	0.128131	0.148745	0.103156	0.0989849	0.163501	0.182874	0.132977	0.0911307	0.117093	0.122105	0.168547	0.0563495	0.13837	0.0185307	0.153806	0.119995	0.0803777	0.120385	0.0850386	0.0340667	0.160148	-0.00626511	0.127637	0.113564	0.109628	0.020189	0.182954	0.0474151	0.139097	0.0904695	0.06621	0.097295	0.0888192	-0.0499983	0.148994	0.0103883	0.0616914	0.0341337	0.123117	0.128544	0.0470316	0.0108795	0.022929	0.122355	0.015025	0.0423725	0.0488361	0.0272667	0.111042	-0.0168738	0.0619335	0.0227795	0.0711327	0.106687	0.00622503	0.0223437	0.108005	0.182597	0.00432112	0.233216	-0.00609709	-0.076375	0.0488429	0.0802835	0.0843722	0.0220427	0.0616564	0.0565628	0.142789	-0.0182283	0.0358309	0.0201733	-0.0229215	-0.0182919	0.0749478	-0.0796196	0.0350918	0.0552506	0.0545081	-0.0390081	0.0469927	-0.0515154	0.00231168	0.00408291	-0.124754	0.0320514	0.0804208	0.044922	0.0526665	-0.00208932	-0.0130177	0.0011313	-0.0210453	0.0332167	0.0550716	0.0807552	0.0468658	0.050704	-0.0202634	0.0254942	0.0173884	-0.102326	0.00814544	-0.013103	0.0872527	-0.00510465	-0.0697097	0.0246483	0.0527364	-0.0121806	0.030286	-0.0691992	0.0253906	-0.00487813	0.0431287	0.0571079	0.050857
422	0.0171356	0.0097171	-0.0359468	0.0109896	0.00236765	0.0251382	-0.000794129	0.0328945	0.019064	-0.0192941	-0.0416502	0.0150245	0.00518918	0.188281	0.116969	0.0160612	0.183471	0.158626	0.0739118	0.0530381	0.239623	0.0859135	0.152388	0.164263	0.19206	0.209838	0.0239367	0.207987	0.0571237	-0.00641686	0.161383	0.18974	0.231641	0.117612	0.157806	0.156718	0.20616	0.113969	0.0793466	0.258708	0.140569	0.150992	0.229653	0.08593	0.22726	0.158536	0.144582	0.152731	0.139049	0.105253	0.172528	0.137158	0.0991179	0.20263	0.150343	0.165658	0.288	0.0848646	0.103478	0.335912	0.125759	0.0634596	0.0670565	0.0763276	0.179353	0.120641	0.079745	0.122374	0.122267	0.133213	0.120659	0.133406	0.114414	0.119381	-0.0103365	0.157788	0.169012	0.171466	0.199836	0.116433	0.189698	0.217395	0.149216	0.167057	0.170047	0.1121	0.131944	0.151083	0.139327	0.13821	0.139003	0.189968	0.127479	0.0965459	0.143639	0.178126	0.121133	0.14594	0.108823	0.100412	0.0865209	0.128107	0.176543	0.181722	-0.0313906	0.175787	0.101286	0.137379	0.137856	0.125879	0.0288261	0.155639	0.0529411	0.169875	0.0793224	0.134052	0.199662	0.0725405	0.131503	0.140203	0.151192	0.118006	0.0921265	0.13974	0.040713	0.191359	-0.0322803	0.0515242	0.014619	0.0745208	0.107289	0.0797888	0.0239641	0.117266	0.234933	0.00977745	0.206518	0.0534981	0.00133132	0.0819443	0.0400931	0.112815	0.0298237	0.0365091	0.0559624	0.158017	0.0682692	0.101751	0.0868873	0.0336112	0.0707775	0.0451658	0.00419785	0.0216565	0.0487852	-0.0319915	-0.0228398	0.0588958	-0.0576764	0.0199846	0.0313689	-0.0467987	0.0312902	0.0364127	0.0751385	0.0669866	0.00367239	-0.0225655	-0.011524	-0.00340106	0.114074	0.0417451	0.0368606	0.0836694	0.00417	0.0509991	0.0577283	-0.00952077	-0.0785751	0.0560457	0.00200569	0.111203	0.0415207	-0.0847049	0.046733	0.136294	0.0510918	0.0676189	-0.00274786	0.095875	0.0497945	0.00991325	0.049711	0.0712158
422.9	0.00262117	-0.0174477	-0.0326972	0.0385183	0.0164298	-0.0425255	0.0246389	0.0317015	0.0407929	0.0254283	-0.112159	0.038302	0.0957081	0.180791	0.0939998	0.0411887	0.155457	0.14127	0.0215597	0.0753791	0.212828	0.0247855	0.132026	0.142122	0.133887	0.156453	0.0412411	0.210803	0.00965306	0.0106595	0.149737	0.23009	0.262751	0.171814	0.169338	0.178761	0.179812	0.0374207	0.122263	0.0864096	0.144333	0.169374	0.191748	0.0777428	0.259374	0.1263	0.104188	0.175955	0.216052	0.075709	0.147998	0.0905575	0.137205	0.223094	0.193076	0.161884	0.246071	0.141579	0.0994036	0.281436	0.0491926	0.0890824	0.105795	0.120828	0.165279	0.0773192	0.135794	0.102924	0.0515718	0.104517	0.108752	0.139242	0.138261	0.0294719	-0.0186538	0.155695	0.170195	0.111289	0.167847	0.156651	0.146783	0.194697	0.144478	0.116611	0.159683	0.0933615	0.150266	0.157735	0.0722146	0.154976	0.0892163	0.151106	0.187822	0.117799	0.101204	0.0558809	0.0940426	0.161957	0.111199	0.102178	0.0948569	0.122676	0.14663	0.177094	0.0718401	0.152996	0.096962	0.0343395	0.121019	0.106811	0.0131458	0.147277	0.106742	0.102709	0.164566	0.181971	0.136234	0.155412	0.104287	0.0731937	0.195938	0.0619044	0.159259	0.115299	0.0178573	0.201666	0.0580522	0.110367	0.0396603	0.0739878	0.179319	0.0503368	0.0438193	0.115204	0.206731	-0.0146953	0.204019	0.0224586	-0.0872255	0.103442	-0.0137423	0.0575195	0.106368	0.0518513	-0.0147806	0.160632	-0.0115033	0.0399365	0.135354	0.00558392	0.049907	0.0597096	-0.0262744	0.0376097	0.137335	-0.00239877	0.0900742	0.0843266	-0.117547	0.0322956	0.0568699	-0.0437384	0.0136072	0.0847554	0.0600629	0.0573624	-0.0303898	0.0497691	-0.0597995	0.0231374	0.064728	0.0661021	0.00957687	0.0819384	0.00551474	0.0501739	0.0184869	0.0713173	-0.0433892	0.0810127	-0.0618553	0.0904465	0.0329624	-0.0130265	0.0824054	0.0169418	0.0249191	0.0289962	0.0106014	0.0667862	0.0403521	-0.0679923	0.0625016	0.0388982
423.9	0.00506026	0.0433148	-0.10104	0.0200492	0.0311675	-0.0351468	0.0388015	-0.0101165	-0.0460429	-0.0453592	-0.107912	-0.0113162	0.0340497	0.137897	0.127423	0.0340307	0.139275	0.171306	0.0486539	0.0513195	0.230928	0.108489	0.136206	0.146316	0.175036	0.203011	0.101003	0.244867	0.0625337	-0.00395802	0.178401	0.221855	0.232327	0.203132	0.203502	0.134703	0.1536	0.144492	0.141844	0.188965	0.104065	0.170111	0.178977	0.108638	0.262965	0.102579	0.103072	0.14664	0.158952	0.106834	0.128859	0.0882144	0.104517	0.267834	0.174323	0.195682	0.250126	0.114	0.0792951	0.245933	0.0850525	0.0254478	0.0306216	0.0419578	0.143926	0.0296004	0.0826487	0.193612	0.0786549	0.101761	0.0902289	0.146254	0.18669	0.0838571	0.0479276	0.134867	0.168369	0.157514	0.195866	0.146324	0.152535	0.227056	0.173924	0.12986	0.128955	0.132967	0.194594	0.202744	0.125457	0.184062	0.10598	0.173022	0.183065	0.0840605	0.124279	0.124251	0.118582	0.1492	0.0956877	0.0907883	0.0755946	0.11343	0.126434	0.152792	0.029241	0.093698	0.111087	0.131682	0.12622	0.0631846	-0.0361045	0.205168	0.0440392	0.0943333	0.130685	0.184201	0.0877978	0.122186	0.0500862	0.0713864	0.0935021	0.0328993	0.0191515	0.0875797	0.0447839	0.112705	0.0310271	0.0321346	0.00496868	0.0944037	0.159723	-6.53079e-05	-0.0108086	0.105798	0.163014	0.046772	0.191236	0.00994761	-0.0661473	0.11222	0.000784419	0.0865068	0.0348511	0.0590126	-0.00284485	0.0947462	-0.00271784	0.0591839	0.0523332	-0.0283578	0.0152696	-0.00801288	-0.041707	0.145424	0.0910734	-0.107974	-0.0121489	0.0715238	0.00976721	0.0698787	0.0357433	-0.0563531	0.0726502	0.0282955	0.0622404	0.0208513	0.0651105	0.0443584	-0.034451	-0.0617326	0.0329623	0.0454063	0.0436097	0.024098	0.0042215	0.0524203	0.0360546	-0.0209902	-0.0552085	0.0250258	-0.0439573	0.00153877	0.0246322	-0.024549	0.0288671	0.00607656	0.061692	0.0368685	-0.00567548	-0.0437821	0.0444123	0.0268187	0.00152873	0.00780594
424.8	0.0234712	-0.0162357	-0.00608429	-0.0138861	0.0440854	-0.0814733	-0.024987	0.0324244	0.0418852	-0.0306484	-0.0438113	-0.00333286	0.0955183	0.175022	0.0944703	0.0903715	0.222305	0.123392	0.0099403	0.0413833	0.182353	0.0261547	0.133196	0.113344	0.106873	0.185346	0.080953	0.20326	0.0747482	0.0342206	0.141153	0.231519	0.252019	0.162704	0.160736	0.153768	0.194497	0.104716	0.123273	0.171782	0.136624	0.113214	0.164705	0.16697	0.199419	0.123088	0.0965635	0.136935	0.110039	0.142951	0.183226	0.116646	0.170967	0.286997	0.218474	0.201898	0.207992	0.131016	0.086273	0.238231	0.0495384	0.0178836	0.0242376	0.0373523	0.163497	0.0968131	0.0628745	0.120948	0.0771444	0.120946	0.136868	0.0961429	0.150844	0.0845351	0.0315547	0.206879	0.148321	0.169502	0.120593	0.154829	0.185653	0.195459	0.190847	0.126923	0.0892362	0.0736371	0.124598	0.173621	0.147303	0.18621	0.0941759	0.103207	0.123163	0.108937	0.148008	0.0798797	0.095937	0.146915	0.100111	0.1002	0.187963	0.122636	0.131091	0.142535	0.0876552	0.125531	0.144777	0.128962	0.108641	0.121526	0.0156377	0.113906	0.0436007	0.0959522	0.133842	0.139443	0.167918	0.126588	0.119701	0.0250628	0.147991	0.0425387	0.0485977	0.0799626	0.123903	0.154595	0.0415307	0.0806145	0.022134	0.107501	0.13782	0.0448143	-0.061963	0.132938	0.189113	-0.0449158	0.258888	0.0523584	-0.0203072	0.102108	0.0745704	0.0763355	0.087699	0.0286635	0.0259281	0.152321	0.0583052	0.0480371	0.0576687	-0.0749719	-0.00397307	0.0757748	-0.0958149	0.0894714	-0.00326528	-0.00415427	-0.00670085	0.0627356	-0.0942255	-0.0135205	0.052247	-0.0937799	0.0079184	0.0439621	0.0485604	0.0251618	0.0394422	0.0372977	0.0209947	0.00564804	0.0795259	0.0494758	0.0817598	0.0526836	0.0128456	0.00178599	0.0169096	0.0159398	-0.0231488	0.0411923	-0.0374937	0.0668091	0.0453133	-0.0770187	-0.00237127	-0.00363744	-0.00808204	0.0849405	-0.0327358	0.0472135	0.0689785	-0.00509119	0.063032	0.0103828
425.8	-0.00246315	0.0146896	-0.0351608	-0.00638427	-0.00139811	-0.0447392	0.0681195	0.0258767	0.00349702	-0.0644205	-0.0850401	0.00496114	0.0478072	0.123336	0.0724665	0.114337	0.23279	0.104545	0.0678943	0.168526	0.172623	0.0999007	0.186747	0.166192	0.212999	0.173629	0.10846	0.208992	0.0784746	0.0960356	0.19625	0.195549	0.225943	0.213655	0.183092	0.205261	0.193292	0.113793	0.0828848	0.124467	0.156492	0.173573	0.177149	0.142623	0.209658	0.151868	0.171484	0.178074	0.153041	0.157356	0.195717	0.138534	0.135692	0.244681	0.119317	0.144553	0.202416	0.0887342	0.187568	0.225801	0.109331	0.129154	0.135066	0.140145	0.15226	0.0985689	0.0695398	0.130246	0.119221	0.125039	0.100811	0.175534	0.171317	0.080154	0.0713919	0.201037	0.217276	0.157089	0.163838	0.151863	0.192034	0.201371	0.147565	0.145917	0.164844	0.161455	0.198579	0.160614	0.155775	0.180596	0.141528	0.182504	0.155837	0.121008	0.117119	0.0778499	0.157734	0.110076	0.154183	0.142297	0.153189	0.145124	0.148772	0.157011	0.037389	0.190442	0.129972	0.115662	0.169957	0.149855	0.00247879	0.196085	0.0393718	0.0646437	0.13881	0.166522	0.16661	0.158547	0.102792	0.0931235	0.197611	0.0617567	0.151082	0.0689033	0.0637516	0.17125	0.0671118	0.10622	0.112804	0.0901288	0.159706	0.05912	0.00999035	0.0857564	0.167834	-0.00892837	0.160844	0.0476321	-0.0794481	0.042174	0.0339061	0.111054	0.0885582	0.0686325	0.0519395	0.133873	0.073922	0.0932156	0.0670765	-0.0223846	-0.0396231	0.0287161	0.0330511	0.102761	0.0819836	0.0289594	-0.00895706	0.110837	0.00255107	0.0638686	0.034398	-0.0854697	0.0470702	0.119767	0.129567	0.0338353	0.0714836	0.054858	-0.0424015	0.0418959	0.072281	0.105604	0.118706	0.0794902	-0.00303566	0.0143425	0.0483392	0.0849333	-0.0323617	0.0110119	-0.0529896	-0.00370919	0.0170843	-0.0573173	0.021035	0.0236824	0.0345594	0.0332066	-0.0102498	0.0354256	0.0885888	0.0511856	0.0908506	0.0431426
426.7	0.00855218	-0.00395613	-0.0347606	0.0392621	-0.00151682	-0.0137388	0.0207078	0.0253151	0.0266781	-0.0186453	-0.061583	0.0150343	0.104389	0.140941	0.122977	0.0780833	0.163863	0.160084	0.113796	0.167895	0.167591	0.14351	0.254133	0.173445	0.200648	0.206652	0.162599	0.20674	0.0933794	0.106534	0.199826	0.238103	0.220183	0.204189	0.216181	0.196654	0.207211	0.142525	0.134806	0.142934	0.141722	0.201894	0.174007	0.190838	0.224853	0.164027	0.203037	0.209452	0.142893	0.137577	0.155267	0.147405	0.205132	0.240709	0.144906	0.201825	0.206641	0.146791	0.20095	0.229911	0.0968815	0.0751523	0.080224	0.0896757	0.164493	0.102524	0.178325	0.189845	0.101686	0.119307	0.118009	0.16931	0.169515	0.139377	0.111911	0.196864	0.258332	0.206755	0.223123	0.225311	0.198123	0.209118	0.257994	0.162182	0.146332	0.162423	0.24759	0.265023	0.139261	0.180656	0.145109	0.184011	0.163378	0.141471	0.14872	0.111012	0.155109	0.104458	0.141897	0.137225	0.155408	0.160379	0.158671	0.177372	0.0856851	0.178195	0.180311	0.147536	0.184755	0.15742	0.0356369	0.199942	0.109562	0.157532	0.176441	0.166693	0.124197	0.112929	0.149291	0.0874447	0.182636	0.0929408	0.0958164	0.160546	0.0850057	0.209602	0.113277	0.0965505	0.0989089	0.0803555	0.172391	0.0802901	0.0710388	0.162326	0.145929	0.00558113	0.195216	0.0599338	-0.0141878	0.0480381	0.0141833	0.0986459	0.0605856	-0.0184416	0.127934	0.153762	0.0422265	0.0824776	0.0761559	0.0586036	-0.017739	0.0396559	0.0143137	0.115517	0.079893	0.0148795	-0.00506226	0.123698	0.00805816	0.0635487	0.065313	-0.014027	0.135555	0.00445578	0.14374	0.0745938	0.0801319	0.0183465	0.016938	0.0490923	0.056776	0.0680375	0.111565	0.0547429	-0.0275121	0.0754319	0.0557145	-0.0150532	-0.0556717	0.00359967	-0.0275413	0.055486	0.0831822	-0.0483785	-0.000944376	0.0362833	0.0304584	0.0984441	-0.000664558	0.03855	0.062942	0.0513887	0.0721966	0.121021
427.7	0.0318733	0.00862051	-0.084147	0.0103283	0.0246455	-0.054166	0.0112462	0.030184	-0.00967584	-0.0369316	-0.0457918	0.0137014	0.00541419	0.0639808	0.118119	0.142086	0.190582	0.123733	0.0753827	0.179507	0.133976	0.0683879	0.137547	0.155583	0.195177	0.150907	0.160876	0.196608	0.0474297	0.105762	0.218741	0.250827	0.237922	0.206883	0.173819	0.178551	0.185333	0.0932956	0.122917	0.154717	0.155838	0.17951	0.160087	0.148603	0.1672	0.144844	0.145032	0.163798	0.1328	0.141264	0.169578	0.155493	0.193768	0.231066	0.134838	0.154219	0.18052	0.0597451	0.144042	0.170168	0.0578399	0.0538074	0.0608987	0.0735448	0.173211	0.107652	0.113318	0.14269	0.120208	0.123992	0.0954906	0.0906959	0.113728	0.0814157	0.0858927	0.199092	0.144745	0.141479	0.187987	0.164494	0.182509	0.215816	0.0932061	0.0897193	0.148501	0.092969	0.162339	0.23378	0.126254	0.160125	0.153126	0.132425	0.104549	0.139353	0.15416	0.152809	0.108457	0.138823	0.0673133	0.146495	0.140235	0.0445853	0.192209	0.206216	0.0999827	0.134895	0.10108	0.112558	0.121394	0.100694	-0.0179804	0.172733	0.0241102	0.105008	0.11052	0.107368	0.13524	0.115149	0.111303	0.0955979	0.0974673	0.106979	0.075946	0.150957	0.167916	0.173483	0.00454973	0.0573348	0.00682006	0.0671476	0.0818224	0.0735547	-0.017598	0.103898	0.121327	0.0100043	0.197086	0.0622182	-0.0280871	0.09935	-0.024137	0.0721194	0.111052	0.0360098	0.0441144	0.123025	0.0555871	0.058659	0.0609422	-0.0211497	-0.0100292	0.0114899	-0.0191432	0.133785	0.0816655	-0.0263968	-0.0584699	0.139786	-0.0062033	0.00346879	-0.0210322	0.00917652	0.0372012	0.0225858	0.0726982	0.00268222	0.0493337	0.0113932	0.0508629	-0.0481846	0.0518161	0.0624978	0.082214	0.0298228	0.042738	0.0654696	0.0591359	0.0560844	-0.0166003	0.00162806	-0.0670953	0.0568612	0.0114128	0.0137988	0.0375683	-0.0118439	0.0550628	0.0198193	0.00617339	-0.00726692	0.0628963	-0.0071976	0.0553124	0.0489313
428.6	-0.0112575	0.00980485	-0.02342	-0.00528589	0.017465	-0.0239178	-0.0315667	-0.0552658	0.0054685	-0.10657	-0.104851	-0.0364789	-0.00315634	0.119359	0.0964011	0.128762	0.178616	0.146949	0.112497	0.196279	0.133013	0.0837854	0.127758	0.188731	0.236795	0.173259	0.20249	0.167374	0.0236501	0.0862825	0.19356	0.261083	0.223829	0.185566	0.125618	0.145827	0.149191	0.13609	0.116034	0.111327	0.172829	0.187489	0.137092	0.181739	0.182085	0.17068	0.168936	0.184253	0.14794	0.153147	0.16298	0.17257	0.228893	0.154724	0.145627	0.24321	0.207384	0.146913	0.18286	0.150918	0.0256363	0.00303157	0.0115222	0.0261395	0.135106	0.0686909	0.165657	0.177421	0.0913161	0.110506	0.112137	0.131194	0.15984	0.109016	0.0804845	0.121179	0.140848	0.148741	0.143166	0.118894	0.161731	0.184559	0.176439	0.123037	0.181588	0.206427	0.232957	0.167547	0.206319	0.15713	0.0768564	0.190135	0.15894	0.120189	0.132822	0.0933417	0.119144	0.141735	0.0950451	0.122553	0.147089	0.0671568	0.127761	0.174272	0.120051	0.195777	0.117878	0.111744	0.153973	0.101329	0.0787244	0.127676	0.0358733	0.102332	0.0682931	0.151079	0.139786	0.16891	0.13088	0.0990289	0.184501	0.078283	0.147963	0.0496713	0.0582043	0.107772	0.0617416	0.10399	0.0791442	0.141708	0.125581	0.0428522	-0.0614547	0.116661	0.139481	0.00105069	0.168361	0.03509	-0.00544853	0.0248178	0.0117931	0.0191223	0.0216016	-0.0453658	0.080677	0.156589	-0.00215834	0.0663157	0.0930995	-0.0397286	-0.0352687	0.00440349	-0.00362261	0.0786577	0.0500847	0.0502792	-0.0157068	0.1444	-0.0534695	0.00139885	0.023934	-0.00618342	0.0568722	-0.00552698	-0.0252053	-0.00686349	0.050093	0.0085514	0.0143792	-0.0865527	0.037939	-0.0500468	0.0314046	0.0313254	-0.0418859	0.0516706	0.086366	0.00185614	-0.0951479	-0.00127597	-0.0170867	0.0289687	-0.000220571	-0.0389018	0.0026747	0.051824	0.0517333	0.0400563	-0.0633141	-0.0165528	0.11578	0.00119896	0.0675179	0.0192802
429.6	-0.044083	0.0366719	-0.0725742	0.0778939	-0.0144244	-0.0490801	0.0484583	0.0205078	0.00646809	-0.0720073	-0.0166803	0.056798	0.0520645	0.19195	0.164963	0.194512	0.218001	0.135267	0.107586	0.192806	0.11216	0.153759	0.162969	0.175706	0.239916	0.131544	0.246072	0.18909	0.074048	0.126689	0.205228	0.295848	0.263043	0.178303	0.189527	0.179602	0.179395	0.125118	0.12468	0.18199	0.209761	0.254435	0.194128	0.246286	0.158692	0.192216	0.176183	0.151675	0.153891	0.188908	0.183892	0.189283	0.285953	0.20424	0.192259	0.223316	0.18301	0.109847	0.233588	0.214252	0.122541	0.113206	0.117552	0.124776	0.181748	0.164948	0.167971	0.203474	0.19238	0.217355	0.170534	0.205801	0.215496	0.123441	0.140226	0.217509	0.177466	0.20239	0.259659	0.182002	0.182467	0.245628	0.226635	0.127843	0.201961	0.235718	0.227665	0.237685	0.140868	0.164852	0.097257	0.187596	0.190767	0.142542	0.208703	0.120487	0.174829	0.166457	0.143309	0.21116	0.178209	0.134761	0.201833	0.193318	0.113746	0.201818	0.178737	0.131518	0.18853	0.188031	0.0918113	0.215644	0.068159	0.084353	0.204232	0.199606	0.166091	0.134035	0.167871	0.113804	0.0974371	0.0696829	0.0924048	0.12232	0.0679589	0.195942	0.0875792	0.133642	0.127163	0.115326	0.181298	0.123685	0.0664786	0.166132	0.10977	0.0180531	0.217178	0.0920808	0.0677636	0.124706	0.0861488	0.140594	0.126711	-0.0152332	0.113206	0.211819	0.116303	0.112888	0.0969241	0.0672158	0.0138665	0.0401445	0.0791025	0.128493	0.0908906	0.0374811	0.0728028	0.158942	-0.00689854	0.0627493	0.0188183	-0.0253193	0.0961908	0.0230734	0.122679	0.0423562	0.00792089	0.0529996	0.0248213	0.0582901	0.0495932	0.0526831	0.125274	0.114618	0.0462429	0.0700459	0.0192266	0.0405757	-0.0104055	0.106106	-0.0375102	0.0747264	0.0391209	0.0179065	0.0968297	0.0721566	0.0739456	0.0383542	-0.0364741	0.00550614	0.103028	0.00458292	0.0397515	0.00265777
430.5	0.00398847	-0.0176681	-0.0488289	0.0186081	0.0208407	-0.0277786	-0.0176256	0.00461004	0.051218	-0.0229885	-0.0739103	-0.0173002	0.0149717	0.289967	0.162431	0.219698	0.246182	0.125433	0.136644	0.27788	0.145011	0.194068	0.176061	0.170174	0.236269	0.165111	0.274637	0.213915	0.10435	0.213027	0.236302	0.300963	0.183749	0.218446	0.215557	0.238653	0.18397	0.122349	0.198101	0.19682	0.21564	0.197819	0.18328	0.224837	0.18565	0.216232	0.229976	0.195671	0.134874	0.198758	0.176818	0.167512	0.274804	0.232872	0.174144	0.205743	0.184311	0.12503	0.231472	0.161054	0.19523	0.208097	0.207153	0.20563	0.200321	0.237287	0.239978	0.213212	0.176049	0.197926	0.137551	0.171705	0.225302	0.182255	0.121538	0.23013	0.270488	0.161271	0.224506	0.210373	0.235742	0.264133	0.215739	0.147987	0.188794	0.231458	0.262087	0.233737	0.149885	0.154143	0.135494	0.215602	0.154135	0.166812	0.189687	0.151155	0.147264	0.149515	0.150303	0.112198	0.174349	0.148605	0.161826	0.243369	0.102076	0.19796	0.175095	0.166019	0.123567	0.150138	0.0381715	0.199373	0.0862167	0.138331	0.19563	0.203333	0.187652	0.150172	0.146662	0.13259	0.212588	0.0683207	0.123655	0.167913	0.17384	0.175015	0.111551	0.13276	0.12452	0.119793	0.199397	0.104304	0.0492268	0.102267	0.195437	0.0496739	0.14177	0.0711763	-0.0109867	0.151112	0.0436058	0.108604	0.130732	0.034972	0.0672564	0.135716	0.104084	0.0885307	0.0440392	-0.0296831	0.0645045	0.0643248	0.0366886	0.159154	0.119368	0.0273137	-0.032109	0.175471	0.0177148	0.0858029	0.0803002	-0.041426	0.093632	0.0998372	0.0553664	0.0745647	0.0684277	0.106503	0.065837	0.038959	0.055006	0.0556869	0.130425	0.0806853	0.0169141	0.081094	0.118256	0.0116223	-0.0321666	0.0749597	0.0178503	0.0600214	0.0970173	-0.0661065	0.0949001	0.0910316	0.0707203	0.0753896	0.0717727	0.0562023	0.0686828	0.0482639	0.0556098	0.0279477
431.5	-0.00963719	-0.00304596	-0.0516224	0.00385462	0.0265267	-0.0433662	-0.0441349	0.0142094	0.0203416	-0.0765144	-0.0472073	0.0103318	0.00690944	0.229361	-0.0202418	0.200596	0.258004	0.100378	0.140312	0.155366	0.124521	0.212125	0.203488	0.18703	0.28435	0.147463	0.277323	0.19373	0.128277	0.221252	0.196029	0.319381	0.306729	0.240263	0.229077	0.213405	0.139267	0.0989028	0.236781	0.243272	0.193708	0.227169	0.12696	0.183202	0.179062	0.194235	0.229439	0.209935	0.14228	0.177846	0.199447	0.171086	0.290365	0.246542	0.226728	0.269956	0.200258	0.169107	0.33313	0.236394	0.152513	0.150193	0.15515	0.162931	0.211162	0.164171	0.179563	0.210961	0.19886	0.209461	0.231428	0.241691	0.177869	0.0894458	0.107408	0.241281	0.20396	0.21829	0.222362	0.182744	0.241396	0.255055	0.206798	0.117258	0.191274	0.18173	0.213224	0.239937	0.19817	0.159218	0.0956975	0.211707	0.14002	0.127389	0.160572	0.153053	0.172571	0.127686	0.0885667	0.174443	0.213313	0.219408	0.20482	0.216029	0.13385	0.188066	0.197404	0.170556	0.170938	0.121021	0.0795915	0.198203	0.103816	0.175722	0.159115	0.203718	0.200116	0.162629	0.103486	0.130414	0.158517	0.0714364	0.127533	0.189705	0.0966045	0.182886	0.083421	0.0854564	0.137784	0.175991	0.147957	0.0584937	0.0812917	0.163071	0.138922	0.0726712	0.225878	0.0688046	0.0156698	0.121336	0.0818503	0.0177324	0.134837	0.0920767	0.0959495	0.186204	0.080794	0.100621	0.115587	0.00897801	0.00303958	0.0830061	0.0302619	0.105182	0.101153	0.0409502	-0.122781	0.166792	0.0585952	0.128615	0.00442137	-0.0661942	0.0602598	0.102168	0.0936105	0.12338	0.043108	0.00969054	0.0556982	-0.0415833	0.0308986	0.0293517	0.0766608	0.0980451	-0.0104215	0.0884406	0.0999583	-0.00205917	0.0303277	0.0244362	0.0475884	0.0545365	0.0439292	-0.0891783	0.0223151	0.0893991	0.00158287	0.0277959	-0.0501488	0.0213309	0.134478	0.00934886	0.101912	0.0241487
432.4	0.0359375	0.0506552	-0.0260381	-0.0447382	-0.00357392	-0.0217968	0.0126639	-0.0256966	0.0204241	-0.101813	-0.0407101	0.0905063	0.0319575	0.313713	0.0883135	0.20269	0.253942	0.144183	0.146759	0.239216	0.144727	0.217129	0.274836	0.18573	0.310098	0.148506	0.311342	0.17717	0.102165	0.232722	0.263934	0.29246	0.262683	0.259279	0.252194	0.215342	0.189106	0.125907	0.191928	0.242448	0.211338	0.276009	0.20441	0.253398	0.222107	0.228979	0.276561	0.250655	0.212858	0.248388	0.227469	0.260777	0.345672	0.233777	0.243618	0.299648	0.192623	0.141987	0.246272	0.1532	0.145025	0.146886	0.153177	0.162821	0.21759	0.156309	0.204121	0.215758	0.16209	0.193611	0.179063	0.173528	0.160556	0.116324	0.123554	0.255853	0.210985	0.192187	0.229168	0.181863	0.20592	0.308045	0.255611	0.216919	0.201796	0.232243	0.274526	0.270982	0.216884	0.269115	0.206777	0.229016	0.191487	0.200803	0.222555	0.240176	0.222693	0.170172	0.158182	0.157565	0.146924	0.163996	0.212889	0.224772	0.164214	0.20318	0.207006	0.197887	0.226737	0.219401	0.0983665	0.19743	0.126207	0.177613	0.137519	0.173486	0.175029	0.144486	0.163061	0.177874	0.146283	0.129657	0.131137	0.147601	0.142127	0.218135	0.0671833	0.115024	0.117997	0.130308	0.210944	0.114484	0.0537217	0.203522	0.149489	0.0157636	0.230815	0.0962087	0.0317046	0.0501807	0.00752193	0.124453	0.0748849	0.0597075	0.057722	0.139903	0.0242824	0.123002	0.107386	0.0266068	0.0233471	0.0766264	0.0647065	0.149953	0.0383483	0.0355357	-0.0393137	0.21813	-0.00930607	0.100117	0.0637324	0.0352014	0.0727846	0.0914439	0.119578	0.082424	0.0579601	0.0925698	0.0529747	0.00684556	0.0743317	0.109615	0.126776	0.122654	0.0591095	0.0358626	0.0691395	0.0375102	-0.032553	0.0791066	-0.0106416	0.0131115	0.0780073	-0.0705322	0.0515102	0.054685	0.0938701	0.0780381	0.0152891	0.0678695	0.127451	0.0617141	0.107533	0.0633434
433.3	0.0346571	0.0197996	-0.03457	0.0158386	0.00279725	-0.0871997	-0.0784153	-0.00391269	0.0112818	-0.0663641	-0.00249156	-0.00759586	-0.0206872	0.247856	0.0581444	0.219946	0.239471	0.0956406	0.186694	0.236338	0.0965371	0.195271	0.237619	0.21326	0.27487	0.0723508	0.271131	0.158832	0.0977881	0.174339	0.286383	0.254935	0.258544	0.190435	0.234864	0.272838	0.179482	0.132955	0.173016	0.275814	0.20919	0.227515	0.143084	0.308612	0.242947	0.226524	0.246455	0.279945	0.215637	0.258153	0.155968	0.256071	0.233954	0.238376	0.2295	0.256086	0.232856	0.165213	0.256119	0.186137	0.0655916	0.067656	0.0764383	0.0896718	0.196367	0.197595	0.185051	0.196245	0.162284	0.194354	0.171543	0.217619	0.182449	0.213329	0.15485	0.19551	0.232847	0.195726	0.316085	0.232992	0.196965	0.218853	0.214977	0.18853	0.194809	0.213251	0.257861	0.268482	0.193083	0.213668	0.135493	0.197995	0.178715	0.165672	0.215285	0.183961	0.225991	0.170551	0.12369	0.202101	0.182712	0.182877	0.225634	0.247947	0.210105	0.185965	0.162673	0.159451	0.166082	0.162802	0.0861525	0.195228	0.0725899	0.129047	0.161396	0.199478	0.25046	0.140934	0.160129	0.179562	0.197314	0.121994	0.0720952	0.118353	0.109815	0.23958	0.0946888	0.0724694	0.145728	0.174906	0.150066	0.0838295	0.0358059	0.104636	0.148789	0.0304536	0.267844	0.0686554	0.0404286	0.154012	0.0428693	0.0619612	0.124266	0.0274576	0.154963	0.125514	0.0392115	0.083648	0.113375	0.00907198	0.0463807	0.053437	-0.0482901	0.0627483	0.124754	0.0648108	0.0249455	0.128973	-0.00881961	0.114256	0.0324188	0.0021605	0.0562272	0.066757	0.00445752	0.0156002	-0.00953259	0.0233062	0.0457298	-0.0916425	0.024933	0.0472908	0.0828978	0.0535431	-0.0461536	0.0126646	0.0438967	-0.0123558	-0.0482344	0.0530119	-0.0665606	0.0252016	0.0443949	0.00424468	0.0312406	0.0720287	0.0536984	0.0373419	-0.0127199	0.0533176	0.117815	-0.0336897	0.075145	-0.031403
434.3	0.00952735	0.016226	-0.0239825	0.015235	-0.00914169	-0.0315313	-0.0125191	-0.00216651	0.0645973	-0.0705109	-0.0392976	0.0433892	0.00763898	0.25142	0.131861	0.27646	0.257948	0.172258	0.163815	0.287812	0.103524	0.238812	0.244089	0.236006	0.303434	0.184703	0.356501	0.164508	0.102044	0.287422	0.245576	0.347714	0.249554	0.308522	0.289366	0.285136	0.252236	0.179191	0.229581	0.211717	0.280161	0.201481	0.215858	0.349794	0.263699	0.316728	0.284587	0.279925	0.202745	0.231563	0.188661	0.27779	0.410793	0.246802	0.286203	0.360029	0.246687	0.21278	0.342128	0.19881	0.225089	0.233604	0.241067	0.247515	0.265251	0.253189	0.251121	0.251265	0.222352	0.20018	0.193129	0.281309	0.256572	0.203625	0.180196	0.257719	0.265291	0.290659	0.31917	0.271255	0.272066	0.257594	0.220632	0.243078	0.272472	0.178415	0.286936	0.339796	0.231859	0.252125	0.174058	0.27981	0.247686	0.30308	0.247231	0.233858	0.260164	0.247801	0.199112	0.240217	0.244765	0.255351	0.268544	0.222705	0.157343	0.208129	0.207183	0.185354	0.223076	0.217947	0.0833465	0.220558	0.132793	0.19412	0.155702	0.226634	0.267954	0.222371	0.162201	0.168945	0.233785	0.135027	0.166232	0.24666	0.207344	0.295248	0.136809	0.205987	0.120624	0.188974	0.201052	0.113204	0.098883	0.106574	0.158722	0.0357446	0.243471	0.0692851	0.0681467	0.116272	0.051892	0.0961803	0.140295	0.092127	0.132599	0.102562	0.0820441	0.0923234	0.139183	0.0792475	0.0374866	0.0783379	-0.0110483	0.130284	0.12817	0.0194244	0.0501116	0.185458	-0.0262981	0.0545662	0.0872388	-0.0151669	0.0859203	0.048458	0.100795	0.106412	0.0525926	0.04314	0.0903609	0.0421297	0.0678404	0.0478127	0.0679902	0.124746	0.0523441	0.085146	0.0930652	0.0102372	0.011035	0.09518	-0.0564584	0.0759461	0.0960124	0.0757291	0.0931349	0.078404	0.0582044	0.0300727	0.0703441	0.0550688	0.105398	0.0952516	0.0676244	0.032178
435.2	0.0366111	0.0108891	0.0169939	-0.048334	0.031213	-0.0019888	0.0487982	0.00661326	-0.00564792	-0.0844817	0.0147074	-0.0200388	-0.00832682	0.155647	0.0600154	0.257013	0.233355	0.107643	0.193466	0.320048	0.213815	0.265308	0.248056	0.298429	0.313667	0.174912	0.283091	0.173187	0.0969538	0.238843	0.348405	0.361362	0.226811	0.308	0.267758	0.283193	0.219729	0.190983	0.276474	0.253618	0.251004	0.291595	0.195978	0.36524	0.237473	0.293042	0.258101	0.281209	0.147269	0.224008	0.231442	0.246874	0.336101	0.257895	0.255885	0.276383	0.265854	0.126344	0.320201	0.218215	0.203296	0.206379	0.213913	0.224763	0.289227	0.266618	0.28847	0.254406	0.212531	0.203043	0.229561	0.266735	0.276124	0.193796	0.190303	0.296367	0.267913	0.235929	0.290213	0.268171	0.250185	0.285789	0.257241	0.212879	0.2622	0.215583	0.304199	0.304751	0.190334	0.21586	0.159536	0.277071	0.253708	0.193265	0.261792	0.194692	0.224633	0.204864	0.143551	0.207604	0.227444	0.25921	0.280283	0.233797	0.208121	0.261935	0.25774	0.216907	0.188439	0.160774	0.144892	0.271861	0.0705997	0.217003	0.164274	0.214041	0.256598	0.171425	0.26655	0.157776	0.204183	0.107248	0.135816	0.175204	0.157547	0.197915	0.185326	0.151028	0.179948	0.13228	0.221447	0.114307	0.051864	0.137609	0.182162	0.045824	0.229866	0.0739596	0.0195552	0.0820366	0.0159208	0.112687	0.165114	-0.000554961	0.139172	0.131995	0.115881	0.106144	0.181392	-0.0374903	0.014821	0.101145	0.0963228	0.0838118	0.0883346	-0.0116743	-0.0168418	0.162657	-0.0341778	0.039003	0.0953401	-0.0335104	0.0310536	0.0604967	0.113712	0.125517	0.0311857	0.0951001	0.0655684	0.0187172	0.0793113	0.0546602	0.0187203	0.0803481	0.0473987	0.0943991	0.126576	-0.00596499	-0.0282776	0.0573613	-0.0716333	0.143875	0.0698189	0.0113149	0.0940616	0.0501941	0.0466589	0.0383732	0.032829	0.0229745	0.0990171	0.0435652	0.0464428	-0.0182001
436.2	0.0249757	0.02029	-0.0382958	-0.0113002	0.0160228	0.0251995	0.0633089	0.0335356	-0.000703457	-0.0842114	0.00759413	0.0543907	-0.00471465	0.109209	0.147628	0.297668	0.322014	0.238252	0.287531	0.320534	0.18374	0.255339	0.269183	0.280305	0.342548	0.203077	0.281613	0.261104	0.22377	0.338571	0.316817	0.376496	0.282241	0.318091	0.34622	0.278386	0.305202	0.2624	0.303263	0.315123	0.360642	0.313925	0.246432	0.369399	0.307264	0.346099	0.350728	0.321111	0.257346	0.347534	0.293224	0.231655	0.418365	0.301873	0.322404	0.360709	0.267493	0.261896	0.27757	0.214112	0.283789	0.284576	0.285221	0.285735	0.28583	0.291216	0.310047	0.283926	0.287529	0.243643	0.263757	0.270294	0.231038	0.208681	0.240475	0.342993	0.299904	0.308651	0.36882	0.363741	0.31898	0.335073	0.262171	0.251275	0.302655	0.344969	0.332229	0.355721	0.261289	0.26804	0.231099	0.316985	0.236056	0.296342	0.297693	0.200763	0.232257	0.254848	0.233629	0.244397	0.256019	0.24586	0.344308	0.325385	0.237635	0.324732	0.294176	0.280448	0.24889	0.189699	0.154313	0.236366	0.163358	0.230023	0.238177	0.283789	0.241821	0.242139	0.296697	0.27189	0.271465	0.207997	0.229584	0.159773	0.176077	0.264185	0.159257	0.173874	0.188415	0.147925	0.265026	0.123185	0.105872	0.185027	0.214479	0.108873	0.289825	0.103487	0.0651524	0.110472	0.109297	0.0887158	0.174742	0.043461	0.150291	0.187058	0.145862	0.153531	0.0988983	0.0331688	0.0477059	0.0877525	0.0308791	0.0872729	0.112877	0.115205	-0.0214017	0.20077	-0.0162113	0.0911383	0.155363	-0.0338689	0.110312	0.119604	0.108235	0.128281	0.0815983	0.129885	0.0429411	0.0627946	0.0775917	0.0478854	0.116123	0.134196	0.0398594	0.0983636	0.15105	0.0147369	0.0581345	0.0727217	0.044908	0.129868	0.102948	0.0291726	0.0846255	0.162369	0.0931019	0.0411572	0.0704937	0.0326848	0.0787169	0.0796301	0.0688621	0.108905
437.1	0.0235741	0.0188095	-0.0334627	0.015001	-0.0119762	-0.05762	-0.0102813	-0.0514802	0.0167669	-0.01861	-0.0152767	-0.0413385	0.0624562	0.0937807	0.136347	0.308518	0.271975	0.18893	0.292082	0.309126	0.244118	0.31194	0.242958	0.261887	0.366517	0.233895	0.349251	0.203566	0.222787	0.331928	0.348585	0.407291	0.289257	0.345951	0.33969	0.250566	0.21482	0.20874	0.262449	0.295581	0.301406	0.316763	0.305865	0.363502	0.276937	0.282576	0.287331	0.300459	0.307219	0.287552	0.286036	0.312214	0.326608	0.296578	0.321989	0.347349	0.295036	0.282508	0.350583	0.271273	0.243138	0.245925	0.251866	0.260126	0.298866	0.278363	0.32746	0.27639	0.295109	0.290854	0.298479	0.279494	0.287823	0.282482	0.235708	0.300434	0.311625	0.259277	0.356285	0.313478	0.289731	0.322093	0.261752	0.305285	0.327398	0.281135	0.343133	0.303351	0.258085	0.262634	0.218827	0.284546	0.260861	0.264692	0.27898	0.240218	0.263307	0.269254	0.237995	0.235064	0.243504	0.271747	0.289123	0.274945	0.195736	0.316341	0.305682	0.252165	0.250583	0.210291	0.141478	0.254245	0.169826	0.247916	0.220347	0.196348	0.24651	0.182169	0.226249	0.188029	0.212273	0.166206	0.184894	0.210932	0.144327	0.237567	0.136871	0.139636	0.212583	0.184101	0.180024	0.103837	0.0866858	0.133267	0.230028	0.121842	0.240392	0.148007	0.0340766	0.0968085	0.0846122	0.12668	0.134808	0.0366454	0.100376	0.196898	0.0579153	0.111303	0.144198	0.0210877	0.0875691	0.0828386	-0.0154069	0.0963959	0.146569	0.0335603	-0.0326811	0.143469	-0.0395457	0.101964	0.0317606	-0.0206473	0.0632558	0.112914	0.0943327	0.0808631	0.0365372	0.0895013	0.0598187	0.045712	0.102952	0.0503962	0.0984138	0.0670076	-0.00175811	0.045511	0.0660679	0.0286209	0.0278873	0.124931	0.0141011	0.0745202	0.112706	-0.0505969	0.0836595	0.0888763	0.102415	0.0746116	0.000795177	0.0394006	0.125755	0.0471582	0.036986	0.0597258
438.1	0.0373719	0.00566268	-0.0163356	-0.00862088	-0.0278893	-0.051223	0.0505096	-0.0451973	-0.0143505	-0.0730273	-0.0194091	0.0198212	0.03453	0.105821	0.140892	0.29575	0.290097	0.195376	0.296178	0.281064	0.225088	0.367255	0.311244	0.312395	0.341626	0.249951	0.333556	0.221769	0.157794	0.299121	0.341609	0.376888	0.276725	0.35552	0.364862	0.296307	0.230981	0.274808	0.323014	0.311601	0.308858	0.351575	0.329101	0.356768	0.301871	0.301805	0.326588	0.32596	0.252913	0.317288	0.293174	0.315497	0.376394	0.304285	0.337952	0.35448	0.2601	0.290483	0.349123	0.245976	0.236775	0.241651	0.251467	0.264887	0.324841	0.260745	0.293755	0.30574	0.259827	0.279579	0.251923	0.319284	0.330577	0.303526	0.263215	0.309686	0.315171	0.326945	0.346346	0.270208	0.314206	0.325972	0.31097	0.273212	0.298914	0.296642	0.35214	0.335934	0.273039	0.262235	0.196228	0.302896	0.305731	0.309455	0.305136	0.247486	0.262815	0.263029	0.268558	0.242735	0.273442	0.273008	0.280388	0.318956	0.244186	0.297761	0.247748	0.226508	0.269602	0.304621	0.106128	0.260485	0.147055	0.212731	0.178433	0.214153	0.28802	0.203712	0.260922	0.172793	0.263811	0.140968	0.165829	0.2312	0.190154	0.194497	0.119467	0.120901	0.115976	0.0933399	0.204955	0.212222	0.0478515	0.21724	0.138199	0.048084	0.230291	0.0786583	0.0977929	0.114353	0.0628313	0.0808513	0.0807059	0.132372	0.10232	0.204915	0.0710249	0.115539	0.133161	0.0988709	0.0599347	0.0465702	0.0615814	0.0692917	0.118383	0.02125	-0.0237789	0.203151	0.0595301	0.0634938	0.0461602	0.0112081	0.0892296	0.0752908	0.112691	0.0446507	0.0275989	0.12446	0.0773066	0.0407489	0.00773799	0.0226974	0.147544	0.0756235	0.0240626	0.059422	0.0636143	-0.018649	0.0142598	0.0517773	-0.00903052	0.103787	0.0609218	-0.0715247	0.0646062	0.08256	0.0982978	0.0162445	0.0118396	0.0338303	0.11017	0.0394388	0.0325273	0.0192222
439	0.0605947	-0.00152295	-0.0548597	-0.0201023	-0.0220763	-0.0482247	-0.0046273	-0.0144063	-0.0125339	-0.107325	-0.0488421	-0.0290349	0.0701709	0.122219	0.168302	0.319356	0.2919	0.220523	0.270878	0.264596	0.237803	0.303666	0.251064	0.348676	0.343786	0.228631	0.32958	0.216163	0.20921	0.297226	0.391567	0.410511	0.332908	0.324105	0.304999	0.309232	0.247125	0.249909	0.31263	0.329476	0.325375	0.274606	0.290435	0.315224	0.279338	0.308223	0.282284	0.337309	0.336118	0.335066	0.320417	0.364904	0.370848	0.300007	0.347124	0.336939	0.296755	0.288143	0.313812	0.260959	0.24168	0.245308	0.252288	0.261698	0.312297	0.302277	0.30229	0.255263	0.297767	0.314368	0.297683	0.329479	0.322176	0.259326	0.271472	0.340765	0.333082	0.315902	0.348509	0.299145	0.281831	0.347275	0.366153	0.298133	0.293023	0.298593	0.369879	0.320563	0.283461	0.262585	0.217547	0.2583	0.300885	0.317543	0.244416	0.20779	0.260802	0.275224	0.248839	0.255959	0.224383	0.25209	0.272041	0.288499	0.274648	0.297141	0.216894	0.253829	0.266929	0.256134	0.14851	0.237254	0.107814	0.235961	0.178994	0.249975	0.290005	0.226576	0.191985	0.142003	0.241051	0.140036	0.121127	0.213558	0.201481	0.270202	0.151	0.135171	0.157988	0.145834	0.139987	0.169915	0.100106	0.155443	0.140116	0.119507	0.261891	0.0747559	-0.0493168	0.0606292	0.0502972	0.0495585	0.112213	0.0947092	0.176617	0.173621	0.0586728	0.110189	0.0961535	-0.00248388	0.0740434	0.0317715	0.0205116	0.0847917	0.132637	0.0290974	0.0142943	0.159085	0.00207054	0.102238	-0.013307	-0.0601183	0.0403774	0.00317097	0.0540237	0.103639	0.00366097	0.0253507	0.0413321	-0.0176645	0.0504826	0.0743667	0.0913179	0.0976066	-0.0169574	0.0441501	0.0118868	0.0238262	-0.0195384	0.0578303	-0.0144347	0.0640577	0.109813	-0.0142173	0.0595083	0.102714	0.0490376	0.0293986	0.0329756	0.070504	0.0825194	0.0178605	0.0765884	-0.00359999
440	0.0204015	-0.0218363	-0.0264061	-0.0211102	0.0166204	-0.00560643	0.0405584	0.0473604	0.0211602	-0.0214734	-0.0259658	-0.0272086	0.0827128	0.137525	0.197675	0.31677	0.288282	0.22211	0.286168	0.281521	0.279785	0.355407	0.342023	0.357072	0.320505	0.300552	0.320057	0.224322	0.282414	0.383649	0.426865	0.423177	0.369279	0.384543	0.376282	0.324297	0.279081	0.249479	0.317345	0.359629	0.385774	0.287757	0.305584	0.405777	0.367824	0.352098	0.323258	0.307237	0.326493	0.352113	0.303273	0.3765	0.396834	0.354746	0.383267	0.37023	0.322478	0.288217	0.323558	0.274518	0.256846	0.262262	0.272233	0.285478	0.360352	0.338903	0.333149	0.336491	0.30492	0.36305	0.349386	0.357624	0.334084	0.27574	0.289613	0.325692	0.314661	0.345356	0.409512	0.332588	0.332097	0.357888	0.304276	0.336761	0.335075	0.321245	0.378867	0.336834	0.278475	0.313208	0.28338	0.335865	0.308934	0.329493	0.309389	0.228571	0.311938	0.327316	0.259413	0.277992	0.233988	0.251257	0.362331	0.33144	0.26374	0.299424	0.276299	0.240601	0.227782	0.199728	0.213745	0.284673	0.14959	0.251098	0.163373	0.343282	0.324358	0.212489	0.240697	0.136078	0.268994	0.205478	0.185124	0.214866	0.201162	0.259861	0.182332	0.206834	0.140029	0.152699	0.126555	0.185049	0.0714823	0.215265	0.217379	0.0715415	0.29305	0.116555	0.0641197	0.0773001	0.0736221	0.134101	0.119027	0.033998	0.156336	0.164462	0.0171128	0.105646	0.142191	-0.00469626	0.0845652	0.060215	0.0586756	0.0942253	0.0732485	0.0198199	-0.0390732	0.198473	-0.00828218	0.082354	0.109457	-0.0135393	0.0215864	0.0761635	0.112732	0.0502963	0.0138012	0.0370584	0.111934	0.00587317	0.0959453	0.0902366	0.0552154	0.046384	0.0609898	0.119306	0.0739617	0.000731877	0.020727	0.0368071	-0.0183478	0.127394	0.0854566	0.0466903	0.0834418	0.0186486	0.131478	0.0437134	0.020801	0.00290223	0.137394	-0.00220677	0.0644415	0.0169859
440.9	0.0414738	-0.00372621	-0.0461981	-0.0221116	0.0284325	0.0249585	0.0206492	-0.0701357	-0.00149218	-0.0188532	0.0192885	0.0192351	0.0437512	0.120989	0.285935	0.362457	0.23954	0.210324	0.311201	0.305856	0.325062	0.351254	0.354982	0.455253	0.347897	0.287964	0.315681	0.203689	0.279079	0.366116	0.403991	0.375394	0.335502	0.375167	0.370923	0.348875	0.287751	0.26774	0.34742	0.408691	0.364317	0.271761	0.345461	0.408566	0.390879	0.389982	0.381612	0.321078	0.34923	0.342289	0.302095	0.402216	0.417933	0.339468	0.389888	0.405804	0.290798	0.291716	0.323026	0.321584	0.317626	0.321567	0.328569	0.337754	0.374029	0.351212	0.398138	0.386179	0.341884	0.325246	0.348634	0.432162	0.375965	0.269425	0.27434	0.364189	0.321748	0.375646	0.433988	0.350519	0.348397	0.367384	0.301708	0.342847	0.368194	0.354633	0.369906	0.33526	0.299527	0.291166	0.250143	0.37044	0.283242	0.347264	0.344266	0.243149	0.321295	0.303609	0.237712	0.27597	0.278119	0.300213	0.379619	0.363262	0.272511	0.31275	0.287287	0.278447	0.292739	0.313986	0.196066	0.276974	0.173891	0.25774	0.240546	0.296563	0.321226	0.248356	0.315401	0.160499	0.232016	0.150496	0.219058	0.156924	0.24411	0.257171	0.172665	0.192108	0.151332	0.175752	0.211645	0.163174	0.12931	0.179405	0.213481	0.108354	0.223569	0.0774003	0.0798723	0.118218	0.0505403	0.0797108	0.188061	0.0358639	0.182631	0.173986	0.142785	0.158341	0.169889	0.00198991	0.0811873	0.0235067	-0.00262366	0.0392254	0.082355	0.00773095	-0.0244044	0.136735	0.0445825	0.0315712	0.0767455	0.0110656	0.0488507	0.061792	0.125731	0.0723921	0.00536307	0.0630636	0.0944722	0.00872125	0.0753946	0.082007	0.0903384	0.108164	-0.0174112	0.0889284	0.0953371	0.0316833	-0.0461223	0.00693906	-0.000740605	0.133541	0.12811	0.0150403	0.078643	0.105639	0.0920882	0.0230224	-0.0499525	-0.0246807	0.13193	-0.00962637	0.00822718	-0.0089164
441.9	0.0356845	0.00763365	-0.00433675	-0.0061411	-0.0140028	0.0216566	0.0439991	0.0333665	-0.033966	-0.0234874	-0.00841088	0.0319684	0.0891264	0.144636	0.324599	0.39153	0.361485	0.304529	0.336012	0.329617	0.347881	0.367817	0.37179	0.422597	0.333804	0.370153	0.319444	0.272956	0.352778	0.412012	0.462516	0.395091	0.380818	0.412405	0.388667	0.397924	0.34179	0.338997	0.376965	0.435621	0.434803	0.327472	0.391793	0.41904	0.416046	0.419857	0.442585	0.38012	0.387858	0.368351	0.356112	0.467158	0.442902	0.417971	0.430589	0.440629	0.352051	0.359966	0.373853	0.335299	0.331234	0.337877	0.349265	0.364011	0.427274	0.392134	0.43144	0.416605	0.358952	0.370529	0.384063	0.384136	0.383757	0.31164	0.359658	0.422371	0.341073	0.350588	0.386957	0.379822	0.395533	0.383245	0.359724	0.360907	0.424612	0.427844	0.417769	0.41131	0.374266	0.334991	0.284487	0.41688	0.367179	0.367876	0.288237	0.26369	0.365707	0.301292	0.28767	0.365861	0.314188	0.296382	0.411566	0.396191	0.302345	0.362065	0.378538	0.306718	0.279286	0.241443	0.188575	0.291688	0.170708	0.227747	0.185948	0.291415	0.332633	0.305894	0.274558	0.228097	0.23153	0.231857	0.237222	0.26894	0.255994	0.336581	0.170236	0.228027	0.219115	0.250562	0.245206	0.175566	0.147812	0.235744	0.211811	0.113562	0.246099	0.14324	0.0480287	0.115184	0.0541102	0.0983801	0.150444	0.057053	0.0923448	0.162529	0.117028	0.163328	0.172968	0.0692739	0.0392478	0.114445	0.0914551	0.113151	0.145434	0.0286338	-0.0747576	0.172268	0.00850475	0.0580138	0.0574775	-0.0189444	0.0780881	0.0995431	0.104865	0.0966858	0.0412032	0.0984154	0.0644256	0.0875466	0.105085	0.0807994	0.0652054	0.0566949	0.0423047	0.11445	0.130432	0.0282016	0.0313667	0.0531829	0.03414	0.109922	0.0890966	0.0348785	0.104691	0.0658921	0.0975063	0.0311568	0.0188891	0.0441138	0.12992	0.0534231	0.0589097	0.0394488
442.8	0.00344206	0.0393623	-0.0476089	-0.00929577	0.0305366	0.000950696	0.000564259	0.018105	-0.0520605	-0.0407125	0.00906576	0.0643278	0.0608954	0.154169	0.262168	0.328506	0.329004	0.328586	0.433178	0.323702	0.333186	0.381212	0.34512	0.412898	0.311083	0.396714	0.347679	0.315628	0.407538	0.423026	0.478604	0.413232	0.437514	0.446611	0.388904	0.386569	0.336738	0.322794	0.349727	0.389385	0.386555	0.382576	0.411433	0.395636	0.411879	0.402055	0.401801	0.320479	0.400401	0.359084	0.334646	0.432355	0.367412	0.384092	0.453983	0.424884	0.325193	0.348983	0.345586	0.349656	0.359632	0.364799	0.369174	0.372834	0.386893	0.383804	0.372011	0.398141	0.427226	0.368682	0.391987	0.394382	0.368273	0.310487	0.346426	0.412626	0.388344	0.371926	0.461141	0.375162	0.346562	0.396301	0.339928	0.368802	0.398759	0.409615	0.418405	0.382842	0.342228	0.309956	0.278698	0.401493	0.344469	0.315837	0.344971	0.301844	0.349773	0.321493	0.301276	0.286752	0.295367	0.309027	0.367155	0.369141	0.280388	0.38287	0.365394	0.288482	0.306927	0.315097	0.222119	0.318377	0.185337	0.265358	0.252603	0.332168	0.318206	0.27299	0.295908	0.240168	0.275429	0.172077	0.189086	0.243111	0.193787	0.289191	0.180716	0.205982	0.18728	0.206052	0.217777	0.185598	0.0915316	0.204788	0.209041	0.0613469	0.266834	0.121509	0.0505522	0.12781	0.132037	0.108529	0.132134	0.0825292	0.158926	0.190372	0.167852	0.146108	0.133194	0.0619761	0.083162	0.0796792	0.0547581	0.147954	0.138305	0.0358866	-0.00301312	0.183388	-0.0119606	0.0429288	0.089947	0.0171745	0.0363527	0.129806	0.120136	0.0627045	0.0481573	0.0589042	0.0503893	0.0306781	0.11499	0.119922	0.0754234	0.0926376	0.00680299	0.103853	0.101977	0.0161632	0.012915	0.0862266	-0.0135574	0.0919572	0.089503	-0.00628996	0.0824264	0.11633	0.0809447	0.0242337	-0.0350298	0.051211	0.0946306	0.0108328	0.00439084	0.0184052
443.7	0.0091755	-0.044127	-0.0531461	0.0194747	0.0373012	0.030175	0.00763466	0.057103	-0.0231073	0.041909	0.0597817	0.0260716	0.021829	0.193708	0.332243	0.316442	0.326113	0.328289	0.391369	0.398603	0.39928	0.428925	0.412007	0.460867	0.397451	0.452441	0.412961	0.333825	0.398679	0.463059	0.453362	0.457763	0.485349	0.464378	0.475584	0.409466	0.331969	0.358903	0.399312	0.432826	0.457956	0.369499	0.481765	0.455174	0.417847	0.406976	0.432336	0.406798	0.431497	0.417058	0.459611	0.488278	0.426735	0.414832	0.476364	0.40919	0.371727	0.420327	0.426411	0.347038	0.33125	0.336646	0.345456	0.356713	0.42915	0.43841	0.440838	0.436036	0.436524	0.436527	0.406373	0.444954	0.45021	0.393833	0.392805	0.435046	0.436212	0.464664	0.504824	0.431432	0.470492	0.472921	0.439819	0.402526	0.407968	0.368045	0.413698	0.414692	0.379888	0.390462	0.357961	0.416432	0.363373	0.388017	0.403051	0.355199	0.364588	0.291706	0.354595	0.380096	0.368174	0.366977	0.361488	0.378831	0.294098	0.393488	0.368579	0.320725	0.345734	0.343721	0.225574	0.364293	0.25828	0.382561	0.265147	0.32305	0.346792	0.284506	0.348162	0.248467	0.324946	0.217295	0.243302	0.259673	0.213812	0.340452	0.132142	0.213148	0.240556	0.198007	0.237726	0.165464	0.107674	0.260697	0.198583	0.105834	0.264642	0.211173	0.0761593	0.136954	0.108604	0.172848	0.178088	0.110767	0.117561	0.213117	0.100837	0.131599	0.155497	0.0704765	0.0640735	0.124481	0.0616753	0.149231	0.195453	0.104052	-0.0173398	0.201003	0.0469331	0.107889	0.0814985	0.0172452	0.0863483	0.156667	0.132957	0.122414	0.0471266	0.122126	0.0583134	0.0743631	0.0704172	0.0631415	0.125214	0.101942	0.0855069	0.00453124	0.0518132	0.0676859	0.0370958	0.0570903	0.0375221	0.093487	0.107308	-0.00299604	0.101388	0.082575	0.110146	0.0705864	0.0715991	0.0394299	0.155328	0.0601258	0.0822706	0.0259267
444.7	0.00668845	-0.0281134	-0.0123286	0.0105183	-0.00547303	0.0135567	0.0297778	0.0117366	0.0121016	-0.0171716	0.0159995	0.094636	0.042887	0.202428	0.321038	0.417738	0.32886	0.404237	0.36589	0.319416	0.468541	0.450552	0.425915	0.486201	0.354632	0.420167	0.389537	0.288977	0.402895	0.424359	0.537277	0.398945	0.421003	0.3919	0.409239	0.427749	0.361523	0.32504	0.381927	0.415517	0.46146	0.349602	0.407798	0.423309	0.459562	0.41533	0.453949	0.35694	0.398101	0.427981	0.402969	0.463298	0.445644	0.44805	0.4738	0.461001	0.385635	0.434934	0.401358	0.380736	0.3821	0.390293	0.40323	0.419437	0.477519	0.419275	0.432579	0.459962	0.423515	0.415647	0.446618	0.424733	0.428921	0.413759	0.406663	0.45118	0.400506	0.423425	0.51206	0.412161	0.434474	0.433749	0.410773	0.390941	0.404753	0.428293	0.443859	0.407631	0.355704	0.374306	0.380334	0.438533	0.373026	0.423155	0.403854	0.365618	0.412429	0.328923	0.337319	0.399869	0.371631	0.31421	0.410799	0.388751	0.310083	0.412546	0.406099	0.353263	0.348037	0.353745	0.221926	0.344763	0.239463	0.278635	0.256216	0.369301	0.390678	0.234881	0.225216	0.223795	0.304154	0.22549	0.239628	0.23501	0.241471	0.304288	0.224384	0.248455	0.203979	0.136403	0.255036	0.212239	0.109206	0.238762	0.208549	0.0962484	0.266692	0.11627	0.0557267	0.131973	0.0482324	0.183366	0.201926	0.149351	0.119118	0.214222	0.146092	0.0966194	0.149069	0.056451	0.102711	0.0715812	0.0598867	0.113642	0.16047	0.0326824	0.0561487	0.176604	-0.00126386	0.0900968	0.0781662	-0.0390661	0.111919	0.0810796	0.114829	0.0431771	0.0709437	0.0693533	0.0436801	0.0148922	-0.00808029	0.0958501	0.13215	0.0252456	0.0366981	0.0528793	0.108426	0.114509	0.043009	0.0720613	-0.0226771	0.120013	0.0934371	0.0147228	0.11193	0.125667	0.0826703	0.115957	0.0121472	0.0513804	0.12828	0.0237077	0.0782364	0.0559862
445.6	0.00175317	-0.0206445	-0.0370824	0.0280495	0.0295336	0.00713059	0.00901976	-0.00376274	-0.0612856	0.00912798	0.0177841	0.0223485	0.0651821	0.294876	0.317173	0.380751	0.315814	0.351644	0.422633	0.351598	0.425415	0.429323	0.410173	0.487251	0.346173	0.518409	0.409894	0.332933	0.42116	0.44745	0.506002	0.40844	0.446701	0.52583	0.50021	0.430788	0.39649	0.396101	0.441991	0.416058	0.442341	0.383166	0.471682	0.445636	0.476328	0.43734	0.465934	0.392923	0.45238	0.438505	0.44344	0.48638	0.429583	0.487752	0.483255	0.414194	0.370562	0.469575	0.40907	0.464928	0.468883	0.468624	0.468186	0.467578	0.43542	0.401691	0.456356	0.462258	0.431302	0.421014	0.40149	0.446985	0.473342	0.393028	0.383234	0.444479	0.410594	0.47586	0.505863	0.396286	0.388338	0.430657	0.424647	0.388964	0.412858	0.437103	0.477275	0.412624	0.403743	0.412533	0.361852	0.394404	0.37377	0.426162	0.417929	0.368406	0.457467	0.398863	0.33016	0.338469	0.357633	0.328696	0.406118	0.414521	0.377952	0.395856	0.355608	0.355394	0.382502	0.341159	0.18922	0.385774	0.261101	0.316571	0.295334	0.362747	0.345353	0.259065	0.301494	0.275215	0.24965	0.260283	0.211527	0.274844	0.229704	0.337086	0.267222	0.250352	0.205526	0.221014	0.212584	0.169318	0.145585	0.200769	0.182452	0.137029	0.216742	0.145258	0.05138	0.150829	0.0990568	0.134234	0.154138	0.122869	0.135697	0.247687	0.0896823	0.142783	0.170457	0.0437165	0.0462415	0.0584992	0.0241977	0.12471	0.17293	0.0792025	0.00380267	0.194516	0.00611935	0.121075	0.0994302	-0.0174247	0.10029	0.115019	0.138556	0.0529821	0.0835328	0.0927649	0.118623	0.0272717	0.120035	0.0260146	0.118092	0.119717	0.0372214	0.0749041	0.0798708	0.111035	-0.0518731	0.0410983	-0.00489323	0.125868	0.165842	0.0158656	0.0704761	0.114356	0.0805049	0.0547507	0.0482269	0.0876827	0.13801	0.0754571	0.107635	0.0725627
446.6	0.0130901	-0.0362174	-0.00160587	0.0362063	0.000611172	0.0266814	-0.0163447	0.0210862	-0.0385843	-0.0240378	0.0127401	0.0026707	0.0842892	0.28579	0.339257	0.437665	0.378658	0.394077	0.408223	0.343295	0.440472	0.467827	0.390199	0.480436	0.388287	0.498899	0.428482	0.329556	0.460212	0.512763	0.540971	0.466352	0.475342	0.48753	0.472205	0.438632	0.337915	0.418931	0.454995	0.486359	0.445823	0.396167	0.509316	0.427159	0.578086	0.460983	0.473358	0.396266	0.45228	0.44655	0.527745	0.53107	0.444128	0.484819	0.492157	0.444211	0.442263	0.480605	0.440487	0.357649	0.360164	0.371327	0.388183	0.408883	0.499141	0.45399	0.45356	0.463166	0.436877	0.475757	0.507688	0.507104	0.518003	0.432475	0.409613	0.502554	0.422771	0.449312	0.506301	0.465197	0.506018	0.474074	0.41661	0.459966	0.462878	0.474005	0.511914	0.462513	0.398089	0.429118	0.385516	0.417271	0.403937	0.423739	0.426623	0.391759	0.459265	0.433608	0.341019	0.34467	0.3606	0.350531	0.450754	0.458156	0.426862	0.433184	0.388625	0.36103	0.346594	0.34174	0.269996	0.389403	0.249873	0.30335	0.303054	0.378306	0.43841	0.284233	0.297602	0.25457	0.281278	0.289306	0.230771	0.295191	0.265668	0.345326	0.248631	0.227088	0.211399	0.205525	0.25418	0.190985	0.17667	0.258991	0.17814	0.102567	0.205534	0.124909	0.115952	0.093609	0.163398	0.139535	0.163327	0.0867872	0.152379	0.207394	0.100209	0.166462	0.179521	0.0761388	0.0736972	0.046573	0.0717466	0.117303	0.165606	0.0524216	0.0435261	0.176692	0.0418073	0.0892049	0.118354	-0.0103697	0.0931593	0.072939	0.116464	0.0919126	0.04511	0.0959555	0.0707218	0.0840649	0.0651764	0.104626	0.0668136	0.0163306	0.0393247	0.141217	0.0994154	0.016111	-0.00556685	0.0577906	0.0244968	0.0732551	0.148335	0.033506	0.0699175	0.101527	0.097103	0.0333398	0.0145794	0.0747647	0.139868	0.0685003	0.129618	0.0550062
447.5	0.0425777	-0.00966344	-0.0339373	-0.0138886	0.0331072	0.0589983	0.0299511	0.0117892	0.0427833	-0.0165188	0.0542965	0.0426069	0.0601558	0.292598	0.349666	0.428606	0.367432	0.350197	0.483058	0.381316	0.485439	0.449746	0.520032	0.500109	0.332	0.492319	0.395519	0.37227	0.484281	0.515112	0.552929	0.497608	0.53543	0.489594	0.538058	0.517484	0.421181	0.492893	0.475328	0.490421	0.424663	0.402919	0.583603	0.500834	0.566931	0.478845	0.499746	0.378376	0.520294	0.458188	0.512248	0.588987	0.509292	0.495555	0.463216	0.49101	0.396404	0.434039	0.481119	0.392658	0.395911	0.405217	0.419003	0.435785	0.511794	0.512018	0.527463	0.506661	0.450207	0.466869	0.519654	0.512816	0.465907	0.394616	0.4189	0.452373	0.405266	0.467873	0.539429	0.528527	0.492644	0.479703	0.460235	0.444205	0.45176	0.54257	0.558275	0.497799	0.417669	0.403332	0.406016	0.46335	0.394895	0.484458	0.467247	0.415071	0.519366	0.494503	0.404655	0.38581	0.390376	0.420528	0.47621	0.469635	0.396758	0.437577	0.389864	0.383539	0.387216	0.344682	0.344125	0.389949	0.253545	0.384851	0.335848	0.385711	0.436113	0.353707	0.307606	0.289134	0.226905	0.252337	0.277437	0.281355	0.279325	0.374409	0.291102	0.256487	0.242956	0.280759	0.314586	0.256367	0.136486	0.291711	0.235317	0.122534	0.284185	0.165788	0.194197	0.110292	0.109254	0.122723	0.159811	0.071195	0.173484	0.241261	0.152345	0.229577	0.188589	0.111913	0.0754032	0.193798	0.0919581	0.186301	0.188848	0.0765525	0.0838858	0.179263	0.0466718	0.108478	0.154388	0.066149	0.100984	0.0996739	0.119167	0.107884	0.0486202	0.101596	0.127921	0.0910719	0.116658	0.145286	0.0966166	0.0783276	0.0242423	0.155061	0.0750285	0.0159268	0.00019476	0.146482	0.0284779	0.148415	0.204915	0.0899371	0.123214	0.111752	0.0874206	0.0351614	0.0173081	0.0636909	0.15803	0.0587489	0.0407969	0.0499327
448.5	0.00322657	-0.00240295	-0.000147684	0.0147814	0.0608148	0.0479032	0.045618	0.0459907	-0.00427298	-0.00755925	-8.04302e-05	0.0689616	0.134324	0.250483	0.315822	0.439668	0.3757	0.415851	0.464278	0.394127	0.476138	0.504874	0.485215	0.575366	0.41086	0.549965	0.427065	0.449041	0.546889	0.539645	0.553666	0.505582	0.542654	0.55689	0.559819	0.520403	0.429891	0.498867	0.5122	0.566541	0.469594	0.500632	0.548607	0.474619	0.613933	0.490038	0.594445	0.40597	0.554626	0.46267	0.492534	0.572781	0.472815	0.544169	0.570529	0.469142	0.41218	0.466997	0.51579	0.496376	0.499037	0.505797	0.515619	0.527463	0.559421	0.520625	0.542804	0.563852	0.525454	0.470046	0.523964	0.559343	0.561846	0.482946	0.47223	0.505912	0.480669	0.491363	0.580012	0.500682	0.495743	0.505488	0.45873	0.460466	0.512872	0.517123	0.570784	0.504483	0.456344	0.456192	0.460666	0.488678	0.461877	0.542462	0.447725	0.425342	0.53518	0.51543	0.447703	0.446611	0.396309	0.410165	0.525658	0.5235	0.457796	0.534814	0.497679	0.425003	0.410434	0.377457	0.382498	0.384903	0.265844	0.392224	0.333654	0.421649	0.473445	0.403545	0.390279	0.329656	0.297677	0.297305	0.311515	0.335022	0.309978	0.388707	0.321117	0.264623	0.303121	0.277704	0.278434	0.300227	0.278046	0.310164	0.219011	0.164095	0.282908	0.157882	0.190813	0.223422	0.166973	0.189927	0.241292	0.125797	0.244869	0.212295	0.192221	0.185081	0.231658	0.0432913	0.121362	0.123934	0.0587678	0.124704	0.141683	0.118885	0.074836	0.208901	0.0849546	0.0474181	0.147188	0.0815484	0.133282	0.173271	0.175299	0.0860555	0.0802267	0.182427	0.120219	0.133393	0.0716836	0.113678	0.124247	0.10094	0.0794464	0.111442	0.136024	0.0370409	0.104767	0.0547561	0.0525006	0.123831	0.15566	0.0252574	0.10312	0.199672	0.163159	0.0084164	0.0342341	0.081012	0.143396	0.0487266	0.0394432	0.0649938
449.4	0.0144354	0.00985806	0.000647897	-0.00573123	0.0395939	0.054369	0.0372672	0.0453275	-0.0500296	-0.0267962	0.0240317	0.0348399	0.12532	0.213512	0.421721	0.448346	0.422684	0.450175	0.465369	0.394352	0.551539	0.527008	0.516934	0.595732	0.439912	0.570416	0.442297	0.388842	0.562304	0.543543	0.603308	0.492738	0.517095	0.586885	0.533064	0.524559	0.4092	0.557309	0.573268	0.603562	0.562987	0.506453	0.603624	0.512837	0.557545	0.594735	0.559136	0.483757	0.549117	0.519431	0.61601	0.583067	0.53406	0.599756	0.586053	0.497275	0.513842	0.510855	0.567682	0.516574	0.519175	0.525335	0.53414	0.544671	0.584337	0.560257	0.569358	0.591433	0.586056	0.58497	0.611324	0.624808	0.586427	0.509803	0.508056	0.551002	0.523783	0.549752	0.63528	0.563155	0.572209	0.570463	0.505635	0.544524	0.551798	0.551643	0.567729	0.564515	0.531902	0.505088	0.478687	0.533344	0.52696	0.557976	0.525468	0.50522	0.532322	0.501653	0.484689	0.471914	0.462698	0.450176	0.542555	0.5155	0.443694	0.517453	0.502641	0.481841	0.455866	0.454966	0.327582	0.4326	0.304051	0.40263	0.342699	0.467054	0.432861	0.427438	0.378065	0.35381	0.384196	0.329436	0.26981	0.385233	0.337786	0.385938	0.284439	0.282098	0.365867	0.337286	0.267254	0.278213	0.198773	0.320591	0.31178	0.255142	0.298042	0.20662	0.206811	0.191449	0.197131	0.178796	0.211102	0.190119	0.23828	0.308622	0.189125	0.191603	0.256692	0.109811	0.100506	0.207933	0.116179	0.214147	0.172811	0.111908	0.0552323	0.197391	0.129719	0.116681	0.121777	0.0202349	0.162062	0.162357	0.147525	0.101966	0.073636	0.16138	0.102326	0.124083	0.132259	0.149774	0.105011	0.130016	0.063411	0.120306	0.133542	0.0878539	0.0423249	0.101303	0.0932086	0.118481	0.160125	0.0517368	0.155704	0.109701	0.165639	0.0829918	0.0372228	0.080713	0.0909955	0.0699158	0.103226	0.067986
450.4	0.0180058	-0.0112364	0.0423376	0.0145687	-0.0434889	0.0104836	0.00629371	0.0502618	-0.0245772	-0.00119898	-0.00871453	0.00858577	0.0532389	0.195029	0.312275	0.410231	0.400293	0.492725	0.503539	0.437304	0.471443	0.534342	0.468524	0.568763	0.44512	0.55011	0.500699	0.494724	0.581355	0.5617	0.586795	0.522333	0.564757	0.530558	0.55699	0.491467	0.436708	0.55083	0.544303	0.54305	0.605735	0.518776	0.553736	0.547773	0.607128	0.499663	0.603836	0.543064	0.626463	0.492156	0.577899	0.557728	0.536152	0.587857	0.581917	0.548822	0.540714	0.553971	0.569804	0.575803	0.581414	0.587142	0.592815	0.598258	0.593863	0.570826	0.59035	0.589821	0.581886	0.564907	0.597874	0.621919	0.599785	0.55458	0.590885	0.578038	0.517671	0.564333	0.61855	0.569371	0.612222	0.602409	0.542478	0.538647	0.547893	0.547485	0.576961	0.571847	0.578448	0.590246	0.536307	0.535117	0.489759	0.518239	0.507962	0.465699	0.503737	0.499721	0.484137	0.505968	0.478531	0.48523	0.545823	0.507611	0.497902	0.579274	0.530377	0.510203	0.485326	0.447515	0.376328	0.429599	0.348558	0.435508	0.397421	0.47689	0.42206	0.411092	0.405659	0.40246	0.427568	0.325395	0.29331	0.345983	0.285066	0.385485	0.276782	0.352438	0.336446	0.289494	0.321497	0.223585	0.24017	0.305407	0.288678	0.17409	0.303923	0.206854	0.189395	0.206853	0.179015	0.16517	0.208816	0.17378	0.242705	0.26686	0.189358	0.198048	0.181862	0.104048	0.13798	0.158924	0.152533	0.169635	0.172539	0.106514	-0.021149	0.232871	0.114904	0.151397	0.08698	0.0540152	0.140195	0.160373	0.170193	0.115536	0.0716815	0.196001	0.0721685	0.0780544	0.151866	0.139386	0.141499	0.12436	0.0908788	0.082231	0.105058	0.118675	0.0754134	0.138641	0.118905	0.102323	0.123091	0.0523712	0.116354	0.120273	0.0758851	0.0591193	0.0219737	0.0952288	0.12902	0.0555271	0.0940798	0.0600151
451.3	0.00870335	-0.0392621	0.0108069	0.0244568	0.0488019	0.0627028	0.0371314	0.0783373	-0.0260733	-0.0162667	0.0699854	0.0915824	0.0645062	0.203155	0.430375	0.494859	0.497029	0.552304	0.497853	0.519529	0.666748	0.598207	0.603563	0.635922	0.525168	0.669016	0.559328	0.563802	0.604367	0.591523	0.687947	0.578979	0.639915	0.665174	0.673883	0.601041	0.549893	0.61303	0.626583	0.59567	0.612083	0.593413	0.657606	0.623918	0.665034	0.602625	0.655424	0.616713	0.681632	0.618466	0.656854	0.682388	0.659226	0.686846	0.698519	0.632124	0.61877	0.694323	0.662783	0.592894	0.595002	0.599503	0.605859	0.613536	0.672189	0.652309	0.623974	0.671178	0.662662	0.646842	0.662072	0.704295	0.726083	0.610433	0.592013	0.607337	0.606462	0.68541	0.68995	0.617089	0.663207	0.681397	0.620554	0.626106	0.613614	0.601111	0.646639	0.60857	0.615505	0.598948	0.580264	0.617692	0.601941	0.62508	0.621481	0.571874	0.566991	0.529293	0.556543	0.562097	0.544533	0.549323	0.609964	0.603999	0.578464	0.645698	0.599488	0.567479	0.582911	0.553669	0.475541	0.557629	0.408742	0.521031	0.451403	0.475269	0.544307	0.469586	0.422433	0.405271	0.455865	0.391751	0.320284	0.42477	0.390996	0.455787	0.37685	0.349157	0.388813	0.343153	0.330768	0.327123	0.196417	0.32987	0.315867	0.278086	0.3404	0.264178	0.214646	0.259944	0.225881	0.263918	0.275724	0.267008	0.258801	0.312739	0.293963	0.257757	0.230331	0.198111	0.1497	0.192185	0.185348	0.23378	0.266271	0.188095	0.0816259	0.270514	0.220147	0.22358	0.202617	0.125537	0.230868	0.264993	0.28328	0.193385	0.179298	0.164201	0.134015	0.159195	0.125258	0.200965	0.241531	0.152321	0.150302	0.200855	0.163778	0.175541	0.16713	0.16232	0.152629	0.163394	0.21063	0.0996822	0.16697	0.220194	0.148512	0.163308	0.134131	0.178186	0.148692	0.1591	0.195051	0.195684
452.3	0.0075925	-0.030451	-0.00727219	0.0173539	0.0179162	0.0941392	0.0505553	0.044006	-0.0231383	-0.00262365	-0.00275748	0.018072	0.0785141	0.182809	0.397524	0.477012	0.461938	0.507062	0.542377	0.633761	0.645911	0.601654	0.601787	0.638129	0.58037	0.647637	0.533863	0.554455	0.646346	0.626203	0.682581	0.627639	0.633292	0.682583	0.66607	0.623806	0.61417	0.630439	0.674226	0.630782	0.654034	0.589321	0.672633	0.661327	0.711076	0.644294	0.662645	0.638424	0.698275	0.628858	0.660165	0.698976	0.685426	0.722377	0.73615	0.694131	0.623684	0.656524	0.638939	0.616481	0.621423	0.6313	0.644775	0.660508	0.700359	0.666718	0.669938	0.657026	0.669243	0.674901	0.666266	0.73049	0.722587	0.604716	0.622494	0.687556	0.680971	0.727367	0.783829	0.648432	0.634451	0.676181	0.662145	0.66125	0.670475	0.672215	0.71505	0.633758	0.624135	0.64178	0.645387	0.672684	0.599382	0.614067	0.616674	0.609308	0.609371	0.587722	0.56809	0.569009	0.516093	0.534427	0.631229	0.619241	0.60377	0.649552	0.613532	0.599595	0.572109	0.565729	0.504211	0.555234	0.448011	0.518355	0.410376	0.559717	0.526856	0.424978	0.434059	0.435064	0.464059	0.31815	0.342609	0.397485	0.361961	0.493007	0.328122	0.347773	0.378597	0.405598	0.313739	0.331031	0.242692	0.365758	0.27883	0.20508	0.3955	0.284421	0.169852	0.231178	0.211725	0.203348	0.252278	0.190699	0.290035	0.336085	0.218973	0.235036	0.295199	0.236023	0.173347	0.203494	0.162894	0.205099	0.246312	0.174283	0.0798385	0.324935	0.0694357	0.191914	0.169079	0.100101	0.151221	0.212922	0.186358	0.11798	0.172535	0.15322	0.149883	0.079491	0.104053	0.192652	0.213591	0.124689	0.114533	0.155305	0.172809	0.134369	0.102585	0.194769	0.0709505	0.131464	0.185204	0.0927217	0.197704	0.162034	0.162636	0.115677	0.116938	0.176366	0.175964	0.14371	0.165966	0.12099
453.2	-0.00475483	-0.00993476	-0.0236188	0.0297175	0.0215545	0.00286452	-0.0113949	0.13269	-0.0300417	-0.00685169	0.0542894	0.057775	0.0784694	0.15107	0.456392	0.51553	0.502808	0.570766	0.553864	0.55117	0.649836	0.611736	0.609475	0.675198	0.629249	0.662841	0.540024	0.584108	0.699145	0.717552	0.747119	0.663834	0.698771	0.731987	0.671747	0.651194	0.644648	0.670343	0.682605	0.673668	0.67157	0.627657	0.694073	0.710015	0.752811	0.708856	0.701384	0.647213	0.693167	0.63474	0.726032	0.735838	0.714869	0.758562	0.754187	0.667194	0.63373	0.695776	0.703074	0.629177	0.633853	0.642827	0.654913	0.668927	0.71984	0.712257	0.717389	0.716405	0.710087	0.666302	0.660316	0.752341	0.75387	0.670659	0.67396	0.70105	0.676214	0.743213	0.7682	0.66519	0.705138	0.713215	0.69734	0.691741	0.69753	0.690969	0.736248	0.695311	0.640626	0.633054	0.641084	0.667678	0.652741	0.709834	0.681576	0.681059	0.737193	0.65678	0.575851	0.575542	0.585572	0.600894	0.684454	0.659306	0.640695	0.674765	0.661561	0.633563	0.603736	0.550328	0.500429	0.625755	0.482556	0.462893	0.458655	0.570024	0.620142	0.501604	0.49809	0.426147	0.507406	0.415344	0.357622	0.444728	0.438596	0.508063	0.394774	0.407164	0.388696	0.348892	0.335338	0.370236	0.264374	0.317855	0.263835	0.26758	0.376492	0.248461	0.185287	0.233132	0.178882	0.21263	0.220535	0.2288	0.24493	0.313522	0.198884	0.272442	0.295039	0.183384	0.202899	0.204695	0.162171	0.194528	0.239346	0.12467	0.0880417	0.279536	0.146578	0.243763	0.138622	0.0314353	0.22925	0.144727	0.129153	0.162768	0.110176	0.156775	0.194437	0.126637	0.175827	0.179477	0.172862	0.148078	0.111381	0.170474	0.12599	0.0632715	0.115029	0.0651579	0.0267844	0.134638	0.197059	0.0452447	0.160114	0.169339	0.133594	0.114093	0.102909	0.135845	0.196206	0.107152	0.173013	0.168624
454.2	0.0122131	0.000118002	0.00947903	0.0179834	0.0323503	0.0482709	0.0816501	0.0744513	-0.0261915	0.0187801	0.0418732	0.0524693	0.0593125	0.168328	0.436501	0.524809	0.531722	0.545335	0.567602	0.589342	0.679736	0.649647	0.642628	0.679377	0.684963	0.692099	0.567199	0.596144	0.701422	0.753242	0.733018	0.67745	0.746193	0.761114	0.776138	0.725375	0.634518	0.733562	0.769076	0.752972	0.719649	0.734695	0.779207	0.748622	0.770133	0.741487	0.757595	0.732202	0.734603	0.720831	0.783462	0.759933	0.756512	0.812249	0.807862	0.728784	0.695782	0.750134	0.719436	0.669433	0.676283	0.68891	0.70569	0.725	0.775325	0.746398	0.775048	0.759187	0.74266	0.77032	0.803914	0.820723	0.747243	0.715631	0.747157	0.761521	0.725751	0.803665	0.857619	0.765947	0.779144	0.769116	0.709214	0.755946	0.751728	0.768661	0.821781	0.726641	0.703907	0.734251	0.726008	0.713559	0.680935	0.744191	0.702302	0.693223	0.743991	0.677521	0.622205	0.618062	0.628786	0.645726	0.743979	0.704904	0.669708	0.727073	0.699391	0.662638	0.637542	0.622087	0.566438	0.654712	0.482279	0.594134	0.538691	0.601549	0.62188	0.513753	0.550452	0.533195	0.515533	0.430706	0.38093	0.456085	0.474973	0.498529	0.431503	0.424898	0.397638	0.382598	0.385814	0.352316	0.298948	0.37332	0.334526	0.288662	0.351295	0.2729	0.209742	0.242929	0.266908	0.252211	0.251628	0.22082	0.326717	0.347721	0.212937	0.270368	0.31844	0.18125	0.171446	0.217734	0.161438	0.211209	0.271457	0.175652	0.139723	0.234197	0.135911	0.18878	0.203432	0.114585	0.170757	0.182366	0.155052	0.161964	0.162862	0.160972	0.138401	0.0886509	0.139078	0.158532	0.189528	0.166621	0.123956	0.196895	0.171936	0.120388	0.0869627	0.114655	0.135066	0.203029	0.203379	0.0820117	0.167295	0.137209	0.122474	0.132963	0.0897689	0.186801	0.198975	0.162749	0.138349	0.132311
455.1	0.0352945	-0.0210368	-0.0365812	0.0111436	0.00107519	0.0436676	-0.0122677	0.0727512	-0.0291924	0.00167239	0.0214182	0.039436	0.0349827	0.203837	0.462287	0.494496	0.53498	0.611295	0.620229	0.65444	0.720491	0.710097	0.72897	0.68672	0.667578	0.704763	0.656515	0.708241	0.751865	0.784725	0.780052	0.741013	0.809615	0.809234	0.782352	0.734669	0.687636	0.745879	0.832734	0.781641	0.725622	0.798019	0.826919	0.826266	0.819153	0.817416	0.777934	0.780274	0.798281	0.786374	0.839537	0.832134	0.827801	0.804831	0.823602	0.776723	0.727748	0.767784	0.766145	0.770273	0.774047	0.777988	0.781951	0.785788	0.796672	0.788691	0.787716	0.815758	0.813616	0.787764	0.804371	0.850984	0.849604	0.741161	0.766315	0.821291	0.759022	0.808105	0.85683	0.793818	0.838156	0.826373	0.753046	0.774943	0.780125	0.788264	0.866795	0.747954	0.697592	0.712313	0.720553	0.74208	0.730503	0.793174	0.746619	0.723594	0.788312	0.720081	0.668636	0.698805	0.667611	0.663309	0.76304	0.750125	0.697109	0.739985	0.679935	0.653635	0.672867	0.672177	0.560029	0.653959	0.470967	0.589139	0.522878	0.661969	0.667081	0.5388	0.614445	0.456028	0.536977	0.410061	0.400265	0.467233	0.435342	0.557874	0.420574	0.420147	0.399986	0.395546	0.398179	0.324835	0.370219	0.381477	0.315553	0.273417	0.337141	0.302655	0.226441	0.251837	0.252816	0.258606	0.299752	0.204633	0.311199	0.280973	0.223169	0.294973	0.280328	0.227771	0.189686	0.184403	0.166146	0.212883	0.261987	0.18501	0.162171	0.283198	0.137881	0.175423	0.255909	0.128203	0.212026	0.196709	0.224956	0.145681	0.130848	0.16501	0.164447	0.15696	0.164207	0.134241	0.146178	0.11606	0.118102	0.175445	0.130155	0.0990769	0.124213	0.142813	0.0906184	0.187747	0.180268	0.130532	0.15281	0.161195	0.157529	0.0498816	0.0558207	0.0836949	0.221276	0.10902	0.105724	0.126964
456	0.0306377	-0.00247445	0.0208501	-0.0588553	0.0345483	0.0321239	0.0285895	0.0881788	-0.0168513	-0.000573009	0.0662681	0.101649	0.0613222	0.277303	0.542623	0.566725	0.603527	0.615368	0.650009	0.714243	0.737995	0.706665	0.777533	0.787589	0.805015	0.759445	0.680722	0.777733	0.838956	0.893687	0.873155	0.839895	0.893322	0.893378	0.845769	0.767796	0.802115	0.834781	0.853531	0.871305	0.836633	0.854718	0.872575	0.888325	0.84405	0.870604	0.84047	0.87916	0.851085	0.82599	0.895641	0.854348	0.879898	0.911537	0.905506	0.837372	0.797629	0.86168	0.869908	0.856231	0.858752	0.863118	0.868792	0.875238	0.867601	0.869061	0.938059	0.920499	0.858899	0.868546	0.927244	0.934123	0.917792	0.855875	0.833396	0.861148	0.835015	0.881401	0.947309	0.898503	0.890735	0.875077	0.819564	0.810522	0.843489	0.920191	0.918621	0.819075	0.794377	0.785547	0.799832	0.811146	0.760446	0.834284	0.808765	0.738776	0.813389	0.7697	0.699919	0.733141	0.718829	0.721279	0.849229	0.800146	0.767233	0.838817	0.805025	0.726318	0.698361	0.670473	0.624521	0.685657	0.528665	0.70758	0.563154	0.64101	0.681135	0.598292	0.594936	0.565532	0.585482	0.513743	0.510943	0.51493	0.51741	0.528303	0.525563	0.434464	0.476364	0.471078	0.462968	0.394489	0.391748	0.411902	0.372848	0.32494	0.395939	0.320914	0.279928	0.257865	0.264797	0.307013	0.309669	0.240856	0.313868	0.364529	0.253945	0.324883	0.345573	0.244768	0.21113	0.23729	0.210682	0.24794	0.296298	0.197667	0.161885	0.251039	0.153909	0.16089	0.221106	0.134111	0.180689	0.243479	0.21929	0.203699	0.16396	0.217533	0.207403	0.179655	0.153598	0.176681	0.205421	0.151418	0.136582	0.174752	0.165763	0.140749	0.11542	0.211611	0.111593	0.177618	0.253042	0.134596	0.17599	0.12768	0.174665	0.100248	0.0930612	0.150477	0.250766	0.150729	0.138921	0.14708
457	0.0402291	-0.00944992	-0.0622191	0.00235399	0.0444025	0.0604444	0.00144144	0.068619	-0.0212515	-0.0149152	0.0125396	-0.00293635	-0.0172297	0.280279	0.543468	0.562436	0.592472	0.631159	0.66232	0.770646	0.803266	0.73924	0.825191	0.773134	0.848256	0.813856	0.731901	0.811727	0.841887	0.884795	0.830844	0.829649	0.901137	0.909604	0.917911	0.822683	0.805995	0.860601	0.909906	0.898242	0.851971	0.881029	0.863989	0.858625	0.836918	0.90095	0.867271	0.90088	0.864534	0.895631	0.907445	0.891945	0.934799	0.929848	0.928081	0.898236	0.825418	0.889844	0.907514	0.900263	0.904235	0.910909	0.919484	0.929158	0.93117	0.895128	0.927292	0.938606	0.931442	0.940146	0.941122	0.939136	0.946085	0.852033	0.852118	0.871295	0.837845	0.952784	0.952069	0.875148	0.916107	0.907461	0.880517	0.892011	0.890493	0.880246	0.919798	0.878024	0.840471	0.811507	0.80187	0.837275	0.835007	0.88429	0.82459	0.818732	0.858685	0.812455	0.767796	0.732905	0.742613	0.81415	0.871157	0.82514	0.796443	0.840736	0.802995	0.792437	0.776051	0.745275	0.616129	0.729505	0.582751	0.689872	0.619693	0.697686	0.687987	0.571537	0.589704	0.557344	0.525781	0.505473	0.487633	0.54058	0.492829	0.526161	0.428986	0.429011	0.448723	0.417212	0.412531	0.435606	0.370154	0.432704	0.345973	0.299254	0.384405	0.339707	0.279505	0.270194	0.260678	0.255934	0.325696	0.218127	0.328365	0.370463	0.268499	0.286244	0.282172	0.246678	0.161905	0.227692	0.1869	0.215338	0.213805	0.200744	0.112726	0.252687	0.18238	0.161242	0.213348	0.143884	0.196378	0.260913	0.201808	0.135802	0.132616	0.138896	0.150277	0.167059	0.141169	0.208544	0.163365	0.175496	0.105883	0.159766	0.140512	0.10085	0.157644	0.112238	0.0767964	0.141531	0.161127	0.115375	0.142742	0.183204	0.153089	0.101355	0.107314	0.124415	0.149734	0.0876526	0.116813	0.100005
457.9	0.0281966	-0.0329607	0.00594111	-0.0186672	0.00489018	0.0723296	0.0144593	0.0358968	-0.0353749	0.00741901	0.0100228	0.0171102	0.0269412	0.293253	0.504504	0.626646	0.633986	0.665392	0.734615	0.818748	0.830617	0.791757	0.865496	0.819592	0.900068	0.846515	0.796365	0.889172	0.905441	0.915863	0.921719	0.91289	0.911325	0.918276	0.892578	0.88852	0.864272	0.902509	0.860377	0.874158	0.884073	0.895659	0.893763	0.966185	0.873096	0.949132	0.88817	0.999267	0.924441	0.921634	0.963242	0.913844	0.954383	0.99181	0.98058	0.872313	0.914726	0.947756	0.919911	0.912318	0.918005	0.927327	0.939185	0.952485	0.978226	0.949459	0.976718	0.988124	0.970355	0.998556	0.968296	0.974193	1.0146	0.914687	0.913699	0.928491	0.916311	1.00059	1.0325	0.949015	0.947496	0.928939	0.902036	0.950334	0.943643	0.918924	0.915169	0.88241	0.879057	0.883806	0.902647	0.864863	0.836943	0.907481	0.872017	0.834535	0.83995	0.81726	0.773017	0.75747	0.776737	0.824852	0.901843	0.827728	0.81093	0.883472	0.864963	0.801681	0.784564	0.811994	0.686614	0.750835	0.587511	0.671365	0.606151	0.679205	0.697153	0.664888	0.685308	0.602815	0.61723	0.533274	0.442576	0.539927	0.547933	0.55212	0.414178	0.458569	0.548827	0.456826	0.446486	0.362015	0.322053	0.459878	0.334216	0.333781	0.406148	0.315463	0.276695	0.261583	0.235975	0.306701	0.285242	0.255674	0.2969	0.354261	0.300788	0.264805	0.264416	0.211819	0.188464	0.259631	0.188672	0.214058	0.208016	0.204792	0.112684	0.274026	0.196072	0.193581	0.188805	0.0896669	0.184158	0.25004	0.252089	0.146973	0.172065	0.159308	0.1709	0.171493	0.159496	0.185809	0.212519	0.177064	0.11215	0.12501	0.117031	0.115859	0.185598	0.144865	0.100605	0.167797	0.169052	0.0600046	0.188341	0.148274	0.138019	0.120661	0.0823419	0.112445	0.14809	0.0659511	0.121425	0.124335
458.9	0.0266858	-0.0116412	-0.00763885	0.0388881	0.0456224	0.0516591	-0.00204571	0.0251418	-0.0701938	0.0163813	0.0432532	0.00315433	-0.00569482	0.323544	0.492644	0.60528	0.713482	0.710941	0.72809	0.846478	0.848064	0.778384	0.934323	0.85542	0.984058	0.862668	0.873948	0.917267	0.918446	1.0067	0.978281	0.9359	0.973057	0.972238	0.953467	0.873613	0.91074	0.987063	0.929778	0.946483	0.978855	0.922932	0.92	0.98687	0.961427	1.0477	0.957009	1.01141	0.940708	1.05239	1.04833	0.952502	1.03345	1.03364	1.03194	0.904115	0.960814	1.03939	0.922932	0.902919	0.912046	0.92663	0.944991	0.965449	1.00294	0.952727	0.980354	0.990493	0.98397	1.0255	0.999255	1.02343	1.05596	1.00353	0.983897	0.977002	0.959973	1.02295	1.0543	0.965975	0.975254	0.970325	0.958568	0.975018	0.971286	0.975208	0.995021	0.956756	0.917903	0.909098	0.929747	0.924612	0.905527	0.912121	0.878392	0.88074	0.863319	0.853844	0.826405	0.798137	0.813621	0.80641	0.894502	0.878518	0.864361	0.898852	0.893894	0.885942	0.867604	0.888452	0.710263	0.812902	0.698397	0.728379	0.662175	0.736675	0.67734	0.662786	0.637638	0.62119	0.63987	0.502803	0.445727	0.573972	0.517895	0.533593	0.462763	0.443168	0.558315	0.457554	0.404223	0.398976	0.360695	0.482468	0.354086	0.334622	0.390475	0.349507	0.23259	0.305889	0.243264	0.270971	0.28755	0.294964	0.281335	0.361374	0.255349	0.242472	0.295302	0.222929	0.218571	0.202389	0.192888	0.204103	0.199433	0.207734	0.0925109	0.328412	0.194563	0.224001	0.176528	0.0805677	0.213507	0.213308	0.260536	0.150936	0.168325	0.152056	0.130576	0.1124	0.075567	0.156675	0.198534	0.140354	0.104622	0.153282	0.147318	0.182419	0.136223	0.157414	0.0869887	0.11574	0.137359	0.0730583	0.173674	0.184777	0.153173	0.0816799	0.0644025	0.10475	0.135522	0.117717	0.17281	0.181222
459.8	0.0589807	-0.0489222	0.000391764	-0.00161252	0.0230698	0.0622693	-0.00255066	0.0225867	0.00205732	0.00593306	0.0391513	0.0195277	0.0245458	0.383017	0.582426	0.654078	0.708072	0.732788	0.755248	0.917516	0.92826	0.861781	1.00123	0.905403	1.07032	0.953232	0.869327	0.972851	0.973152	1.00962	0.951318	0.944628	1.03766	1.02868	1.03361	0.959833	0.986389	1.01253	1.01273	1.03738	0.949024	0.990972	0.966936	1.04891	0.959711	1.07451	0.994278	1.11456	0.978458	1.08036	1.06549	1.00504	1.08996	1.07337	1.04791	1.03596	1.04389	1.04214	0.982542	0.979086	0.987829	1.00151	1.01858	1.03749	1.05275	0.993926	1.00983	1.07809	1.10298	1.07426	1.04565	1.11267	1.13393	1.0143	1.03789	1.03479	0.985848	1.07635	1.07934	1.00141	1.02296	1.02494	0.991279	1.02789	1.03013	1.02252	1.05946	0.988156	0.965507	0.963892	0.979026	0.974315	0.918728	0.952051	0.925698	0.902518	0.907622	0.897784	0.897368	0.900969	0.887483	0.863947	0.973773	0.940626	0.927069	1.00205	0.906511	0.860618	0.854759	0.913554	0.741754	0.856023	0.710924	0.775834	0.721299	0.791844	0.741721	0.661079	0.701993	0.604564	0.670011	0.597881	0.450442	0.575536	0.566029	0.604306	0.533344	0.53828	0.547182	0.511255	0.424379	0.467853	0.34702	0.512651	0.367577	0.358213	0.408912	0.413431	0.294834	0.28281	0.32884	0.308789	0.344539	0.277374	0.278796	0.38534	0.285845	0.238651	0.270326	0.238953	0.214155	0.277077	0.2012	0.278398	0.284195	0.237352	0.144075	0.321208	0.211528	0.214113	0.17078	0.156615	0.222787	0.230419	0.212802	0.129977	0.169884	0.181471	0.123118	0.0901441	0.127719	0.185172	0.20374	0.176267	0.113165	0.154648	0.0995412	0.171364	0.140571	0.134785	0.0778515	0.123356	0.129977	0.0306017	0.176322	0.239103	0.150945	0.133258	0.138493	0.148588	0.113153	0.0878329	0.177717	0.178109
460.8	0.0298337	-0.0147828	-0.0222882	0.011991	0.0279697	0.037645	-0.0133383	0.0275781	-0.0301067	0.0182828	0.0606767	-0.0010735	-0.00230812	0.434984	0.575979	0.680876	0.716987	0.80298	0.846925	0.951228	0.939954	0.911218	1.04283	0.968375	1.06216	0.98785	0.938412	1.02872	1.011	1.12545	0.999438	1.02193	1.11305	1.04315	1.06232	0.984903	1.04284	1.05272	1.01426	1.04913	1.00516	1.06139	1.02449	1.13403	0.977445	1.10624	0.997767	1.15277	1.00712	1.09241	1.06561	1.05134	1.14099	1.12149	1.1265	1.04651	1.00047	1.08742	0.977609	0.976198	0.988451	1.00721	1.03039	1.05592	1.08384	1.05035	1.11774	1.11197	1.11953	1.10531	1.0769	1.1432	1.16208	1.08596	1.05359	1.0439	1.02091	1.13824	1.13468	1.05156	1.05276	1.06252	1.05747	1.0464	1.02055	1.04589	1.08765	1.0374	1.03664	1.01429	1.03112	1.01631	0.94204	0.981601	0.96805	0.980796	1.00094	0.924181	0.923293	0.902223	0.877811	0.923754	1.00875	0.968089	0.95093	1.00592	0.985092	0.95861	0.933524	0.931508	0.743994	0.925437	0.732024	0.78579	0.74475	0.739133	0.843024	0.712401	0.675041	0.6746	0.692837	0.582062	0.539587	0.598275	0.580082	0.63283	0.490225	0.53248	0.536926	0.471476	0.406778	0.459915	0.368903	0.400535	0.388565	0.351748	0.442948	0.347895	0.298096	0.314807	0.236616	0.311964	0.368972	0.295642	0.318971	0.390767	0.290791	0.298337	0.305491	0.272422	0.254904	0.229784	0.186326	0.275271	0.299333	0.21257	0.117213	0.302131	0.216579	0.226186	0.186982	0.0894581	0.233855	0.231293	0.214016	0.160404	0.174364	0.140016	0.183708	0.105143	0.111673	0.174455	0.222612	0.164375	0.0911595	0.155651	0.122763	0.16702	0.151556	0.158474	0.0831895	0.124255	0.167439	0.0442344	0.148106	0.220747	0.157011	0.118215	0.0611178	0.156833	0.202331	0.0815771	0.170666	0.179338
461.7	-0.00636324	-0.0104167	-0.0187832	0.0223675	-0.00470063	0.0794947	-0.010954	0.0330884	-0.0124763	-0.00674364	0.0133385	0.0105783	-0.00312633	0.417933	0.616573	0.673987	0.770618	0.815811	0.87058	0.995276	0.972494	0.918405	1.05789	0.971124	1.12296	0.968234	0.978397	1.0844	1.01905	1.17733	1.0113	1.07999	1.16593	1.07992	1.07527	1.0003	1.05389	1.14252	1.01516	1.09404	1.03815	1.10073	1.13237	1.16191	1.02617	1.15841	1.01954	1.17539	1.02294	1.10759	1.10484	1.01191	1.13302	1.17503	1.16287	1.08854	1.09109	1.08611	1.00785	1.01065	1.022	1.03905	1.05996	1.08285	1.12433	1.05607	1.07856	1.13121	1.13447	1.1403	1.15331	1.1857	1.16349	1.07154	1.09477	1.10745	1.06872	1.17516	1.19438	1.06239	1.06478	1.07018	1.05634	1.06871	1.05461	1.08882	1.1338	1.03157	1.00408	0.998742	1.03024	1.01941	0.986728	1.05254	1.00471	0.990201	1.02208	1.00061	0.972699	0.934258	0.906585	0.950513	1.07025	1.04246	1.00498	1.00733	1.00654	0.957314	0.896807	0.94363	0.791171	0.871807	0.751881	0.833242	0.772222	0.786694	0.838126	0.733489	0.674292	0.688743	0.726438	0.613264	0.540684	0.607404	0.623469	0.682625	0.562539	0.545373	0.555872	0.495952	0.46614	0.482142	0.431784	0.494929	0.411899	0.37667	0.475179	0.347272	0.335231	0.296412	0.292229	0.301164	0.28362	0.301323	0.375153	0.397865	0.304404	0.327854	0.333577	0.256404	0.227296	0.19914	0.196984	0.239644	0.310522	0.184097	0.211871	0.367832	0.195049	0.208658	0.195647	0.12591	0.170085	0.236514	0.20891	0.18431	0.168058	0.20577	0.16042	0.112305	0.116759	0.139674	0.173132	0.189258	0.16004	0.152125	0.141212	0.201619	0.133843	0.154877	0.124202	0.184239	0.223249	0.0570992	0.153027	0.207964	0.161507	0.0822424	0.0932205	0.173668	0.219351	0.121167	0.166552	0.149145
462.7	0.00541707	-0.0272075	-0.0182172	0.00447543	0.0255785	0.0362925	0.0360879	0.0493752	-0.027555	0.0629622	0.030426	0.0216378	-0.0132831	0.444707	0.57168	0.697439	0.763635	0.850532	0.930007	1.0064	1.04909	0.98305	1.09977	1.04646	1.20588	1.0072	1.00607	1.09242	1.13083	1.24388	1.08353	1.16194	1.14492	1.13539	1.11582	1.02583	1.07932	1.12743	1.13225	1.10374	1.07532	1.155	1.11138	1.17134	1.0625	1.18653	1.07091	1.22306	1.06104	1.20289	1.17202	1.09619	1.1761	1.16602	1.23385	1.14292	1.12154	1.15777	1.05242	1.05564	1.06445	1.07745	1.09324	1.11043	1.1525	1.07877	1.11967	1.1808	1.16223	1.17436	1.19597	1.2228	1.21364	1.10497	1.0936	1.1057	1.08199	1.18882	1.22166	1.10784	1.11058	1.11069	1.11217	1.10452	1.08727	1.13387	1.157	1.05827	1.00898	1.01359	1.05507	1.04874	1.00923	1.08869	1.0376	1.01801	1.03252	0.991854	0.974934	0.936358	0.931259	0.980306	1.09139	1.06271	1.05844	1.08307	1.03159	0.989942	0.971711	0.955554	0.778248	0.881264	0.760719	0.833235	0.736867	0.85475	0.901578	0.744658	0.730386	0.728482	0.73626	0.62486	0.590209	0.669429	0.618406	0.711212	0.621256	0.613831	0.549016	0.572745	0.534031	0.510462	0.417753	0.513548	0.393835	0.413592	0.446342	0.411725	0.339295	0.299551	0.355518	0.278544	0.352209	0.329463	0.373851	0.398138	0.306494	0.323926	0.37655	0.276011	0.217675	0.273496	0.217483	0.235518	0.320567	0.221326	0.221416	0.373334	0.1646	0.215955	0.211617	0.145911	0.246039	0.268741	0.255442	0.183753	0.141581	0.205987	0.157786	0.121196	0.183838	0.179744	0.226246	0.165455	0.170252	0.227112	0.23888	0.202977	0.135764	0.150635	0.0728797	0.180172	0.239172	0.135679	0.146393	0.21146	0.195103	0.0540576	0.131382	0.173941	0.2292	0.184832	0.175353	0.173355
463.6	0.0511632	-0.0558737	-0.00423951	0.021555	0.0523114	0.0266176	0.0111673	0.0219332	-0.00898468	0.0453303	0.0550907	0.0254418	0.0473902	0.455962	0.603057	0.742092	0.819619	0.858126	0.985837	1.0994	1.11382	1.02829	1.12528	1.02533	1.24832	1.04072	1.0393	1.21086	1.14336	1.23506	1.08502	1.13803	1.22164	1.20945	1.16083	1.06171	1.08425	1.19593	1.11976	1.14092	1.05954	1.21634	1.1526	1.25834	1.10877	1.2493	1.06917	1.21757	1.05618	1.21256	1.16268	1.13854	1.22869	1.165	1.17095	1.10883	1.09783	1.18294	1.05822	1.0643	1.07971	1.1021	1.1291	1.15834	1.2013	1.13168	1.17173	1.20723	1.16827	1.1696	1.21146	1.26086	1.25357	1.09508	1.09106	1.14776	1.10783	1.20115	1.20548	1.12862	1.1537	1.11444	1.08018	1.0961	1.08858	1.13681	1.19086	1.11211	1.06784	1.06462	1.07419	1.04042	1.05052	1.12455	1.04273	1.02846	1.09125	1.03851	0.953084	0.938339	0.949119	1.01759	1.11669	1.03773	1.02282	1.0861	1.01711	0.983451	0.985012	0.964223	0.828221	0.913621	0.713603	0.885301	0.725582	0.89106	0.940844	0.786821	0.74894	0.686348	0.724509	0.649748	0.627986	0.690192	0.660823	0.706962	0.63123	0.553109	0.592211	0.535679	0.563587	0.475604	0.487988	0.51229	0.443275	0.392177	0.487422	0.398699	0.360282	0.356097	0.366858	0.359528	0.348105	0.349181	0.380052	0.421572	0.35903	0.320838	0.412163	0.249342	0.304669	0.305875	0.255709	0.245535	0.367106	0.255525	0.258597	0.341819	0.235151	0.271965	0.257012	0.129362	0.268867	0.284123	0.28479	0.214456	0.212379	0.207447	0.219146	0.136347	0.220774	0.172239	0.24745	0.253209	0.151993	0.222707	0.215641	0.164347	0.152985	0.216847	0.0864441	0.257735	0.280319	0.186144	0.197553	0.250386	0.159365	0.128622	0.11784	0.186994	0.206848	0.161821	0.179463	0.0654719
464.6	0.0191835	-0.0303101	-0.0293252	0.0334773	0.0238946	0.0443333	-0.0117539	0.0614343	-0.0217374	0.0185307	0.0368161	0.0287821	0.0735878	0.430367	0.667745	0.793694	0.891656	0.939614	0.96216	1.13014	1.1459	1.07859	1.23653	1.0326	1.24268	1.06349	1.02176	1.18361	1.13736	1.20475	1.11686	1.20148	1.23018	1.2205	1.21217	1.11457	1.16292	1.20507	1.15993	1.18985	1.11786	1.19298	1.13755	1.22487	1.09073	1.23511	1.14168	1.28622	1.0848	1.2394	1.17534	1.12549	1.21204	1.17081	1.23821	1.08609	1.10664	1.19246	1.13386	1.1385	1.14946	1.16513	1.18386	1.20404	1.20513	1.15333	1.18927	1.19465	1.18717	1.19697	1.19169	1.2257	1.23285	1.11109	1.11719	1.17121	1.1217	1.19972	1.24204	1.17274	1.17094	1.1196	1.08032	1.12464	1.13839	1.17373	1.20008	1.09651	1.06935	1.06125	1.08803	1.05104	1.04901	1.16193	1.09824	1.08294	1.11971	1.08585	1.00704	0.996571	1.0196	1.06008	1.15988	1.08058	1.03881	1.06512	1.08305	1.0558	1.00232	1.0357	0.869965	0.968216	0.769074	0.908627	0.79654	0.930177	0.95194	0.811246	0.807885	0.727101	0.75919	0.646123	0.663334	0.727794	0.707511	0.751444	0.661614	0.615045	0.697149	0.581715	0.608072	0.568416	0.533887	0.574605	0.463757	0.429155	0.506374	0.420629	0.396219	0.386404	0.362943	0.344094	0.439869	0.32906	0.455865	0.500601	0.339321	0.429753	0.452799	0.314139	0.30465	0.345136	0.286148	0.312304	0.338699	0.284455	0.318818	0.430235	0.253177	0.273307	0.258923	0.234347	0.279126	0.312602	0.255956	0.247048	0.24468	0.272724	0.232754	0.235547	0.234885	0.262522	0.229614	0.217561	0.218961	0.235996	0.208665	0.174993	0.19069	0.206128	0.148084	0.237165	0.255886	0.175659	0.2395	0.234038	0.181335	0.143846	0.140483	0.180916	0.231182	0.18462	0.149622	0.143099
465.5	-0.0326318	-0.0301269	-0.0228701	0.0156053	0.0324133	0.0591209	0.0676569	0.0444441	-0.00221415	0.0446379	0.0541257	0.0507371	0.013128	0.449293	0.68607	0.771676	0.934097	0.97892	1.04513	1.16414	1.17957	1.13369	1.19665	1.08833	1.30672	1.05573	1.12853	1.18195	1.19494	1.26346	1.1705	1.2767	1.27708	1.1964	1.16947	1.14868	1.17379	1.21537	1.16318	1.20083	1.10176	1.2072	1.21168	1.2082	1.11162	1.24332	1.14005	1.299	1.14494	1.24352	1.18649	1.14898	1.23665	1.2332	1.23361	1.12883	1.16374	1.21227	1.10214	1.10748	1.11944	1.13629	1.1563	1.17774	1.20933	1.18592	1.18657	1.19401	1.20394	1.22814	1.22339	1.22654	1.22467	1.08952	1.08305	1.16287	1.16175	1.23167	1.20967	1.12953	1.1446	1.13593	1.127	1.15019	1.14497	1.17044	1.19286	1.10737	1.08875	1.05881	1.11109	1.11455	1.07877	1.14702	1.07881	1.0809	1.10619	1.07437	1.03889	0.996569	0.982882	1.00243	1.11311	1.05937	1.06098	1.11817	1.06337	1.02339	1.0102	0.987365	0.862418	0.920858	0.79956	0.864746	0.762814	0.886867	0.95574	0.809848	0.826303	0.764975	0.791165	0.662205	0.601351	0.738572	0.683775	0.714355	0.664441	0.629017	0.705263	0.593519	0.622997	0.566756	0.524822	0.562904	0.490362	0.465551	0.546622	0.459161	0.441029	0.418914	0.423208	0.376026	0.444968	0.405237	0.440179	0.506247	0.370215	0.391302	0.487012	0.332768	0.306158	0.360554	0.342322	0.306084	0.349018	0.334832	0.33617	0.434318	0.324732	0.315771	0.317152	0.180954	0.310359	0.331663	0.337731	0.23287	0.213705	0.288465	0.229946	0.269515	0.249508	0.284361	0.266369	0.269296	0.23478	0.283933	0.218735	0.222992	0.253174	0.252617	0.159201	0.238197	0.242514	0.230876	0.238143	0.289886	0.229732	0.177757	0.182671	0.259727	0.188986	0.219807	0.229022	0.214675
466.5	0.00659624	-0.00701339	0.00456136	0.0141688	-0.00240111	0.0822885	0.0210669	0.0196961	-0.0401555	0.0484964	0.0571403	-0.0113067	-0.00372722	0.453451	0.732589	0.85827	0.96291	0.988244	1.01252	1.16614	1.16606	1.09551	1.24368	1.1013	1.25095	1.06378	1.0656	1.18163	1.16161	1.20291	1.10847	1.22158	1.23656	1.16913	1.16068	1.11945	1.12716	1.20553	1.16053	1.19233	1.0945	1.16746	1.19549	1.15597	1.15457	1.19438	1.12577	1.21882	1.08884	1.21988	1.1595	1.13224	1.23607	1.19244	1.14778	1.0923	1.16464	1.22756	1.14707	1.15056	1.15795	1.16821	1.1803	1.19319	1.19691	1.14941	1.18903	1.21442	1.1718	1.21178	1.20932	1.2436	1.25829	1.09536	1.08095	1.12397	1.14037	1.23605	1.18986	1.09544	1.09412	1.09038	1.07954	1.12301	1.11442	1.11421	1.14483	1.08897	1.07328	1.07734	1.08114	1.03851	1.02266	1.09636	1.06967	1.08415	1.08514	1.04014	1.00458	0.956627	0.964523	1.03283	1.12235	1.06337	1.0849	1.13498	1.04114	1.00629	1.00221	0.984837	0.878361	0.98175	0.808364	0.908363	0.780336	0.880562	0.924871	0.82375	0.821417	0.827618	0.75907	0.686912	0.659738	0.677997	0.649572	0.77234	0.628024	0.636658	0.67726	0.641353	0.622759	0.555726	0.540274	0.622322	0.488929	0.448061	0.5577	0.463167	0.410889	0.393198	0.383901	0.39365	0.468639	0.425301	0.409499	0.487737	0.447533	0.381599	0.489471	0.350843	0.280519	0.405594	0.346653	0.348554	0.350935	0.341406	0.362749	0.488779	0.289476	0.34344	0.312247	0.250905	0.311052	0.40907	0.3254	0.286657	0.263806	0.33174	0.266557	0.264289	0.27299	0.305216	0.292819	0.23662	0.241959	0.248352	0.252412	0.239453	0.268638	0.258065	0.20237	0.24832	0.302543	0.208815	0.269169	0.278919	0.231971	0.170728	0.203286	0.208251	0.221264	0.195296	0.267962	0.173872
467.4	-0.020853	-0.0281639	0.00995806	0.0126	0.00643477	0.0513911	0.0204072	0.0286278	-0.00724246	0.0314292	0.0284429	0.00767675	0.0609555	0.45384	0.722911	0.893525	1.01459	1.05137	1.12986	1.21504	1.19024	1.12898	1.24752	1.16669	1.28688	1.15979	1.15299	1.21974	1.1998	1.21912	1.18052	1.22418	1.23481	1.1748	1.15942	1.12795	1.15647	1.1834	1.18847	1.22295	1.16147	1.18386	1.14786	1.18077	1.1692	1.26514	1.18109	1.24891	1.14072	1.16576	1.1732	1.15135	1.23187	1.2327	1.22764	1.13993	1.13285	1.24032	1.15153	1.15728	1.16897	1.185	1.20377	1.22367	1.19166	1.15607	1.21979	1.21383	1.18935	1.19001	1.19442	1.24235	1.24787	1.13212	1.12222	1.14275	1.13282	1.2267	1.22208	1.15024	1.17542	1.16108	1.16899	1.18009	1.13267	1.13412	1.14675	1.10246	1.07512	1.07116	1.08795	1.0744	1.06274	1.10951	1.07007	1.07187	1.06994	1.03275	1.02256	1.00682	1.02177	1.06211	1.11457	1.04624	1.06245	1.1196	1.05884	0.991216	0.971503	1.02624	0.86577	0.931669	0.830435	0.910754	0.844722	0.86754	0.940113	0.838133	0.787187	0.840081	0.812684	0.685596	0.657519	0.683151	0.677781	0.737096	0.665051	0.680972	0.726619	0.659952	0.643461	0.581926	0.57299	0.602381	0.539034	0.515541	0.587444	0.505576	0.423159	0.48682	0.461077	0.411352	0.490862	0.457021	0.450106	0.533791	0.390892	0.475341	0.458036	0.398737	0.313843	0.397133	0.337278	0.357537	0.365268	0.381527	0.34278	0.507084	0.331367	0.370127	0.337547	0.227698	0.37747	0.410664	0.380408	0.287951	0.275571	0.358508	0.289586	0.252577	0.27872	0.278059	0.301769	0.333665	0.273467	0.255671	0.282483	0.278114	0.267424	0.279176	0.202097	0.209717	0.284027	0.197537	0.299825	0.291998	0.289607	0.240964	0.211476	0.288824	0.291476	0.270083	0.288322	0.299185
468.3	0.0150137	-0.0119991	-0.0419067	-0.00350482	0.0109224	0.0792065	0.0342557	0.0398282	-0.024606	0.025829	0.040467	0.0224689	0.0740825	0.45025	0.745516	0.934943	1.04272	1.07887	1.19905	1.27302	1.22428	1.18877	1.23527	1.19829	1.32445	1.1719	1.15999	1.2162	1.23631	1.25782	1.17477	1.23256	1.25264	1.23308	1.17397	1.14898	1.1786	1.18558	1.16186	1.18081	1.14639	1.17209	1.14553	1.1777	1.14794	1.217	1.19802	1.23495	1.14526	1.20038	1.18321	1.20451	1.27406	1.21276	1.16896	1.17198	1.1576	1.2205	1.17183	1.17509	1.18147	1.19011	1.20016	1.21077	1.21768	1.1423	1.17655	1.23399	1.22386	1.20607	1.19284	1.2546	1.27548	1.15067	1.13975	1.17022	1.15435	1.23153	1.19636	1.12779	1.15949	1.16283	1.1555	1.15515	1.12973	1.15988	1.17924	1.14566	1.12948	1.07712	1.08995	1.07411	1.04404	1.13269	1.10574	1.06016	1.06015	1.06352	1.06316	1.0073	0.991353	1.05836	1.13946	1.06916	1.10151	1.14639	1.0933	1.04035	1.01658	1.05626	0.907964	1.00697	0.896681	0.959874	0.882087	0.926014	0.933379	0.854793	0.808438	0.860773	0.858243	0.738852	0.711702	0.734649	0.706061	0.773372	0.634461	0.66774	0.737867	0.642984	0.667916	0.582008	0.562195	0.67606	0.611413	0.578137	0.620859	0.50141	0.425596	0.494111	0.445729	0.472373	0.496227	0.495831	0.421247	0.575277	0.4846	0.440353	0.512269	0.415446	0.376399	0.42964	0.412214	0.413271	0.402282	0.409475	0.362036	0.481894	0.421925	0.468126	0.34747	0.335089	0.394067	0.430199	0.411462	0.374085	0.361446	0.366142	0.314792	0.351176	0.305531	0.360775	0.361047	0.337643	0.334323	0.300733	0.336649	0.341808	0.316121	0.326789	0.273394	0.293666	0.367843	0.292512	0.314441	0.400124	0.283609	0.271836	0.280833	0.307512	0.318492	0.265301	0.397399	0.31496
469.3	-0.0260073	-0.0129324	0.0100083	0.0306358	0.0116606	0.0278281	0.0267218	0.0112363	0.00336377	0.0231647	0.00911211	0.00379556	0.0681788	0.454076	0.748759	0.936581	1.07021	1.10607	1.18085	1.25417	1.19655	1.20171	1.29065	1.25667	1.31243	1.10768	1.11285	1.17703	1.21244	1.26333	1.18806	1.20306	1.18497	1.16952	1.16777	1.13806	1.16261	1.20512	1.18897	1.15672	1.1357	1.14039	1.16638	1.18242	1.17491	1.21407	1.16879	1.2104	1.12609	1.17141	1.15426	1.15781	1.26654	1.23382	1.15512	1.15487	1.19143	1.19675	1.13003	1.13348	1.13998	1.14866	1.1587	1.16924	1.16985	1.14942	1.18056	1.19131	1.20848	1.21213	1.18529	1.23909	1.22939	1.11542	1.12617	1.1625	1.13773	1.23583	1.22666	1.1481	1.16029	1.14145	1.11494	1.1139	1.09962	1.1026	1.14276	1.11558	1.09789	1.09364	1.10054	1.07431	1.06595	1.10749	1.05693	1.06071	1.05849	1.03767	1.00959	0.988775	1.01251	1.04185	1.11653	1.07147	1.11804	1.14253	1.07179	1.05941	1.05657	1.05034	0.891256	0.972412	0.875207	0.93539	0.835777	0.917625	0.939053	0.821123	0.819303	0.821092	0.788184	0.709037	0.700461	0.687197	0.721081	0.773896	0.678795	0.680942	0.690652	0.668748	0.659569	0.583948	0.509419	0.627595	0.547906	0.533043	0.592486	0.536178	0.442195	0.519786	0.437493	0.455741	0.486833	0.500394	0.461408	0.566759	0.435481	0.46684	0.437702	0.437902	0.396557	0.419132	0.401836	0.388786	0.404216	0.444721	0.366803	0.530956	0.373475	0.414351	0.382156	0.287048	0.441453	0.427256	0.399086	0.363589	0.370523	0.386389	0.283935	0.295333	0.285974	0.31857	0.366893	0.326153	0.335419	0.308103	0.352206	0.359234	0.273708	0.318128	0.267025	0.31109	0.291767	0.220477	0.295716	0.354234	0.319819	0.257707	0.257904	0.297524	0.312644	0.277289	0.357785	0.330478
470.2	0.0107984	-0.0249566	0.0164391	-0.00183651	0.0731245	0.0856157	0.072982	0.073057	0.0299533	0.0547669	0.0440947	0.00777363	0.102143	0.515731	0.811789	1.00199	1.09597	1.13703	1.23097	1.27437	1.2012	1.22961	1.25736	1.26503	1.30488	1.15787	1.18227	1.26234	1.26532	1.22031	1.19681	1.27627	1.24691	1.1931	1.16371	1.12143	1.16861	1.20466	1.19911	1.17718	1.14845	1.17807	1.17897	1.1732	1.16553	1.19768	1.21862	1.22487	1.17603	1.21759	1.19784	1.23648	1.30283	1.27856	1.20102	1.15982	1.19834	1.21199	1.16507	1.1713	1.18267	1.19771	1.21499	1.23305	1.2041	1.17937	1.22781	1.23507	1.24458	1.24244	1.24188	1.26674	1.26565	1.19571	1.18581	1.21201	1.16084	1.25936	1.28634	1.1618	1.18393	1.19259	1.14688	1.18071	1.17878	1.20901	1.20023	1.16457	1.14606	1.12374	1.15014	1.12613	1.09296	1.13221	1.10896	1.07733	1.05324	1.05544	1.05853	1.02989	1.02933	1.05607	1.14242	1.12013	1.1358	1.12712	1.09059	1.10589	1.11093	1.06699	0.923504	1.03524	0.903498	0.99262	0.885957	0.960614	0.955971	0.873459	0.825377	0.876274	0.858203	0.746483	0.669452	0.760248	0.779203	0.786145	0.731049	0.68157	0.733662	0.712774	0.680922	0.63336	0.589083	0.625804	0.583264	0.526198	0.649642	0.59191	0.506171	0.483299	0.446595	0.433028	0.536384	0.524282	0.482828	0.603803	0.49497	0.506045	0.493468	0.465865	0.435196	0.424275	0.434187	0.429091	0.438613	0.407561	0.446943	0.586249	0.370664	0.440129	0.397869	0.331588	0.423343	0.440166	0.428679	0.343089	0.365512	0.391833	0.393665	0.317574	0.30357	0.364768	0.426313	0.351035	0.302924	0.335353	0.372685	0.334735	0.326067	0.381495	0.278268	0.36367	0.371676	0.230582	0.33547	0.407591	0.349774	0.291953	0.320718	0.306435	0.402872	0.296964	0.375793	0.334106
471.2	-0.0439377	-0.0205876	0.00307309	0.0310726	-0.0111479	0.0189583	0.0119664	0.0516209	-0.00413922	0.0568174	0.0448056	-0.0229655	0.0979227	0.514256	0.764376	0.9718	1.06953	1.1178	1.25568	1.29101	1.20451	1.2525	1.24518	1.24975	1.26554	1.12351	1.15089	1.18452	1.22657	1.20754	1.15174	1.19887	1.22455	1.19566	1.16411	1.12571	1.13984	1.1546	1.15554	1.15863	1.17104	1.15541	1.18761	1.19163	1.19864	1.17304	1.17648	1.17056	1.17246	1.22502	1.16617	1.15733	1.21913	1.20853	1.15273	1.15527	1.198	1.1701	1.13794	1.13926	1.1416	1.14469	1.14823	1.15196	1.16467	1.17043	1.18392	1.22429	1.24175	1.22855	1.19982	1.23828	1.24753	1.1463	1.1325	1.15839	1.16294	1.25599	1.21562	1.13482	1.17422	1.1615	1.15788	1.14878	1.12754	1.19752	1.21528	1.11956	1.09648	1.10713	1.12002	1.11866	1.0958	1.12154	1.08993	1.08897	1.06873	1.05452	1.04942	1.01478	1.02917	1.08896	1.16194	1.06452	1.05567	1.07931	1.06966	1.03592	1.00424	1.05463	0.897824	1.00588	0.902503	0.937313	0.833412	0.923528	0.951353	0.832001	0.843703	0.827973	0.841968	0.738852	0.671506	0.754979	0.683109	0.785257	0.697581	0.69481	0.70353	0.725116	0.643071	0.580856	0.556491	0.641344	0.51021	0.522642	0.594104	0.511955	0.47249	0.489365	0.469972	0.477654	0.457947	0.467812	0.466131	0.578953	0.504841	0.474647	0.527329	0.406096	0.369794	0.402606	0.383441	0.369598	0.448855	0.364531	0.401157	0.503246	0.356669	0.409271	0.349878	0.258705	0.373897	0.39609	0.376448	0.330144	0.307156	0.319618	0.33432	0.294531	0.263534	0.355837	0.375566	0.330749	0.320966	0.2958	0.320219	0.270325	0.271011	0.323033	0.24879	0.302613	0.387233	0.257574	0.298909	0.362611	0.305668	0.290074	0.244062	0.326052	0.342123	0.270309	0.335266	0.29487
472.1	0.00617896	-0.00850241	-0.0106859	-0.00474261	-0.0101164	0.00157516	-0.00105296	0.0194405	0.0335735	0.0888298	0.0429657	-0.0458281	0.0560318	0.457913	0.76129	1.00126	1.09091	1.11329	1.22907	1.27321	1.19379	1.23865	1.2053	1.2636	1.2346	1.11607	1.17983	1.21681	1.2908	1.24982	1.19231	1.25443	1.24712	1.20317	1.16244	1.12276	1.18542	1.19602	1.18636	1.15947	1.20239	1.20686	1.22162	1.18104	1.21233	1.18853	1.23715	1.1844	1.16572	1.22403	1.2029	1.23627	1.22318	1.21252	1.16444	1.12769	1.19831	1.16147	1.11236	1.12093	1.13569	1.15482	1.17652	1.19898	1.20822	1.1592	1.21241	1.2564	1.21309	1.20963	1.23962	1.29471	1.27582	1.1813	1.16706	1.19364	1.16817	1.2503	1.24877	1.19629	1.22233	1.21551	1.16652	1.18715	1.15227	1.19725	1.24732	1.17514	1.14095	1.10546	1.12083	1.11409	1.12792	1.17224	1.09602	1.09043	1.11964	1.0874	1.02419	1.00887	1.03973	1.10812	1.16295	1.09389	1.10961	1.14821	1.10275	1.04645	1.03319	1.04448	0.881106	0.995567	0.87785	0.959534	0.837384	1.00787	0.976615	0.850669	0.835598	0.872115	0.842802	0.704797	0.666385	0.77835	0.72382	0.810603	0.724805	0.713035	0.640245	0.678018	0.65329	0.630721	0.53301	0.600703	0.516156	0.474143	0.584577	0.577537	0.457282	0.542095	0.457999	0.403621	0.466894	0.494058	0.476222	0.604044	0.433763	0.475854	0.530022	0.385286	0.358847	0.401347	0.371308	0.389113	0.433689	0.34962	0.412271	0.502742	0.345683	0.377689	0.341714	0.290699	0.352163	0.378892	0.368468	0.300738	0.340164	0.349499	0.320445	0.227105	0.31527	0.316034	0.371787	0.3343	0.262774	0.31427	0.27221	0.283724	0.283267	0.299616	0.243949	0.334704	0.400033	0.237852	0.252173	0.361063	0.279613	0.28572	0.289726	0.297005	0.331109	0.260826	0.302109	0.277748
473.1	0.0221866	-0.0152991	-0.0205682	0.0298972	0.0203113	0.039448	0.00985392	0.0256136	-0.00838165	0.0206861	0.019236	-0.0406261	0.0774141	0.507634	0.792125	1.04304	1.14721	1.132	1.24954	1.29372	1.24643	1.28129	1.16955	1.26267	1.19216	1.0978	1.20145	1.21361	1.24869	1.20107	1.20545	1.27069	1.25062	1.22157	1.17665	1.09903	1.23176	1.26195	1.20272	1.15777	1.22768	1.19527	1.22021	1.18115	1.2643	1.20308	1.26366	1.19213	1.22909	1.25079	1.18193	1.26212	1.25364	1.27203	1.20346	1.18468	1.25273	1.19888	1.16958	1.17507	1.18428	1.19608	1.2094	1.22312	1.24733	1.21852	1.25349	1.23696	1.21624	1.29081	1.31473	1.31127	1.29083	1.20883	1.20052	1.20642	1.19747	1.29398	1.26829	1.21555	1.23894	1.20556	1.16876	1.18582	1.1839	1.23454	1.27009	1.19363	1.15484	1.16249	1.15328	1.13835	1.18007	1.20426	1.12398	1.10747	1.13482	1.14272	1.07487	1.06229	1.07261	1.13095	1.23176	1.15242	1.1513	1.15057	1.12972	1.09764	1.072	1.07801	0.959682	1.00158	0.884061	0.943418	0.903649	0.996374	0.981203	0.825964	0.8772	0.874868	0.812516	0.744541	0.706798	0.778085	0.755406	0.823053	0.744324	0.700791	0.70948	0.723739	0.663069	0.665377	0.608604	0.648777	0.542148	0.483833	0.634173	0.518027	0.476094	0.404793	0.538211	0.446444	0.494787	0.481236	0.494117	0.572627	0.493897	0.443401	0.543059	0.371249	0.362169	0.426487	0.347226	0.402206	0.423949	0.402063	0.399502	0.509014	0.365609	0.385578	0.363392	0.290765	0.383996	0.423295	0.357451	0.33101	0.278841	0.351944	0.318146	0.276699	0.336773	0.366725	0.333465	0.273362	0.27307	0.346563	0.287165	0.265212	0.305581	0.300231	0.247154	0.321032	0.383014	0.270929	0.335046	0.3672	0.285776	0.213604	0.209383	0.295006	0.327107	0.31782	0.286564	0.250135
474	0.00985168	-0.0149394	-0.0343161	0.016829	0.0618243	0.0543702	0.00952809	0.0639642	0.0194619	0.0566833	0.0487068	-0.0200762	0.123887	0.558692	0.787393	0.987377	1.13916	1.18514	1.26662	1.28045	1.20959	1.32385	1.19151	1.27208	1.24919	1.13313	1.27116	1.24687	1.31459	1.19941	1.21178	1.32257	1.26784	1.23758	1.17508	1.16737	1.28799	1.24293	1.23379	1.22378	1.26008	1.2229	1.27314	1.18898	1.28637	1.18693	1.2769	1.18985	1.24694	1.27313	1.22738	1.30086	1.31757	1.31819	1.21839	1.20495	1.29031	1.20737	1.1793	1.18941	1.20598	1.22705	1.25069	1.27492	1.28801	1.25861	1.30482	1.32624	1.29006	1.32849	1.36281	1.34783	1.31043	1.19715	1.22433	1.26239	1.21178	1.34832	1.36681	1.25659	1.25566	1.22307	1.21655	1.25388	1.23732	1.28181	1.31897	1.23637	1.17362	1.16351	1.21452	1.17293	1.17338	1.2483	1.16717	1.14157	1.21686	1.19826	1.10837	1.09471	1.121	1.16531	1.24409	1.15045	1.14234	1.17806	1.15155	1.11495	1.10248	1.09243	0.953691	1.04267	0.908623	1.01911	0.929047	1.01621	1.06292	0.889077	0.876274	0.845027	0.845827	0.766639	0.744093	0.775241	0.788909	0.825883	0.742797	0.697245	0.713718	0.728749	0.67246	0.684982	0.594927	0.617142	0.565967	0.528751	0.587772	0.510585	0.52683	0.477775	0.456129	0.474232	0.487861	0.46817	0.497702	0.558589	0.403022	0.476718	0.492362	0.441674	0.387493	0.400183	0.36184	0.331212	0.440028	0.386471	0.404982	0.47008	0.353176	0.372879	0.383457	0.302685	0.353988	0.406917	0.403493	0.319428	0.293301	0.363196	0.329584	0.321413	0.31483	0.323874	0.376558	0.281728	0.269806	0.29752	0.283583	0.275155	0.283354	0.316278	0.232252	0.312306	0.365617	0.284093	0.330173	0.283825	0.326436	0.206907	0.224864	0.268363	0.326018	0.297882	0.301986	0.247314
475	0.0364806	-0.031403	-0.0198718	0.00863423	0.0251803	0.0182093	0.00392432	-0.0123657	0.000144981	0.0348619	0.045468	-0.0306462	0.120947	0.541667	0.750901	1.03493	1.12171	1.11689	1.22022	1.28047	1.20006	1.35199	1.18296	1.33023	1.22047	1.14631	1.23643	1.22394	1.32352	1.19117	1.22935	1.26178	1.24452	1.24168	1.21683	1.18402	1.26561	1.22438	1.22062	1.194	1.27331	1.27233	1.29093	1.17901	1.30478	1.2109	1.29605	1.21536	1.28581	1.29335	1.22889	1.31796	1.32539	1.30355	1.16655	1.18957	1.30012	1.24765	1.23703	1.24406	1.2553	1.26947	1.28527	1.30139	1.28517	1.25292	1.28763	1.33593	1.30238	1.32549	1.33323	1.37304	1.37994	1.257	1.27124	1.3199	1.27396	1.37138	1.34726	1.30751	1.32195	1.25271	1.2256	1.27354	1.26108	1.28858	1.31311	1.22382	1.19231	1.20401	1.22767	1.18966	1.18026	1.22743	1.16648	1.16394	1.19343	1.17141	1.10673	1.09309	1.10369	1.19875	1.23999	1.16331	1.19008	1.19002	1.16712	1.11694	1.08456	1.1354	0.96744	1.04705	0.939948	0.995354	0.898355	1.05012	1.02028	0.907027	0.888546	0.850095	0.867573	0.778076	0.772013	0.795183	0.730139	0.782856	0.730693	0.715618	0.733386	0.693559	0.645883	0.631188	0.577018	0.573958	0.520127	0.569475	0.548002	0.503815	0.434728	0.426139	0.437206	0.432232	0.421456	0.433375	0.510299	0.50606	0.40714	0.466935	0.454703	0.355821	0.351745	0.387503	0.333755	0.359805	0.404175	0.402447	0.377615	0.486569	0.303328	0.364259	0.338419	0.233102	0.3377	0.366288	0.356668	0.260998	0.265016	0.342311	0.289474	0.279527	0.258277	0.33518	0.27627	0.275458	0.239783	0.285881	0.248335	0.256534	0.262827	0.276863	0.209402	0.277151	0.298305	0.218717	0.257439	0.316238	0.22078	0.192868	0.201755	0.187122	0.225102	0.227475	0.248596	0.198834
475.9	0.0154028	-0.0197864	-0.0211431	0.00105601	0.0627199	0.077183	0.0461118	0.0330611	0.0594592	0.0671096	0.0363344	-0.0679271	0.105775	0.56241	0.790771	1.06481	1.12881	1.18011	1.29204	1.29956	1.21139	1.34745	1.17055	1.3433	1.23157	1.15767	1.2619	1.3115	1.35468	1.23917	1.31122	1.35072	1.26469	1.28835	1.27479	1.23658	1.34626	1.28654	1.31088	1.25064	1.28914	1.27301	1.34601	1.2472	1.34778	1.2652	1.37163	1.26865	1.32631	1.30661	1.25727	1.39325	1.32378	1.36814	1.30466	1.21944	1.39749	1.30501	1.29412	1.30314	1.3173	1.335	1.35462	1.37457	1.33819	1.31652	1.38961	1.41255	1.3824	1.41572	1.43343	1.44484	1.42716	1.31746	1.31683	1.32748	1.32966	1.4495	1.40284	1.34307	1.34769	1.31215	1.30271	1.34137	1.31255	1.30783	1.37057	1.30627	1.25067	1.23458	1.2752	1.27269	1.26954	1.29969	1.22641	1.20675	1.27765	1.26219	1.18744	1.15058	1.17686	1.25187	1.33659	1.25456	1.25155	1.28143	1.24755	1.16213	1.13496	1.16553	1.03496	1.09411	0.97978	1.04648	0.980206	1.02715	1.0325	0.933863	0.870032	0.898625	0.907169	0.847949	0.723794	0.828682	0.745795	0.859746	0.724459	0.7092	0.771395	0.749167	0.708572	0.643098	0.581414	0.611498	0.508419	0.556997	0.558519	0.561567	0.482442	0.510933	0.466242	0.439298	0.49145	0.467147	0.448812	0.531498	0.44281	0.472849	0.497435	0.409173	0.414791	0.430397	0.383874	0.368602	0.360474	0.38209	0.403959	0.471277	0.337132	0.368505	0.374383	0.277263	0.320132	0.408724	0.387464	0.287167	0.277094	0.300637	0.273677	0.266342	0.296882	0.305654	0.280479	0.268607	0.264815	0.276522	0.221167	0.224422	0.326372	0.246515	0.209829	0.290544	0.294632	0.199186	0.29526	0.300274	0.247734	0.222421	0.205825	0.217937	0.246164	0.249229	0.245603	0.245807
476.9	0.0330096	-0.0113124	-0.0338203	-0.00787479	0.0453144	0.0518301	0.0129253	0.00397836	0.00971733	0.0482931	0.0254478	-0.0153264	0.109819	0.538417	0.775225	1.06385	1.0987	1.19802	1.29308	1.33471	1.22173	1.36824	1.22392	1.37354	1.28551	1.2058	1.29006	1.28293	1.37528	1.26633	1.33117	1.38767	1.3278	1.28242	1.29742	1.28184	1.36777	1.35251	1.36361	1.27345	1.31378	1.33356	1.35851	1.24067	1.35904	1.24951	1.44921	1.2881	1.36723	1.34386	1.3129	1.45343	1.39148	1.40647	1.27745	1.30592	1.40507	1.35748	1.35673	1.36437	1.37612	1.39069	1.40676	1.42301	1.38175	1.3754	1.42558	1.45076	1.44079	1.44544	1.44547	1.48822	1.47788	1.36602	1.35148	1.37276	1.3594	1.46672	1.43168	1.3516	1.4128	1.38965	1.32417	1.35653	1.35868	1.38671	1.38394	1.3586	1.33223	1.32467	1.34699	1.31048	1.29554	1.35133	1.27793	1.26383	1.2708	1.26337	1.2479	1.1988	1.22256	1.25445	1.33008	1.23749	1.26331	1.31062	1.27245	1.22537	1.2109	1.19499	1.05753	1.13362	0.997576	1.06096	0.991772	1.03835	1.07778	0.956292	0.96166	0.949897	0.908863	0.816922	0.792782	0.83037	0.76815	0.796038	0.749279	0.72148	0.746651	0.780967	0.673447	0.662322	0.581646	0.641349	0.561864	0.510348	0.589259	0.514023	0.505691	0.49595	0.469152	0.458347	0.472417	0.462112	0.448072	0.540788	0.447742	0.435119	0.437427	0.426257	0.37067	0.4114	0.36867	0.364814	0.365005	0.399461	0.356292	0.469873	0.341379	0.308582	0.36163	0.287063	0.314251	0.346184	0.324287	0.302623	0.253151	0.316798	0.278151	0.269294	0.254977	0.304641	0.326046	0.268641	0.239019	0.22151	0.24507	0.227835	0.258957	0.265008	0.209215	0.241403	0.209818	0.212591	0.291348	0.261713	0.228555	0.186745	0.202226	0.18575	0.253263	0.193557	0.274988	0.224401
477.8	0.031284	0.000329804	-0.0382163	-0.0169396	0.0796633	0.0580887	0.0683638	-0.0355862	0.0259463	0.0560067	0.00253071	-0.0569181	0.169497	0.506386	0.811736	1.09171	1.1162	1.18517	1.28797	1.323	1.25245	1.40348	1.25645	1.41389	1.25074	1.26532	1.37208	1.32229	1.39109	1.29664	1.35475	1.41545	1.3286	1.35315	1.30124	1.26126	1.40529	1.38066	1.37948	1.28548	1.34598	1.36828	1.37816	1.32951	1.39434	1.37614	1.48837	1.27358	1.39313	1.37655	1.31905	1.48193	1.4356	1.42129	1.35901	1.33229	1.49279	1.39618	1.39525	1.39975	1.40656	1.41493	1.42411	1.43337	1.4092	1.40544	1.44855	1.45429	1.45224	1.46654	1.44226	1.46514	1.48555	1.39741	1.37136	1.41002	1.42592	1.52821	1.46293	1.39296	1.45957	1.41425	1.36614	1.38202	1.3624	1.37688	1.39194	1.34054	1.31394	1.31795	1.38426	1.33567	1.29835	1.32589	1.27233	1.27591	1.25373	1.27848	1.25693	1.19675	1.21599	1.27764	1.35942	1.28384	1.32035	1.34354	1.31684	1.27495	1.25155	1.22778	1.09456	1.17578	1.04997	1.10355	1.00535	1.02968	1.06106	0.960245	0.940395	0.953679	0.88325	0.816603	0.799862	0.789421	0.791655	0.788101	0.697255	0.700535	0.767025	0.718626	0.653544	0.634051	0.581552	0.613335	0.545052	0.529894	0.593969	0.530821	0.473784	0.477919	0.460507	0.453211	0.475466	0.480206	0.469438	0.524137	0.442837	0.47959	0.477299	0.427972	0.366199	0.40646	0.361205	0.346459	0.379436	0.35583	0.345466	0.502049	0.310372	0.307305	0.321657	0.238672	0.347625	0.386935	0.323319	0.27582	0.260495	0.320554	0.273472	0.267648	0.269787	0.246819	0.296676	0.302656	0.230896	0.248225	0.2644	0.212571	0.261913	0.299253	0.233371	0.190989	0.20479	0.198894	0.221172	0.254873	0.218014	0.206409	0.177661	0.216929	0.197871	0.198503	0.253816	0.217662
478.8	0.0193241	-0.0189589	-0.00756333	0.008621	0.0371925	0.060865	0.0577218	0.00271601	0.0391039	0.0576807	0.0488899	-0.049019	0.157485	0.556748	0.849405	1.10029	1.14075	1.20207	1.32503	1.34897	1.24486	1.41904	1.27188	1.46946	1.31191	1.24859	1.3405	1.35316	1.40472	1.34943	1.36315	1.40817	1.36778	1.38154	1.36311	1.37771	1.45236	1.3637	1.42616	1.34419	1.37701	1.35934	1.41561	1.34104	1.47841	1.36595	1.53529	1.37443	1.39882	1.37446	1.41528	1.48305	1.43958	1.47829	1.37118	1.40469	1.5092	1.40295	1.4057	1.4145	1.42758	1.44355	1.46097	1.47845	1.42042	1.41277	1.48522	1.48418	1.47473	1.49849	1.47982	1.53106	1.52224	1.41944	1.41709	1.41052	1.40976	1.53958	1.47851	1.40873	1.43744	1.45093	1.41538	1.42455	1.4092	1.38069	1.40125	1.37925	1.36572	1.36638	1.36762	1.34657	1.32032	1.35381	1.32382	1.32131	1.26295	1.28617	1.30409	1.25541	1.26321	1.34426	1.39542	1.29318	1.32567	1.3693	1.34094	1.28408	1.26864	1.27337	1.09034	1.17616	1.05715	1.14042	0.99562	1.05793	1.05814	0.938605	0.968942	0.96659	0.949769	0.83235	0.758424	0.844337	0.771243	0.785668	0.674742	0.75706	0.793076	0.710249	0.646761	0.62468	0.570589	0.666502	0.551693	0.517428	0.60714	0.478827	0.453752	0.434352	0.506005	0.406834	0.463431	0.517218	0.41706	0.587984	0.410133	0.4027	0.445858	0.381464	0.382113	0.354512	0.346205	0.337775	0.312577	0.340347	0.306365	0.437504	0.349024	0.314731	0.279741	0.210275	0.351929	0.376531	0.33052	0.27446	0.310255	0.327825	0.243241	0.228085	0.209646	0.296556	0.303681	0.253291	0.225352	0.152124	0.181808	0.260573	0.276024	0.240652	0.21771	0.188808	0.163672	0.172768	0.216229	0.278989	0.227159	0.197133	0.177476	0.176609	0.183654	0.185961	0.265404	0.221294
479.7	0.032774	-0.0129305	-0.028762	-0.0155503	0.0821481	0.105857	-0.000388341	0.00746721	0.0361482	0.0201486	-0.0179049	-0.0763851	0.172627	0.491507	0.850574	1.10363	1.09495	1.1819	1.38521	1.34912	1.24758	1.43635	1.30016	1.49102	1.34501	1.30419	1.37549	1.41103	1.4359	1.34518	1.42493	1.4087	1.41624	1.43507	1.34959	1.35668	1.46395	1.39284	1.45236	1.37317	1.38002	1.35489	1.41534	1.32176	1.43767	1.38173	1.57858	1.35075	1.46777	1.4024	1.34584	1.53025	1.52321	1.53606	1.41984	1.37948	1.5276	1.44566	1.44809	1.45452	1.46396	1.4754	1.48782	1.50023	1.42525	1.45636	1.49356	1.49534	1.52123	1.5231	1.48742	1.55245	1.55259	1.46073	1.41766	1.44685	1.4558	1.57199	1.47505	1.40115	1.4433	1.43269	1.42286	1.43315	1.39984	1.4385	1.42593	1.40132	1.37837	1.37838	1.37694	1.36751	1.33238	1.37082	1.32792	1.30286	1.29107	1.30792	1.27002	1.25308	1.24648	1.27721	1.37628	1.27836	1.33565	1.35229	1.30259	1.32026	1.33136	1.23956	1.11965	1.19319	1.09637	1.13283	0.99331	1.1036	1.06899	0.94917	0.97672	0.922413	0.923813	0.779739	0.755463	0.789011	0.786104	0.789283	0.734517	0.726276	0.784669	0.708237	0.680391	0.596886	0.548167	0.625136	0.535002	0.547723	0.582628	0.522098	0.43947	0.510354	0.514658	0.4273	0.455609	0.504511	0.391955	0.476061	0.385032	0.346611	0.41582	0.382644	0.329742	0.342604	0.321732	0.358162	0.332502	0.357092	0.31739	0.448617	0.304172	0.361537	0.284472	0.179246	0.278353	0.350849	0.340347	0.24721	0.297907	0.261223	0.227211	0.202754	0.217778	0.2695	0.29356	0.239668	0.213403	0.190479	0.191029	0.233796	0.223202	0.212696	0.186639	0.173535	0.172729	0.14136	0.217456	0.227251	0.213901	0.241345	0.160643	0.208098	0.221204	0.167002	0.284585	0.206088
480.6	0.0236772	-0.0107902	-0.0238817	0.0054509	0.0510305	0.0550247	0.0456269	-0.0306673	0.0547821	0.0583333	-0.00656514	-0.0877937	0.14802	0.532196	0.842243	1.05653	1.06693	1.21912	1.33427	1.34429	1.23588	1.42848	1.33528	1.53168	1.38161	1.31013	1.42525	1.41816	1.46239	1.37093	1.39607	1.43795	1.40922	1.42296	1.39403	1.36732	1.49373	1.38573	1.43383	1.4017	1.38983	1.37459	1.47453	1.33036	1.52496	1.43693	1.5192	1.37091	1.44512	1.44979	1.3744	1.53865	1.53236	1.50804	1.4259	1.47083	1.4741	1.38592	1.39168	1.40601	1.42672	1.45164	1.4786	1.5054	1.4659	1.42793	1.48767	1.50997	1.4736	1.50243	1.50154	1.57029	1.56265	1.41715	1.42036	1.42519	1.42026	1.53524	1.45941	1.41699	1.44465	1.42003	1.38607	1.41487	1.36639	1.40967	1.40805	1.40472	1.37342	1.36202	1.39406	1.34488	1.3205	1.35116	1.32388	1.30434	1.26789	1.3235	1.31034	1.25022	1.25666	1.29612	1.39677	1.31175	1.32347	1.36325	1.32722	1.32508	1.33333	1.24716	1.07174	1.134	1.07246	1.11655	0.981202	1.04911	1.02783	0.935479	0.904727	0.954733	0.94415	0.819396	0.726299	0.816202	0.734532	0.802074	0.712644	0.699818	0.719925	0.686352	0.627537	0.611636	0.542753	0.630983	0.555709	0.512941	0.54175	0.532874	0.42911	0.484304	0.440472	0.420413	0.477839	0.479143	0.359304	0.53831	0.454222	0.390649	0.42322	0.339821	0.384079	0.333711	0.314055	0.291228	0.332754	0.34798	0.276347	0.409434	0.321907	0.320649	0.251079	0.19035	0.316984	0.304292	0.307324	0.244295	0.24793	0.227058	0.221785	0.196072	0.202475	0.240245	0.277599	0.220372	0.204588	0.190907	0.197231	0.172579	0.205216	0.227124	0.1612	0.192457	0.193585	0.129973	0.205257	0.261285	0.208424	0.205632	0.131756	0.18275	0.199896	0.147559	0.233836	0.194841
481.6	0.00852868	-0.0201885	-0.0118181	0.0482295	0.074146	0.0358091	0.038169	-0.0444838	0.0539588	0.0219256	0.0118472	-0.0709571	0.185045	0.489215	0.852831	1.07765	1.09547	1.22278	1.35626	1.35078	1.30162	1.47909	1.34407	1.51238	1.37828	1.323	1.42975	1.39622	1.50259	1.40626	1.43861	1.51467	1.45422	1.42716	1.44194	1.38828	1.50261	1.42295	1.4751	1.31877	1.42843	1.4121	1.4911	1.36567	1.48154	1.40308	1.56911	1.42244	1.46202	1.42471	1.43137	1.57484	1.49572	1.5172	1.41991	1.4324	1.5165	1.43452	1.43805	1.44631	1.45808	1.47214	1.48727	1.50225	1.4436	1.43322	1.49951	1.50754	1.49469	1.5324	1.52398	1.54781	1.51221	1.43581	1.40701	1.43588	1.44593	1.55767	1.48282	1.39267	1.41916	1.39723	1.39072	1.43872	1.3964	1.42987	1.41762	1.37855	1.37883	1.32155	1.37621	1.34079	1.30289	1.35057	1.33839	1.35429	1.29522	1.28301	1.23594	1.22335	1.25856	1.268	1.33443	1.28192	1.31762	1.3512	1.29141	1.26705	1.26631	1.25867	1.10735	1.15116	1.05318	1.11139	0.989788	1.05396	1.05631	0.954257	0.946364	0.913683	0.920731	0.79594	0.730868	0.749538	0.749917	0.750853	0.712655	0.717809	0.722167	0.669071	0.601941	0.610498	0.549781	0.617853	0.556602	0.492631	0.569579	0.502203	0.421491	0.419261	0.439308	0.368754	0.444469	0.472461	0.41496	0.565514	0.435591	0.386465	0.404485	0.340257	0.304386	0.348565	0.317333	0.331129	0.378952	0.313602	0.304581	0.416688	0.333046	0.338435	0.270558	0.136745	0.284327	0.325367	0.311996	0.228914	0.228128	0.217724	0.16173	0.204512	0.172686	0.24352	0.270237	0.208762	0.227726	0.139525	0.188901	0.209176	0.210583	0.186434	0.135033	0.138844	0.202773	0.141551	0.142484	0.22692	0.207183	0.153094	0.148971	0.208281	0.17794	0.14277	0.214986	0.215688
482.5	0.0284898	-0.0146674	-0.023597	0.0231033	0.0547815	0.0412692	-0.0281249	0.0239595	0.070572	0.0599895	-0.000987439	-0.0426004	0.15816	0.487487	0.775824	1.02288	1.11703	1.19134	1.32849	1.36426	1.32735	1.44925	1.33028	1.49881	1.38516	1.337	1.43356	1.40688	1.50922	1.36849	1.47119	1.47257	1.44891	1.46091	1.3782	1.42846	1.4736	1.42479	1.48864	1.36596	1.41308	1.41313	1.50452	1.35069	1.52114	1.41324	1.53717	1.42322	1.48052	1.44356	1.46666	1.51812	1.48775	1.49522	1.39563	1.42746	1.51699	1.38996	1.39498	1.40619	1.42195	1.44065	1.46069	1.48045	1.42706	1.40124	1.46711	1.44252	1.45254	1.45341	1.48087	1.55505	1.51898	1.40843	1.39319	1.41677	1.38891	1.51154	1.48772	1.38946	1.38412	1.3827	1.33461	1.39287	1.3472	1.37784	1.38865	1.34115	1.33363	1.32678	1.34883	1.2962	1.29309	1.36235	1.27252	1.28788	1.28097	1.2743	1.21863	1.21529	1.22206	1.27504	1.35699	1.26334	1.27866	1.27761	1.28024	1.23736	1.21216	1.21322	1.06865	1.16858	1.01221	1.02145	0.931975	1.07282	1.04094	0.909185	0.928329	0.889296	0.902394	0.767711	0.674152	0.81171	0.710617	0.754131	0.70077	0.668212	0.729142	0.665413	0.603233	0.614795	0.482372	0.60617	0.508225	0.494856	0.511675	0.509671	0.402085	0.417341	0.390317	0.384888	0.386507	0.452245	0.395831	0.498007	0.354408	0.385968	0.405001	0.349811	0.277035	0.331535	0.307582	0.265275	0.32427	0.292205	0.286892	0.388701	0.271914	0.286002	0.286357	0.171831	0.260873	0.299391	0.269162	0.214919	0.223142	0.220504	0.194476	0.160474	0.163243	0.208418	0.259174	0.182949	0.204827	0.145467	0.149271	0.174846	0.181767	0.190516	0.132297	0.108055	0.206167	0.111481	0.182365	0.238708	0.174825	0.130699	0.159574	0.206172	0.1969	0.155407	0.21028	0.220374
483.5	0.00311217	-0.010236	-0.0128457	-0.00223349	0.0298606	0.0247265	0.066597	-0.0177639	0.0422614	0.0490093	0.0188226	-0.0293805	0.159517	0.485134	0.806023	1.01683	1.08366	1.22684	1.38169	1.3719	1.32758	1.44647	1.37556	1.50522	1.38734	1.33834	1.46356	1.45011	1.53709	1.40768	1.49873	1.52257	1.50083	1.43509	1.3965	1.40947	1.50105	1.42837	1.46051	1.38817	1.41427	1.41015	1.50065	1.4101	1.51462	1.40746	1.5073	1.40274	1.46107	1.4307	1.41716	1.5116	1.52072	1.51054	1.39572	1.41486	1.48241	1.40569	1.40994	1.41897	1.43152	1.44632	1.46209	1.47757	1.42023	1.40524	1.47933	1.45079	1.4269	1.4447	1.44963	1.51307	1.46728	1.32826	1.36137	1.37238	1.36595	1.49655	1.42507	1.35586	1.36746	1.39275	1.35706	1.34819	1.32586	1.36597	1.37318	1.3165	1.28886	1.27887	1.33069	1.27209	1.27978	1.29838	1.26374	1.2889	1.25433	1.25528	1.1963	1.14788	1.15916	1.23038	1.31689	1.23816	1.27851	1.27664	1.22969	1.19716	1.19018	1.18803	1.06161	1.0975	0.981096	1.06172	0.976246	1.04134	1.05229	0.925682	0.899334	0.888117	0.872989	0.778627	0.707577	0.753087	0.732996	0.789067	0.683598	0.662622	0.653606	0.621889	0.578098	0.61272	0.525089	0.606213	0.480716	0.484461	0.526329	0.456455	0.379968	0.402463	0.396963	0.401089	0.444806	0.41164	0.372372	0.505516	0.36026	0.411649	0.42669	0.324564	0.305701	0.30947	0.27217	0.33591	0.361719	0.268643	0.261937	0.411303	0.282022	0.273514	0.240863	0.167886	0.296062	0.302742	0.263447	0.22354	0.179833	0.224777	0.245554	0.169911	0.172686	0.219257	0.237753	0.213523	0.199641	0.174237	0.15384	0.167275	0.173066	0.177992	0.156223	0.1663	0.208193	0.10464	0.197821	0.209977	0.207895	0.125111	0.0912662	0.178672	0.213794	0.117907	0.2011	0.139969
484.4	0.0144751	-0.0074256	-0.0239226	0.0209895	0.0824444	0.0507002	0.0423006	-0.0416765	0.0411391	0.0479753	0.0161898	-0.0303228	0.206223	0.484832	0.80495	1.03023	1.13475	1.22089	1.36209	1.38918	1.35645	1.46885	1.38893	1.48329	1.36416	1.36233	1.46993	1.4534	1.52728	1.37809	1.49709	1.49952	1.47987	1.43792	1.40634	1.42688	1.49319	1.43336	1.42578	1.38765	1.41781	1.4171	1.47323	1.37573	1.48067	1.39394	1.49826	1.34214	1.42069	1.38763	1.42269	1.46841	1.44744	1.45332	1.34133	1.37403	1.44955	1.39708	1.40104	1.40915	1.42029	1.43334	1.4472	1.46073	1.37372	1.33487	1.41254	1.41978	1.38398	1.41562	1.42239	1.45676	1.45289	1.34191	1.31762	1.33543	1.30343	1.42132	1.37092	1.3091	1.33285	1.32838	1.29721	1.3272	1.31503	1.35397	1.36929	1.27538	1.2594	1.23622	1.26285	1.2485	1.26903	1.27778	1.18286	1.21638	1.20655	1.20638	1.14897	1.14428	1.14994	1.22313	1.32784	1.19296	1.21241	1.25685	1.20712	1.1493	1.13708	1.10108	1.02265	1.07835	0.941859	1.01679	0.890551	0.988002	1.02562	0.90065	0.893557	0.823755	0.835344	0.749059	0.682042	0.751181	0.730037	0.738664	0.709287	0.634404	0.676181	0.666105	0.624463	0.614228	0.531096	0.584131	0.492481	0.431282	0.52487	0.459637	0.385252	0.415981	0.417859	0.368394	0.394008	0.410298	0.437819	0.438009	0.368049	0.362229	0.406267	0.325407	0.287156	0.339566	0.257937	0.317538	0.39422	0.298053	0.271357	0.427056	0.258978	0.325475	0.24165	0.20071	0.285418	0.312071	0.287787	0.229502	0.22013	0.230279	0.266723	0.198133	0.224639	0.217415	0.195276	0.233077	0.178022	0.199437	0.165407	0.131849	0.187633	0.194324	0.123861	0.173829	0.225064	0.108302	0.160512	0.256433	0.203483	0.12981	0.123154	0.177091	0.233819	0.148839	0.156914	0.177331
485.4	0.013466	-0.0186359	-0.0146566	0.0194589	0.0673942	0.0482456	0.0442799	-0.0262782	0.0514729	0.0639865	0.0345616	-0.00209966	0.18602	0.444679	0.788634	0.974958	1.04448	1.18662	1.33264	1.338	1.31863	1.41079	1.35117	1.45608	1.33363	1.3817	1.42403	1.41321	1.50968	1.39949	1.46388	1.49225	1.44289	1.42741	1.34679	1.36785	1.45675	1.41448	1.38352	1.37268	1.4029	1.40029	1.4096	1.31977	1.399	1.32748	1.41892	1.3396	1.36928	1.34891	1.36423	1.4333	1.38082	1.39728	1.29194	1.313	1.38665	1.32366	1.32929	1.34037	1.3554	1.37291	1.3914	1.40939	1.3301	1.31559	1.34122	1.34299	1.34381	1.35988	1.36418	1.37524	1.37196	1.26501	1.24765	1.27859	1.2501	1.36432	1.30938	1.2368	1.26964	1.22844	1.22731	1.2368	1.22164	1.29135	1.28912	1.18778	1.17857	1.13295	1.1766	1.1661	1.19756	1.24417	1.1287	1.1564	1.18852	1.16073	1.09119	1.087	1.11225	1.17634	1.25708	1.11705	1.1574	1.16342	1.0653	1.05849	1.06578	1.07417	0.960948	0.992814	0.890617	0.949782	0.818419	0.939588	0.967272	0.873545	0.843445	0.813502	0.76093	0.687818	0.653883	0.735956	0.687186	0.732589	0.640317	0.591115	0.650543	0.642835	0.602605	0.572084	0.516018	0.567737	0.45103	0.428733	0.459746	0.443604	0.345825	0.394198	0.371105	0.364013	0.381741	0.357883	0.397001	0.442214	0.324792	0.382486	0.413644	0.290946	0.242608	0.300488	0.247872	0.294223	0.321637	0.277223	0.293872	0.35687	0.265365	0.252623	0.244907	0.185179	0.231226	0.295837	0.285356	0.197917	0.202218	0.233832	0.226028	0.20773	0.168509	0.255063	0.189135	0.17736	0.208813	0.196128	0.137952	0.141853	0.176725	0.190827	0.146088	0.211616	0.205112	0.133552	0.19532	0.224705	0.150731	0.0955219	0.0929634	0.151212	0.201331	0.167278	0.138662	0.130208
486.3	-0.0180959	-0.0195174	-0.010198	0.0116518	0.00757871	0.00641173	0.0427024	-0.0370841	0.0254076	0.0259831	-0.0387323	-0.0330063	0.135271	0.455746	0.787946	0.966201	1.07421	1.19111	1.30311	1.32224	1.35325	1.40766	1.39543	1.43204	1.31341	1.34812	1.4132	1.41294	1.43667	1.37069	1.44628	1.4404	1.42144	1.40841	1.3395	1.34284	1.38552	1.36927	1.35214	1.30564	1.33031	1.35952	1.36707	1.28491	1.33356	1.30772	1.36208	1.296	1.33414	1.32683	1.33818	1.3723	1.3382	1.32886	1.25569	1.32159	1.32147	1.23269	1.23942	1.25223	1.26945	1.28938	1.31036	1.33068	1.25857	1.23447	1.32688	1.30041	1.25161	1.31667	1.30177	1.30088	1.28059	1.21298	1.19586	1.22656	1.18618	1.29834	1.24294	1.18346	1.20106	1.15571	1.1567	1.19105	1.14849	1.16036	1.23699	1.14993	1.12462	1.11101	1.12639	1.07558	1.11614	1.15808	1.07893	1.11699	1.12568	1.07659	1.06258	1.03867	1.03108	1.08973	1.19593	1.0809	1.09952	1.09296	1.07814	1.05613	1.04662	1.04776	0.903569	0.946703	0.81655	0.909181	0.814864	0.906622	0.917126	0.790126	0.771561	0.815343	0.742863	0.707624	0.611173	0.688534	0.666485	0.675166	0.676555	0.587698	0.615026	0.598774	0.558077	0.574636	0.475174	0.513043	0.466017	0.418157	0.49662	0.410717	0.393802	0.38763	0.359804	0.317357	0.359594	0.384059	0.380843	0.42111	0.302775	0.404346	0.355987	0.309214	0.261828	0.304482	0.286898	0.277777	0.308929	0.259151	0.25777	0.399908	0.255313	0.218643	0.277446	0.195006	0.270315	0.279067	0.277924	0.218778	0.175563	0.232874	0.187948	0.227304	0.192342	0.191811	0.196395	0.16799	0.192867	0.194856	0.136783	0.0960835	0.146386	0.168145	0.121098	0.169449	0.210931	0.195866	0.172091	0.209111	0.168592	0.120802	0.141406	0.0974604	0.165215	0.140962	0.162824	0.109944
487.3	0.00489122	-0.00570962	-0.0151449	0.00673572	0.0808055	0.0552475	0.0532137	-0.0267223	0.0451287	0.0492106	0.00446044	-0.00512276	0.175598	0.429861	0.779696	0.960783	1.06248	1.17691	1.30432	1.30428	1.33117	1.37115	1.35112	1.42927	1.3165	1.3154	1.3662	1.37648	1.35621	1.32372	1.40466	1.40093	1.35882	1.31434	1.27185	1.29257	1.36599	1.33497	1.27074	1.24804	1.32124	1.30524	1.2939	1.283	1.28856	1.26059	1.29638	1.25496	1.30035	1.25226	1.28703	1.30835	1.2816	1.2519	1.16919	1.24307	1.26142	1.19325	1.19756	1.20552	1.21609	1.22825	1.24099	1.25328	1.19125	1.18258	1.22749	1.2257	1.19738	1.25486	1.23194	1.23499	1.23006	1.12818	1.11848	1.15809	1.13777	1.24681	1.17976	1.12359	1.16451	1.0923	1.09562	1.09943	1.0877	1.12526	1.17192	1.08838	1.05261	1.02159	1.07253	1.05501	1.05974	1.10371	1.00534	1.05663	1.04696	1.02901	0.978881	0.968786	1.01916	1.07122	1.14175	1.00939	1.06724	1.09756	1.04276	0.990272	0.97885	0.958635	0.830303	0.832561	0.837078	0.867167	0.736821	0.869162	0.887757	0.783314	0.724716	0.716784	0.674906	0.610271	0.602668	0.63735	0.600936	0.722465	0.619964	0.576844	0.601861	0.574705	0.523266	0.531884	0.492534	0.518486	0.445738	0.376541	0.490972	0.385468	0.414391	0.397352	0.325438	0.273088	0.332362	0.385927	0.362705	0.417084	0.337199	0.3345	0.387316	0.295318	0.26169	0.313374	0.27948	0.272919	0.32764	0.250469	0.282559	0.409761	0.276254	0.25257	0.224526	0.185327	0.258538	0.303033	0.281376	0.207986	0.164822	0.248858	0.23861	0.213105	0.200713	0.210884	0.186372	0.235285	0.168725	0.180497	0.15566	0.161844	0.189923	0.194214	0.143967	0.195494	0.197543	0.160064	0.195409	0.200217	0.170713	0.118699	0.113663	0.128289	0.174028	0.133961	0.175389	0.150674
488.2	0.0254342	-0.00877028	-0.0267688	0.037275	0.0640177	0.0423956	0.033535	-0.0411168	0.056161	0.051049	0.00894054	0.0182081	0.195616	0.479005	0.770884	0.920882	1.03993	1.21527	1.29732	1.253	1.29745	1.33622	1.35167	1.3744	1.3005	1.30994	1.30923	1.33757	1.33035	1.31575	1.37446	1.32424	1.29583	1.28891	1.21798	1.25954	1.28061	1.26628	1.23651	1.19057	1.21638	1.21891	1.19335	1.23281	1.22288	1.20984	1.20977	1.17557	1.21143	1.18918	1.2302	1.26357	1.2269	1.19273	1.14397	1.18932	1.20034	1.15208	1.15645	1.1643	1.17464	1.18647	1.19881	1.21066	1.13382	1.13128	1.21831	1.19832	1.13963	1.19082	1.17244	1.17387	1.168	1.07624	1.06898	1.0674	1.05661	1.15637	1.11644	1.06579	1.09012	1.05112	1.04832	1.08173	1.06135	1.02882	1.05006	1.03396	0.999096	0.976526	1.02006	0.985138	1.04296	1.04292	0.984244	0.943991	0.97726	0.986154	0.942136	0.875705	0.905	0.990668	1.05179	0.93451	0.976047	0.991557	0.963822	0.935624	0.930233	0.939006	0.816467	0.857447	0.755839	0.829288	0.750496	0.82928	0.810898	0.722212	0.728275	0.696993	0.645584	0.628547	0.53749	0.638874	0.585126	0.593116	0.599655	0.583456	0.610066	0.59573	0.524919	0.481703	0.439053	0.519641	0.442468	0.40518	0.477381	0.417939	0.396349	0.367912	0.369702	0.34978	0.354929	0.395058	0.382363	0.390833	0.347685	0.357393	0.422619	0.303232	0.264982	0.331562	0.267687	0.287944	0.268434	0.256709	0.25622	0.415759	0.269194	0.288062	0.304736	0.189022	0.279972	0.317014	0.266986	0.202231	0.226827	0.261808	0.221738	0.246799	0.15179	0.254006	0.215063	0.197267	0.245166	0.176402	0.13872	0.15826	0.200543	0.229642	0.196165	0.195318	0.197784	0.178545	0.2168	0.24076	0.144369	0.156231	0.149311	0.17679	0.185895	0.154583	0.199245	0.184553
489.2	-0.00748094	-0.0387239	-0.00860107	0.0550124	0.0721723	0.0346726	0.0322828	-0.000710467	0.0391543	0.0537237	0.0155124	0.027037	0.159145	0.475102	0.792392	0.938268	1.02412	1.13634	1.23304	1.21465	1.29781	1.29978	1.30691	1.32044	1.2413	1.24498	1.24983	1.30211	1.27788	1.24317	1.28845	1.26667	1.2519	1.23509	1.16597	1.21561	1.2349	1.21648	1.17204	1.14708	1.17817	1.18803	1.12035	1.15589	1.16571	1.19508	1.16927	1.14163	1.16042	1.11725	1.1706	1.20159	1.15516	1.10018	1.08218	1.11945	1.12168	1.10603	1.10912	1.11451	1.12155	1.12955	1.13787	1.14582	1.07111	1.09166	1.10199	1.1081	1.09363	1.11771	1.09042	1.09758	1.07063	0.997558	0.997811	1.02002	1.00454	1.06992	1.02986	0.973441	0.991671	0.957034	0.973657	1.00124	0.966858	0.959777	1.00273	0.98044	0.934782	0.918443	0.990269	0.940747	0.961244	0.97862	0.895898	0.916714	0.874165	0.876011	0.873029	0.83461	0.857617	0.94624	0.985917	0.895444	0.929266	0.943576	0.892388	0.888821	0.891853	0.871239	0.748134	0.81847	0.734001	0.782503	0.714652	0.752208	0.772891	0.662804	0.708912	0.677347	0.670011	0.599936	0.546884	0.601709	0.549335	0.619594	0.520123	0.530835	0.583556	0.540621	0.47046	0.496021	0.461359	0.466512	0.422096	0.367201	0.45634	0.373412	0.390564	0.379676	0.358217	0.325824	0.327735	0.426602	0.372	0.429424	0.317281	0.346732	0.402614	0.32526	0.264342	0.305175	0.295881	0.260902	0.282398	0.283752	0.281816	0.460556	0.297661	0.246486	0.261271	0.189701	0.247977	0.315651	0.297763	0.228816	0.256758	0.230748	0.234376	0.258578	0.204396	0.27845	0.201869	0.187265	0.189566	0.171529	0.169259	0.137919	0.224371	0.285348	0.198755	0.177494	0.185071	0.165403	0.231171	0.301232	0.213906	0.163592	0.139705	0.168313	0.162133	0.172964	0.23705	0.184108
490.1	0.00942193	-0.025815	-0.00892836	6.52453e-05	0.0602135	-0.0122286	0.00824156	-0.0197729	0.00834468	0.0114129	-0.0246668	-0.0126104	0.122094	0.440408	0.79939	0.942722	1.00832	1.10767	1.22505	1.20886	1.25856	1.2399	1.28084	1.23999	1.14133	1.20331	1.22912	1.22225	1.166	1.19425	1.22844	1.17136	1.15796	1.13979	1.11503	1.11951	1.1101	1.15839	1.10283	1.06029	1.06184	1.06527	1.05381	1.10349	1.0735	1.13218	1.07849	1.02521	1.06938	1.04776	1.09643	1.13026	1.08667	1.05321	1.0122	1.03959	1.04731	1.03837	1.04242	1.04935	1.05831	1.06846	1.07895	1.08895	0.986683	0.985447	1.00062	1.00221	0.981896	0.994615	0.996096	1.01168	0.997542	0.891949	0.875787	0.921461	0.9235	0.994698	0.934977	0.88125	0.916307	0.900654	0.905558	0.929701	0.87611	0.867683	0.901652	0.894015	0.86371	0.818409	0.873286	0.859291	0.849104	0.859819	0.825927	0.827205	0.797212	0.828423	0.787283	0.734068	0.801267	0.835181	0.854925	0.759466	0.837355	0.887449	0.824839	0.782204	0.780768	0.84021	0.644903	0.683148	0.688361	0.741408	0.664376	0.690208	0.680843	0.649208	0.618736	0.642936	0.59029	0.544233	0.467949	0.530796	0.479036	0.510241	0.464823	0.458244	0.54948	0.45022	0.459109	0.406956	0.404359	0.501285	0.39325	0.342355	0.406773	0.385467	0.307168	0.384797	0.312166	0.315145	0.34379	0.388007	0.296597	0.426935	0.298418	0.335282	0.333896	0.327727	0.282511	0.330784	0.273546	0.244713	0.284143	0.30591	0.282967	0.433036	0.237018	0.257848	0.255484	0.138928	0.270425	0.29531	0.292051	0.221285	0.234142	0.231849	0.199043	0.214131	0.192479	0.263862	0.212185	0.243057	0.229052	0.166162	0.154019	0.177356	0.213735	0.244263	0.167214	0.164791	0.139989	0.156187	0.214713	0.240267	0.18716	0.170697	0.139852	0.168864	0.173323	0.170719	0.210391	0.200799
491	0.0170731	-0.0140509	0.000879187	0.000885254	0.0409737	0.0149744	0.00534455	-0.0368719	0.039446	0.025464	-0.0588832	-0.00907718	0.135933	0.48049	0.793864	0.941539	1.00289	1.11635	1.16805	1.14775	1.25068	1.19161	1.2484	1.22759	1.14083	1.16798	1.14234	1.16	1.10799	1.1206	1.13567	1.1179	1.13189	1.11805	1.03172	1.08372	1.06731	1.06683	1.04629	1.02734	1.01168	0.993139	0.951983	1.01916	0.987994	1.05464	1.00841	0.968546	0.986375	0.995524	1.03066	1.01567	1.00356	0.994416	0.950562	1.01997	0.994678	0.969838	0.972332	0.976502	0.98185	0.987877	0.994085	0.999974	0.909511	0.938689	0.973512	0.948447	0.948051	0.931928	0.906052	0.933324	0.931795	0.82239	0.824636	0.881891	0.856713	0.903695	0.887567	0.829507	0.884049	0.846803	0.846067	0.883791	0.796075	0.805036	0.833131	0.816357	0.812302	0.803471	0.817942	0.754023	0.797089	0.818065	0.777608	0.746419	0.698931	0.756215	0.725853	0.689446	0.709431	0.744674	0.791219	0.704207	0.770226	0.797736	0.782814	0.777711	0.776744	0.771218	0.611188	0.691761	0.646999	0.683868	0.643312	0.63208	0.602355	0.617473	0.545589	0.623489	0.590532	0.471631	0.440095	0.479944	0.451205	0.483765	0.468396	0.481204	0.502808	0.467376	0.429739	0.424015	0.370092	0.435497	0.389258	0.38483	0.40944	0.348309	0.329502	0.347717	0.300947	0.280239	0.307165	0.397085	0.272287	0.380334	0.369943	0.306529	0.314418	0.304659	0.250461	0.330976	0.282734	0.244794	0.276878	0.311413	0.220604	0.399935	0.273176	0.286346	0.24863	0.141396	0.283978	0.289293	0.258584	0.23075	0.211071	0.223696	0.214769	0.21583	0.219329	0.250915	0.254549	0.24678	0.207848	0.182345	0.170758	0.207446	0.191431	0.261014	0.197239	0.170241	0.133788	0.147531	0.203211	0.242269	0.211439	0.195212	0.174421	0.197505	0.173389	0.1585	0.257563	0.236139
492	-0.00923013	-0.0344042	0.00589982	0.0187353	0.0692789	0.0273207	0.00960678	-0.000379299	0.0472363	0.0351809	-0.0592535	0.0388066	0.146261	0.444241	0.765531	0.91554	0.985635	1.15026	1.18205	1.10371	1.19384	1.12589	1.23992	1.19255	1.1033	1.12129	1.1245	1.15958	1.09328	1.09687	1.10016	1.06001	1.07331	1.06384	0.999196	1.02388	1.06256	1.04876	0.972212	0.964935	0.96193	0.980274	0.920775	0.957298	0.942539	1.02503	0.958209	0.93351	0.946019	0.931444	0.976861	0.991613	0.953391	0.911358	0.938415	0.959846	0.894467	0.875629	0.879327	0.885378	0.893071	0.901694	0.910537	0.918889	0.822823	0.871545	0.907545	0.875822	0.865855	0.865231	0.84243	0.892936	0.867375	0.784854	0.785959	0.809336	0.817	0.859323	0.815012	0.7607	0.798788	0.801813	0.774925	0.819347	0.779298	0.771706	0.754325	0.748911	0.75987	0.749776	0.801271	0.739614	0.736768	0.745264	0.728721	0.725849	0.676882	0.716479	0.713107	0.661564	0.704706	0.746441	0.775152	0.63062	0.738391	0.779158	0.705119	0.713214	0.729919	0.762955	0.551401	0.661216	0.638243	0.667731	0.588196	0.582682	0.591656	0.547019	0.528508	0.557588	0.532819	0.489007	0.443708	0.500665	0.427294	0.454074	0.42285	0.440667	0.467308	0.459901	0.46579	0.370937	0.342347	0.381613	0.399393	0.314128	0.38777	0.362305	0.280687	0.332113	0.291296	0.306404	0.373386	0.397422	0.28065	0.406238	0.311805	0.351149	0.326931	0.285992	0.286299	0.299004	0.253722	0.298424	0.259777	0.292519	0.25954	0.423108	0.281806	0.292157	0.264809	0.173601	0.305997	0.312214	0.313878	0.249136	0.256702	0.250697	0.217144	0.22066	0.212991	0.285227	0.247457	0.261062	0.264428	0.170499	0.19814	0.232329	0.208945	0.241701	0.234306	0.190655	0.14526	0.150319	0.22459	0.269927	0.186354	0.174847	0.154371	0.196183	0.204738	0.182855	0.286591	0.193277
492.9	0.00791471	0.0178625	-0.000227235	0.0164443	0.0483162	-0.0116667	0.0164765	-0.0321504	0.0380331	0.0190799	-0.0599323	0.0222767	0.108392	0.432928	0.777826	0.873075	0.947106	1.08139	1.12519	1.03952	1.15186	1.0915	1.16401	1.06647	1.03451	1.05523	1.05253	1.07694	0.986114	1.01049	1.03906	1.0334	1.00133	0.933654	0.856636	0.969554	0.936029	0.968756	0.878763	0.898571	0.882688	0.876445	0.870956	0.894637	0.861342	0.913301	0.856782	0.879451	0.873727	0.872479	0.930411	0.906517	0.861	0.863162	0.882955	0.880226	0.824319	0.815682	0.820089	0.827166	0.836096	0.846059	0.856236	0.865809	0.778221	0.774037	0.811273	0.775167	0.766699	0.790653	0.793697	0.80202	0.786816	0.684821	0.70553	0.743027	0.731449	0.778113	0.751543	0.692575	0.718933	0.727897	0.694218	0.725444	0.677873	0.672364	0.718392	0.68925	0.680614	0.676547	0.692497	0.644348	0.656509	0.698767	0.71215	0.658997	0.601555	0.637043	0.606469	0.596905	0.653269	0.656698	0.676034	0.601274	0.65247	0.683311	0.66246	0.665085	0.668213	0.645893	0.510545	0.597282	0.58514	0.530443	0.549772	0.514559	0.569966	0.478087	0.502061	0.518923	0.489455	0.453596	0.356922	0.437579	0.426982	0.412031	0.371482	0.395632	0.436184	0.400403	0.389654	0.341517	0.33411	0.392404	0.340298	0.320638	0.391449	0.280138	0.271445	0.32196	0.309393	0.26701	0.304313	0.367358	0.295083	0.426173	0.272621	0.31867	0.326361	0.305807	0.267917	0.254368	0.238728	0.219376	0.251123	0.283106	0.225863	0.442562	0.248966	0.262988	0.240754	0.105578	0.281964	0.313146	0.28391	0.223559	0.26117	0.21007	0.203199	0.2086	0.18356	0.253453	0.257404	0.257453	0.24709	0.152336	0.165181	0.23245	0.202862	0.216293	0.224175	0.177279	0.185296	0.135189	0.233991	0.256688	0.207328	0.201178	0.193745	0.182468	0.202008	0.145939	0.276773	0.253187
493.9	-0.0067347	-0.02851	-0.0033654	0.059041	0.0277052	-0.0304925	0.00404667	-0.0534611	0.00437596	0.0104943	-0.0692656	0.0169151	0.134138	0.431096	0.748859	0.86423	0.927653	1.04926	1.07274	0.98006	1.15834	1.03301	1.12137	1.00575	0.938927	0.983577	0.969139	1.01543	0.921412	0.963219	0.963514	0.948176	0.867221	0.898001	0.853008	0.916523	0.880696	0.927816	0.796581	0.820091	0.785083	0.837008	0.8356	0.84322	0.805731	0.867019	0.783752	0.794293	0.834373	0.799572	0.822354	0.842192	0.798198	0.803924	0.824835	0.828316	0.764259	0.756565	0.758597	0.761798	0.765805	0.770252	0.774776	0.779012	0.716351	0.708344	0.778469	0.729679	0.722046	0.699309	0.717294	0.745172	0.728544	0.63166	0.663769	0.678027	0.679093	0.714331	0.671821	0.628439	0.683103	0.664823	0.657016	0.655461	0.603686	0.623067	0.668393	0.647696	0.64018	0.600447	0.597598	0.589657	0.592213	0.618831	0.598468	0.564009	0.5624	0.61358	0.588762	0.518353	0.575318	0.596461	0.609664	0.538127	0.6238	0.665831	0.607642	0.581671	0.582005	0.65189	0.445904	0.548467	0.554422	0.50786	0.472307	0.49393	0.571239	0.465843	0.461367	0.47397	0.45022	0.384092	0.338542	0.391877	0.374819	0.384183	0.357919	0.368337	0.398196	0.379619	0.382961	0.338456	0.27323	0.368124	0.319296	0.274395	0.333244	0.271511	0.24411	0.2932	0.242083	0.241375	0.304557	0.311924	0.229467	0.378986	0.262158	0.26023	0.264665	0.285659	0.249415	0.238407	0.230185	0.219637	0.255473	0.258273	0.200678	0.370425	0.227141	0.292616	0.174225	0.114546	0.233808	0.281356	0.248087	0.22382	0.257519	0.188767	0.162071	0.189892	0.139659	0.244227	0.210075	0.215879	0.239416	0.169469	0.138891	0.192932	0.174566	0.188688	0.195364	0.147337	0.180594	0.136979	0.180268	0.23332	0.191212	0.161519	0.163238	0.217341	0.162399	0.166084	0.237958	0.18003
494.8	-0.00784443	-0.0232935	0.0141284	0.0466661	0.0508461	-0.00762603	0.0121446	-0.0306105	0.0580184	0.0511649	-0.0272333	0.0637866	0.101992	0.419591	0.783249	0.908489	0.887563	1.02601	1.014	0.991213	1.05077	0.93311	1.0722	0.987462	0.841853	0.932801	0.944842	0.978342	0.875289	0.93906	0.932894	0.892722	0.870467	0.841198	0.791345	0.862643	0.857501	0.838624	0.742266	0.798766	0.805259	0.811321	0.745259	0.827897	0.764097	0.866903	0.744817	0.787195	0.797264	0.777979	0.805586	0.796205	0.739703	0.742994	0.779313	0.761791	0.678579	0.675091	0.680172	0.68805	0.697841	0.70866	0.719623	0.729847	0.666181	0.706274	0.725921	0.706054	0.702823	0.654011	0.672818	0.711987	0.677254	0.622983	0.611351	0.633602	0.640466	0.707215	0.668959	0.600878	0.678474	0.663025	0.630282	0.653277	0.571252	0.589438	0.648794	0.617111	0.613645	0.543315	0.5665	0.547678	0.574267	0.578276	0.558182	0.534571	0.519324	0.553625	0.549866	0.524339	0.532066	0.598021	0.600654	0.509321	0.571231	0.588993	0.5787	0.570835	0.568506	0.55988	0.413477	0.519848	0.488011	0.482605	0.469806	0.50541	0.508076	0.454182	0.441644	0.454425	0.496816	0.404252	0.309156	0.39849	0.369401	0.364818	0.332533	0.343975	0.381017	0.332452	0.361062	0.293126	0.301682	0.375411	0.27609	0.255445	0.372327	0.276619	0.233275	0.2786	0.208806	0.229139	0.266765	0.309838	0.229544	0.316152	0.241991	0.233521	0.254725	0.261622	0.227889	0.242113	0.190939	0.233285	0.277839	0.244035	0.235913	0.409509	0.208086	0.227511	0.191233	0.137429	0.237864	0.26734	0.218761	0.214526	0.221623	0.168733	0.151377	0.174766	0.186538	0.225723	0.245978	0.235092	0.243184	0.166416	0.149768	0.222434	0.137042	0.168815	0.173191	0.201649	0.218123	0.117345	0.204717	0.233539	0.170779	0.140181	0.174979	0.206526	0.201781	0.148307	0.251011	0.267758
495.8	0.00842185	-0.0233223	0.00461901	0.048514	0.0372744	0.0189884	0.0182101	-0.0374117	0.0317978	0.022646	-0.0931903	0.0625049	0.122616	0.419579	0.752462	0.854201	0.870247	0.960979	0.984601	0.950712	1.00446	0.932294	0.966934	0.878687	0.862768	0.883089	0.890107	0.948951	0.814519	0.908716	0.862406	0.819736	0.830085	0.769087	0.744591	0.851461	0.798269	0.803862	0.678622	0.759633	0.703763	0.742442	0.693453	0.795026	0.689958	0.78315	0.674479	0.717477	0.716622	0.711989	0.751586	0.761307	0.700083	0.672082	0.718176	0.712394	0.662582	0.662073	0.665428	0.670542	0.676849	0.683786	0.690785	0.697283	0.683294	0.651337	0.70591	0.677482	0.628821	0.618413	0.615812	0.625759	0.628052	0.565857	0.544985	0.613727	0.616323	0.616788	0.588397	0.558806	0.619767	0.596187	0.581819	0.610194	0.53731	0.573836	0.606387	0.573617	0.519112	0.512895	0.531459	0.496066	0.502455	0.55542	0.499322	0.510125	0.473132	0.507685	0.492083	0.43924	0.484769	0.541887	0.540112	0.442347	0.463508	0.57918	0.542409	0.517253	0.516702	0.530823	0.385439	0.493462	0.437857	0.471193	0.432344	0.449599	0.476283	0.367831	0.422278	0.394345	0.360147	0.341924	0.337612	0.347919	0.321532	0.389137	0.327623	0.310132	0.304036	0.314447	0.377257	0.277383	0.238383	0.31329	0.305851	0.224786	0.343711	0.255937	0.193228	0.25612	0.22204	0.219301	0.244041	0.269192	0.248305	0.289547	0.232209	0.24268	0.237456	0.218657	0.19009	0.221032	0.185648	0.225984	0.206369	0.20991	0.207333	0.322534	0.200698	0.219702	0.220031	0.121313	0.195355	0.251326	0.214893	0.178881	0.160204	0.182917	0.16635	0.181555	0.149266	0.163026	0.205021	0.184815	0.153432	0.127147	0.141268	0.160714	0.138168	0.224004	0.150833	0.150981	0.189466	0.12409	0.185385	0.216796	0.166761	0.172776	0.121424	0.185718	0.199757	0.147679	0.225939	0.215912
496.7	-0.00445047	-0.035688	0.00355218	0.0675089	0.0308857	-0.0102524	0.0375014	-0.0185334	0.0269558	0.03578	-0.071876	0.080401	0.0766605	0.450885	0.750466	0.867553	0.861802	0.960527	0.9622	0.90727	1.01114	0.871156	0.99755	0.852752	0.790767	0.877664	0.832609	0.911512	0.769929	0.853918	0.843518	0.791747	0.760292	0.67854	0.69357	0.793595	0.761427	0.791373	0.686151	0.721428	0.688664	0.721896	0.685829	0.705888	0.648375	0.737539	0.670993	0.675205	0.73015	0.684524	0.729662	0.691519	0.684778	0.587532	0.68479	0.706623	0.594873	0.595245	0.600571	0.608574	0.61838	0.629117	0.639912	0.649891	0.595595	0.608084	0.672318	0.627504	0.599283	0.563993	0.605369	0.612634	0.59251	0.513599	0.545319	0.595006	0.547493	0.612613	0.559095	0.518188	0.585863	0.555014	0.544372	0.563397	0.527072	0.565675	0.576596	0.5133	0.517256	0.463929	0.501033	0.51297	0.527126	0.514172	0.480244	0.49845	0.48859	0.48842	0.471836	0.420627	0.445471	0.497052	0.561008	0.426843	0.499579	0.520765	0.493595	0.463915	0.460426	0.4858	0.358636	0.444944	0.414661	0.402834	0.401715	0.455574	0.431918	0.382865	0.368568	0.398427	0.354357	0.315244	0.26061	0.348866	0.332259	0.366525	0.340569	0.274819	0.332663	0.319431	0.340131	0.295474	0.228846	0.321746	0.303219	0.232853	0.292209	0.228503	0.224976	0.228679	0.218052	0.179625	0.233766	0.2664	0.238539	0.339413	0.222914	0.251324	0.276839	0.170983	0.163437	0.207285	0.18068	0.198501	0.221932	0.205592	0.223329	0.328667	0.188789	0.244673	0.182783	0.0962966	0.212643	0.231038	0.231247	0.139467	0.196607	0.162733	0.169986	0.144758	0.156826	0.194751	0.194521	0.215764	0.160591	0.16241	0.107983	0.143612	0.105385	0.163542	0.14489	0.143521	0.227352	0.132944	0.175287	0.214336	0.147027	0.132287	0.133942	0.177916	0.215225	0.123529	0.149867	0.170032
497.7	-0.00677933	-0.0400239	0.0108994	0.0330251	0.00855464	-0.000955871	0.0262327	-0.0181425	0.0454161	0.0914448	-0.0675218	0.0658009	0.105162	0.392286	0.69803	0.849778	0.817757	0.916758	0.924845	0.846929	0.935254	0.825958	0.915683	0.802328	0.780996	0.838782	0.785288	0.862842	0.725313	0.834795	0.807418	0.776565	0.75789	0.696148	0.632209	0.727504	0.696923	0.690865	0.586195	0.728247	0.633201	0.75102	0.63089	0.658841	0.634191	0.694208	0.601273	0.619291	0.615083	0.65773	0.631179	0.670072	0.674382	0.531496	0.642714	0.597428	0.553057	0.555247	0.561375	0.570445	0.58148	0.593506	0.605547	0.616627	0.521119	0.553982	0.619118	0.597171	0.577721	0.524194	0.574094	0.558818	0.557425	0.487043	0.495923	0.532972	0.51355	0.541671	0.535814	0.504371	0.551584	0.50244	0.485502	0.540951	0.459016	0.494602	0.571304	0.505229	0.453391	0.414172	0.448446	0.40848	0.479508	0.449136	0.422784	0.464847	0.425775	0.43316	0.433703	0.399724	0.414107	0.48882	0.501233	0.398524	0.451539	0.463665	0.412725	0.408462	0.413617	0.432295	0.311874	0.405462	0.349364	0.368002	0.353348	0.440695	0.434768	0.336837	0.354856	0.350385	0.303296	0.30224	0.259944	0.331788	0.311514	0.335773	0.332611	0.257122	0.254251	0.303035	0.297597	0.22615	0.229226	0.255657	0.242732	0.190167	0.262798	0.150962	0.161971	0.231389	0.187731	0.164348	0.165044	0.225751	0.216772	0.287288	0.194157	0.199765	0.235872	0.223752	0.139022	0.206621	0.125677	0.15443	0.225567	0.133333	0.194279	0.309375	0.181697	0.145622	0.176421	0.0986432	0.166406	0.196516	0.198851	0.162523	0.195045	0.111154	0.161611	0.11146	0.110702	0.144592	0.153092	0.116944	0.150545	0.146246	0.0856369	0.103245	0.118287	0.156932	0.105553	0.156077	0.19585	0.0797807	0.147109	0.177451	0.15383	0.112534	0.0623148	0.133011	0.16414	0.117183	0.161675	0.132107
498.6	0.00710953	-0.0430391	-0.0356256	0.0359386	0.0317921	0.017781	0.0361067	-0.0176936	0.0587609	0.0477411	-0.046561	0.0353207	0.115856	0.437203	0.718114	0.849813	0.833743	0.894356	0.87941	0.819744	0.902865	0.785093	0.894679	0.754008	0.70964	0.792175	0.769566	0.811191	0.702558	0.750847	0.798889	0.698076	0.704503	0.603163	0.618671	0.699432	0.643338	0.63157	0.577254	0.666105	0.621845	0.647975	0.599825	0.605505	0.59841	0.630145	0.531079	0.593279	0.634435	0.611686	0.615412	0.616273	0.585238	0.501857	0.581641	0.557679	0.556023	0.55712	0.559981	0.564162	0.569218	0.574705	0.580179	0.585195	0.498852	0.529378	0.576395	0.538077	0.534485	0.517165	0.576576	0.551667	0.522379	0.442278	0.472519	0.50182	0.487489	0.530727	0.520307	0.475837	0.529369	0.452635	0.438758	0.486931	0.44732	0.483902	0.542496	0.459597	0.444	0.39248	0.447411	0.409966	0.472777	0.451989	0.387108	0.408375	0.454798	0.432855	0.388077	0.378399	0.389876	0.483989	0.497651	0.383897	0.426358	0.466513	0.379049	0.405439	0.418785	0.384346	0.321699	0.338086	0.336542	0.372241	0.329347	0.347225	0.422126	0.321109	0.379875	0.341257	0.28306	0.243061	0.234382	0.288799	0.295607	0.326619	0.285234	0.222401	0.24983	0.282114	0.286243	0.26557	0.193846	0.239516	0.240923	0.153315	0.238351	0.172626	0.165114	0.183401	0.173096	0.131231	0.19786	0.18914	0.160057	0.252069	0.181429	0.15261	0.243457	0.161253	0.153758	0.168285	0.115009	0.121133	0.170695	0.149765	0.201306	0.300906	0.150992	0.139448	0.168206	0.0661993	0.105207	0.193027	0.167734	0.138161	0.148603	0.132898	0.16344	0.134521	0.124086	0.151631	0.100846	0.129975	0.152276	0.155971	0.0798851	0.0783088	0.0751313	0.159338	0.0977638	0.170122	0.165588	0.126331	0.108529	0.188217	0.146214	0.0847561	0.056764	0.105834	0.162831	0.0911871	0.145795	0.0871955
499.6	0.0205307	-0.0488847	-0.00830596	0.0719364	0.0491371	0.017227	0.0258455	-0.0211568	0.0738002	0.0635025	-0.0270495	0.0421423	0.107129	0.438916	0.762725	0.84417	0.811277	0.881888	0.875796	0.823428	0.881874	0.756365	0.832626	0.742055	0.708996	0.775913	0.719067	0.757272	0.698802	0.726123	0.777302	0.671813	0.704673	0.636984	0.589279	0.660053	0.681106	0.66173	0.576603	0.641347	0.58973	0.647738	0.591783	0.638665	0.53265	0.644124	0.524591	0.566013	0.616864	0.592692	0.59915	0.611384	0.573545	0.5183	0.58599	0.586841	0.534548	0.537457	0.544602	0.554902	0.567277	0.580645	0.593926	0.606039	0.562066	0.554124	0.549244	0.516659	0.514552	0.516051	0.534131	0.486857	0.491072	0.426159	0.479933	0.512679	0.480848	0.502132	0.485467	0.476917	0.513903	0.475863	0.438241	0.45591	0.460086	0.467153	0.519743	0.435743	0.428798	0.388789	0.436246	0.436561	0.484382	0.49835	0.385619	0.413404	0.463367	0.446297	0.40449	0.386815	0.429052	0.488941	0.523137	0.393428	0.427975	0.465955	0.390894	0.388034	0.392386	0.380956	0.342716	0.322798	0.323128	0.355404	0.309309	0.414346	0.457892	0.356977	0.340836	0.322139	0.266721	0.284814	0.268986	0.307074	0.259471	0.346777	0.264371	0.23896	0.272706	0.250315	0.310706	0.278443	0.24789	0.259023	0.214064	0.15701	0.271709	0.171546	0.182118	0.201464	0.17943	0.136004	0.206032	0.155504	0.195112	0.293752	0.205088	0.204617	0.267045	0.189618	0.132512	0.181162	0.154362	0.143499	0.212731	0.151228	0.1579	0.328768	0.163853	0.139542	0.186726	0.133935	0.13131	0.184574	0.196754	0.114119	0.139095	0.132508	0.160034	0.147563	0.147871	0.156789	0.139275	0.138462	0.108549	0.113958	0.0735237	0.0689569	0.0969293	0.145374	0.0756407	0.16276	0.199529	0.14468	0.171078	0.178338	0.132313	0.089673	0.0534553	0.117121	0.16794	0.113445	0.117433	0.106272
500.5	-0.0268548	-0.0286841	-0.0101175	0.00965255	0.0341026	0.0245213	0.0647889	-0.0281894	0.0380266	0.0674757	-0.0379086	0.0524259	0.110803	0.387242	0.745643	0.797376	0.79458	0.867035	0.868505	0.82846	0.816822	0.728302	0.810705	0.699287	0.697092	0.775848	0.686548	0.78263	0.634788	0.676716	0.670251	0.656569	0.67691	0.588363	0.545911	0.666863	0.706587	0.612675	0.547158	0.644468	0.613216	0.639545	0.55684	0.61115	0.538653	0.615267	0.516854	0.562146	0.625573	0.576622	0.638266	0.559453	0.580593	0.486107	0.539475	0.551799	0.512817	0.515334	0.521226	0.529622	0.539651	0.550442	0.561123	0.570825	0.523739	0.568088	0.577106	0.550682	0.510834	0.504185	0.535277	0.485373	0.457951	0.440752	0.466319	0.496413	0.453905	0.468051	0.490537	0.480036	0.52259	0.434442	0.435312	0.480415	0.443492	0.461875	0.522335	0.412758	0.400426	0.341364	0.429221	0.401291	0.465379	0.4473	0.394891	0.420182	0.463776	0.393856	0.366783	0.347325	0.4032	0.45513	0.448164	0.328399	0.464946	0.454246	0.372816	0.375355	0.37789	0.346451	0.324134	0.31795	0.317785	0.336923	0.324969	0.36832	0.385468	0.324192	0.32581	0.291652	0.268605	0.232384	0.201972	0.292541	0.294605	0.302754	0.303502	0.232468	0.274377	0.229131	0.255497	0.257053	0.22141	0.221327	0.191023	0.18714	0.262376	0.170031	0.173264	0.205852	0.139081	0.125914	0.184178	0.193097	0.220178	0.246038	0.202737	0.206813	0.23259	0.158477	0.163014	0.1661	0.146436	0.142085	0.174542	0.164495	0.18332	0.327399	0.145795	0.0906028	0.154704	0.101285	0.147663	0.211944	0.146276	0.171568	0.125635	0.16124	0.138485	0.163905	0.125352	0.150892	0.130625	0.142226	0.108437	0.104941	0.0548723	0.060642	0.123563	0.179556	0.105821	0.136424	0.163704	0.132763	0.120763	0.149689	0.147439	0.0785347	0.0674876	0.115174	0.140005	0.0728572	0.135172	0.0772428
501.5	-0.0177949	-0.00403537	-0.0422563	0.0248601	0.0163924	0.0183495	-0.00945442	-0.0713186	0.0451128	0.0254739	-0.0283133	0.0334798	0.0783833	0.41521	0.715116	0.774849	0.787603	0.8258	0.818384	0.7748	0.823621	0.732812	0.742776	0.695678	0.653947	0.670888	0.674271	0.707403	0.619881	0.667962	0.693205	0.642947	0.609251	0.587659	0.529413	0.634156	0.654321	0.55657	0.507698	0.604489	0.568161	0.574248	0.528782	0.547739	0.478895	0.552506	0.512337	0.507866	0.573613	0.553356	0.533568	0.533835	0.544621	0.448147	0.517994	0.504816	0.470154	0.472952	0.479194	0.487982	0.498413	0.509588	0.520605	0.530563	0.46812	0.514024	0.514264	0.516887	0.505239	0.477074	0.492399	0.446891	0.453397	0.409508	0.441725	0.454943	0.43469	0.459599	0.445325	0.453321	0.523882	0.411045	0.442853	0.465163	0.400518	0.403678	0.487899	0.421277	0.37917	0.298242	0.380577	0.377023	0.418452	0.411513	0.38627	0.396511	0.42994	0.383103	0.345799	0.346189	0.369941	0.432409	0.451283	0.342334	0.411489	0.411104	0.351483	0.344994	0.3491	0.421935	0.276168	0.294275	0.327888	0.347092	0.280268	0.359698	0.372856	0.345857	0.320181	0.264073	0.24897	0.242169	0.204088	0.255428	0.271935	0.292445	0.27928	0.239844	0.251262	0.277234	0.251086	0.256246	0.189529	0.180979	0.199456	0.140366	0.179046	0.153318	0.14745	0.139613	0.161716	0.119559	0.168015	0.179438	0.181841	0.202234	0.142703	0.201123	0.23097	0.162354	0.0946332	0.164913	0.139588	0.0956127	0.127936	0.153199	0.145738	0.281228	0.174706	0.117616	0.139122	0.102628	0.109267	0.185181	0.154439	0.0920589	0.100419	0.107668	0.155775	0.121217	0.108478	0.174819	0.113146	0.13041	0.0965662	0.083984	0.03177	0.036953	0.113259	0.133147	0.107618	0.121667	0.128434	0.129282	0.118673	0.117703	0.120505	0.0569504	0.0527303	0.0529417	0.126644	0.0918885	0.112896	0.0954723
502.4	0.0257337	-0.0367726	-0.0308741	0.0194576	0.0464239	-0.0115436	0.0260084	-0.0383528	0.0256588	0.00446113	-0.0384814	0.0385788	0.0653694	0.432432	0.733264	0.79054	0.78995	0.819271	0.825463	0.753185	0.79313	0.708275	0.770774	0.664423	0.668404	0.700088	0.623572	0.659183	0.605953	0.644141	0.647241	0.615852	0.610724	0.536174	0.513393	0.612404	0.619022	0.567799	0.507386	0.552629	0.54902	0.572262	0.52419	0.552082	0.514294	0.569392	0.498437	0.497461	0.565515	0.566264	0.581589	0.534527	0.525724	0.441879	0.525427	0.538243	0.461985	0.465783	0.473938	0.485297	0.498708	0.513018	0.527076	0.539728	0.467021	0.52412	0.522868	0.482077	0.492857	0.479354	0.494366	0.442771	0.430266	0.412176	0.427251	0.451503	0.431445	0.436118	0.452815	0.428469	0.452693	0.37531	0.402653	0.430911	0.395067	0.407014	0.449661	0.415282	0.412713	0.336434	0.366846	0.401378	0.425508	0.404781	0.352326	0.379622	0.389931	0.379601	0.356711	0.301688	0.361607	0.42426	0.436607	0.304137	0.368386	0.390465	0.351515	0.349147	0.352711	0.359834	0.261508	0.315522	0.302889	0.308899	0.2915	0.28161	0.349822	0.282133	0.285072	0.312285	0.246885	0.241739	0.218711	0.252536	0.224588	0.240879	0.229916	0.206216	0.224199	0.197347	0.232558	0.22979	0.20075	0.243597	0.185289	0.163414	0.252242	0.180765	0.172634	0.16947	0.158996	0.135357	0.112939	0.19184	0.219103	0.183611	0.115508	0.172099	0.22353	0.154565	0.129409	0.189776	0.129564	0.0965023	0.0836911	0.126638	0.108903	0.225653	0.14145	0.128242	0.138872	0.0591182	0.139772	0.155807	0.149474	0.127823	0.0941098	0.156762	0.184918	0.136896	0.121649	0.156763	0.0909344	0.131655	0.111163	0.117512	0.0299265	0.0468173	0.107851	0.142491	0.101231	0.106087	0.0973144	0.0781507	0.112147	0.141158	0.0858214	0.0625528	0.0523722	0.0274415	0.0837755	0.0775742	0.0730712	0.0987116
503.3	-0.035917	-0.024948	-0.0159856	0.0741423	0.0731883	0.0420421	0.0517693	0.00765452	0.0903971	0.0214789	-0.0260884	0.0495891	0.108723	0.434761	0.744137	0.803423	0.832019	0.854407	0.849581	0.776908	0.827276	0.703428	0.7693	0.703139	0.669223	0.671582	0.652187	0.658731	0.589723	0.656326	0.662573	0.607644	0.607461	0.531075	0.564947	0.590701	0.615144	0.581095	0.510164	0.503612	0.532813	0.58866	0.527695	0.561544	0.488395	0.558386	0.506678	0.54558	0.596826	0.554551	0.543132	0.544157	0.499949	0.494779	0.553724	0.550771	0.505737	0.508496	0.514215	0.5221	0.531361	0.541205	0.55084	0.559475	0.490029	0.513262	0.506674	0.519464	0.507019	0.486674	0.486513	0.455925	0.448495	0.4275	0.416098	0.462943	0.436791	0.45148	0.454331	0.465438	0.48462	0.399334	0.410204	0.480097	0.427105	0.415889	0.449359	0.442729	0.404534	0.323101	0.390276	0.392555	0.435744	0.41418	0.361887	0.415422	0.383084	0.381964	0.337992	0.335607	0.36413	0.440212	0.446786	0.32562	0.406729	0.425623	0.405777	0.348929	0.341571	0.408941	0.307014	0.31096	0.31156	0.342336	0.309251	0.291624	0.360107	0.334321	0.32049	0.319999	0.276479	0.228688	0.202754	0.255191	0.258097	0.262716	0.25251	0.231743	0.294353	0.239761	0.2466	0.232995	0.199995	0.272788	0.198881	0.171969	0.208547	0.169918	0.18599	0.166384	0.201738	0.107486	0.154065	0.240257	0.183713	0.202894	0.1923	0.165817	0.207848	0.184844	0.165429	0.166578	0.121502	0.170887	0.128071	0.176467	0.130922	0.286876	0.185816	0.124978	0.166395	0.0878692	0.13789	0.195483	0.151975	0.113623	0.106663	0.132308	0.147232	0.182064	0.159256	0.180069	0.118321	0.151314	0.162278	0.0829529	0.0147084	0.062537	0.150969	0.181085	0.132037	0.149371	0.107288	0.12383	0.176614	0.145893	0.103205	0.0997902	0.0697752	0.0454847	0.122572	0.0757043	0.117897	0.100966
504.3	-0.00925707	-0.0305698	-0.0279574	0.0452062	0.122289	-0.0257271	-0.0143361	-0.00804086	0.0513647	0.00546392	-0.0112243	0.0569473	0.0695779	0.432862	0.741925	0.800176	0.830299	0.819559	0.794036	0.748028	0.800281	0.693685	0.699519	0.677363	0.63705	0.62769	0.610581	0.615175	0.575205	0.621855	0.606998	0.594799	0.581102	0.513841	0.512964	0.585433	0.600788	0.516637	0.474039	0.52798	0.518347	0.523004	0.496564	0.495779	0.485109	0.511929	0.456605	0.486779	0.509679	0.539731	0.54655	0.510656	0.499359	0.488876	0.526485	0.528073	0.490467	0.492034	0.495165	0.499438	0.504427	0.509709	0.514858	0.51945	0.432407	0.513759	0.475326	0.470283	0.518823	0.479044	0.449697	0.433974	0.423511	0.397581	0.408321	0.455002	0.422373	0.42705	0.410082	0.406904	0.440098	0.400382	0.430976	0.443068	0.420818	0.374309	0.41691	0.429313	0.411216	0.358573	0.377981	0.373184	0.410836	0.396861	0.361892	0.313167	0.319667	0.37673	0.333459	0.313731	0.348081	0.408637	0.415772	0.2944	0.371907	0.414876	0.372179	0.324924	0.321835	0.361146	0.282618	0.257883	0.308755	0.310907	0.292555	0.274419	0.334464	0.258103	0.276736	0.282609	0.262355	0.240299	0.175743	0.242632	0.235413	0.245206	0.219167	0.213682	0.262111	0.251458	0.21398	0.199927	0.17068	0.272483	0.168981	0.118715	0.201691	0.0960469	0.170287	0.166427	0.12305	0.131275	0.143827	0.211746	0.128094	0.26403	0.159816	0.132375	0.16844	0.134917	0.118649	0.19127	0.122078	0.108303	0.079086	0.142213	0.115709	0.299959	0.146491	0.084557	0.145325	0.0790157	0.145847	0.177868	0.159213	0.106267	0.115903	0.140856	0.109543	0.149626	0.116296	0.132524	0.106897	0.137934	0.102523	0.0600637	0.0322836	0.0739873	0.104854	0.126672	0.137258	0.0944425	0.103275	0.100708	0.138236	0.12446	0.128675	0.11022	0.0513432	0.0591256	0.0900911	0.0825397	0.123621	0.104507
505.2	0.0167526	-0.0411415	-0.020143	0.0534865	0.0606239	0.0225085	0.0243328	-0.0027408	0.0472482	-0.00726813	-0.0291804	0.027467	0.0931948	0.478023	0.750449	0.7741	0.830418	0.835907	0.806641	0.754662	0.759088	0.682673	0.738859	0.630394	0.622497	0.655302	0.601287	0.584019	0.541255	0.625623	0.601032	0.579432	0.587407	0.508515	0.519626	0.57978	0.584914	0.539337	0.461792	0.485007	0.489158	0.499587	0.490606	0.517762	0.514255	0.554725	0.491485	0.487074	0.529668	0.521512	0.531184	0.51181	0.480467	0.48864	0.520536	0.526858	0.492203	0.493185	0.495091	0.497668	0.500662	0.503819	0.506886	0.509609	0.412067	0.491432	0.51118	0.505578	0.497773	0.482647	0.457698	0.441505	0.443115	0.421513	0.424794	0.421888	0.429755	0.431486	0.409778	0.418545	0.435589	0.386713	0.417672	0.430402	0.421276	0.364927	0.410339	0.383354	0.408586	0.386599	0.40247	0.392787	0.414682	0.383376	0.358056	0.33242	0.315134	0.356271	0.332965	0.330366	0.328497	0.404448	0.411009	0.271054	0.374872	0.419554	0.360179	0.363349	0.366613	0.35988	0.322695	0.319993	0.310555	0.304195	0.276478	0.255444	0.280995	0.272039	0.286438	0.269469	0.264439	0.231158	0.195884	0.226161	0.212543	0.214263	0.185279	0.188473	0.249899	0.225083	0.195512	0.221039	0.154166	0.231274	0.192014	0.181966	0.2054	0.143983	0.156037	0.158584	0.13207	0.13554	0.15458	0.222231	0.13885	0.234084	0.140753	0.134609	0.172982	0.183336	0.159844	0.139375	0.112801	0.148707	0.0820339	0.131997	0.103285	0.24812	0.162042	0.132623	0.12714	0.0947588	0.156811	0.146728	0.123028	0.157465	0.122129	0.147017	0.117536	0.113444	0.125113	0.128256	0.116499	0.0977938	0.113714	0.0627325	0.0210903	0.0696177	0.116438	0.146039	0.06861	0.0497751	0.0813295	0.0889424	0.14718	0.139525	0.0643734	0.0794073	0.0582239	0.0591476	0.0813053	0.0583694	0.132181	0.135839
506.2	0.0213305	-0.0299327	-0.0283141	0.0326813	0.0864689	-0.0231029	0.0117321	-0.0463699	0.0150375	0.00380984	-0.0118018	0.0446398	0.143336	0.48154	0.728339	0.730164	0.83463	0.840037	0.718114	0.723349	0.763575	0.707055	0.70688	0.632085	0.602462	0.598579	0.592585	0.575926	0.553306	0.566596	0.556147	0.551806	0.568828	0.498867	0.504968	0.546133	0.550732	0.518893	0.459533	0.47154	0.485224	0.474555	0.489035	0.519783	0.499149	0.50564	0.437529	0.476793	0.511691	0.510334	0.543391	0.481969	0.438858	0.476182	0.515203	0.524083	0.489934	0.490918	0.492772	0.495254	0.498122	0.501135	0.50405	0.506625	0.397316	0.477409	0.489796	0.505742	0.482472	0.396789	0.432607	0.412458	0.456314	0.425106	0.409301	0.415936	0.431875	0.415163	0.39674	0.407795	0.411598	0.369174	0.414372	0.419549	0.370965	0.32879	0.376211	0.412302	0.371747	0.370718	0.371665	0.35277	0.38199	0.373359	0.343727	0.345528	0.277389	0.35173	0.337546	0.350986	0.341452	0.368777	0.373687	0.27676	0.387944	0.388394	0.356884	0.364338	0.370862	0.390602	0.297302	0.30548	0.349732	0.29422	0.243751	0.269019	0.268539	0.254971	0.255666	0.27562	0.273532	0.225278	0.145937	0.201836	0.202636	0.224269	0.162014	0.214173	0.281568	0.255675	0.19173	0.17423	0.14845	0.243424	0.177273	0.126319	0.194869	0.155363	0.140978	0.125504	0.0952839	0.075732	0.106381	0.192449	0.124475	0.229394	0.172923	0.142993	0.175944	0.145926	0.159787	0.170392	0.12902	0.0998244	0.0569632	0.127994	0.063637	0.295395	0.155235	0.0994278	0.145866	0.0224259	0.125854	0.169599	0.113529	0.107562	0.121581	0.114258	0.102878	0.112349	0.0301099	0.156248	0.0918673	0.11861	0.102905	0.00345118	0.0117261	0.0634997	0.144732	0.139729	0.0864131	0.0608046	0.0278034	0.10465	0.106892	0.133478	0.105675	0.105568	0.0585255	0.051236	0.0731517	0.0419736	0.145292	0.160769
507.1	0.0136777	-0.0393654	-0.0611924	0.0304733	0.071949	0.014766	0.0276282	-0.0498926	0.0298989	0.0123386	-0.00485181	0.0519638	0.146056	0.536601	0.742291	0.767994	0.866622	0.858989	0.760137	0.73603	0.737895	0.694056	0.697444	0.634956	0.59478	0.588947	0.580102	0.572905	0.551807	0.563767	0.569498	0.562949	0.552578	0.503093	0.520898	0.548445	0.561504	0.52245	0.44911	0.451928	0.462728	0.476068	0.491037	0.508629	0.506565	0.516036	0.484246	0.488308	0.483152	0.509368	0.508233	0.48388	0.464141	0.48155	0.49606	0.488328	0.493422	0.49254	0.490834	0.488421	0.485418	0.481941	0.478106	0.47403	0.40801	0.495607	0.50977	0.467901	0.498118	0.443801	0.452697	0.45612	0.454453	0.40372	0.415969	0.469532	0.445325	0.43917	0.394694	0.403001	0.458726	0.403003	0.415394	0.428582	0.388885	0.318001	0.392452	0.371879	0.378666	0.348118	0.404824	0.398867	0.379701	0.392016	0.355687	0.333805	0.300427	0.369785	0.342914	0.357298	0.335521	0.380727	0.386788	0.289999	0.377635	0.40325	0.37014	0.331311	0.328958	0.369899	0.305963	0.275533	0.341104	0.316836	0.274332	0.262594	0.29574	0.249319	0.278497	0.275149	0.246277	0.207596	0.17537	0.207506	0.1961	0.210199	0.181305	0.195112	0.27475	0.193162	0.184023	0.208948	0.131434	0.21681	0.14779	0.173396	0.131369	0.149247	0.127506	0.219861	0.0937024	0.104718	0.139689	0.199705	0.0993186	0.16759	0.16169	0.141478	0.166929	0.177275	0.156038	0.153703	0.122748	0.112525	0.0722098	0.165228	0.0834284	0.276364	0.153182	0.122631	0.0816244	0.0560209	0.0989124	0.20177	0.172117	0.166532	0.171549	0.140449	0.093277	0.13703	0.0896442	0.124814	0.129617	0.137499	0.094563	0.0338327	0.0205737	0.0809247	0.134297	0.133332	0.0877867	0.0617769	0.0410233	0.0841847	0.145864	0.140988	0.111799	0.0901835	0.0724088	0.044745	0.0881868	0.0709336	0.135175	0.130577
508.1	0.00950053	-0.0216071	-0.0162311	0.0279453	0.0586953	-0.0173272	0.0319495	-0.0241534	0.0421869	-0.00807119	0.0108538	0.0553548	0.15361	0.56792	0.73003	0.769616	0.826998	0.812161	0.717814	0.724991	0.748588	0.689989	0.645639	0.610141	0.602383	0.575938	0.57008	0.565959	0.537651	0.562088	0.547789	0.538401	0.548806	0.460376	0.467584	0.550706	0.567974	0.506222	0.464475	0.484622	0.471024	0.446618	0.482404	0.496848	0.494419	0.503705	0.467775	0.481948	0.492367	0.507486	0.540004	0.487159	0.445306	0.492817	0.500733	0.492489	0.491811	0.492421	0.493513	0.494949	0.496592	0.498305	0.49995	0.501389	0.392322	0.447419	0.475858	0.489833	0.477358	0.392614	0.418971	0.416903	0.437857	0.422126	0.410866	0.404702	0.411474	0.429378	0.397968	0.387524	0.403032	0.38787	0.39831	0.437692	0.392014	0.346261	0.373617	0.399455	0.371397	0.314995	0.343248	0.375111	0.370883	0.368302	0.341015	0.339529	0.295722	0.361975	0.350942	0.334356	0.364351	0.350061	0.357849	0.263491	0.39565	0.369083	0.353124	0.326212	0.322426	0.342391	0.23777	0.29649	0.334779	0.296911	0.26467	0.203324	0.237208	0.260657	0.27968	0.265805	0.242175	0.205704	0.12888	0.207578	0.183712	0.204797	0.191356	0.211675	0.28155	0.193927	0.16867	0.147423	0.0751856	0.191816	0.183574	0.130861	0.14396	0.144862	0.0956926	0.114707	0.086257	0.0982114	0.127161	0.184236	0.121612	0.180894	0.113849	0.108653	0.164882	0.162501	0.121248	0.121001	0.101128	0.0970854	0.0915537	0.156825	0.0894144	0.242381	0.119087	0.147632	0.124667	0.0383354	0.11334	0.141958	0.115213	0.0709551	0.141744	0.114385	0.0736873	0.108392	0.068781	0.120328	0.0900058	0.11872	0.132666	0.0236491	0.0310823	0.0862679	0.0970567	0.111918	0.0785511	0.0680642	0.0428407	0.0740189	0.117475	0.132564	0.127463	0.0805118	0.0646676	0.0900588	0.0874487	0.0679722	0.125025	0.179184
509	0.0254459	0.0064261	-0.0449293	0.0514675	0.0626532	0.0251965	0.00271767	-0.01634	0.0206722	-0.00942781	0.0306537	0.045643	0.116365	0.571183	0.750632	0.775072	0.820207	0.795868	0.726501	0.722812	0.72116	0.693244	0.635634	0.567571	0.572406	0.584994	0.583503	0.553023	0.576721	0.602378	0.549006	0.551789	0.537536	0.483688	0.482924	0.512622	0.539591	0.532167	0.479687	0.447498	0.468931	0.475889	0.487476	0.491189	0.515645	0.498192	0.447572	0.478912	0.52041	0.515509	0.507163	0.472663	0.452427	0.505398	0.530006	0.509833	0.501169	0.501883	0.503134	0.504767	0.506627	0.508559	0.510407	0.512017	0.462482	0.458302	0.490954	0.447522	0.472255	0.418511	0.428263	0.419804	0.423429	0.433287	0.385232	0.4305	0.415196	0.435513	0.397427	0.378353	0.416047	0.447675	0.41911	0.433231	0.364644	0.35189	0.361277	0.404745	0.382412	0.334276	0.374081	0.334603	0.359505	0.348784	0.354235	0.307419	0.235313	0.348998	0.335681	0.325345	0.292278	0.347471	0.378385	0.258765	0.376771	0.386474	0.346722	0.374829	0.380642	0.37892	0.278326	0.291933	0.29365	0.300423	0.242053	0.240488	0.250985	0.272999	0.274313	0.277363	0.234402	0.209614	0.149725	0.195902	0.175364	0.179817	0.145451	0.2006	0.198468	0.205467	0.146212	0.126462	0.0733526	0.211387	0.165417	0.122741	0.187779	0.0969385	0.0703616	0.144278	0.108611	0.0949671	0.113817	0.198112	0.110792	0.210675	0.146236	0.124994	0.147003	0.141917	0.0948042	0.154664	0.143378	0.0843445	0.0722632	0.13896	0.137538	0.273509	0.116766	0.124385	0.0901749	0.0204073	0.159685	0.171	0.113613	0.0888727	0.144942	0.0703077	0.0544419	0.115171	0.061098	0.142232	0.103362	0.134368	0.103672	0.0472865	0.0212377	0.101102	0.134696	0.112288	0.0948384	0.0635058	0.0419464	0.0828552	0.108494	0.124771	0.101442	0.0811994	0.0922901	0.0906247	0.0678744	0.0601751	0.0983518	0.161284
510	-0.035845	-0.0250221	0.00564665	0.0554942	0.0735363	-0.0250783	0.021656	-0.02728	0.0503109	-0.014724	0.0357527	0.0550246	0.12003	0.526344	0.721132	0.776199	0.820634	0.775715	0.686696	0.687653	0.675533	0.657902	0.644174	0.623196	0.576824	0.582201	0.589246	0.544117	0.519145	0.567242	0.56881	0.555534	0.535578	0.461246	0.474	0.497988	0.496467	0.419972	0.428652	0.45733	0.47937	0.470485	0.460021	0.458121	0.514252	0.492479	0.435373	0.455344	0.490337	0.514552	0.511892	0.484946	0.435372	0.454811	0.492751	0.44411	0.413482	0.416911	0.422786	0.430391	0.43901	0.447927	0.456427	0.463792	0.405697	0.439003	0.470139	0.476582	0.464813	0.395425	0.445378	0.44583	0.386841	0.374903	0.383327	0.411127	0.385919	0.403547	0.36213	0.357085	0.390796	0.391308	0.368094	0.392253	0.378161	0.341067	0.346917	0.400007	0.374404	0.337831	0.321275	0.36126	0.367436	0.34131	0.34695	0.326825	0.284321	0.357423	0.345791	0.29657	0.293786	0.347845	0.372615	0.247887	0.365085	0.378698	0.33913	0.336239	0.339184	0.363569	0.251409	0.283693	0.305461	0.286263	0.26362	0.238851	0.273438	0.216627	0.237651	0.241802	0.203991	0.150904	0.105449	0.199965	0.215275	0.194622	0.14662	0.189394	0.209741	0.143338	0.121132	0.118734	0.107936	0.237365	0.132847	0.146408	0.149978	0.109233	0.0732449	0.139334	0.074894	0.104299	0.0876671	0.163787	0.0679597	0.183221	0.111756	0.145971	0.103229	0.120722	0.11269	0.102458	0.0717168	0.0846195	0.0466505	0.116277	0.0655151	0.27341	0.127795	0.107011	0.0660945	0.00998164	0.103574	0.113335	0.0891935	0.0830934	0.0975542	0.111777	0.0359773	0.0784914	0.0593091	0.108939	0.087147	0.0931293	0.0835799	0.0487478	-0.0135068	0.085951	0.091695	0.116927	0.0345904	0.0306809	0.0150385	0.0746555	0.070209	0.11653	0.0808272	0.0606823	0.0730456	0.0598373	0.077855	0.00271755	0.0944666	0.119488
510.9	-0.00448054	-0.00729498	-0.0346423	0.0255594	0.0150922	0.0147244	0.0199483	-0.0205222	0.0201763	-0.0239621	0.00107364	0.0248346	0.141773	0.547581	0.685421	0.769257	0.779343	0.776774	0.692458	0.697476	0.66824	0.62695	0.610901	0.561881	0.56543	0.552949	0.554223	0.521081	0.525175	0.551554	0.519756	0.544565	0.47685	0.438018	0.484685	0.519772	0.521732	0.457123	0.407456	0.426242	0.439778	0.456143	0.492555	0.471094	0.510242	0.487994	0.466937	0.471385	0.503784	0.5261	0.519378	0.458645	0.43693	0.438261	0.474085	0.46665	0.45003	0.443968	0.43943	0.436072	0.433545	0.431503	0.429599	0.427488	0.359531	0.45213	0.451982	0.46595	0.477546	0.385383	0.418952	0.41243	0.405438	0.38749	0.419774	0.406607	0.386426	0.431033	0.417771	0.379874	0.384313	0.39507	0.389701	0.405313	0.364806	0.341964	0.354447	0.377377	0.367301	0.286306	0.334322	0.316146	0.35421	0.309124	0.313982	0.303279	0.247451	0.300449	0.311971	0.283873	0.261168	0.305496	0.312672	0.256792	0.330038	0.363688	0.302166	0.307558	0.315992	0.340651	0.281583	0.270423	0.292704	0.276476	0.237917	0.220031	0.258175	0.224081	0.259773	0.235718	0.216932	0.136145	0.113619	0.206457	0.18566	0.201503	0.154355	0.197456	0.23016	0.127917	0.107183	0.1165	0.087431	0.180886	0.146385	0.134931	0.17981	0.10901	0.116352	0.125925	0.0775481	0.0855007	0.087863	0.152402	0.0935871	0.180592	0.128909	0.13886	0.117915	0.0938799	0.0716793	0.08807	0.112447	0.0809246	0.0723926	0.104066	0.0773123	0.265028	0.0709562	0.0739677	0.0813666	0.0404616	0.0910286	0.117864	0.0775122	0.111423	0.0919802	0.100459	0.0537226	0.064367	0.0572424	0.0958949	0.0914638	0.0946125	0.0981122	0.0194204	0.0568038	0.044188	0.0506504	0.0995633	0.0411569	0.0227925	0.0303046	0.0646563	0.0467353	0.0869562	0.0881259	0.0277136	0.0695908	0.076324	0.0689676	0.0551351	0.11637	0.117656
511.9	-0.0234789	-0.01625	-0.0303559	0.0612514	0.0590589	0.0146191	0.0308523	-0.0366516	0.02695	-0.00629576	0.0422608	0.0371938	0.125963	0.555675	0.704618	0.73846	0.793827	0.756868	0.664652	0.68769	0.650078	0.62905	0.594427	0.556372	0.578216	0.555839	0.561767	0.507839	0.527016	0.563928	0.522642	0.530145	0.484143	0.447554	0.484347	0.517339	0.533792	0.456323	0.431429	0.460916	0.487337	0.459217	0.47038	0.456219	0.492645	0.470257	0.458868	0.47452	0.468538	0.46967	0.509803	0.452121	0.439637	0.481633	0.480433	0.4651	0.462004	0.460961	0.460243	0.459765	0.459443	0.459191	0.458926	0.458563	0.40795	0.450168	0.438104	0.449551	0.460734	0.383136	0.428352	0.430847	0.404298	0.400564	0.394449	0.40636	0.400338	0.426024	0.409721	0.350249	0.391863	0.399924	0.400616	0.417093	0.334081	0.349615	0.388976	0.37032	0.366892	0.292681	0.366575	0.353413	0.317175	0.332667	0.3355	0.328589	0.271782	0.301936	0.305568	0.290845	0.275424	0.334358	0.344846	0.235115	0.336044	0.35976	0.331	0.328233	0.328466	0.31726	0.237061	0.292932	0.28033	0.243879	0.22352	0.201517	0.266289	0.200156	0.237678	0.227798	0.211856	0.183961	0.119646	0.154201	0.168221	0.189279	0.149542	0.192164	0.208312	0.148761	0.132156	0.137764	0.13333	0.221619	0.115599	0.104052	0.169198	0.105225	0.0712711	0.111009	0.0846275	0.0572474	0.139903	0.152718	0.0783726	0.20862	0.136834	0.142712	0.101868	0.128568	0.0653223	0.11061	0.0662668	0.0641996	0.0552837	0.130771	0.0836182	0.214922	0.103612	0.089053	0.0583877	0.0240339	0.0560982	0.115809	0.108799	0.045437	0.0682279	0.0429774	0.0613445	0.0406987	0.0849802	0.0945485	0.0906434	0.083484	0.0844381	0.0275772	0.0160529	0.0819161	0.0342521	0.086791	0.0616059	0.0436476	0.0397677	0.0741749	0.0810623	0.102005	0.0748027	0.0571365	0.0593116	0.0852439	0.0631849	0.0502256	0.0908832	0.0745963
512.8	-0.00634208	-0.0130531	0.00214453	0.0248767	0.0076087	0.0375968	0.0404612	0.0153828	0.0555945	0.00398841	0.0427403	0.0486801	0.154809	0.541328	0.701683	0.767307	0.811892	0.765551	0.635563	0.645908	0.644678	0.660256	0.629579	0.533503	0.565281	0.552988	0.585	0.49288	0.501759	0.58133	0.54997	0.54493	0.470901	0.417193	0.474745	0.530264	0.525631	0.433946	0.460229	0.457193	0.476468	0.477464	0.482638	0.43406	0.504339	0.413307	0.44992	0.485838	0.483197	0.487674	0.486831	0.449919	0.40998	0.476013	0.488429	0.470082	0.464908	0.463027	0.461702	0.460793	0.460158	0.459656	0.459146	0.458488	0.410675	0.43567	0.472227	0.406461	0.469222	0.418444	0.46842	0.445873	0.412805	0.399258	0.406467	0.389349	0.37624	0.413238	0.417	0.360443	0.432837	0.397516	0.394695	0.386216	0.321068	0.416423	0.393802	0.406724	0.363326	0.264491	0.313647	0.295259	0.342967	0.322657	0.31479	0.320454	0.277612	0.332053	0.332216	0.263765	0.293468	0.356729	0.361249	0.260125	0.351837	0.322581	0.313887	0.29548	0.293803	0.346256	0.276022	0.252948	0.260894	0.260731	0.261423	0.20842	0.259153	0.174199	0.240731	0.236075	0.230716	0.166723	0.150244	0.171178	0.212044	0.233535	0.186699	0.190831	0.152738	0.1505	0.117369	0.133476	0.0755421	0.187531	0.0934692	0.118134	0.118866	0.106542	0.0832694	0.122965	0.0818544	0.0801569	0.071609	0.124518	0.0859262	0.170088	0.134884	0.110956	0.172684	0.10093	0.101338	0.0842684	0.0615032	0.0764404	0.0586319	0.0875534	0.10836	0.21383	0.103002	0.0754349	0.0960132	0.011502	0.0963743	0.124944	0.0980586	0.0898529	0.091836	0.0729271	0.0413548	0.0581708	0.0346852	0.0718908	0.107372	0.073574	0.0678424	0.030232	0.0266738	0.0388906	0.0654152	0.0855115	0.0339198	0.0367992	0.0520917	0.0745173	0.0941747	0.080937	0.0914985	0.0450821	0.029282	0.0748603	0.101616	0.0487173	0.0610495	0.0920699
513.8	0.00255373	-0.0190322	-0.047953	0.0349862	0.0218041	0.0287316	0.0276537	0.0109162	0.031542	-0.0224234	0.0334592	0.0297691	0.118548	0.522766	0.655345	0.745495	0.756061	0.712938	0.639219	0.641878	0.648907	0.587219	0.543003	0.558533	0.577859	0.541606	0.578064	0.460522	0.50143	0.530372	0.521701	0.544871	0.479567	0.422944	0.483866	0.537148	0.503601	0.432485	0.4491	0.450797	0.494137	0.426937	0.456174	0.426376	0.484139	0.435775	0.456509	0.484874	0.479516	0.480044	0.458143	0.448212	0.430444	0.464242	0.458951	0.431937	0.42987	0.432438	0.43653	0.441675	0.447404	0.453246	0.458731	0.463389	0.373	0.422054	0.44419	0.387783	0.407831	0.402395	0.416643	0.425022	0.415228	0.357294	0.391183	0.399875	0.3725	0.401265	0.387512	0.324964	0.341749	0.361735	0.371938	0.363185	0.367301	0.355528	0.392855	0.337338	0.368304	0.278351	0.325605	0.295139	0.351705	0.352779	0.312436	0.306668	0.267068	0.313399	0.306498	0.26459	0.264791	0.335822	0.32363	0.248037	0.301265	0.321285	0.270434	0.298228	0.303018	0.279846	0.281624	0.253182	0.274538	0.25142	0.218275	0.212925	0.279944	0.224304	0.264335	0.202308	0.204378	0.13459	0.10621	0.188477	0.183465	0.166543	0.176919	0.176847	0.179077	0.160696	0.117271	0.148051	0.0752394	0.179574	0.0941782	0.113486	0.148946	0.0662715	0.0848266	0.0946346	0.0644141	0.0662824	0.0713144	0.125168	0.101188	0.149689	0.11496	0.11438	0.0998895	0.111696	0.0661025	0.113916	0.0628588	0.0957839	0.0874813	0.0944019	0.0893536	0.233211	0.0272531	0.0723215	0.115935	0.0299074	0.051856	0.0866194	0.127698	0.0469313	0.0547172	0.0589549	0.0394916	0.0532369	0.0281323	0.0740512	0.0467022	0.0583308	0.0638952	0.00943169	0.00258085	0.0410696	0.0429035	0.0583467	0.013184	0.0216189	0.103325	0.0383391	0.0689043	0.0856543	0.0504509	0.0275758	0.0280278	0.0709153	0.086992	0.0324267	0.0509529	0.052086
514.7	-0.00124884	-0.0204141	-0.0218762	0.0577175	0.0609487	0.02629	0.0468023	-0.00388485	0.056513	-0.0240924	0.0557266	0.0206979	0.109628	0.532963	0.710312	0.724542	0.764077	0.739647	0.635211	0.674941	0.627215	0.60945	0.59839	0.544981	0.586108	0.547561	0.55395	0.504601	0.531061	0.589002	0.501579	0.541629	0.475935	0.41506	0.516845	0.56257	0.494595	0.441286	0.440736	0.446399	0.525546	0.43817	0.49176	0.460513	0.502187	0.436398	0.459279	0.497359	0.470644	0.491485	0.487278	0.440499	0.39009	0.437446	0.479176	0.458339	0.452541	0.449964	0.448048	0.446649	0.445619	0.444815	0.44409	0.443298	0.422342	0.447552	0.490389	0.463054	0.480311	0.410963	0.463964	0.443255	0.414652	0.384698	0.400119	0.40161	0.373102	0.401475	0.38162	0.384189	0.393174	0.372101	0.370411	0.383704	0.333407	0.380807	0.386878	0.360175	0.329774	0.271755	0.319963	0.331854	0.351341	0.373037	0.308861	0.337379	0.311327	0.327045	0.31041	0.266893	0.266859	0.349799	0.359054	0.282412	0.374337	0.369393	0.30905	0.303671	0.304809	0.333252	0.28707	0.258761	0.265823	0.271223	0.245148	0.234051	0.35513	0.238373	0.24386	0.239796	0.245835	0.117065	0.125795	0.209514	0.21311	0.212788	0.199924	0.203776	0.206802	0.162397	0.135141	0.121083	0.134655	0.195062	0.144055	0.111519	0.14028	0.090256	0.0850279	0.102692	0.0752424	0.0580913	0.103069	0.137965	0.108892	0.15553	0.115406	0.148794	0.144574	0.0795419	0.0684536	0.066763	0.0654516	0.0868926	0.11821	0.0951409	0.0794174	0.239011	0.0794137	0.118023	0.0887366	0.014195	0.0718654	0.116563	0.106894	0.0903281	0.0989739	0.076706	0.0612479	0.0572376	0.0615401	0.0550055	0.0989442	0.0866183	0.0644623	0.0727138	0.0206886	0.0357279	0.0801397	0.0875522	0.0773021	0.0644377	0.0662822	0.0783265	0.0947926	0.139288	0.0675567	0.00755566	0.0432136	0.0481057	0.112796	0.0661478	0.0702394	0.0790355
515.6	0.00554445	-0.0350609	0.00412629	0.0327177	0.0233526	-0.000541978	0.0890182	0.0105276	0.052885	-0.0016061	0.0274422	0.0167757	0.132253	0.4888	0.660168	0.766447	0.708478	0.684424	0.648018	0.632148	0.607169	0.594044	0.596484	0.51459	0.569505	0.548234	0.561159	0.501851	0.525266	0.601726	0.530688	0.544261	0.452128	0.437465	0.532223	0.543068	0.498136	0.42086	0.456115	0.472874	0.50844	0.455543	0.49405	0.462675	0.494835	0.419846	0.417053	0.497036	0.479272	0.501796	0.480462	0.468461	0.43181	0.451944	0.491847	0.448493	0.445838	0.448022	0.451404	0.455604	0.460243	0.464943	0.469323	0.473007	0.413446	0.420927	0.47955	0.457727	0.456863	0.422252	0.462956	0.426193	0.439043	0.397801	0.384345	0.433931	0.405842	0.40849	0.376435	0.387597	0.372239	0.379675	0.38763	0.397557	0.310568	0.404599	0.418494	0.352452	0.364396	0.294984	0.337013	0.317434	0.38992	0.346574	0.309322	0.350229	0.31988	0.371438	0.317977	0.261458	0.265329	0.3898	0.400642	0.257517	0.335523	0.330649	0.287865	0.28817	0.290873	0.301189	0.267726	0.277129	0.225646	0.235616	0.217986	0.219176	0.352798	0.227166	0.247158	0.216844	0.19087	0.18422	0.137273	0.196667	0.242331	0.192889	0.200908	0.181721	0.226401	0.170182	0.140405	0.171842	0.0920853	0.185025	0.136786	0.136219	0.140906	0.119781	0.120971	0.108882	0.0798935	0.0791097	0.108922	0.132224	0.115079	0.180566	0.133357	0.140339	0.175719	0.0809735	0.0639169	0.0972834	0.0747772	0.0813133	0.124282	0.0917493	0.103225	0.187839	0.0656915	0.0660906	0.0494616	0.0290999	0.0724375	0.128831	0.10957	0.0658167	0.0532822	0.0860122	0.0827266	0.0860644	0.0877013	0.136255	0.0369005	0.0629909	0.0675873	0.0972256	0.0563713	0.0313795	0.0471625	0.0631041	0.0638696	0.0357262	0.126637	0.0804066	0.0628555	0.114939	0.0822386	0.0368105	0.0133888	0.0347869	0.105155	0.0480784	0.0472324	0.0648895
516.6	0.00161072	-0.0277309	-0.00335939	0.0516967	0.0359614	0.0278314	0.0665775	0.00904806	0.0947092	-0.00923647	0.0372585	0.00882125	0.0921912	0.528678	0.663331	0.752307	0.764905	0.690674	0.63856	0.661836	0.610592	0.607565	0.552906	0.526671	0.5603	0.533824	0.549559	0.4995	0.545168	0.555263	0.510277	0.572813	0.450638	0.484542	0.503181	0.570837	0.504035	0.436768	0.468486	0.451921	0.533677	0.459006	0.49304	0.435867	0.492825	0.44408	0.500295	0.542183	0.458105	0.496448	0.478054	0.477436	0.39609	0.410505	0.47357	0.468745	0.467963	0.467577	0.467317	0.467149	0.467037	0.466947	0.466844	0.466694	0.442349	0.495777	0.479012	0.443268	0.463305	0.405845	0.439835	0.43379	0.41762	0.390471	0.430392	0.426549	0.375862	0.433657	0.381393	0.385846	0.391744	0.381001	0.38512	0.419169	0.36782	0.398033	0.423372	0.381547	0.353373	0.290336	0.330624	0.3616	0.362496	0.362936	0.331492	0.355748	0.334322	0.342547	0.339898	0.308203	0.315718	0.401313	0.382056	0.293504	0.388446	0.403974	0.350759	0.305225	0.303169	0.319041	0.300156	0.279225	0.269552	0.314935	0.238079	0.238249	0.357425	0.2335	0.241638	0.232577	0.228196	0.169766	0.148496	0.179451	0.238434	0.262757	0.209442	0.208958	0.191736	0.209909	0.146514	0.176601	0.11495	0.189478	0.114534	0.111626	0.148227	0.106536	0.103986	0.101438	0.0795082	0.105221	0.0825633	0.138447	0.129661	0.185313	0.121376	0.139983	0.189898	0.0967759	0.0841853	0.106377	0.0851918	0.0466054	0.101653	0.0692208	0.133498	0.231617	0.108764	0.0798187	0.0878776	0.0810286	0.10393	0.150308	0.104212	0.0699259	0.0624048	0.0812292	0.077972	0.143812	0.105252	0.082222	0.0741734	0.0790252	0.0941403	0.0962106	0.0360798	0.0203548	0.0711247	0.109415	0.0505768	0.0650991	0.12211	0.0803389	0.118038	0.0901894	0.0896989	0.0582341	0.0285141	0.0248973	0.111287	0.0569151	0.0645499	0.0487369
517.5	0.0486188	-0.0328751	-0.0433931	0.0792079	0.0753707	0.0224609	0.0664294	-0.00159285	0.0602702	-0.00489635	0.0194242	-0.022499	0.124427	0.515249	0.635368	0.70934	0.725385	0.711206	0.618952	0.648726	0.614232	0.600827	0.57687	0.55029	0.557552	0.539092	0.543733	0.471153	0.548052	0.607498	0.56694	0.586289	0.478537	0.453584	0.522006	0.546748	0.521862	0.460087	0.494748	0.507652	0.521752	0.458336	0.495651	0.448103	0.490846	0.444636	0.467031	0.50909	0.495306	0.547192	0.494936	0.504823	0.392997	0.453954	0.483641	0.490887	0.49538	0.499727	0.503855	0.507688	0.51115	0.514164	0.516655	0.518546	0.418137	0.471608	0.501189	0.432675	0.456595	0.430435	0.475831	0.419814	0.415956	0.443053	0.415041	0.405851	0.404532	0.404526	0.437874	0.400947	0.378655	0.4046	0.416693	0.424167	0.387485	0.405358	0.398028	0.354029	0.36866	0.327923	0.361935	0.347708	0.378786	0.372283	0.333083	0.378748	0.344996	0.379307	0.304338	0.274766	0.30558	0.397625	0.383208	0.280674	0.347907	0.353286	0.329314	0.305805	0.304725	0.319898	0.284039	0.246185	0.247763	0.307185	0.243966	0.234053	0.332256	0.268175	0.263785	0.284146	0.216927	0.225987	0.179604	0.188903	0.209566	0.209604	0.22729	0.203327	0.237872	0.179388	0.182948	0.220961	0.140264	0.170451	0.152053	0.139927	0.188695	0.115219	0.137093	0.130798	0.0806046	0.101623	0.0982337	0.150363	0.125494	0.163146	0.108897	0.14563	0.153882	0.0991951	0.0782708	0.139566	0.0759507	0.0681182	0.110796	0.122532	0.142849	0.224139	0.0962337	0.0651367	0.0992733	0.0947723	0.101902	0.100562	0.120697	0.0943341	0.0879197	0.113908	0.0633407	0.113946	0.0991352	0.139148	0.0883074	0.106196	0.108464	0.0814298	0.0226636	0.0146687	0.0900781	0.0787179	0.092135	0.0881339	0.132559	0.130076	0.0695788	0.118388	0.0740653	0.0547378	0.0129266	0.0628644	0.110923	0.078395	0.0981359	0.0507189
518.5	0.0312578	-0.0321606	-0.0185959	0.0457653	0.0516264	0.0248528	0.0814065	-0.00278942	0.0623847	0.013122	0.0334691	-0.0122482	0.123803	0.449169	0.664077	0.765341	0.697495	0.719414	0.636227	0.652515	0.602389	0.60446	0.538131	0.563706	0.580198	0.522776	0.577192	0.483892	0.55176	0.607355	0.505424	0.564844	0.484641	0.467595	0.530579	0.526503	0.506368	0.441378	0.514575	0.491808	0.529575	0.459781	0.497095	0.457793	0.527638	0.448936	0.466857	0.510345	0.510183	0.507871	0.473323	0.467194	0.412732	0.47454	0.488919	0.453547	0.454495	0.457431	0.461796	0.467118	0.472925	0.478746	0.48411	0.488544	0.427099	0.475244	0.481231	0.461815	0.481258	0.467383	0.486423	0.446713	0.40971	0.426528	0.445157	0.447334	0.379149	0.429713	0.416912	0.39352	0.414739	0.36304	0.414073	0.405082	0.413225	0.401347	0.424583	0.388099	0.38424	0.306145	0.376746	0.347002	0.385262	0.369939	0.334055	0.375271	0.339336	0.337716	0.297212	0.305151	0.298014	0.408132	0.402565	0.281593	0.357114	0.365388	0.299573	0.313119	0.315354	0.293794	0.281671	0.269657	0.254037	0.282517	0.240235	0.237946	0.343891	0.236641	0.278635	0.253101	0.18765	0.212166	0.143459	0.211732	0.225715	0.206842	0.239837	0.206746	0.21954	0.198291	0.154512	0.227327	0.171109	0.185946	0.143677	0.143397	0.198734	0.107511	0.146243	0.124014	0.0826924	0.0976813	0.126135	0.158154	0.178402	0.167711	0.128778	0.146274	0.174723	0.123928	0.0900659	0.138348	0.0801113	0.0942252	0.10151	0.129394	0.128669	0.200388	0.101407	0.0697015	0.11237	0.100092	0.0929919	0.129409	0.106515	0.0849443	0.0689339	0.118304	0.0837943	0.0915598	0.0928619	0.110927	0.0859985	0.0969092	0.0839612	0.0786153	0.0115285	0.022687	0.0602483	0.0841152	0.0791863	0.0944755	0.131592	0.122984	0.0993574	0.0654481	0.0969706	0.0305021	0.0245645	0.0332401	0.106259	0.0411963	0.0922217	0.0567433
519.4	0.0148769	-0.0273033	-0.0347085	0.0953734	0.0613871	0.0161091	0.07122	0.00506748	0.0592846	-0.00466587	-0.000759689	-0.0198029	0.0949426	0.465906	0.682278	0.705494	0.71977	0.684173	0.633843	0.648613	0.589193	0.597394	0.54439	0.563248	0.565863	0.503	0.564829	0.506001	0.565727	0.55677	0.549502	0.581705	0.475418	0.477499	0.518296	0.580011	0.545132	0.505369	0.500839	0.516324	0.524966	0.480183	0.51178	0.482942	0.54968	0.437147	0.472174	0.491573	0.510997	0.513514	0.498927	0.506041	0.438229	0.443097	0.511938	0.483262	0.484442	0.4876	0.492242	0.497869	0.503988	0.510102	0.515715	0.520331	0.422079	0.49164	0.500153	0.448819	0.47853	0.448754	0.514237	0.418752	0.439097	0.416025	0.42805	0.429192	0.43388	0.41238	0.395709	0.386096	0.389408	0.355379	0.405652	0.419229	0.398855	0.402775	0.429828	0.383969	0.393508	0.32749	0.368817	0.360366	0.412042	0.387325	0.385063	0.36112	0.371109	0.356037	0.340229	0.319824	0.319874	0.433429	0.428726	0.261832	0.344065	0.380018	0.327513	0.313156	0.312908	0.31873	0.323245	0.248033	0.301769	0.326364	0.256343	0.237733	0.396322	0.259749	0.258998	0.27427	0.251025	0.229985	0.200494	0.246836	0.254611	0.223022	0.240766	0.223073	0.240822	0.224844	0.154756	0.210779	0.186387	0.213895	0.129797	0.167222	0.161806	0.126759	0.132303	0.168997	0.0929041	0.104271	0.119325	0.127085	0.156429	0.194285	0.146926	0.15209	0.162391	0.14378	0.114537	0.106772	0.107378	0.083663	0.111731	0.103317	0.134181	0.23239	0.119328	0.113704	0.0949663	0.100395	0.115044	0.144551	0.149852	0.070903	0.0916718	0.126392	0.09678	0.130084	0.0877699	0.133676	0.102047	0.106799	0.0734878	0.104719	-0.0130541	0.020838	0.0843832	0.117149	0.0933421	0.0853292	0.116033	0.0924329	0.128391	0.131255	0.066394	0.061844	0.0196239	0.0114013	0.112068	0.0507008	0.0825107	0.075699
520.4	0.0116143	-0.0286351	-0.0321616	0.0424544	0.0307181	0.00223324	0.0775148	-0.0284615	0.0249591	0.0144423	-0.0119314	-0.016076	0.105999	0.448123	0.59358	0.708436	0.697628	0.715487	0.589026	0.661748	0.602952	0.603101	0.563298	0.545537	0.596903	0.54819	0.594915	0.48554	0.533611	0.579135	0.574115	0.566599	0.47738	0.433001	0.550669	0.598126	0.507605	0.477306	0.505417	0.485058	0.513505	0.471974	0.51768	0.471514	0.5154	0.486577	0.492322	0.540531	0.519601	0.512411	0.515554	0.445879	0.403995	0.427898	0.525116	0.502902	0.504558	0.50875	0.514837	0.522175	0.530121	0.538032	0.545266	0.551179	0.430861	0.499527	0.527576	0.472879	0.478221	0.441111	0.501176	0.44831	0.400914	0.41386	0.415416	0.417518	0.446165	0.45076	0.43908	0.391196	0.405423	0.394147	0.421151	0.432265	0.41012	0.434981	0.392095	0.394862	0.383217	0.339729	0.373976	0.338392	0.4129	0.375605	0.359028	0.342214	0.384786	0.378858	0.292317	0.307409	0.295609	0.406309	0.382302	0.291303	0.383975	0.375713	0.321692	0.318463	0.319595	0.331622	0.336965	0.260762	0.262537	0.316216	0.26465	0.242002	0.326765	0.26985	0.265185	0.299279	0.228693	0.208317	0.197354	0.209176	0.190244	0.227129	0.23716	0.210418	0.235996	0.207468	0.168283	0.208663	0.161844	0.183702	0.10295	0.162919	0.158202	0.118808	0.147464	0.155109	0.138883	0.10708	0.132658	0.141898	0.130953	0.184696	0.140183	0.166477	0.182095	0.131306	0.10358	0.155323	0.104127	0.130182	0.103309	0.121382	0.147944	0.26393	0.116561	0.110448	0.121823	0.103805	0.112679	0.134754	0.146038	0.0775687	0.0959073	0.115811	0.126899	0.130388	0.107629	0.144175	0.0519925	0.0849307	0.07019	0.0492646	0.0227785	0.0224491	0.0941502	0.0988682	0.0981102	0.0842492	0.110187	0.138113	0.102494	0.122449	0.0912765	0.056262	0.0298401	0.0134377	0.0783402	0.0473908	0.0830163	0.0855829
521.3	-0.0125416	-0.0251246	0.00697362	0.0481088	0.0185158	0.0293727	0.0485215	-0.00467527	0.0423721	0.00980132	0.0152534	-0.0372126	0.107591	0.438338	0.621158	0.735137	0.70009	0.696446	0.594419	0.629545	0.575377	0.589724	0.603436	0.530747	0.561628	0.538766	0.580637	0.531462	0.581678	0.587144	0.548077	0.584272	0.515019	0.437408	0.538042	0.552576	0.553641	0.482363	0.534849	0.494434	0.507159	0.495296	0.472514	0.476067	0.53815	0.471418	0.45413	0.545516	0.528455	0.52992	0.497713	0.498751	0.420514	0.481184	0.507606	0.515251	0.515539	0.515775	0.515965	0.516114	0.516226	0.516307	0.516361	0.516394	0.454129	0.502496	0.527941	0.47689	0.489152	0.402003	0.46905	0.441555	0.500645	0.464604	0.449687	0.446429	0.426374	0.418162	0.447293	0.402729	0.443045	0.436597	0.46208	0.433559	0.406613	0.408234	0.428103	0.409864	0.422629	0.311347	0.400072	0.386243	0.39328	0.400337	0.376861	0.378659	0.375746	0.368661	0.343652	0.300918	0.309574	0.423082	0.417906	0.280325	0.397279	0.396806	0.352789	0.355198	0.354846	0.305412	0.329274	0.251626	0.303681	0.31674	0.2767	0.277323	0.345771	0.264882	0.280428	0.286824	0.228199	0.230592	0.191204	0.196691	0.206566	0.229124	0.23903	0.201672	0.261194	0.23076	0.173972	0.204442	0.176133	0.196856	0.147264	0.166038	0.152431	0.106226	0.139767	0.144774	0.129719	0.114977	0.0843251	0.17694	0.124248	0.189757	0.175499	0.147357	0.167456	0.139127	0.113565	0.142723	0.116783	0.0780852	0.076429	0.11341	0.131073	0.231782	0.140522	0.0929618	0.122541	0.0748479	0.100179	0.147406	0.118276	0.059783	0.0947513	0.132023	0.128508	0.138331	0.105065	0.126882	0.0760414	0.0836779	0.148116	0.0683068	0.0234763	0.0167183	0.11137	0.124785	0.105265	0.0775656	0.103233	0.115374	0.108008	0.102356	0.0987515	0.0614628	0.0356726	0.0604692	0.100056	0.059664	0.0913211	0.0790906
522.3	-0.00416939	-0.0500648	-0.0250725	0.0388203	0.040795	0.0166577	0.0159944	0.0422559	0.0554489	0.00793212	0.0404998	0.00545186	0.100444	0.460991	0.650181	0.718931	0.724691	0.668566	0.636189	0.663542	0.631309	0.619844	0.626261	0.580249	0.578758	0.567209	0.539723	0.515513	0.591543	0.565154	0.577652	0.609978	0.50561	0.504641	0.556005	0.613458	0.54771	0.498094	0.515737	0.523593	0.524348	0.484441	0.564782	0.538744	0.546677	0.500315	0.497621	0.556301	0.562623	0.611089	0.573274	0.502951	0.464381	0.485992	0.554478	0.515881	0.517308	0.520609	0.525301	0.530897	0.536912	0.542861	0.548258	0.552618	0.445923	0.534941	0.560701	0.486097	0.519096	0.50332	0.540302	0.470052	0.479186	0.43653	0.485943	0.431006	0.450168	0.425407	0.445608	0.443592	0.437773	0.472818	0.449068	0.449868	0.431668	0.381014	0.466484	0.416913	0.410735	0.400214	0.402143	0.391112	0.423764	0.411079	0.389517	0.374093	0.433805	0.400883	0.362468	0.341405	0.3643	0.451963	0.448218	0.299293	0.388831	0.4354	0.37314	0.37275	0.373249	0.360733	0.322643	0.292185	0.327944	0.344903	0.292621	0.306663	0.336908	0.318149	0.309608	0.27716	0.27138	0.234993	0.221466	0.240829	0.245452	0.227828	0.249674	0.223425	0.283728	0.225486	0.165178	0.245272	0.190367	0.20976	0.159374	0.172494	0.180502	0.153041	0.171198	0.171568	0.158588	0.112663	0.0940372	0.188028	0.179669	0.208569	0.201546	0.1506	0.2183	0.168864	0.131104	0.175601	0.109877	0.12908	0.0985216	0.152269	0.131932	0.283016	0.177582	0.123248	0.121512	0.120815	0.157426	0.16979	0.141959	0.123987	0.116865	0.159307	0.0964329	0.16146	0.111896	0.164498	0.089393	0.116826	0.116788	0.0491424	0.043045	0.107222	0.150672	0.131447	0.109976	0.108924	0.136119	0.140438	0.123854	0.106825	0.123536	0.0487434	0.062986	0.0661613	0.108285	0.108147	0.102969	0.101359
523.2	0.00922739	-0.0432944	-0.0290409	0.0386178	0.0481067	0.0271106	0.0151552	-0.0209038	0.010064	0.00556077	-0.0103514	0.00645805	0.0756874	0.457503	0.600399	0.683572	0.715127	0.61948	0.594773	0.618108	0.618003	0.574902	0.591969	0.567527	0.528078	0.517452	0.501598	0.496001	0.532403	0.54514	0.48216	0.570603	0.491006	0.46323	0.546692	0.557577	0.509985	0.464097	0.446594	0.467888	0.46934	0.45845	0.50627	0.477991	0.549412	0.470889	0.473738	0.500257	0.50478	0.538682	0.518666	0.458065	0.425453	0.480308	0.53337	0.546121	0.545872	0.545275	0.54436	0.543153	0.541683	0.539977	0.538063	0.53597	0.463483	0.487669	0.516154	0.496724	0.52131	0.460374	0.538694	0.47781	0.454751	0.429066	0.418705	0.441408	0.447102	0.436375	0.448815	0.452987	0.408168	0.415356	0.448752	0.428267	0.380281	0.424643	0.387302	0.399732	0.392853	0.366049	0.428443	0.38384	0.41084	0.423946	0.370678	0.377314	0.362115	0.418695	0.371118	0.317344	0.331936	0.424157	0.399383	0.28319	0.38306	0.377934	0.347515	0.383558	0.386319	0.329355	0.311059	0.30215	0.310183	0.311414	0.28866	0.214427	0.333338	0.24526	0.281346	0.281882	0.248924	0.20953	0.184768	0.207131	0.178828	0.201112	0.234849	0.187411	0.255838	0.156382	0.184183	0.168185	0.169826	0.197883	0.103889	0.141076	0.139647	0.0726713	0.131787	0.146479	0.10179	0.104499	0.104777	0.196965	0.145079	0.170603	0.141402	0.153535	0.146243	0.108257	0.119934	0.173633	0.108501	0.0721913	0.032617	0.139327	0.0877583	0.224171	0.154532	0.0797101	0.104325	0.110582	0.117939	0.114035	0.134722	0.0723653	0.0978694	0.14317	0.0619179	0.165	0.0728778	0.0854554	0.0602445	0.109929	0.112022	0.0995475	0.0291225	0.0367127	0.107296	0.0974724	0.0934006	0.0631694	0.0778622	0.0821877	0.100039	0.0964527	0.0861255	0.051369	0.011438	0.0390381	0.104302	0.0292442	0.0830466	0.118037
524.2	0.0221113	-0.0359332	-0.0303403	0.0417527	0.0514252	0.0344424	-0.00952004	-0.00372097	0.0370243	-0.0102167	0.0335384	-0.00927833	0.134629	0.465577	0.623467	0.694636	0.698562	0.658995	0.601901	0.65256	0.61345	0.608401	0.604411	0.581223	0.583242	0.543504	0.544432	0.563486	0.544347	0.545732	0.547017	0.610266	0.512035	0.50292	0.550807	0.574507	0.558028	0.482383	0.495999	0.508137	0.50144	0.492953	0.546428	0.491493	0.552967	0.465944	0.467111	0.54656	0.582677	0.609667	0.532554	0.491136	0.469186	0.486342	0.53838	0.544621	0.544409	0.543918	0.543169	0.542185	0.540985	0.539591	0.538025	0.536307	0.472189	0.553889	0.537588	0.498923	0.54151	0.468545	0.510091	0.496058	0.502389	0.480321	0.487357	0.464244	0.472416	0.451764	0.476732	0.420861	0.443443	0.447723	0.482342	0.458972	0.40838	0.408129	0.445519	0.420217	0.410034	0.379126	0.424684	0.398481	0.426805	0.423017	0.396005	0.3766	0.390393	0.386993	0.370205	0.321554	0.347173	0.463953	0.433127	0.309307	0.405005	0.388895	0.385788	0.37398	0.369624	0.356503	0.36916	0.327524	0.359599	0.306535	0.283048	0.278986	0.361026	0.273362	0.287201	0.328059	0.256841	0.224558	0.173047	0.211038	0.219055	0.191888	0.23006	0.244791	0.276347	0.236597	0.182163	0.242959	0.154611	0.216673	0.134708	0.163237	0.146224	0.1351	0.157906	0.175408	0.121522	0.103592	0.115109	0.192678	0.158018	0.191298	0.179226	0.16411	0.146706	0.139843	0.141171	0.115644	0.146101	0.0774945	0.0589365	0.133924	0.100209	0.237267	0.176653	0.087361	0.10532	0.0827066	0.126361	0.146154	0.132575	0.123247	0.139281	0.158008	0.0788787	0.16396	0.124136	0.108919	0.0914084	0.0962922	0.108025	0.0707131	0.00934957	0.0779309	0.128812	0.0803842	0.0675977	0.0531792	0.0739466	0.101089	0.121846	0.127375	0.0796327	0.0707482	0.0497499	0.0623261	0.0538189	0.102621	0.08674	0.131424
525.1	-0.00917403	-0.019122	0.0185694	0.0569623	0.00429737	0.0168563	0.0166262	0.0146238	0.00483666	-0.00774013	0.0168395	0.0181156	0.141342	0.438119	0.607329	0.695439	0.680667	0.659626	0.636131	0.654072	0.636435	0.617307	0.6193	0.606124	0.563147	0.522355	0.514122	0.515343	0.544835	0.587287	0.573129	0.599707	0.523577	0.49682	0.53925	0.565648	0.561634	0.500255	0.510456	0.490784	0.489776	0.527875	0.537107	0.515058	0.567929	0.500766	0.48318	0.524833	0.545048	0.575044	0.504354	0.491733	0.521674	0.510093	0.575772	0.555709	0.555704	0.555701	0.555699	0.555697	0.555697	0.555696	0.555695	0.555693	0.483224	0.51518	0.53443	0.53714	0.582394	0.492223	0.546965	0.518108	0.493252	0.504599	0.473266	0.484222	0.492665	0.46321	0.454983	0.429882	0.44809	0.452019	0.468679	0.465252	0.417544	0.399562	0.410348	0.434026	0.440253	0.420444	0.436814	0.428316	0.428795	0.403586	0.416537	0.400431	0.390242	0.422949	0.368481	0.332243	0.35681	0.442879	0.42369	0.323391	0.428134	0.424403	0.411041	0.394399	0.385686	0.346628	0.351029	0.338397	0.362757	0.348835	0.293811	0.256949	0.334757	0.274556	0.293811	0.298983	0.302251	0.237145	0.211705	0.211692	0.237438	0.207517	0.227347	0.209663	0.274029	0.209499	0.179157	0.207419	0.195053	0.244836	0.141971	0.168764	0.166861	0.130464	0.159617	0.163415	0.136455	0.115755	0.113991	0.191744	0.150441	0.20742	0.182092	0.171777	0.209715	0.181943	0.139235	0.154315	0.137068	0.114155	0.0679311	0.122633	0.123528	0.258175	0.173091	0.11197	0.12404	0.1213	0.152784	0.175367	0.149684	0.123806	0.104894	0.144229	0.090224	0.11609	0.0937215	0.163321	0.102371	0.0980068	0.128958	0.0703971	0.00362082	0.0587595	0.136196	0.117618	0.0912636	0.0745599	0.0575261	0.119559	0.135184	0.12443	0.0922351	0.110364	0.0628511	0.0623474	0.11011	0.0597314	0.120918	0.137175
526.1	-0.00182254	-0.0315716	-0.00956241	0.0421516	0.0305248	0.016862	0.0215052	0.0258276	0.0168928	0.00977133	-0.0021444	-0.0113289	0.14758	0.452043	0.604987	0.680705	0.683943	0.643099	0.600396	0.645284	0.618064	0.583235	0.608687	0.609921	0.590864	0.552038	0.564711	0.561157	0.563425	0.586631	0.564242	0.572161	0.529611	0.517067	0.570215	0.583427	0.563021	0.507222	0.504954	0.515814	0.483937	0.495373	0.54577	0.52662	0.536771	0.495328	0.534661	0.546745	0.539777	0.577724	0.520918	0.481196	0.499095	0.528386	0.555661	0.551383	0.548157	0.545217	0.542468	0.539814	0.537158	0.534405	0.531459	0.528223	0.45883	0.521077	0.58465	0.517918	0.541551	0.494069	0.549127	0.515826	0.499468	0.490811	0.473434	0.459835	0.468586	0.491497	0.463983	0.421513	0.446748	0.484341	0.502743	0.466175	0.437901	0.413422	0.418912	0.458621	0.435199	0.375591	0.447123	0.417832	0.444546	0.415892	0.4285	0.387655	0.355169	0.412205	0.372465	0.339199	0.364683	0.441372	0.429593	0.287145	0.388219	0.429745	0.41292	0.407013	0.403728	0.375975	0.331619	0.331413	0.31665	0.324011	0.320151	0.258407	0.350181	0.294162	0.297833	0.319084	0.255831	0.251716	0.262556	0.225603	0.24	0.206958	0.220434	0.264603	0.273442	0.195539	0.168679	0.190581	0.189231	0.227783	0.100443	0.187476	0.152976	0.125537	0.1779	0.157813	0.162127	0.114711	0.137587	0.208163	0.167213	0.205719	0.169927	0.151051	0.152721	0.158845	0.150963	0.181492	0.11806	0.108844	0.0999607	0.163636	0.105438	0.264339	0.153017	0.0984465	0.0863278	0.0784393	0.124964	0.164401	0.156852	0.077543	0.107658	0.121772	0.0835433	0.119568	0.0709352	0.143619	0.0881282	0.12265	0.130474	0.0444678	0.0380868	0.0687356	0.154851	0.144638	0.0926183	0.0500111	0.064341	0.11092	0.109921	0.0984217	0.0767841	0.0565662	0.0713379	0.0702519	0.0682056	0.0784199	0.106681	0.135342
527	0.0191464	-0.048212	-0.0298887	0.0549873	0.0518881	0.0381831	-0.00280389	0.0237317	0.0218243	0.00795559	-0.0180482	-0.00932907	0.163924	0.46044	0.630982	0.688571	0.700267	0.63082	0.590778	0.636254	0.639673	0.630575	0.610681	0.592189	0.572164	0.532741	0.547904	0.551165	0.562371	0.566892	0.567755	0.599778	0.511268	0.49655	0.554066	0.581231	0.589348	0.51313	0.520995	0.515295	0.47707	0.487098	0.552805	0.547038	0.564043	0.515399	0.50078	0.534355	0.582313	0.603841	0.574711	0.503313	0.496012	0.520213	0.551268	0.541543	0.542396	0.544071	0.546346	0.548994	0.551792	0.554514	0.556935	0.558831	0.501994	0.518319	0.522462	0.555002	0.576625	0.512819	0.530628	0.529005	0.51462	0.496597	0.479506	0.485329	0.485152	0.482327	0.491397	0.453247	0.455449	0.507034	0.465861	0.484656	0.447443	0.40005	0.445081	0.453792	0.438156	0.360934	0.4807	0.457163	0.413149	0.437911	0.413641	0.395799	0.354153	0.424373	0.370007	0.371732	0.38316	0.402578	0.451596	0.300321	0.424357	0.44181	0.381155	0.398797	0.39966	0.350996	0.347852	0.344765	0.371593	0.348015	0.312	0.251761	0.326097	0.28447	0.282681	0.329978	0.349478	0.276291	0.253883	0.215858	0.201473	0.237356	0.234967	0.232799	0.297532	0.2241	0.170712	0.218295	0.148671	0.205869	0.132608	0.169417	0.148054	0.138262	0.187261	0.172908	0.141537	0.121229	0.156476	0.202134	0.145298	0.207667	0.177017	0.191945	0.16112	0.175333	0.142004	0.155958	0.126267	0.0666128	0.0795206	0.138633	0.110997	0.259806	0.152504	0.134588	0.102062	0.0689648	0.14499	0.15477	0.140802	0.100319	0.152083	0.121508	0.0953615	0.093984	0.0796723	0.122601	0.0982611	0.121978	0.0909789	0.0555064	0.0173523	0.0736905	0.138138	0.0951696	0.0894618	0.0630567	0.0991326	0.113784	0.1034	0.0949795	0.105267	0.0555627	0.0682793	0.0548711	0.0338734	0.042471	0.132446	0.144454
527.9	0.0277553	-0.0219868	-0.0083045	0.0507032	0.0513572	0.0202058	0.00501778	0.0128885	0.0198597	0.0119819	0.0188729	-0.0255913	0.16444	0.453188	0.621466	0.693379	0.680753	0.649251	0.615669	0.648465	0.653097	0.610366	0.593178	0.608294	0.566781	0.549342	0.564133	0.568462	0.573043	0.576534	0.558684	0.571111	0.543976	0.500021	0.57389	0.608275	0.601513	0.514885	0.49863	0.507722	0.520029	0.53821	0.553077	0.56581	0.563521	0.496512	0.514583	0.545287	0.562289	0.594224	0.549796	0.488803	0.508149	0.54985	0.558921	0.542955	0.543505	0.544559	0.545979	0.547625	0.549358	0.55104	0.552529	0.553689	0.510163	0.539652	0.529106	0.561278	0.544868	0.508413	0.526452	0.51571	0.475315	0.497954	0.479934	0.474479	0.49972	0.483231	0.480682	0.433637	0.47209	0.485594	0.489747	0.469896	0.432925	0.436614	0.450187	0.445658	0.444575	0.43149	0.419092	0.424412	0.403772	0.410659	0.410627	0.380333	0.342826	0.414027	0.391797	0.360334	0.33509	0.395998	0.430345	0.337602	0.427104	0.414805	0.396179	0.395341	0.394471	0.359887	0.357698	0.32912	0.347142	0.329667	0.314129	0.260639	0.290601	0.298325	0.310594	0.314156	0.302754	0.258601	0.213489	0.202822	0.242958	0.207048	0.182374	0.215359	0.264973	0.188746	0.153579	0.153179	0.123404	0.195414	0.115617	0.165925	0.141033	0.152866	0.126955	0.191923	0.171926	0.127203	0.123986	0.214547	0.128384	0.216408	0.178104	0.13801	0.150253	0.174708	0.13378	0.150977	0.0983938	0.11655	0.0751106	0.128548	0.118357	0.226785	0.165892	0.116595	0.102752	0.0647473	0.154473	0.148117	0.170097	0.0810821	0.118136	0.11363	0.0389776	0.112	0.0891557	0.133381	0.0822645	0.10341	0.131766	0.0534663	0.0279527	0.0716594	0.127063	0.0894353	0.0907001	0.025753	0.0648671	0.0619531	0.0977032	0.0914963	0.0685512	0.0765052	0.0795907	0.0904952	0.0663777	0.0512674	0.107845	0.108366
528.9	0.0121712	-0.0260588	-0.0159603	0.0304232	0.0171921	0.025532	-0.00307575	0.0147014	-0.00381723	0.0016439	0.00599634	0.00212523	0.164482	0.446708	0.599108	0.678616	0.690763	0.622585	0.615367	0.684823	0.657533	0.612742	0.595403	0.583254	0.561874	0.541668	0.540135	0.533199	0.568086	0.56099	0.55433	0.60348	0.52768	0.49136	0.538151	0.560081	0.540612	0.486409	0.518655	0.514972	0.498923	0.525053	0.521534	0.542022	0.5785	0.507892	0.511242	0.536529	0.55539	0.578249	0.52696	0.496896	0.512928	0.567101	0.572322	0.557825	0.553752	0.550755	0.548581	0.546974	0.545681	0.544447	0.543019	0.541141	0.459931	0.545624	0.539073	0.505714	0.553016	0.459048	0.526676	0.495783	0.509478	0.480782	0.470308	0.486818	0.48641	0.495682	0.4818	0.408557	0.433073	0.476755	0.467	0.469889	0.450164	0.410928	0.430028	0.445383	0.437133	0.391555	0.441354	0.403317	0.374594	0.449173	0.400367	0.384391	0.336409	0.405696	0.382679	0.354021	0.36621	0.426312	0.403502	0.271694	0.374709	0.418615	0.385029	0.378134	0.37756	0.375043	0.353693	0.363939	0.33509	0.321558	0.291729	0.254128	0.300972	0.246168	0.274606	0.297859	0.304119	0.205008	0.15045	0.243934	0.21062	0.188446	0.18253	0.170472	0.231947	0.171001	0.140368	0.146906	0.162058	0.182533	0.106417	0.157805	0.157051	0.113053	0.102138	0.111296	0.0964117	0.135547	0.163431	0.190794	0.129868	0.182566	0.143937	0.1369	0.14138	0.142175	0.0967722	0.142096	0.10527	0.0989894	0.0227677	0.165505	0.115419	0.224634	0.155095	0.105514	0.0926825	0.0686278	0.1298	0.103833	0.133205	0.0793602	0.135634	0.107674	0.0533728	0.0811691	0.0679297	0.0966426	0.0620338	0.0989593	0.0807324	0.0526431	0.00465414	0.0837971	0.118446	0.0886392	0.0691278	0.0481337	0.0347059	0.086755	0.103156	0.125026	0.0971216	0.0851746	0.0690988	0.0633033	0.0763632	0.091365	0.113773	0.110678
529.8	-0.00714045	-0.0114653	-0.0094334	0.0191056	0.0325799	0.00283184	0.0228576	0.0364268	0.00585009	0.00629121	-0.0100189	-0.00359563	0.202374	0.427316	0.584805	0.676592	0.670953	0.618211	0.61757	0.638277	0.627555	0.584704	0.582488	0.591712	0.580077	0.568172	0.549258	0.558344	0.577829	0.569794	0.567436	0.579604	0.547244	0.536381	0.559998	0.583318	0.610864	0.507408	0.48378	0.517837	0.51099	0.519507	0.551619	0.571394	0.566139	0.523915	0.536416	0.555902	0.585967	0.582844	0.540293	0.515623	0.522808	0.57405	0.567845	0.539006	0.540482	0.543185	0.546768	0.550885	0.555192	0.559343	0.562991	0.56579	0.482341	0.532019	0.579013	0.511481	0.544392	0.48255	0.540449	0.517433	0.498599	0.503056	0.464642	0.522917	0.515925	0.500587	0.51069	0.449268	0.439964	0.474725	0.494698	0.45067	0.40212	0.424156	0.431868	0.452804	0.443691	0.421493	0.421081	0.416648	0.412368	0.438868	0.415247	0.408916	0.338184	0.434643	0.406131	0.369999	0.366755	0.393442	0.407013	0.309069	0.401628	0.415578	0.419232	0.425677	0.42475	0.35464	0.339164	0.328064	0.361366	0.326977	0.300073	0.270858	0.316909	0.234469	0.269371	0.304626	0.290686	0.216884	0.212014	0.203395	0.203413	0.20815	0.182835	0.226387	0.246937	0.204537	0.168094	0.180646	0.162025	0.18122	0.135039	0.192105	0.145173	0.120842	0.16364	0.158825	0.142821	0.135668	0.129243	0.17721	0.137004	0.171772	0.188145	0.168309	0.144001	0.168355	0.152078	0.116689	0.124734	0.0495614	0.0735181	0.135207	0.0998875	0.217321	0.142509	0.0901601	0.099799	0.0560972	0.123065	0.13142	0.13219	0.0854497	0.105227	0.124994	0.0777545	0.0697369	0.0657967	0.117695	0.104754	0.0991315	0.104287	0.0298557	0.0330715	0.0743059	0.124528	0.095436	0.0694457	0.0586966	0.0399204	0.0762618	0.0983518	0.0991252	0.122975	0.0809256	0.0652897	0.0510743	0.051243	0.0495871	0.11012	0.138058
530.8	0.0223149	-0.0227776	-0.0227774	0.0364102	0.0159032	-0.0190056	-0.0142061	0.0206526	0.0022055	0.000702575	0.00745834	0.0302899	0.179957	0.425963	0.594399	0.661481	0.649688	0.601317	0.606694	0.647034	0.65205	0.616204	0.574251	0.592532	0.596007	0.573873	0.561806	0.544682	0.559988	0.571738	0.584802	0.575683	0.516175	0.521953	0.555346	0.582798	0.589047	0.527188	0.498918	0.507343	0.492463	0.509269	0.537036	0.564055	0.542942	0.508907	0.51654	0.526037	0.589383	0.611799	0.568337	0.514573	0.52003	0.562208	0.552349	0.535194	0.536178	0.53794	0.540258	0.54291	0.545675	0.54833	0.550654	0.552424	0.480506	0.52618	0.524724	0.524517	0.567542	0.486874	0.498954	0.500276	0.501966	0.470623	0.482607	0.47478	0.475536	0.466035	0.460536	0.468092	0.429684	0.453802	0.502095	0.45894	0.430227	0.403322	0.433456	0.466886	0.430906	0.429289	0.445927	0.437156	0.43759	0.398394	0.37427	0.375378	0.370078	0.412345	0.384138	0.361927	0.328604	0.402882	0.39094	0.320383	0.405623	0.384881	0.395586	0.434	0.435334	0.387957	0.313097	0.323595	0.36334	0.343263	0.304662	0.254669	0.29131	0.269061	0.256541	0.277375	0.313788	0.209333	0.219268	0.215446	0.195836	0.216736	0.200706	0.208177	0.254299	0.190058	0.109953	0.152042	0.127156	0.213219	0.131175	0.193019	0.137277	0.1358	0.148647	0.133512	0.135912	0.111623	0.11445	0.154155	0.094227	0.193677	0.164262	0.147923	0.135304	0.140114	0.117298	0.157881	0.0874676	0.0869994	0.0594402	0.131808	0.106815	0.214589	0.142469	0.111516	0.0795624	0.110516	0.115751	0.135367	0.11504	0.102838	0.140871	0.0893686	0.0510779	0.113212	0.0476789	0.106139	0.111337	0.11292	0.12152	0.0575695	0.0176535	0.0674625	0.106882	0.066933	0.0610404	0.009063	0.0409759	0.0713414	0.0884808	0.0964508	0.103683	0.0871945	0.0452522	0.0785984	0.0733916	0.0457688	0.128044	0.0995748
531.7	-0.0161225	-0.0397822	-0.0329437	0.0179816	0.0380279	0.029491	-0.0189027	0.0434451	0.0157037	0.0179221	0.0192066	0.0125794	0.146699	0.407664	0.606169	0.676626	0.669218	0.619481	0.606206	0.664736	0.666767	0.619813	0.60176	0.599217	0.580223	0.565551	0.55069	0.55439	0.589233	0.594233	0.6044	0.572395	0.50903	0.542281	0.583713	0.584731	0.559279	0.518934	0.502838	0.52767	0.536971	0.543594	0.548021	0.578281	0.568733	0.550869	0.559459	0.569531	0.592793	0.594063	0.577763	0.524449	0.522715	0.567924	0.570376	0.561544	0.558952	0.557082	0.555758	0.5548	0.554029	0.553267	0.552336	0.551058	0.482685	0.507431	0.561931	0.503797	0.559124	0.476058	0.574728	0.530339	0.504995	0.495466	0.499305	0.50544	0.477085	0.503806	0.469334	0.43964	0.43744	0.496976	0.460778	0.466566	0.47049	0.438859	0.456093	0.469367	0.463335	0.418591	0.480228	0.444712	0.432646	0.42181	0.426533	0.410933	0.337851	0.395628	0.406918	0.359569	0.367744	0.403499	0.402237	0.30935	0.423708	0.415363	0.36358	0.429085	0.432757	0.38628	0.331649	0.350471	0.329004	0.340767	0.325731	0.271877	0.301959	0.299527	0.237211	0.289477	0.321145	0.229315	0.19515	0.246614	0.225597	0.237501	0.212678	0.200753	0.238891	0.262908	0.130741	0.157626	0.147626	0.189851	0.121255	0.201667	0.155949	0.143898	0.12231	0.145533	0.134666	0.118294	0.144621	0.161932	0.109073	0.204965	0.1584	0.198805	0.0972048	0.12973	0.120455	0.131573	0.141967	0.104064	0.0598639	0.123682	0.106681	0.203127	0.156357	0.0986668	0.0961259	0.0783948	0.182317	0.171254	0.138712	0.117519	0.147481	0.100126	0.049772	0.074354	0.0665619	0.128888	0.103838	0.0966609	0.0969807	0.0743013	0.0825885	0.0900662	0.108985	0.0871527	0.0895836	0.0253419	0.0771008	0.0908811	0.0728504	0.0741787	0.133487	0.117038	0.0626249	0.115627	0.0808211	0.0833672	0.117861	0.130513
532.7	-0.00215588	-0.022873	0.00581452	0.0205012	0.00441667	0.050385	-0.00209302	0.0431538	0.0361434	0.050447	0.0179479	0.0217428	0.198507	0.437331	0.584022	0.677444	0.687103	0.61319	0.613747	0.69283	0.650352	0.622826	0.621499	0.602637	0.593012	0.586519	0.561935	0.557333	0.583513	0.596107	0.606341	0.586072	0.529379	0.56347	0.581855	0.608775	0.597884	0.523938	0.511881	0.528244	0.527938	0.564256	0.562962	0.582052	0.556691	0.547964	0.556077	0.557063	0.601461	0.611012	0.577551	0.529017	0.539457	0.58524	0.580098	0.569811	0.568212	0.567097	0.566346	0.565841	0.565464	0.565095	0.564618	0.563912	0.516625	0.55541	0.543528	0.539512	0.55131	0.467922	0.563763	0.525426	0.530765	0.525754	0.522382	0.49963	0.513743	0.515203	0.480559	0.453914	0.483153	0.51636	0.495537	0.489295	0.431582	0.462377	0.489348	0.44523	0.442881	0.427459	0.443184	0.413417	0.451335	0.434462	0.399429	0.440854	0.34066	0.426443	0.404282	0.378944	0.367372	0.446236	0.422432	0.332433	0.415671	0.444432	0.425342	0.390722	0.388117	0.381886	0.341524	0.377846	0.380468	0.334031	0.292824	0.297494	0.324483	0.277891	0.290963	0.286529	0.318161	0.218101	0.190806	0.237468	0.213667	0.214513	0.181958	0.228703	0.226047	0.186642	0.164513	0.165348	0.166065	0.234861	0.160486	0.172463	0.151358	0.13352	0.149602	0.185469	0.156255	0.116346	0.131838	0.158942	0.115041	0.200195	0.167369	0.164206	0.137522	0.121687	0.124096	0.146202	0.0916764	0.0990252	0.0668634	0.107282	0.0908705	0.204773	0.152169	0.0929266	0.0883487	0.0578558	0.120773	0.144864	0.154075	0.0938035	0.143243	0.101739	0.0555571	0.0988032	0.0472713	0.12028	0.13114	0.0989072	0.110594	0.0382661	0.0410368	0.100172	0.119982	0.102578	0.115034	0.0429525	0.0414108	0.102047	0.0558584	0.109384	0.115423	0.0810428	0.0605572	0.071143	0.09616	0.062187	0.0806336	0.100347
533.6	-0.000251479	-0.00387481	0.0131091	0.0588461	0.0496155	0.0519136	0.0195815	0.0586362	0.0215038	0.0507501	0.0435085	0.048995	0.194091	0.430752	0.616117	0.685975	0.655581	0.626807	0.644827	0.678084	0.638731	0.618634	0.624123	0.607774	0.60852	0.613374	0.610293	0.590957	0.61857	0.614661	0.618318	0.616991	0.543097	0.567729	0.600025	0.632416	0.592852	0.518221	0.522788	0.56361	0.560806	0.572551	0.586315	0.591516	0.566323	0.555738	0.586959	0.585983	0.60729	0.600078	0.577181	0.537418	0.538218	0.56037	0.580612	0.585403	0.584461	0.582785	0.580491	0.577694	0.57451	0.571053	0.567439	0.563784	0.513186	0.55425	0.593505	0.550404	0.587507	0.497828	0.539695	0.552555	0.484544	0.525381	0.491471	0.481171	0.500731	0.516277	0.516896	0.465294	0.449918	0.510428	0.493197	0.495417	0.457142	0.474498	0.474708	0.489063	0.476322	0.417124	0.453139	0.436832	0.421108	0.426816	0.424962	0.433644	0.37627	0.436833	0.417443	0.386784	0.395267	0.429107	0.410415	0.314789	0.450443	0.404452	0.406276	0.456783	0.458906	0.423832	0.380128	0.375656	0.334608	0.342564	0.320806	0.253776	0.360614	0.293871	0.30502	0.291873	0.350944	0.227082	0.241687	0.2426	0.203567	0.249744	0.227603	0.253674	0.261787	0.232787	0.174355	0.179873	0.154141	0.194776	0.127716	0.257197	0.176427	0.139403	0.152397	0.163414	0.145902	0.153469	0.161896	0.156514	0.151775	0.211595	0.171995	0.179166	0.156741	0.152076	0.144204	0.12915	0.100759	0.117284	0.106006	0.123195	0.16717	0.199158	0.143987	0.11122	0.0893101	0.0840587	0.145409	0.161205	0.140253	0.102466	0.131651	0.10446	0.0891152	0.142167	0.0910119	0.125709	0.149511	0.103816	0.130572	0.0824141	0.0667263	0.0832779	0.140648	0.110036	0.087405	0.0658218	0.0844705	0.0726645	0.101916	0.128477	0.104376	0.0960695	0.0594918	0.118336	0.0997281	0.0885179	0.107928	0.116405
534.6	-0.0183323	-0.0279806	0.0128487	0.0193256	-0.0191609	0.00716784	-0.035407	0.0153948	0.0112002	0.050664	-0.0176644	0.000651584	0.22553	0.441501	0.584417	0.684719	0.664645	0.620092	0.64435	0.652487	0.620962	0.615843	0.619586	0.62264	0.586263	0.595893	0.590203	0.604037	0.611825	0.601977	0.647046	0.612433	0.533997	0.584065	0.600379	0.601489	0.593395	0.530659	0.516811	0.551105	0.526479	0.542448	0.572174	0.595476	0.541434	0.555414	0.559013	0.57147	0.608392	0.644708	0.593488	0.496825	0.535919	0.557033	0.563112	0.565363	0.564667	0.563439	0.56175	0.559673	0.557279	0.554639	0.551826	0.548911	0.496806	0.515087	0.535738	0.533126	0.576718	0.465342	0.563014	0.544228	0.511817	0.52174	0.52349	0.499769	0.521903	0.503393	0.492283	0.440185	0.452523	0.529828	0.512134	0.487658	0.445316	0.472346	0.482203	0.462949	0.447545	0.400657	0.433947	0.416683	0.442137	0.434043	0.388833	0.432422	0.384456	0.417256	0.41771	0.413243	0.32837	0.438085	0.39947	0.321925	0.425609	0.408397	0.383023	0.391767	0.392021	0.370837	0.343516	0.363047	0.327666	0.337194	0.295081	0.284485	0.340943	0.290722	0.28117	0.268255	0.319985	0.191666	0.211725	0.241749	0.224861	0.235534	0.244504	0.198527	0.23388	0.200318	0.127857	0.155187	0.143896	0.220225	0.151546	0.192301	0.192747	0.14991	0.167712	0.159627	0.145104	0.120509	0.164301	0.166002	0.13872	0.20504	0.162814	0.183094	0.114209	0.122171	0.0996165	0.111287	0.0828971	0.0832984	0.0304061	0.149086	0.127974	0.199463	0.134283	0.073103	0.0693083	0.0854943	0.120887	0.154344	0.146354	0.111694	0.0931357	0.103465	0.0801533	0.0899726	0.0606976	0.120041	0.126094	0.108627	0.0970009	0.077502	0.0509152	0.0827527	0.0860209	0.051901	0.057498	0.0118328	0.0766893	0.0778285	0.0817306	0.11045	0.10998	0.0497282	0.0765717	0.0937688	0.111239	0.0841499	0.0924355	0.130414
535.5	-0.00283206	-0.0164349	0.0226082	0.0558488	0.0181144	0.0715051	-0.0046352	0.0367367	0.0211748	0.0537435	0.0268951	0.0566014	0.219925	0.425054	0.600494	0.656564	0.671823	0.631118	0.64007	0.682678	0.631546	0.629444	0.635309	0.641154	0.634004	0.639753	0.613192	0.573952	0.596079	0.600484	0.615275	0.593857	0.545707	0.59016	0.622656	0.613747	0.563876	0.571637	0.551638	0.580258	0.527863	0.567845	0.581195	0.605378	0.532204	0.541029	0.577111	0.576196	0.601214	0.630908	0.595807	0.527933	0.560123	0.583482	0.578868	0.576803	0.576549	0.576381	0.576275	0.576209	0.576161	0.576106	0.576024	0.57589	0.491342	0.552568	0.578815	0.563796	0.604953	0.490805	0.592894	0.577122	0.540071	0.528341	0.513333	0.507433	0.530452	0.505538	0.538766	0.461563	0.46116	0.504803	0.520128	0.499464	0.420425	0.496432	0.502272	0.497814	0.472299	0.431971	0.459109	0.448621	0.417444	0.406563	0.410976	0.465259	0.412062	0.453743	0.445978	0.383484	0.363333	0.47914	0.47715	0.332134	0.440786	0.43769	0.413253	0.422502	0.42247	0.387361	0.36947	0.377845	0.335835	0.358315	0.319404	0.305495	0.361576	0.290518	0.287651	0.313136	0.315043	0.23127	0.217225	0.261207	0.259372	0.249924	0.246916	0.269733	0.236231	0.205142	0.147716	0.179639	0.182984	0.184934	0.169315	0.195335	0.133202	0.162069	0.177867	0.156736	0.147668	0.143141	0.153653	0.191405	0.180379	0.222767	0.204101	0.187132	0.161301	0.146694	0.130792	0.127034	0.129793	0.160533	0.106563	0.140621	0.123495	0.214301	0.149174	0.102755	0.103994	0.0900259	0.127841	0.151449	0.171398	0.123555	0.145489	0.116536	0.0898541	0.12067	0.121967	0.146966	0.122082	0.106461	0.0898769	0.0656359	0.0719138	0.113715	0.109851	0.101515	0.0735289	0.0700873	0.107778	0.120895	0.122291	0.120566	0.126211	0.0708171	0.0832803	0.0988587	0.126544	0.104956	0.129154	0.0966255
536.5	-0.000559067	-0.0203022	0.0110258	0.0504197	0.0498387	0.0372877	-0.0177792	0.0342799	0.0397024	0.0675536	0.0178355	0.0269921	0.194208	0.419034	0.607289	0.675507	0.665991	0.594924	0.625317	0.680793	0.630749	0.624729	0.632811	0.636599	0.607476	0.611693	0.598562	0.593497	0.613597	0.606978	0.633581	0.618326	0.541312	0.570375	0.634463	0.602293	0.568839	0.551203	0.552752	0.588181	0.567501	0.60125	0.566501	0.587048	0.555407	0.591714	0.58656	0.571571	0.623315	0.59367	0.56872	0.527355	0.557224	0.564794	0.586169	0.591149	0.591079	0.590954	0.590774	0.590541	0.590255	0.589918	0.58953	0.589093	0.512313	0.51748	0.551942	0.52062	0.567542	0.522721	0.582927	0.542584	0.529358	0.535609	0.510539	0.525292	0.479985	0.51278	0.526156	0.496206	0.461183	0.513089	0.504979	0.472578	0.461927	0.474183	0.494964	0.476445	0.446731	0.444946	0.460496	0.441014	0.413527	0.434992	0.422375	0.449645	0.415665	0.456929	0.42794	0.380046	0.364657	0.407484	0.41568	0.3458	0.441829	0.427593	0.431824	0.406197	0.398108	0.371883	0.386185	0.364016	0.355054	0.322148	0.333619	0.293491	0.380946	0.309054	0.325436	0.288134	0.346853	0.23655	0.223523	0.253841	0.267439	0.240921	0.260584	0.224437	0.225509	0.267695	0.150131	0.191341	0.181882	0.213813	0.174431	0.19853	0.169451	0.191452	0.189276	0.185686	0.166892	0.172262	0.172974	0.17249	0.150369	0.213517	0.201982	0.1805	0.168582	0.160708	0.130623	0.144189	0.125561	0.130051	0.127373	0.137296	0.134212	0.229324	0.147305	0.134579	0.120204	0.138914	0.141082	0.161795	0.160745	0.0960445	0.0964945	0.132535	0.105118	0.122635	0.111721	0.121722	0.122555	0.107885	0.136226	0.0753602	0.0697041	0.11075	0.0956485	0.0744329	0.079199	0.0103431	0.113169	0.124339	0.100508	0.114221	0.130114	0.0850397	0.0608399	0.116631	0.14425	0.0898165	0.105251	0.124745
537.4	-0.0182144	-0.0386023	0.00247385	0.0255966	0.00793623	0.0502774	-0.021769	0.0199282	0.0291152	0.0352366	-0.0179782	0.0276842	0.185868	0.372771	0.593525	0.660278	0.648853	0.607074	0.614629	0.6957	0.624631	0.600984	0.631634	0.616201	0.614568	0.628009	0.570125	0.58217	0.598845	0.608399	0.652691	0.562887	0.547258	0.587908	0.634224	0.622899	0.559815	0.540585	0.540706	0.55146	0.514603	0.563112	0.537449	0.579499	0.520115	0.5499	0.579205	0.604175	0.585051	0.589022	0.575818	0.467995	0.533684	0.58265	0.563281	0.559606	0.559891	0.560345	0.560915	0.56155	0.562198	0.562806	0.563322	0.563695	0.51394	0.496137	0.556181	0.511399	0.579306	0.477473	0.580997	0.534337	0.502395	0.516347	0.513946	0.465883	0.477403	0.504248	0.501822	0.457673	0.461315	0.537439	0.471976	0.494846	0.486025	0.479074	0.472469	0.454091	0.473833	0.432544	0.45034	0.414745	0.446871	0.414725	0.390663	0.423595	0.402243	0.408415	0.393064	0.333359	0.33401	0.467492	0.44882	0.358118	0.441914	0.401499	0.411128	0.390035	0.385684	0.373917	0.382698	0.332453	0.324529	0.357478	0.287814	0.322142	0.352687	0.27922	0.321634	0.285713	0.308976	0.255052	0.253406	0.252034	0.262522	0.268194	0.261748	0.246395	0.274056	0.23678	0.176211	0.194665	0.169055	0.190423	0.146829	0.202004	0.164047	0.147856	0.152598	0.148226	0.138738	0.17353	0.163953	0.145143	0.144165	0.218101	0.209324	0.188704	0.153569	0.120554	0.113695	0.142604	0.136824	0.119055	0.0748429	0.113587	0.135645	0.192348	0.125081	0.122596	0.118443	0.0914286	0.0830625	0.133104	0.122935	0.106855	0.0868007	0.0834251	0.076175	0.12318	0.0981535	0.149454	0.157272	0.0950807	0.0909049	0.0900386	0.081029	0.0812232	0.0915461	0.0674105	0.0943673	0.0553959	0.0924483	0.118716	0.0973117	0.146788	0.087001	0.0938474	0.0758881	0.0606583	0.126512	0.0824358	0.115812	0.118407
538.3	-0.0266092	-0.0320779	0.00848696	0.0123239	0.0113642	0.0209841	-0.0200341	0.0432519	0.0471388	0.0310865	0.0128438	0.0130342	0.194801	0.386988	0.614676	0.643018	0.655238	0.633295	0.642666	0.687967	0.607185	0.628511	0.632344	0.617814	0.592094	0.606685	0.548816	0.57828	0.614642	0.609111	0.647906	0.568063	0.533779	0.599403	0.607781	0.596512	0.571029	0.547922	0.541941	0.564969	0.524692	0.565604	0.543558	0.564102	0.541465	0.552458	0.564102	0.600076	0.591723	0.621351	0.56344	0.468479	0.525952	0.578846	0.587772	0.58763	0.586036	0.583386	0.57984	0.575555	0.570691	0.565405	0.559858	0.554207	0.466283	0.531537	0.58834	0.525076	0.594883	0.466254	0.599499	0.535018	0.513523	0.480823	0.519206	0.505953	0.498844	0.491167	0.515418	0.458598	0.441109	0.490193	0.490193	0.49193	0.444413	0.499887	0.460178	0.438965	0.466343	0.416109	0.436112	0.445705	0.45922	0.431555	0.388527	0.462262	0.437552	0.442843	0.381315	0.374797	0.337188	0.465903	0.44511	0.340806	0.393874	0.42241	0.408518	0.404561	0.401101	0.37142	0.389211	0.363297	0.325466	0.351009	0.277962	0.299501	0.38152	0.279939	0.331828	0.275299	0.297781	0.242073	0.232253	0.256847	0.268656	0.262752	0.299793	0.241493	0.268373	0.200749	0.141557	0.156237	0.211829	0.211173	0.179523	0.238123	0.152097	0.165435	0.217716	0.170885	0.181348	0.170607	0.153779	0.15571	0.156907	0.209356	0.192206	0.163352	0.185716	0.126528	0.112694	0.134492	0.124229	0.110528	0.10037	0.11505	0.147478	0.215709	0.140907	0.124288	0.118081	0.10951	0.120517	0.146023	0.137917	0.127477	0.0851516	0.125039	0.093212	0.134098	0.114438	0.14478	0.149403	0.129543	0.099006	0.0904051	0.0927908	0.0765728	0.0843022	0.100671	0.0864199	0.0644509	0.135636	0.13784	0.12856	0.161848	0.13163	0.0628348	0.0782102	0.0873437	0.130951	0.0839102	0.125632	0.0555227
539.3	-0.0145102	-0.0486745	0.0119246	0.0517831	0.0439349	0.0223953	-0.0260526	0.0378418	0.0450829	0.0681918	0.00578834	0.030351	0.172612	0.392809	0.608886	0.656221	0.666763	0.58386	0.625129	0.688942	0.645855	0.626301	0.664713	0.632956	0.587225	0.599524	0.577022	0.59091	0.624248	0.594412	0.668295	0.547037	0.551352	0.614528	0.585614	0.596288	0.568514	0.538161	0.540606	0.604254	0.515609	0.575333	0.558614	0.599471	0.52718	0.573331	0.566602	0.58587	0.580105	0.607473	0.586488	0.486269	0.518314	0.589056	0.573209	0.568874	0.566698	0.565115	0.563983	0.56316	0.562507	0.56188	0.56114	0.560144	0.532471	0.561882	0.561638	0.520973	0.593157	0.498122	0.550755	0.56759	0.525899	0.533315	0.530932	0.47302	0.494567	0.502694	0.543222	0.486631	0.461791	0.487712	0.510708	0.490736	0.448634	0.501144	0.502959	0.454545	0.456711	0.443424	0.454305	0.434236	0.441633	0.402955	0.40398	0.466111	0.419505	0.439381	0.408075	0.364113	0.345232	0.456171	0.440669	0.356602	0.419618	0.417063	0.402593	0.379319	0.376136	0.367693	0.385184	0.354418	0.322585	0.340959	0.304098	0.301491	0.404401	0.313701	0.326322	0.282822	0.313188	0.267943	0.234287	0.252442	0.280186	0.266645	0.285225	0.237481	0.304716	0.227212	0.159069	0.185145	0.208828	0.220426	0.147494	0.218342	0.183532	0.195563	0.207957	0.18493	0.113228	0.18369	0.160801	0.137356	0.196911	0.220245	0.202264	0.172234	0.145896	0.154224	0.136432	0.105455	0.134622	0.107626	0.108271	0.153253	0.172377	0.198794	0.150607	0.103229	0.105116	0.135558	0.142049	0.156659	0.143649	0.123459	0.078897	0.120079	0.0819159	0.140445	0.100324	0.185416	0.127997	0.0872804	0.11619	0.111046	0.0809435	0.0731907	0.101532	0.107659	0.0803493	0.0923938	0.145118	0.155868	0.121087	0.11353	0.116018	0.0816725	0.0522256	0.0907095	0.169737	0.0943628	0.0868571	0.0822963
540.2	-0.00948161	-0.0212172	0.0109277	0.0151296	0.00177419	0.0383659	-0.0409422	0.00789527	0.00808185	0.00981457	-0.0134729	0.0251193	0.164452	0.340714	0.617389	0.627007	0.639954	0.582824	0.667994	0.653999	0.579739	0.589549	0.578445	0.59729	0.580527	0.58508	0.591125	0.589442	0.577282	0.588256	0.646676	0.562574	0.522627	0.586802	0.575589	0.560042	0.555125	0.540442	0.516363	0.575509	0.514724	0.54369	0.529035	0.573633	0.498569	0.565623	0.577223	0.546174	0.592117	0.557366	0.556411	0.441307	0.46704	0.555187	0.586465	0.586866	0.586169	0.58502	0.58347	0.58157	0.57937	0.576921	0.574273	0.571478	0.50473	0.523822	0.537743	0.516094	0.570115	0.480713	0.544119	0.542413	0.507173	0.489306	0.495162	0.436882	0.472685	0.484563	0.511373	0.422298	0.442749	0.483999	0.48862	0.496061	0.398448	0.50192	0.486591	0.43574	0.45635	0.399696	0.441376	0.42251	0.414357	0.427525	0.389182	0.449479	0.431715	0.409339	0.391318	0.353738	0.310421	0.479676	0.4504	0.292165	0.41491	0.37683	0.38313	0.399753	0.398581	0.329861	0.401985	0.302842	0.311659	0.337213	0.266758	0.286235	0.347377	0.306306	0.327824	0.30746	0.31012	0.232224	0.228995	0.250299	0.265554	0.245841	0.258173	0.201932	0.27251	0.229007	0.156467	0.220274	0.203489	0.245681	0.158742	0.21063	0.123355	0.159829	0.171292	0.129741	0.169634	0.1289	0.145014	0.13503	0.164762	0.192787	0.179419	0.195257	0.185022	0.127772	0.109058	0.144614	0.106846	0.121872	0.111529	0.124651	0.163453	0.186641	0.113824	0.0672757	0.105006	0.11089	0.133869	0.126683	0.126913	0.0682577	0.0855917	0.0905677	0.0871844	0.109377	0.099792	0.145642	0.0709165	0.0943968	0.105163	0.0941313	0.0639145	0.0644549	0.0917587	0.0938519	0.0899653	0.0590512	0.136701	0.160527	0.108379	0.100367	0.102607	0.0394647	0.0509038	0.0771536	0.135476	0.0701082	0.088566	0.0772448
541.2	-0.0278962	-0.0334095	0.0124028	0.0232378	0.00202095	0.0210611	-0.0621156	0.0416056	0.0320156	0.0194282	-0.00610003	0.0369762	0.182674	0.331044	0.641278	0.637079	0.640513	0.59425	0.636371	0.63372	0.605381	0.618965	0.634803	0.613663	0.579566	0.599663	0.542436	0.61388	0.618161	0.58414	0.688794	0.580441	0.544205	0.588593	0.623527	0.577981	0.56337	0.544058	0.547735	0.592685	0.524031	0.595674	0.522474	0.568316	0.518655	0.56627	0.553033	0.587736	0.590642	0.576232	0.538261	0.451698	0.455417	0.570854	0.567292	0.567314	0.5679	0.568787	0.569879	0.571077	0.572285	0.573404	0.574338	0.574988	0.531178	0.527724	0.580582	0.507781	0.587732	0.484996	0.574227	0.541676	0.502691	0.533827	0.500184	0.470072	0.499755	0.494339	0.523319	0.471627	0.418854	0.473017	0.488079	0.466468	0.417991	0.485479	0.51149	0.450443	0.431475	0.418225	0.439059	0.424008	0.441214	0.434447	0.40662	0.443231	0.426939	0.416035	0.42844	0.378077	0.337878	0.4629	0.444656	0.346824	0.410115	0.388961	0.422579	0.392713	0.387222	0.373252	0.430066	0.327143	0.330587	0.342647	0.291775	0.27602	0.39127	0.311964	0.290387	0.30178	0.31895	0.234773	0.259019	0.273725	0.293816	0.254661	0.26061	0.206912	0.283677	0.260059	0.162431	0.24105	0.208365	0.205199	0.168431	0.209622	0.139804	0.154592	0.216091	0.155073	0.161843	0.133975	0.149148	0.168331	0.192964	0.232683	0.232846	0.212777	0.227552	0.139472	0.117409	0.156898	0.130624	0.10751	0.127744	0.0868167	0.172549	0.171309	0.139547	0.107257	0.136998	0.170277	0.14012	0.162285	0.161636	0.093373	0.0805431	0.129938	0.122731	0.168733	0.142084	0.147185	0.140529	0.127602	0.108934	0.113539	0.062308	0.0906739	0.128108	0.0950424	0.0745078	0.0556483	0.130844	0.157151	0.117286	0.109876	0.113227	0.0961245	0.0331184	0.0556478	0.143331	0.0816263	0.0564674	0.0756113
542.1	-0.0247806	-0.0266226	0.0308228	0.0168389	-0.00302126	0.0255984	-0.0530674	0.0260364	0.0280205	0.0402531	-0.0391893	0.048208	0.192788	0.371801	0.611631	0.628701	0.620683	0.579866	0.613608	0.664008	0.585242	0.615283	0.645845	0.608885	0.57269	0.590748	0.533514	0.598435	0.607805	0.607238	0.671633	0.547962	0.523501	0.612524	0.621228	0.581843	0.529733	0.523754	0.536835	0.592326	0.533519	0.569367	0.573659	0.559496	0.490925	0.558467	0.544888	0.57889	0.601955	0.593673	0.571101	0.444897	0.461174	0.553781	0.579449	0.579249	0.578278	0.576737	0.574714	0.572296	0.569573	0.566631	0.563559	0.560445	0.512408	0.520312	0.563202	0.542385	0.554867	0.509659	0.563457	0.529191	0.503371	0.50365	0.501698	0.44043	0.478643	0.49321	0.531965	0.467542	0.425519	0.46193	0.503593	0.495183	0.414575	0.506043	0.47996	0.438604	0.459248	0.400336	0.444931	0.417137	0.435499	0.428149	0.368695	0.429755	0.45912	0.440975	0.398094	0.369484	0.344257	0.47168	0.428996	0.342039	0.399503	0.443045	0.403197	0.407459	0.406295	0.349489	0.411772	0.340751	0.325587	0.33344	0.292607	0.287439	0.376998	0.296468	0.329483	0.317525	0.315988	0.251906	0.242527	0.234736	0.301246	0.296487	0.281744	0.21856	0.334159	0.252306	0.163604	0.23161	0.216511	0.214533	0.140826	0.210448	0.122343	0.145587	0.224783	0.191338	0.162535	0.171989	0.149878	0.16288	0.197136	0.179574	0.214807	0.199461	0.20203	0.139802	0.0961396	0.149098	0.149442	0.112181	0.145065	0.150023	0.170069	0.201048	0.155451	0.0884485	0.126545	0.164717	0.129338	0.163575	0.163695	0.0823576	0.0970203	0.132856	0.0851305	0.183501	0.109867	0.175629	0.124488	0.115581	0.134822	0.079812	0.0628973	0.0691096	0.135297	0.0904607	0.111468	0.0788187	0.162263	0.175897	0.173361	0.0901368	0.100028	0.0626278	0.0640385	0.0553974	0.126261	0.0906584	0.0871435	0.0597067
543.1	-0.0240775	-0.0359422	0.0141288	0.0148405	0.0213089	0.0340874	-0.016576	0.0310336	0.0486312	-0.0261893	-0.0189692	0.0441719	0.189568	0.334016	0.63044	0.606163	0.641923	0.593024	0.617539	0.67939	0.586362	0.644297	0.63864	0.600143	0.582448	0.577081	0.58639	0.560232	0.615642	0.590114	0.687361	0.568384	0.554472	0.616513	0.637109	0.608203	0.561712	0.543021	0.572485	0.622133	0.517014	0.569012	0.539264	0.561538	0.487658	0.586224	0.550665	0.58394	0.609948	0.565579	0.554895	0.446424	0.48043	0.567794	0.56223	0.560771	0.5597	0.558928	0.558369	0.557939	0.557556	0.557135	0.556592	0.555843	0.521118	0.54521	0.556072	0.505687	0.57783	0.50784	0.587042	0.551943	0.518759	0.552721	0.510902	0.482509	0.514502	0.506729	0.53623	0.482114	0.445387	0.493575	0.501365	0.495358	0.446417	0.491055	0.481384	0.470297	0.447244	0.433317	0.441224	0.418019	0.447652	0.445563	0.405047	0.45553	0.478244	0.441676	0.428057	0.398852	0.362584	0.47198	0.483661	0.329838	0.422444	0.424748	0.43485	0.383839	0.367057	0.310186	0.434119	0.33096	0.331636	0.379204	0.310512	0.284533	0.418588	0.348979	0.327701	0.305158	0.343713	0.278093	0.279339	0.275195	0.29146	0.283585	0.314142	0.266183	0.306862	0.273493	0.150327	0.218741	0.245768	0.240689	0.169406	0.2477	0.173107	0.167554	0.224526	0.151789	0.148886	0.155601	0.159566	0.17127	0.193761	0.219121	0.211003	0.219599	0.238451	0.180106	0.178261	0.157244	0.127888	0.117991	0.1035	0.143529	0.184283	0.212076	0.159236	0.107671	0.119748	0.180767	0.15643	0.18056	0.132942	0.135179	0.11809	0.174755	0.127928	0.174595	0.121345	0.16546	0.137297	0.149956	0.133347	0.108054	0.0526759	0.0723865	0.153389	0.0987765	0.12163	0.0978593	0.188817	0.1805	0.151064	0.119435	0.127522	0.0792137	0.0672962	0.0919238	0.146032	0.100682	0.0896511	0.088856
544	-0.0384204	-0.0490881	0.0242603	0.0546515	0.0193074	0.0270442	-0.0380719	0.0426131	0.061587	0.0125249	-0.030467	0.052236	0.15552	0.337281	0.64831	0.578754	0.630183	0.608352	0.616529	0.66415	0.58317	0.600925	0.666784	0.647397	0.603541	0.58595	0.557895	0.587979	0.620131	0.61632	0.665388	0.55365	0.519141	0.613154	0.66316	0.574186	0.563434	0.537583	0.587715	0.605864	0.546975	0.573488	0.535419	0.546331	0.495869	0.541162	0.545477	0.590544	0.589264	0.552888	0.518827	0.457426	0.461831	0.59346	0.618979	0.618581	0.617466	0.615722	0.613438	0.610702	0.607603	0.604229	0.60067	0.597013	0.53172	0.537063	0.575443	0.529746	0.574346	0.511013	0.575787	0.51349	0.511517	0.513002	0.513555	0.442408	0.460104	0.49408	0.490559	0.499083	0.460549	0.495928	0.525294	0.498886	0.423387	0.495635	0.495083	0.439547	0.455156	0.415732	0.451092	0.436885	0.456794	0.432151	0.40736	0.421391	0.499656	0.475462	0.411961	0.372935	0.379445	0.50739	0.460311	0.372473	0.420814	0.41505	0.439301	0.411805	0.398292	0.343384	0.423018	0.338782	0.328808	0.400429	0.305752	0.253011	0.422607	0.30456	0.325866	0.340715	0.346036	0.291656	0.297057	0.276778	0.320508	0.315208	0.312277	0.262988	0.325608	0.273685	0.188736	0.251111	0.258742	0.223511	0.170167	0.238975	0.146005	0.156153	0.219608	0.201706	0.180309	0.151129	0.163262	0.184183	0.210338	0.209776	0.221401	0.205015	0.207107	0.191337	0.150415	0.18731	0.186253	0.123294	0.104349	0.167368	0.176826	0.20489	0.178245	0.0948397	0.140242	0.209414	0.128136	0.155742	0.130531	0.102952	0.115543	0.149505	0.152929	0.164186	0.134702	0.161689	0.11244	0.1825	0.147432	0.13638	0.0869348	0.0737603	0.171167	0.154627	0.141779	0.101116	0.208551	0.181491	0.138938	0.119188	0.112485	0.0788252	0.0646327	0.0693069	0.177647	0.0962344	0.092095	0.0919003
545	-0.0337926	-0.0334441	0.0375746	0.0319557	0.0223867	0.051784	-0.0166354	0.0454979	0.0530459	-0.00708295	0.000810279	0.0786209	0.161577	0.322453	0.64116	0.617514	0.648777	0.582359	0.596116	0.693564	0.576074	0.641698	0.669034	0.627222	0.582917	0.571387	0.572532	0.601421	0.632037	0.600394	0.688908	0.563093	0.569917	0.637022	0.606058	0.586431	0.589232	0.54995	0.571594	0.617164	0.531103	0.598568	0.538742	0.600964	0.510866	0.536929	0.55899	0.592334	0.623496	0.548737	0.574285	0.42875	0.459386	0.588548	0.595279	0.599035	0.602505	0.605662	0.608479	0.610931	0.612992	0.614634	0.615832	0.61656	0.561009	0.552219	0.581692	0.48412	0.582195	0.530881	0.581942	0.541718	0.51005	0.556355	0.53227	0.473222	0.499293	0.496059	0.500235	0.448761	0.464539	0.472516	0.535054	0.514569	0.472761	0.520605	0.531917	0.463169	0.457185	0.445301	0.469079	0.455408	0.451949	0.455737	0.413096	0.451829	0.527448	0.445843	0.403226	0.422211	0.385357	0.500513	0.499102	0.364212	0.426892	0.44155	0.452445	0.401701	0.391985	0.365318	0.480212	0.360475	0.378477	0.37739	0.357178	0.267843	0.428198	0.339088	0.351104	0.332595	0.323422	0.274695	0.290997	0.326894	0.30032	0.295639	0.366451	0.288733	0.34232	0.295518	0.196482	0.260015	0.271426	0.239778	0.172275	0.256828	0.150931	0.201056	0.276055	0.199913	0.195286	0.165616	0.164197	0.188822	0.249346	0.234581	0.24273	0.226491	0.248685	0.185852	0.162426	0.186975	0.159769	0.137123	0.150312	0.181405	0.201632	0.218516	0.199318	0.142171	0.171124	0.22686	0.161083	0.18221	0.165121	0.147065	0.153426	0.201646	0.199059	0.205762	0.175955	0.177818	0.108273	0.184448	0.142006	0.133196	0.0222021	0.10375	0.163832	0.135257	0.146821	0.0968105	0.191334	0.18381	0.170839	0.131501	0.112436	0.0998509	0.10433	0.0669161	0.167522	0.116549	0.119306	0.10436
545.9	-0.00992949	-0.0618803	0.0155613	0.00951741	0.0135221	0.0297506	-0.000392127	0.0570362	0.0683213	0.020076	-0.0378182	0.0406345	0.159123	0.316329	0.665475	0.560327	0.619904	0.561602	0.61518	0.668558	0.561007	0.615069	0.663641	0.60928	0.559371	0.557132	0.552219	0.561836	0.631788	0.611917	0.706831	0.539229	0.506118	0.657544	0.61091	0.568893	0.584164	0.532348	0.584754	0.625566	0.530901	0.557172	0.546964	0.572026	0.513484	0.551669	0.546192	0.594837	0.592626	0.550645	0.592141	0.461187	0.469392	0.601578	0.609782	0.60973	0.60959	0.609364	0.609056	0.608666	0.608197	0.607652	0.607032	0.606341	0.521622	0.530357	0.597719	0.538499	0.594177	0.488411	0.575302	0.528083	0.523304	0.524859	0.493893	0.481918	0.50796	0.497329	0.551603	0.487806	0.466327	0.49584	0.483618	0.495339	0.441317	0.512885	0.500615	0.454338	0.454354	0.446067	0.43289	0.423072	0.449944	0.442212	0.403081	0.473446	0.522072	0.472265	0.424814	0.401393	0.376718	0.527689	0.488808	0.347522	0.375512	0.441282	0.445008	0.387332	0.381262	0.367257	0.41976	0.348508	0.342308	0.368893	0.32016	0.28756	0.418495	0.34981	0.346	0.328717	0.300942	0.287491	0.290651	0.29339	0.276438	0.286992	0.353411	0.243476	0.34471	0.259676	0.194644	0.273261	0.251367	0.240776	0.131919	0.228445	0.131722	0.205886	0.27927	0.209125	0.170736	0.109596	0.169739	0.182833	0.238659	0.195549	0.233447	0.20537	0.249384	0.174339	0.175823	0.199215	0.154004	0.145397	0.143676	0.185469	0.198009	0.244758	0.231611	0.131938	0.159232	0.221712	0.185303	0.185853	0.175565	0.130451	0.15343	0.17218	0.186474	0.225538	0.174207	0.186277	0.122476	0.14717	0.153412	0.108721	0.0574097	0.0711627	0.162124	0.120982	0.144441	0.137023	0.202326	0.164302	0.152429	0.107525	0.151065	0.0994483	0.0784784	0.0615428	0.155697	0.104949	0.0759329	0.108346
546.9	-0.035934	-0.043894	0.044212	0.052958	0.0222552	0.0403866	0.00967766	0.0332844	0.0644903	0.028082	0.00688527	0.0514959	0.155806	0.291911	0.615288	0.571838	0.627443	0.587532	0.63021	0.635821	0.588808	0.689241	0.668624	0.636166	0.573451	0.560742	0.586282	0.604104	0.652617	0.623685	0.68819	0.565392	0.543216	0.63788	0.636317	0.581383	0.576217	0.548384	0.594172	0.61074	0.558361	0.567293	0.511902	0.612539	0.539962	0.545053	0.584645	0.621201	0.610348	0.616524	0.5488	0.441568	0.469487	0.629554	0.597295	0.597411	0.597685	0.598075	0.598542	0.599045	0.599542	0.599995	0.600361	0.600601	0.554733	0.57711	0.599641	0.517813	0.631902	0.564677	0.582741	0.545638	0.54814	0.564924	0.525441	0.495502	0.49898	0.510467	0.549507	0.48783	0.455976	0.526788	0.516894	0.503047	0.409278	0.47932	0.539346	0.489884	0.457677	0.447714	0.461363	0.500765	0.480517	0.458814	0.445252	0.519027	0.543203	0.486296	0.421319	0.405653	0.40802	0.54043	0.515742	0.358349	0.42833	0.457588	0.447673	0.425104	0.414269	0.367718	0.447907	0.340328	0.395474	0.436802	0.324699	0.261032	0.432753	0.366895	0.361667	0.347154	0.344205	0.300945	0.307832	0.286485	0.296817	0.300448	0.37168	0.258045	0.380714	0.329275	0.216695	0.298408	0.317685	0.233333	0.179866	0.251487	0.161129	0.209504	0.284498	0.224358	0.225598	0.193647	0.176895	0.217432	0.260438	0.289021	0.230861	0.209978	0.270842	0.22997	0.212336	0.21963	0.187395	0.139669	0.166939	0.161261	0.230487	0.253565	0.251688	0.153565	0.156811	0.233423	0.162391	0.201671	0.158627	0.119561	0.157038	0.214158	0.182705	0.254345	0.208058	0.229442	0.153382	0.17726	0.149207	0.167709	0.0486056	0.0963632	0.222098	0.127595	0.19066	0.115229	0.220977	0.25559	0.188745	0.139485	0.158544	0.105848	0.100112	0.0676209	0.171149	0.119565	0.122637	0.0784462
547.8	-0.0533746	-0.0509351	0.0527462	0.0494822	0.0371607	0.0334999	-0.0308202	0.060463	0.0176054	-0.00743344	-0.0112243	0.0756314	0.170637	0.340379	0.641799	0.590233	0.640258	0.603594	0.661041	0.65792	0.582228	0.650637	0.704646	0.631948	0.579256	0.5598	0.580536	0.630988	0.637061	0.611246	0.696885	0.58886	0.567565	0.643662	0.636363	0.633634	0.593607	0.589838	0.60967	0.607166	0.548298	0.602067	0.55529	0.560662	0.548042	0.528168	0.561054	0.643647	0.651948	0.575586	0.577389	0.490919	0.502347	0.631781	0.644809	0.64326	0.639671	0.634479	0.628123	0.621041	0.613671	0.606451	0.59982	0.594215	0.564545	0.56992	0.591844	0.525976	0.640755	0.552876	0.6102	0.515065	0.545858	0.546854	0.527254	0.475567	0.532291	0.492053	0.564134	0.499791	0.471802	0.482737	0.547492	0.51615	0.412099	0.488923	0.488534	0.455606	0.45342	0.45312	0.465986	0.490844	0.475276	0.465806	0.456777	0.457494	0.563642	0.490617	0.412454	0.402525	0.422515	0.570717	0.507725	0.36251	0.378157	0.428801	0.482452	0.443055	0.429755	0.382564	0.466406	0.369519	0.405252	0.425498	0.350454	0.268506	0.481473	0.383776	0.386076	0.354751	0.328191	0.308527	0.281709	0.329331	0.327615	0.32967	0.373984	0.271896	0.394226	0.367342	0.232796	0.318974	0.286707	0.235489	0.177242	0.256155	0.164015	0.196043	0.300161	0.233382	0.238139	0.200087	0.194724	0.234571	0.225178	0.250932	0.268217	0.241791	0.301951	0.234547	0.207048	0.238415	0.218212	0.127366	0.14611	0.193306	0.19172	0.261465	0.25772	0.159755	0.184968	0.279103	0.194547	0.216142	0.175527	0.132054	0.154152	0.212484	0.213298	0.250959	0.213844	0.232565	0.157333	0.177763	0.189882	0.138395	0.0464944	0.120441	0.193614	0.15731	0.199903	0.121672	0.236638	0.206244	0.221488	0.164289	0.163502	0.11443	0.123698	0.0555956	0.21479	0.109962	0.111713	0.0900773
548.8	-0.0247845	-0.0558213	0.0152826	0.0112641	0.00629265	0.0219846	-0.0102406	0.0667062	0.0431372	-0.00513802	-0.0137804	0.0726084	0.157522	0.296414	0.61794	0.564843	0.616257	0.558102	0.627502	0.645395	0.584022	0.636693	0.684159	0.617432	0.563617	0.567505	0.534555	0.568101	0.613559	0.610989	0.666809	0.597276	0.546161	0.634886	0.610053	0.572049	0.570319	0.531097	0.57987	0.582377	0.524459	0.586295	0.506394	0.576565	0.524515	0.537719	0.560452	0.594117	0.633878	0.590613	0.563081	0.444198	0.475863	0.611133	0.608872	0.609158	0.609789	0.610674	0.611723	0.612845	0.61395	0.614948	0.615748	0.616259	0.521487	0.559795	0.58994	0.494005	0.615053	0.52967	0.606855	0.525267	0.481174	0.523021	0.522213	0.442481	0.503563	0.463395	0.562508	0.519889	0.451726	0.502249	0.530771	0.485679	0.439544	0.476307	0.48804	0.476523	0.460624	0.441307	0.462054	0.45389	0.436061	0.461306	0.421325	0.44639	0.519622	0.475733	0.410368	0.399781	0.425355	0.551237	0.527896	0.366598	0.409147	0.455844	0.465262	0.422045	0.40801	0.359508	0.495334	0.333049	0.367399	0.398872	0.377492	0.306519	0.444668	0.343885	0.363351	0.355766	0.300845	0.30835	0.317876	0.271329	0.26725	0.31396	0.356699	0.253786	0.385363	0.321005	0.186897	0.338419	0.270786	0.228085	0.153123	0.261073	0.140084	0.204508	0.290247	0.201678	0.220418	0.173217	0.136363	0.204036	0.241593	0.213072	0.230959	0.206302	0.266372	0.209498	0.200156	0.237176	0.170702	0.125271	0.148559	0.157064	0.244112	0.252591	0.231928	0.121068	0.203906	0.256658	0.189346	0.205151	0.194901	0.129207	0.12955	0.191786	0.160334	0.22753	0.214069	0.198272	0.155388	0.153231	0.151626	0.149055	0.0463392	0.100176	0.184698	0.166114	0.169033	0.112043	0.207903	0.185856	0.152628	0.102316	0.14102	0.0975364	0.0991358	0.071384	0.155898	0.0959105	0.103369	0.10844
549.7	-0.042176	-0.0521368	0.0500727	0.0350038	-0.00216034	0.0221715	-0.0385552	0.0550478	0.0740299	-0.00567852	-0.0281401	0.0738426	0.136366	0.281209	0.59365	0.567737	0.616791	0.591964	0.608962	0.622507	0.566958	0.641664	0.662434	0.607013	0.557872	0.545633	0.550302	0.568804	0.618891	0.619841	0.669301	0.557354	0.55823	0.640917	0.60936	0.575283	0.540049	0.529432	0.589895	0.592351	0.545701	0.585378	0.564251	0.564326	0.503947	0.516788	0.564882	0.619631	0.613046	0.599242	0.544038	0.441957	0.462578	0.654409	0.613471	0.613789	0.614472	0.615422	0.616544	0.61774	0.618916	0.619973	0.620817	0.62135	0.533479	0.564055	0.610049	0.510622	0.629901	0.547222	0.569246	0.5125	0.514185	0.558618	0.525341	0.458559	0.492119	0.504527	0.560171	0.468259	0.448359	0.503235	0.526221	0.492626	0.42425	0.500648	0.483209	0.46636	0.46027	0.434598	0.439165	0.49402	0.474886	0.460933	0.441374	0.476822	0.559121	0.490342	0.414924	0.383543	0.388921	0.520472	0.514448	0.321862	0.39124	0.475628	0.452064	0.416737	0.402737	0.346531	0.444793	0.360821	0.401549	0.394682	0.360644	0.274188	0.466717	0.345851	0.342082	0.360867	0.328093	0.303564	0.320406	0.275389	0.300669	0.33917	0.379171	0.278653	0.392444	0.347505	0.197274	0.296517	0.290604	0.219095	0.131295	0.287382	0.149527	0.164043	0.281972	0.24986	0.166756	0.154237	0.146731	0.243624	0.278867	0.269506	0.292464	0.206261	0.256872	0.207183	0.202234	0.214847	0.15876	0.130531	0.120082	0.199727	0.212293	0.248078	0.227914	0.144726	0.173424	0.268358	0.178033	0.187231	0.187247	0.143532	0.13578	0.220501	0.170179	0.219497	0.182443	0.214477	0.13395	0.161871	0.167203	0.118425	-0.00572501	0.0950966	0.201233	0.140756	0.155801	0.1189	0.212947	0.191341	0.213647	0.121009	0.119843	0.116625	0.0922675	0.0437392	0.172245	0.0834997	0.118227	0.10251
550.6	-0.0440306	-0.0540885	0.0680413	0.0763915	0.057178	0.0248475	-0.0084632	0.0491165	0.081699	0.00692548	-0.00753192	0.098845	0.188425	0.301418	0.620539	0.59156	0.666425	0.610058	0.627204	0.633204	0.56627	0.683613	0.700003	0.607554	0.570267	0.551698	0.581342	0.605591	0.631208	0.665429	0.705708	0.581734	0.619476	0.650878	0.603769	0.581633	0.577602	0.55565	0.591886	0.612763	0.572758	0.623228	0.569414	0.583953	0.544478	0.55316	0.597674	0.650839	0.647322	0.591725	0.57972	0.50026	0.510726	0.662057	0.628602	0.629723	0.632062	0.635294	0.639095	0.643138	0.647098	0.650651	0.65347	0.655231	0.571681	0.592436	0.632127	0.553186	0.693904	0.571564	0.602822	0.556795	0.566913	0.547663	0.538822	0.495287	0.535463	0.506305	0.57285	0.488274	0.466604	0.512901	0.556987	0.551796	0.448478	0.512925	0.496145	0.483141	0.473774	0.46595	0.471637	0.518782	0.472988	0.507166	0.450792	0.462256	0.60366	0.537068	0.426369	0.418649	0.420115	0.57559	0.534445	0.402721	0.439252	0.449569	0.489042	0.429441	0.420523	0.396253	0.502849	0.391571	0.403073	0.465232	0.379741	0.28515	0.455644	0.390969	0.434141	0.37113	0.365095	0.329996	0.347574	0.290712	0.339791	0.322346	0.386936	0.289983	0.40007	0.3402	0.224648	0.351015	0.342815	0.291876	0.192484	0.28868	0.167287	0.199715	0.314402	0.258792	0.255398	0.180752	0.185088	0.30082	0.291535	0.249751	0.242999	0.245211	0.32328	0.25859	0.226802	0.205877	0.238904	0.152648	0.150709	0.22855	0.256741	0.250304	0.278299	0.175054	0.192218	0.300537	0.163588	0.209557	0.195318	0.185741	0.164539	0.262775	0.205292	0.290523	0.23664	0.219361	0.149194	0.19544	0.196421	0.135576	0.0759434	0.101575	0.256505	0.171259	0.179573	0.148979	0.227137	0.249063	0.222476	0.140126	0.154945	0.133971	0.121524	0.057785	0.184262	0.118988	0.152885	0.131296
551.6	-0.0327931	-0.0501548	0.0251784	0.037125	0.0117219	0.0271145	-5.10652e-05	0.0479595	0.0690065	-0.00864315	0.00481327	0.0941474	0.164905	0.302996	0.639348	0.564107	0.643906	0.582022	0.640137	0.671518	0.55485	0.673556	0.682312	0.607519	0.55566	0.55256	0.562823	0.594044	0.622258	0.612451	0.679157	0.585962	0.606565	0.652329	0.616291	0.582969	0.554924	0.530769	0.589538	0.604099	0.527584	0.581133	0.536088	0.575126	0.53741	0.539478	0.546467	0.626567	0.620944	0.590247	0.601807	0.483111	0.478535	0.646022	0.650903	0.65003	0.648162	0.64543	0.641964	0.637895	0.633353	0.62847	0.623375	0.618201	0.530236	0.580532	0.600573	0.571645	0.644725	0.563236	0.605718	0.568392	0.533502	0.560509	0.502508	0.454929	0.507881	0.504864	0.585159	0.510308	0.434871	0.511193	0.560538	0.491147	0.434072	0.493579	0.514274	0.481539	0.46789	0.483355	0.448837	0.503209	0.481966	0.486988	0.469231	0.483821	0.556016	0.524771	0.423137	0.425736	0.441771	0.53676	0.511943	0.350257	0.468489	0.411208	0.488333	0.450202	0.435582	0.380813	0.490609	0.367347	0.417354	0.459678	0.358211	0.318979	0.443761	0.367535	0.406102	0.401698	0.332238	0.311833	0.342791	0.297478	0.340724	0.333661	0.40585	0.284936	0.438581	0.375911	0.239771	0.353707	0.30722	0.257413	0.135685	0.259361	0.1487	0.221857	0.331001	0.25894	0.235838	0.182909	0.164567	0.235653	0.260325	0.242273	0.271375	0.228791	0.305095	0.240384	0.230771	0.228824	0.214895	0.146286	0.139886	0.187958	0.268906	0.294041	0.240531	0.173511	0.183713	0.253979	0.18252	0.235127	0.180291	0.17025	0.155068	0.224591	0.200025	0.220117	0.206838	0.222367	0.13497	0.189155	0.148244	0.146426	0.0526752	0.0912909	0.25095	0.175223	0.184594	0.106183	0.207583	0.209255	0.185619	0.154842	0.11841	0.123919	0.108428	0.0348557	0.166008	0.108652	0.140475	0.0905255
552.5	-0.0333486	-0.058116	0.0435595	0.0199313	-0.00045342	0.0363171	-0.00871542	0.0192787	0.0616851	-0.00647634	-0.00403896	0.109276	0.167906	0.29793	0.6072	0.574841	0.626113	0.58841	0.624624	0.615401	0.573734	0.670565	0.68007	0.561908	0.535935	0.539139	0.553496	0.58444	0.622313	0.606156	0.688774	0.563725	0.556527	0.6354	0.600605	0.589844	0.584463	0.560642	0.579753	0.581608	0.550275	0.579134	0.545681	0.585401	0.521985	0.534265	0.552844	0.60842	0.60961	0.590426	0.571388	0.45147	0.48027	0.621069	0.619331	0.618413	0.617699	0.61713	0.616647	0.616192	0.615705	0.615128	0.614402	0.613467	0.553327	0.558371	0.604999	0.544103	0.611036	0.530302	0.603038	0.527994	0.542319	0.551973	0.517045	0.460823	0.526398	0.527276	0.568298	0.482791	0.441358	0.485877	0.556578	0.482926	0.408832	0.513117	0.507058	0.464748	0.476259	0.473508	0.449692	0.478112	0.462807	0.49931	0.446481	0.465394	0.569976	0.526734	0.408971	0.395006	0.429794	0.546959	0.523822	0.384953	0.389906	0.431294	0.488389	0.456054	0.447205	0.417232	0.478506	0.350688	0.409347	0.419076	0.349146	0.267227	0.442103	0.401984	0.377733	0.377201	0.363147	0.311047	0.280057	0.34585	0.289931	0.330725	0.421587	0.275975	0.410798	0.342356	0.229953	0.336138	0.285953	0.250787	0.133615	0.282064	0.153062	0.181515	0.324447	0.21253	0.217153	0.18106	0.179655	0.267471	0.266852	0.22328	0.223616	0.214742	0.294404	0.254408	0.204238	0.243412	0.169954	0.172166	0.136955	0.199101	0.237766	0.252964	0.242386	0.146523	0.153509	0.283502	0.209953	0.188931	0.204361	0.131951	0.119969	0.233867	0.182805	0.243437	0.19381	0.230797	0.138062	0.183967	0.150182	0.134578	0.0411581	0.0875845	0.232986	0.164637	0.179667	0.119239	0.204587	0.21571	0.198759	0.129922	0.125074	0.109906	0.118877	0.0519529	0.165509	0.135112	0.0967204	0.115792
553.5	-0.0603045	-0.0417647	0.0440715	0.00402392	0.01003	0.0272558	-0.00742364	0.0669668	0.0586884	-0.0129513	0.020722	0.0850746	0.120445	0.328616	0.600564	0.586075	0.632786	0.566301	0.632079	0.633334	0.57876	0.6846	0.694326	0.60312	0.560269	0.562241	0.567161	0.584803	0.61598	0.647698	0.694223	0.588633	0.594664	0.63273	0.614424	0.596082	0.570088	0.5475	0.588232	0.582458	0.564472	0.59837	0.573215	0.59758	0.547834	0.527775	0.579056	0.614608	0.617378	0.581936	0.527132	0.493649	0.512691	0.663881	0.675037	0.67381	0.671313	0.66773	0.663247	0.658046	0.652313	0.646231	0.639986	0.63376	0.542416	0.578187	0.60099	0.515015	0.654511	0.556682	0.5887	0.552682	0.54824	0.561615	0.540251	0.425222	0.528613	0.511165	0.576809	0.50105	0.464722	0.505384	0.53665	0.518838	0.436568	0.507927	0.50356	0.499334	0.492901	0.476755	0.489874	0.501651	0.519928	0.472646	0.473421	0.465744	0.586804	0.517292	0.387985	0.450841	0.446518	0.564243	0.524638	0.382556	0.439371	0.463263	0.484218	0.431557	0.421729	0.391937	0.484706	0.382377	0.435117	0.453262	0.34097	0.275856	0.451888	0.374128	0.358331	0.400535	0.316937	0.336662	0.329289	0.324272	0.308459	0.351324	0.383999	0.290002	0.426808	0.363141	0.227619	0.348296	0.311369	0.31371	0.141097	0.273967	0.120469	0.207278	0.308455	0.268781	0.247854	0.188359	0.167549	0.249078	0.265075	0.240123	0.265633	0.233199	0.283167	0.264222	0.231199	0.244533	0.225187	0.141358	0.14292	0.233542	0.210417	0.249769	0.257292	0.172665	0.171399	0.294779	0.184322	0.217569	0.208904	0.163274	0.159268	0.242937	0.216012	0.26599	0.205906	0.196623	0.140672	0.190442	0.175025	0.158111	0.0327172	0.130683	0.221942	0.192509	0.173708	0.105059	0.217824	0.227663	0.219242	0.131614	0.107095	0.125532	0.089961	0.0852927	0.176364	0.0946901	0.156605	0.0861227
554.4	-0.0314422	-0.0448968	0.033614	0.0189455	0.0391651	-0.0214233	0.000950701	0.0624246	0.0478599	-0.0109631	0.0164259	0.082984	0.121565	0.347714	0.586651	0.604287	0.633717	0.577576	0.628191	0.624858	0.591956	0.673932	0.671376	0.580308	0.55376	0.550527	0.563984	0.601591	0.63909	0.660367	0.707517	0.582983	0.576225	0.634405	0.617905	0.614231	0.566967	0.575929	0.616992	0.588714	0.57375	0.585301	0.567691	0.600119	0.532704	0.548867	0.593581	0.615097	0.621758	0.578068	0.538095	0.474754	0.525128	0.668509	0.655377	0.650409	0.646518	0.643472	0.641043	0.638999	0.637111	0.635149	0.632882	0.63008	0.580701	0.604756	0.603331	0.528314	0.633627	0.547715	0.613206	0.551938	0.552768	0.576438	0.512659	0.473007	0.5474	0.511093	0.550872	0.532046	0.46282	0.514283	0.551469	0.517359	0.4233	0.521164	0.508757	0.483784	0.50481	0.519603	0.483571	0.523272	0.457109	0.526623	0.465409	0.48038	0.578044	0.547559	0.443378	0.43187	0.469672	0.530391	0.519897	0.377805	0.436323	0.446749	0.490033	0.474493	0.464364	0.415458	0.519064	0.39051	0.440802	0.460675	0.383044	0.316509	0.450667	0.371059	0.395131	0.412092	0.373509	0.345463	0.359868	0.303675	0.328153	0.320602	0.37437	0.306945	0.394767	0.351063	0.219155	0.342345	0.335019	0.314807	0.163726	0.302118	0.163453	0.268032	0.325577	0.270215	0.24892	0.202267	0.164142	0.277406	0.263965	0.258894	0.287062	0.216725	0.247107	0.256878	0.231414	0.248249	0.218267	0.161165	0.108885	0.205504	0.226142	0.273674	0.2752	0.141862	0.185313	0.286204	0.219249	0.195423	0.188813	0.178929	0.162337	0.271974	0.195314	0.247512	0.194655	0.211212	0.137646	0.155789	0.180668	0.128394	0.0635898	0.10851	0.213688	0.158007	0.212362	0.104113	0.19606	0.212563	0.184904	0.114425	0.136702	0.133522	0.0966894	0.0520771	0.172827	0.124038	0.141016	0.0912098
555.4	-0.0560887	-0.0469633	0.0606042	0.0552189	0.00687145	0.0346434	-0.0201271	0.0598761	0.0145778	-0.0133819	0.0160716	0.0899316	0.143597	0.333975	0.579316	0.562122	0.595031	0.575499	0.626608	0.625205	0.608705	0.674442	0.663337	0.599957	0.549365	0.516699	0.552906	0.597862	0.609701	0.646079	0.674985	0.583906	0.592191	0.626425	0.608305	0.595634	0.576041	0.568572	0.597646	0.575373	0.570118	0.597943	0.57381	0.594231	0.529325	0.504417	0.573128	0.623793	0.616715	0.59594	0.537229	0.462511	0.548094	0.659203	0.655519	0.653992	0.652868	0.652038	0.651391	0.650821	0.650217	0.64947	0.648471	0.647112	0.537816	0.591274	0.640689	0.560849	0.650996	0.544154	0.591635	0.559899	0.566843	0.600167	0.521917	0.4667	0.56619	0.521756	0.610411	0.54434	0.480859	0.552787	0.552888	0.541615	0.445669	0.502106	0.498955	0.498922	0.479861	0.515505	0.480418	0.506035	0.494753	0.496448	0.473471	0.468838	0.595498	0.526888	0.431537	0.448212	0.461148	0.529019	0.512481	0.396464	0.447683	0.435331	0.495291	0.459994	0.445994	0.391635	0.490173	0.38125	0.451989	0.459073	0.388721	0.303087	0.43994	0.37779	0.40008	0.41924	0.34203	0.337052	0.372871	0.323816	0.327637	0.346854	0.375132	0.288074	0.444544	0.342389	0.238203	0.341983	0.314058	0.305648	0.130215	0.272038	0.132153	0.237121	0.352223	0.238534	0.215662	0.19	0.180935	0.274938	0.261147	0.26347	0.272112	0.188867	0.256333	0.254737	0.211008	0.217099	0.180325	0.145817	0.119525	0.214389	0.234065	0.271887	0.301326	0.193647	0.161808	0.269307	0.21017	0.224015	0.216376	0.136297	0.186463	0.233562	0.191968	0.253099	0.210949	0.204665	0.124861	0.206522	0.159504	0.134811	0.044929	0.123796	0.243587	0.179796	0.19182	0.144884	0.238037	0.252378	0.207541	0.118207	0.0882214	0.14479	0.101576	0.0448927	0.152651	0.11873	0.137939	0.125667
556.3	-0.0510945	-0.0522935	0.0613739	0.032138	0.0141135	0.00901942	-0.0168392	0.0459395	0.070978	-0.0205137	-0.000467462	0.103704	0.152938	0.356476	0.577784	0.592792	0.625804	0.61425	0.629373	0.617179	0.604806	0.678849	0.666008	0.609187	0.564254	0.553568	0.574853	0.58766	0.61268	0.666091	0.692134	0.593356	0.617629	0.643785	0.616528	0.617526	0.59257	0.579322	0.615834	0.581589	0.573005	0.588162	0.572101	0.603627	0.56084	0.561241	0.613283	0.666175	0.647025	0.588225	0.541173	0.472481	0.539943	0.654735	0.655086	0.655393	0.655677	0.655937	0.656169	0.65637	0.656537	0.656667	0.656757	0.656805	0.581805	0.595948	0.626233	0.580926	0.684411	0.582771	0.622184	0.596624	0.583808	0.587632	0.500836	0.500031	0.586652	0.538412	0.611748	0.537219	0.496274	0.547589	0.588845	0.548281	0.465967	0.514319	0.495134	0.487293	0.520157	0.523346	0.472091	0.525403	0.48851	0.501438	0.505639	0.477993	0.610135	0.561779	0.400775	0.452445	0.465361	0.57169	0.562025	0.402696	0.463644	0.450481	0.521861	0.475027	0.465062	0.433347	0.524674	0.406535	0.441188	0.451314	0.406253	0.316211	0.478637	0.409014	0.423856	0.38717	0.387268	0.338721	0.355151	0.332055	0.322132	0.321941	0.383066	0.309035	0.434185	0.360958	0.257812	0.393521	0.327438	0.329724	0.197685	0.310534	0.169466	0.202303	0.314223	0.272662	0.222758	0.207809	0.187709	0.283665	0.261671	0.240492	0.294545	0.211281	0.301862	0.260464	0.243612	0.271039	0.215968	0.171672	0.145997	0.22257	0.227834	0.291573	0.295165	0.179413	0.165193	0.295127	0.194053	0.207346	0.223255	0.193924	0.211754	0.257843	0.238011	0.272733	0.208611	0.25005	0.150537	0.190646	0.208454	0.150047	0.0828521	0.14979	0.27965	0.202514	0.222648	0.132479	0.215915	0.23354	0.214372	0.120395	0.127286	0.125764	0.140386	0.0571589	0.182879	0.131357	0.137845	0.142484
557.3	-0.043645	-0.0453775	0.0608277	0.0224592	0.0135656	-0.0131304	-0.000532416	0.0256497	0.0423141	-0.0377421	0.000748431	0.0933238	0.122248	0.359309	0.56955	0.577097	0.585682	0.590364	0.639286	0.594345	0.599835	0.702714	0.675004	0.587895	0.558118	0.566575	0.586537	0.609142	0.611243	0.648224	0.675588	0.581818	0.59319	0.614695	0.618801	0.629134	0.558949	0.548771	0.57858	0.565118	0.583366	0.599261	0.591322	0.577335	0.504502	0.506138	0.577542	0.625966	0.619333	0.592189	0.549165	0.482101	0.564262	0.659525	0.646486	0.639958	0.634671	0.630358	0.626755	0.623596	0.620616	0.617549	0.614132	0.610098	0.54977	0.600831	0.605892	0.527963	0.660848	0.596117	0.629884	0.566413	0.558376	0.586628	0.523091	0.478487	0.562454	0.520052	0.565861	0.550597	0.475732	0.521598	0.564876	0.532479	0.466937	0.519428	0.481086	0.506995	0.49729	0.526557	0.497086	0.516062	0.469882	0.509294	0.493564	0.497735	0.601198	0.552057	0.433774	0.451487	0.454313	0.575403	0.53812	0.395198	0.439501	0.477405	0.487335	0.472302	0.461704	0.405738	0.484634	0.394761	0.451079	0.480575	0.388292	0.278184	0.457391	0.399196	0.387105	0.389968	0.364154	0.331721	0.368066	0.324114	0.319567	0.343816	0.388035	0.273017	0.434224	0.321229	0.247165	0.327588	0.32524	0.298049	0.128529	0.296822	0.12833	0.242441	0.332196	0.264784	0.217948	0.187536	0.183811	0.263323	0.263814	0.259695	0.260495	0.236419	0.272648	0.23856	0.231078	0.242117	0.20997	0.138951	0.117472	0.209937	0.213591	0.297452	0.287265	0.167818	0.153067	0.274915	0.194145	0.202812	0.19974	0.162655	0.180391	0.237014	0.205564	0.284207	0.210352	0.197907	0.130488	0.205167	0.152407	0.126001	0.0511889	0.113303	0.229573	0.149509	0.168009	0.11161	0.226152	0.20673	0.185142	0.137189	0.123559	0.113535	0.118125	0.0791096	0.167763	0.0875172	0.106348	0.112272
558.2	-0.0469834	-0.0423972	0.0455187	0.00824325	0.0169966	0.0222337	-0.00678852	0.0330607	0.0240941	0.0120822	0.0444254	0.106719	0.138384	0.385518	0.572464	0.595996	0.609693	0.5961	0.655653	0.602684	0.601828	0.694221	0.67566	0.597534	0.5735	0.553471	0.557862	0.598909	0.609382	0.67398	0.684059	0.615047	0.622759	0.615807	0.621008	0.624168	0.576809	0.588434	0.606386	0.55816	0.577981	0.597176	0.597422	0.582374	0.535256	0.546399	0.604011	0.65455	0.647666	0.621876	0.56155	0.484634	0.587071	0.681096	0.673573	0.669818	0.666901	0.664608	0.662726	0.661041	0.65934	0.657409	0.655035	0.652004	0.57193	0.612634	0.618605	0.553366	0.683269	0.584687	0.581218	0.583494	0.571452	0.598525	0.544397	0.475779	0.598098	0.553121	0.603964	0.533285	0.485334	0.521949	0.601448	0.542251	0.436162	0.538003	0.532079	0.519945	0.500247	0.534893	0.506782	0.534751	0.495372	0.511837	0.491569	0.501249	0.606861	0.526896	0.45702	0.430906	0.421748	0.581132	0.550233	0.431254	0.435141	0.474294	0.496079	0.474429	0.464076	0.419973	0.491426	0.395458	0.491924	0.471458	0.411189	0.314663	0.467557	0.404995	0.387421	0.425449	0.362566	0.374147	0.340382	0.320522	0.321652	0.363416	0.397697	0.287577	0.456925	0.33293	0.240928	0.370803	0.328615	0.250251	0.161678	0.256407	0.128078	0.222107	0.325442	0.257723	0.209168	0.209221	0.165622	0.288147	0.269621	0.22929	0.268746	0.224592	0.275901	0.247828	0.232015	0.246097	0.242034	0.143561	0.118604	0.205605	0.216823	0.303795	0.298038	0.174094	0.189453	0.274811	0.209912	0.230437	0.202782	0.18926	0.168037	0.255255	0.209537	0.268507	0.206996	0.24185	0.120046	0.211157	0.164773	0.152584	0.0530854	0.168567	0.25224	0.183633	0.210248	0.121281	0.216858	0.219319	0.215438	0.107959	0.108163	0.137834	0.118337	0.0732336	0.149692	0.124633	0.140177	0.117014
[truncated: 368,463 more chars]
