# Supplementary material for: Optical gap and fundamental gap of oligoynes and carbyne
Source: Nat Commun. 2020 Sep 23;11:4797. doi: 10.1038/s41467-020-18496-4 (PMC7511338; doi:10.1038/s41467-020-18496-4)
Supplement: Supplementary file 3 — Source Data [file 41467_2020_18496_MOESM3_ESM.zip › NCOMMS-20-03672A_Source Data/FigureS17/FigureS17_Tr[10]_EmNIR.txt]

Wavelength	S1c / R1c
nm	Counts / MicroAmps
890.06	51.0489226329074
891.58	49.9742084722146
893.1	26.3304969369733
894.621	68.7817062843384
896.141	48.8994943115218
897.661	39.7644239456331
899.181	48.3621372311754
900.702	56.4224934363713
902.221	47.2874230704826
903.741	62.3334213201817
905.261	74.1552770878023
906.781	58.0345646774105
908.301	67.1696350432992
909.82	44.6006376687507
911.34	26.8678540173197
912.859	44.6006376687507
914.378	61.2587071594889
915.898	92.4254178195797
917.417	43.5259235080579
918.936	40.8391381063259
920.455	69.3190633646848
921.974	44.6006376687507
923.493	66.0949208826064
925.012	49.4368513918682
926.53	68.7817062843384
928.049	54.2730651149858
929.568	52.6609938739466
931.086	57.4972075970641
932.604	74.1552770878023
934.123	69.8564204450312
935.641	48.3621372311754
937.159	65.55756380226
938.677	89.2012753375014
940.195	52.1236367936002
941.713	70.931134605724
943.231	74.1552770878023
944.749	71.4684916860704
946.266	26.8678540173197
947.784	58.5719217577569
949.301	47.2874230704826
950.819	53.198350954293
952.336	72.5432058467632
953.853	80.0662049716127
955.371	68.244349203992
956.888	70.3937775253776
958.405	57.4972075970641
959.922	41.9138522670187
961.438	78.4541337305735
962.955	90.2759894981942
964.472	47.824780150829
965.989	59.1092788381033
967.505	32.77878190113
969.021	20.9569261335094
970.538	33.8534960618228
972.054	54.8104221953322
973.57	41.9138522670187
975.086	56.9598505167177
976.602	63.9454925612209
978.118	60.1839929987961
979.634	52.6609938739466
981.15	47.2874230704826
982.666	60.7213500791425
984.181	46.7500659901363
985.697	63.4081354808745
987.212	68.244349203992
988.728	45.6753518294435
990.243	87.5892040964622
991.758	74.1552770878023
993.273	49.4368513918682
994.788	54.8104221953322
996.303	40.3017810259795
997.818	46.7500659901363
999.333	58.0345646774105
1000.847	22.0316402942021
1002.362	80.6035620519591
1003.876	87.0518470161158
1005.391	27.9425681780125
1006.905	67.7069921236456
1008.419	72.5432058467632
1009.934	59.1092788381033
1011.448	82.7529903733446
1012.962	80.0662049716127
1014.476	70.3937775253776
1015.989	63.9454925612209
1017.503	39.2270668652867
1019.017	53.198350954293
1020.53	75.2299912484951
1022.044	69.3190633646848
1023.557	44.0632805884043
1025.07	69.8564204450312
1026.584	57.4972075970641
1028.097	51.0489226329074
1029.61	77.9167766502271
1031.123	49.4368513918682
1032.636	45.6753518294435
1034.148	61.2587071594889
1035.661	78.9914908109199
1037.174	44.0632805884043
1038.686	53.7357080346394
1040.199	55.3477792756786
1041.711	61.7960642398353
1043.223	92.4254178195797
1044.735	45.6753518294435
1046.247	38.6897097849403
1047.759	47.824780150829
1049.271	55.885136356025
1050.783	68.244349203992
1052.295	54.2730651149858
1053.806	58.0345646774105
1055.318	49.4368513918682
1056.829	74.1552770878023
1058.341	46.2127089097899
1059.852	53.198350954293
1061.363	48.8994943115218
1062.874	60.7213500791425
1064.385	65.55756380226
1065.896	53.198350954293
1067.407	56.4224934363713
1068.918	68.244349203992
1070.429	56.9598505167177
1071.939	61.7960642398353
1073.45	29.5546394190517
1074.96	27.4052110976661
1076.47	54.2730651149858
1077.98	85.4397757750766
1079.491	65.0202067219136
1081.001	58.0345646774105
1082.51	37.0776385439012
1084.02	62.8707784005281
1085.53	15.5833553300454
1087.04	63.9454925612209
1088.549	77.9167766502271
1090.059	72.0058487664168
1091.568	35.465567302862
1093.077	57.4972075970641
1094.587	67.7069921236456
1096.096	28.4799252583589
1097.605	74.1552770878023
1099.114	62.8707784005281
1100.623	52.6609938739466
1102.131	63.4081354808745
1103.64	72.5432058467632
1105.148	73.0805629271096
1106.657	53.7357080346394
1108.165	54.2730651149858
1109.674	84.3650616143838
1111.182	56.4224934363713
1112.69	63.4081354808745
1114.198	34.3908531421692
1115.706	62.8707784005281
1117.214	80.0662049716127
1118.721	41.9138522670187
1120.229	47.824780150829
1121.736	67.1696350432992
1123.244	74.6926341681487
1124.751	69.8564204450312
1126.259	77.3794195698807
1127.766	81.6782762126519
1129.273	62.8707784005281
1130.78	57.4972075970641
1132.287	52.6609938739466
1133.793	80.6035620519591
1135.3	51.5862797132538
1136.807	41.3764951866723
1138.313	42.9885664277115
1139.82	58.0345646774105
1141.326	79.5288478912663
1142.832	84.3650616143838
1144.338	89.7386324178478
1145.844	66.6322779629528
1147.35	43.5259235080579
1148.856	63.4081354808745
1150.362	54.2730651149858
1151.867	29.0172823387053
1153.373	58.0345646774105
1154.878	70.3937775253776
1156.384	71.4684916860704
1157.889	59.6466359184497
1159.394	65.55756380226
1160.899	77.3794195698807
1162.404	36.5402814635548
1163.909	20.9569261335094
1165.414	48.8994943115218
1166.919	65.0202067219136
1168.423	50.511565552561
1169.928	48.3621372311754
1171.432	54.2730651149858
1172.936	48.3621372311754
1174.441	36.5402814635548
1175.945	47.824780150829
1177.449	52.6609938739466
1178.953	51.5862797132538
1180.456	62.8707784005281
1181.96	49.9742084722146
1183.464	36.0029243832084
1184.967	51.0489226329074
1186.471	94.0374890606189
1187.974	50.511565552561
1189.477	65.55756380226
1190.98	55.885136356025
1192.483	29.5546394190517
1193.986	65.0202067219136
1195.489	64.4828496415672
1196.992	41.3764951866723
1198.495	73.0805629271096
1199.997	54.2730651149858
1201.5	81.1409191323055
1203.002	61.7960642398353
1204.504	44.0632805884043
1206.006	52.6609938739466
1207.508	11.8218557676207
1209.01	67.1696350432992
1210.512	62.3334213201817
1212.014	67.7069921236456
1213.516	44.6006376687507
1215.017	55.885136356025
1216.519	75.2299912484951
1218.02	38.6897097849403
1219.521	74.6926341681487
1221.022	63.4081354808745
1222.523	60.1839929987961
1224.024	56.4224934363713
1225.525	67.1696350432992
1227.026	39.7644239456331
1228.527	72.5432058467632
1230.027	80.0662049716127
1231.528	73.6179200074559
1233.028	91.8880607392333
1234.528	105.85934482824
1236.028	62.8707784005281
1237.528	80.6035620519591
1239.028	82.7529903733446
1240.528	98.3363457033901
1242.028	107.471416069279
1243.527	129.503056363481
1245.027	117.68120059586
1246.526	147.235840014912
1248.026	176.790479433964
1249.525	222.465831263407
1251.024	276.738896378393
1252.523	306.830892877791
1254.022	351.968887626888
1255.521	454.066732892703
1257.02	548.641579033668
1258.518	653.963566781561
1260.017	758.748197449108
1261.515	916.731179070948
1263.013	1074.71416069279
1264.512	1190.24593296726
1266.01	1350.37834291049
1267.508	1438.5049040873
1269.006	1518.03375197856
1270.503	1533.07975022826
1272.001	1559.41024716523
1273.499	1525.01939402307
1274.996	1461.61125854219
1276.494	1306.31506232208
1277.991	1224.63678610943
1279.488	1071.49001821071
1280.985	915.119107829909
1282.482	805.498263439244
1283.979	699.101561530658
1285.476	584.10714633653
1286.972	495.980585159721
1288.469	441.170162964389
1289.965	407.316666902566
1291.462	358.954529671391
1292.958	318.115391565065
1294.454	270.827968494582
1295.95	257.394041485923
1297.446	214.405475058211
1298.942	175.715765273271
1300.437	164.431266585997
1301.933	154.221482059415
1303.428	149.922625416644
1304.924	126.816270961749
1306.419	129.503056363481
1307.914	138.63812672937
1309.409	130.577770524174
1310.904	89.7386324178478
1312.399	100.485774024776
1313.894	92.9627748999261
1315.389	77.3794195698807
1316.883	54.8104221953322
1318.378	92.4254178195797
1319.872	62.8707784005281
1321.366	95.1122032213117
1322.86	55.3477792756786
1324.354	83.8277045340374
1325.848	84.9024186947302
1327.342	66.6322779629528
1328.836	54.8104221953322
1330.329	85.4397757750766
1331.823	87.5892040964622
1333.316	45.1379947490971
1334.809	65.0202067219136
1336.302	77.3794195698807
1337.795	63.4081354808745
1339.288	62.3334213201817
1340.781	63.4081354808745
1342.274	87.5892040964622
1343.767	62.8707784005281
1345.259	83.290347453691
1346.751	85.977132855423
1348.244	70.3937775253776
1349.736	76.8420624895343
1351.228	69.8564204450312
1352.72	59.1092788381033
1354.212	42.4512093473651
1355.703	42.9885664277115
1357.195	64.4828496415672
1358.687	83.8277045340374
1360.178	48.3621372311754
1361.669	72.5432058467632
1363.16	47.2874230704826
1364.652	59.6466359184497
1366.142	35.465567302862
1367.633	66.6322779629528
1369.124	74.1552770878023
1370.615	46.2127089097899
1372.105	80.6035620519591
1373.596	92.4254178195797
1375.086	76.8420624895343
1376.576	67.1696350432992
1378.066	67.1696350432992
1379.556	65.0202067219136
1381.046	90.2759894981942
1382.536	58.0345646774105
1384.026	49.4368513918682
1385.515	64.4828496415672
1387.004	68.7817062843384
1388.494	76.3047054091879
1389.983	52.6609938739466
1391.472	70.3937775253776
1392.961	38.6897097849403
1394.45	58.0345646774105
1395.939	56.9598505167177
1397.427	69.8564204450312
1398.916	47.824780150829
1400.404	91.3507036588869
1401.893	42.9885664277115
1403.381	59.1092788381033
1404.869	34.3908531421692
1406.357	61.2587071594889
1407.845	58.0345646774105
1409.332	67.1696350432992
1410.82	72.0058487664168
1412.308	36.5402814635548
1413.795	63.9454925612209
1415.282	46.7500659901363
1416.769	27.9425681780125
1418.256	51.0489226329074
1419.743	54.2730651149858
1421.23	53.7357080346394
1422.717	76.8420624895343
1424.204	58.0345646774105
1425.69	50.511565552561
1427.177	90.2759894981942
1428.663	50.511565552561
1430.149	52.6609938739466
1431.635	32.2414248207836
1433.121	68.7817062843384
1434.607	26.3304969369733
1436.092	54.2730651149858
1437.578	49.4368513918682
1439.063	61.2587071594889
1440.549	60.7213500791425
1442.034	50.511565552561
1443.519	43.5259235080579
1445.004	88.1265611768086
1446.489	69.3190633646848
1447.974	82.2156332929982
1449.459	64.4828496415672
1450.943	72.0058487664168
1452.428	62.3334213201817
1453.912	43.5259235080579
1455.396	58.0345646774105
1456.88	74.1552770878023
1458.364	30.0919964993981
1459.848	28.4799252583589
1461.332	65.55756380226
1462.815	61.2587071594889
1464.299	62.3334213201817
1465.782	50.511565552561
1467.266	35.465567302862
1468.749	49.9742084722146
1470.232	55.3477792756786
1471.715	64.4828496415672
1473.198	54.8104221953322
1474.68	63.4081354808745
1476.163	55.885136356025
1477.645	51.0489226329074
1479.128	53.198350954293
1480.61	52.6609938739466
1482.092	65.55756380226
1483.574	16.6580694907382
1485.056	32.77878190113
1486.538	55.885136356025
1488.019	68.7817062843384
1489.501	33.3161389814764
1490.982	10.2097845265815
1492.463	13.4339270086598
1493.945	51.0489226329074
1495.426	78.9914908109199
1496.907	38.6897097849403
1498.387	65.55756380226
1499.868	49.9742084722146
1501.349	47.824780150829
1502.829	54.2730651149858
1504.309	85.977132855423
1505.79	67.7069921236456
1507.27	68.244349203992
1508.75	42.9885664277115
1510.23	41.9138522670187
1511.709	59.6466359184497
1513.189	24.7184256959341
1514.669	49.9742084722146
1516.148	78.9914908109199
1517.627	73.0805629271096
1519.106	59.6466359184497
1520.585	32.2414248207836
1522.064	73.6179200074559
1523.543	54.8104221953322
1525.022	62.8707784005281
1526.5	96.1869173820045
1527.979	58.5719217577569
1529.457	46.2127089097899
1530.935	51.5862797132538
1532.413	65.0202067219136
1533.891	68.7817062843384
1535.369	91.8880607392333
1536.847	80.6035620519591
1538.324	66.6322779629528
1539.802	42.9885664277115
1541.279	86.5144899357694
1542.756	55.3477792756786
1544.233	40.8391381063259
1545.71	64.4828496415672
1547.187	39.7644239456331
1548.664	61.7960642398353
1550.141	52.1236367936002
1551.617	54.8104221953322
1553.093	45.1379947490971
1554.57	31.7040677404372
1556.046	56.4224934363713
1557.522	73.6179200074559
1558.998	55.885136356025
1560.473	64.4828496415672
1561.949	63.9454925612209
1563.425	63.4081354808745
1564.9	62.8707784005281
1566.375	64.4828496415672
1567.85	48.3621372311754
1569.325	67.1696350432992
1570.8	30.0919964993981
1572.275	104.2472735872
1573.75	65.0202067219136
1575.224	51.5862797132538
1576.699	61.7960642398353
1578.173	73.0805629271096
1579.647	58.5719217577569
1581.121	66.0949208826064
1582.595	68.244349203992
1584.069	52.6609938739466
1585.543	64.4828496415672
1587.016	50.511565552561
1588.49	20.419569053163
1589.963	63.4081354808745
1591.436	53.7357080346394
1592.909	69.3190633646848
1594.382	50.511565552561
1595.855	42.9885664277115
1597.327	48.3621372311754
1598.8	56.4224934363713
1600.272	63.4081354808745
1601.745	80.6035620519591
1603.217	52.1236367936002
1604.689	66.6322779629528
1606.161	33.8534960618228
1607.633	38.6897097849403
1609.104	59.1092788381033
1610.576	80.0662049716127
1612.047	59.6466359184497
1613.519	39.2270668652867
1614.99	51.0489226329074
1616.461	59.1092788381033
1617.932	29.0172823387053
1619.402	70.3937775253776
1620.873	38.152352704594
1622.344	31.1667106600908
1623.814	20.9569261335094
1625.284	41.9138522670187
1626.755	40.8391381063259
1628.225	58.5719217577569
1629.694	40.3017810259795
1631.164	44.0632805884043
1632.634	42.9885664277115
1634.103	29.5546394190517
1635.573	31.7040677404372
1637.042	58.0345646774105
1638.511	25.7931398566269
1639.98	36.5402814635548
1641.449	25.2557827762805
1642.918	44.6006376687507
1644.387	35.465567302862
1645.855	2.68678540173197
1647.323	30.6293535797444
1648.792	20.9569261335094
1650.26	15.045998249699
1651.728	43.5259235080579
1653.196	17.1954265710846
1654.663	27.9425681780125
