# Supplementary material for: Optical gap and fundamental gap of oligoynes and carbyne
Source: Nat Commun. 2020 Sep 23;11:4797. doi: 10.1038/s41467-020-18496-4 (PMC7511338; doi:10.1038/s41467-020-18496-4)
Supplement: Supplementary file 3 — Source Data [file 41467_2020_18496_MOESM3_ESM.zip › NCOMMS-20-03672A_Source Data/FigureS16/FigureS16_Tr[4]_nsTA_O2_Kinetics.txt]

Sample: [4]_Hex_O2_0_5_266nm_5nJ
Lambda: 300nm
Dose: 10.0mJ
Io: 0.149167V
Cell: 1.0cm
0.0 -9.36e-005
5.0e-010 0.000306
1.0e-009 6.14e-005
1.5e-009 0.000241
2.0e-009 0.000172
2.5e-009 0.00024
3.0e-009 7.54e-005
3.5e-009 -3.66e-005
4.0e-009 -0.000661
4.5e-009 -0.000724
5.0e-009 -0.000542
5.5e-009 -3.46e-005
6.0e-009 0.000487
6.5e-009 9.04e-005
7.0e-009 3.74e-005
7.5e-009 0.000458
8.0e-009 0.000343
8.5e-009 -0.000218
9.0e-009 -0.000163
9.5e-009 8.54e-005
1.0e-008 -0.000191
1.05e-008 -0.000448
1.1e-008 -0.000135
1.15e-008 -0.000457
1.2e-008 -0.000251
1.25e-008 0.000522
1.3e-008 0.000395
1.35e-008 0.000324
1.4e-008 0.000378
1.45e-008 -0.00027
1.5e-008 -4.06e-005
1.55e-008 0.000304
1.6e-008 -0.000664
1.65e-008 -0.000467
1.7e-008 0.000196
1.75e-008 0.000461
1.8e-008 0.000448
1.85e-008 0.00047
1.9e-008 -0.000289
1.95e-008 -0.000733
2.0e-008 0.000914
2.05e-008 0.001354
2.1e-008 -0.000613
2.15e-008 -0.000826
2.2e-008 -0.000143
2.25e-008 -0.000395
2.3e-008 -0.000429
2.35e-008 0.000581
2.4e-008 0.001438
2.45e-008 0.001192
2.5e-008 -3.26e-005
2.55e-008 -0.001521
2.6e-008 -0.002168
2.65e-008 -0.000803
2.7e-008 0.001309
2.75e-008 0.001859
2.8e-008 0.001533
2.85e-008 0.000766
2.9e-008 -0.000374
2.95e-008 -0.001388
3.0e-008 -0.001365
3.05e-008 -0.000601
3.1e-008 0.000328
3.15e-008 0.000991
3.2e-008 0.00062
3.25e-008 -0.00033
3.3e-008 -0.002167
3.35e-008 -0.001475
3.4e-008 0.000205
3.45e-008 0.001241
3.5e-008 0.002167
3.55e-008 0.001828
3.6e-008 -0.000743
3.65e-008 -0.002865
3.7e-008 -0.002793
3.75e-008 -0.001237
3.8e-008 0.000268
3.85e-008 0.002758
3.9e-008 0.004346
3.95e-008 0.002058
4.0e-008 -0.001581
4.05e-008 -0.002878
4.1e-008 -0.002375
4.15e-008 -0.000507
4.2e-008 0.002086
4.25e-008 0.004403
4.3e-008 0.003439
4.35e-008 0.000232
4.4e-008 -0.002236
4.45e-008 -0.003486
4.5e-008 -0.003296
4.55e-008 0.000179
4.6e-008 0.003822
4.65e-008 0.004199
4.7e-008 0.002796
4.75e-008 -0.001286
4.8e-008 -0.004903
4.85e-008 -0.005204
4.9e-008 -0.002423
4.95e-008 0.00319
5.0e-008 0.006815
5.05e-008 0.005826
5.1e-008 0.00194
5.15e-008 -0.003641
5.2e-008 -0.006953
5.25e-008 -0.005562
5.3e-008 -0.000928
5.35e-008 0.004395
5.4e-008 0.007011
5.45e-008 0.00519
5.5e-008 -0.001324
5.55e-008 -0.006951
5.6e-008 -0.009899
5.65e-008 -0.009509
5.7e-008 -0.006688
5.75e-008 -0.002382
5.8e-008 0.001817
5.85e-008 0.001891
5.9e-008 -0.001536
5.95e-008 -0.006122
6.0e-008 -0.010438
6.05e-008 -0.010787
6.1e-008 -0.0073
6.15e-008 -0.004215
6.2e-008 -0.003843
6.25e-008 -0.005408
6.3e-008 -0.006219
6.35e-008 -0.00585
6.4e-008 -0.005235
6.45e-008 -0.004176
6.5e-008 -0.003144
6.55e-008 -0.002908
6.6e-008 -0.003634
6.65e-008 -0.004887
6.7e-008 -0.005233
6.75e-008 -0.003144
6.8e-008 0.001494
6.85e-008 0.004936
6.9e-008 0.005682
6.95e-008 0.004909
7.0e-008 0.002818
7.05e-008 0.002023
7.1e-008 0.004515
7.15e-008 0.007742
7.2e-008 0.010167
7.25e-008 0.012139
7.3e-008 0.012575
7.35e-008 0.010666
7.4e-008 0.009739
7.45e-008 0.011065
7.5e-008 0.014112
7.55e-008 0.017259
7.6e-008 0.019075
7.65e-008 0.018016
7.7e-008 0.015563
7.75e-008 0.014218
7.8e-008 0.014742
7.85e-008 0.017699
7.9e-008 0.020647
7.95e-008 0.023613
8.0e-008 0.025163
8.05e-008 0.022935
8.1e-008 0.01968
8.15e-008 0.018215
8.2e-008 0.018163
8.25e-008 0.020959
8.3e-008 0.025368
8.35e-008 0.02797
8.4e-008 0.02826
8.45e-008 0.025801
8.5e-008 0.022498
8.55e-008 0.021186
8.6e-008 0.022434
8.65e-008 0.026295
8.7e-008 0.029412
8.75e-008 0.030115
8.8e-008 0.029138
8.85e-008 0.026227
8.9e-008 0.024218
8.95e-008 0.024816
9.0e-008 0.027011
9.05e-008 0.030065
9.1e-008 0.032063
9.15e-008 0.032468
9.2e-008 0.030295
9.25e-008 0.027544
9.3e-008 0.027218
9.35e-008 0.029121
9.4e-008 0.030738
9.45e-008 0.032204
9.5e-008 0.033054
9.55e-008 0.032665
9.6e-008 0.030869
9.65e-008 0.028501
9.7e-008 0.028434
9.75e-008 0.02945
9.8e-008 0.032307
9.85e-008 0.03422
9.9e-008 0.034162
9.95e-008 0.033973
1.0e-007 0.031813
1.005e-007 0.029971
1.01e-007 0.02981
1.015e-007 0.03053
1.02e-007 0.032176
1.025e-007 0.033692
1.03e-007 0.035138
1.035e-007 0.034734
1.04e-007 0.033945
1.045e-007 0.032646
1.05e-007 0.030866
1.055e-007 0.030862
1.06e-007 0.031611
1.065e-007 0.032616
1.07e-007 0.033814
1.075e-007 0.035068
1.08e-007 0.035537
1.085e-007 0.034584
1.09e-007 0.032947
1.095e-007 0.031668
1.1e-007 0.031008
1.105e-007 0.031298
1.11e-007 0.032274
1.115e-007 0.033554
1.12e-007 0.03482
1.125e-007 0.035093
1.13e-007 0.034492
1.135e-007 0.032591
1.14e-007 0.031479
1.145e-007 0.031766
1.15e-007 0.032506
1.155e-007 0.033548
1.16e-007 0.03343
1.165e-007 0.032547
1.17e-007 0.031393
1.175e-007 0.030744
1.18e-007 0.030722
1.185e-007 0.031732
1.19e-007 0.032966
1.195e-007 0.033964
1.2e-007 0.033284
1.205e-007 0.031561
1.21e-007 0.029916
1.215e-007 0.029611
1.22e-007 0.030312
1.225e-007 0.030712
1.23e-007 0.032187
1.235e-007 0.033247
1.24e-007 0.032326
1.245e-007 0.030655
1.25e-007 0.029581
1.255e-007 0.029329
1.26e-007 0.030009
1.265e-007 0.031596
1.27e-007 0.032048
1.275e-007 0.031746
1.28e-007 0.031008
1.285e-007 0.029735
1.29e-007 0.028795
1.295e-007 0.02865
1.3e-007 0.029906
1.305e-007 0.030886
1.31e-007 0.031803
1.315e-007 0.031068
1.32e-007 0.029245
1.325e-007 0.027949
1.33e-007 0.027908
1.335e-007 0.028413
1.34e-007 0.029223
1.345e-007 0.029998
1.35e-007 0.03019
1.355e-007 0.029638
1.36e-007 0.027639
1.365e-007 0.026414
1.37e-007 0.026945
1.375e-007 0.027768
1.38e-007 0.028547
1.385e-007 0.028415
1.39e-007 0.027486
1.395e-007 0.026706
1.4e-007 0.026228
1.405e-007 0.025784
1.41e-007 0.02605
1.415e-007 0.02622
1.42e-007 0.027489
1.425e-007 0.027692
1.43e-007 0.026774
1.435e-007 0.026174
1.44e-007 0.025546
1.445e-007 0.025476
1.45e-007 0.025577
1.455e-007 0.026021
1.46e-007 0.026083
1.465e-007 0.026237
1.47e-007 0.026328
1.475e-007 0.025703
1.48e-007 0.023976
1.485e-007 0.024473
1.49e-007 0.025452
1.495e-007 0.025395
1.5e-007 0.025234
1.505e-007 0.02473
1.51e-007 0.023786
1.515e-007 0.023901
1.52e-007 0.024307
1.525e-007 0.024557
1.53e-007 0.024547
1.535e-007 0.024837
1.54e-007 0.024572
1.545e-007 0.022869
1.55e-007 0.021575
1.555e-007 0.021812
1.56e-007 0.022698
1.565e-007 0.023402
1.57e-007 0.023479
1.575e-007 0.022994
1.58e-007 0.021749
1.585e-007 0.021678
1.59e-007 0.021994
1.595e-007 0.021762
1.6e-007 0.021841
1.605e-007 0.021476
1.61e-007 0.021379
1.615e-007 0.021049
1.62e-007 0.020645
1.625e-007 0.021266
1.63e-007 0.02149
1.635e-007 0.022016
1.64e-007 0.021214
1.645e-007 0.020415
1.65e-007 0.019664
1.655e-007 0.019817
1.66e-007 0.020179
1.665e-007 0.02067
1.67e-007 0.020792
1.675e-007 0.020175
1.68e-007 0.020215
1.685e-007 0.019781
1.69e-007 0.018781
1.695e-007 0.019161
1.7e-007 0.019803
1.705e-007 0.01978
1.71e-007 0.018955
1.715e-007 0.018458
1.72e-007 0.018121
1.725e-007 0.018096
1.73e-007 0.017697
1.735e-007 0.017392
1.74e-007 0.018076
1.745e-007 0.018582
1.75e-007 0.017952
1.755e-007 0.017635
1.76e-007 0.017269
1.765e-007 0.016484
1.77e-007 0.017087
1.775e-007 0.017005
1.78e-007 0.0167
1.785e-007 0.017042
1.79e-007 0.0175
1.795e-007 0.017114
1.8e-007 0.016946
1.805e-007 0.016415
1.81e-007 0.015936
1.815e-007 0.015916
1.82e-007 0.016321
1.825e-007 0.016901
1.83e-007 0.017521
1.835e-007 0.016816
1.84e-007 0.015261
1.845e-007 0.015558
1.85e-007 0.01575
1.855e-007 0.015743
1.86e-007 0.015721
1.865e-007 0.016431
1.87e-007 0.016184
1.875e-007 0.015229
1.88e-007 0.015059
1.885e-007 0.014886
1.89e-007 0.014986
1.895e-007 0.01513
1.9e-007 0.014635
1.905e-007 0.014303
1.91e-007 0.014352
1.915e-007 0.013793
1.92e-007 0.014061
1.925e-007 0.014136
1.93e-007 0.014106
1.935e-007 0.014021
1.94e-007 0.012995
1.945e-007 0.012563
1.95e-007 0.012287
1.955e-007 0.012695
1.96e-007 0.012996
1.965e-007 0.013802
1.97e-007 0.014227
1.975e-007 0.01336
1.98e-007 0.013143
1.985e-007 0.013169
1.99e-007 0.012861
1.995e-007 0.012357
2.0e-007 0.012104
2.005e-007 0.012662
2.01e-007 0.012813
2.015e-007 0.013025
2.02e-007 0.012518
2.025e-007 0.012358
2.03e-007 0.012592
2.035e-007 0.012275
2.04e-007 0.011982
2.045e-007 0.011884
2.05e-007 0.011397
2.055e-007 0.011805
2.06e-007 0.012295
2.065e-007 0.012033
2.07e-007 0.011884
2.075e-007 0.011235
2.08e-007 0.01048
2.085e-007 0.010858
2.09e-007 0.011078
2.095e-007 0.010951
2.1e-007 0.011011
2.105e-007 0.010233
2.11e-007 0.009624
2.115e-007 0.009977
2.12e-007 0.010417
2.125e-007 0.01005
2.13e-007 0.010703
2.135e-007 0.010501
2.14e-007 0.00984
2.145e-007 0.010009
2.15e-007 0.009992
2.155e-007 0.009913
2.16e-007 0.009667
2.165e-007 0.009641
2.17e-007 0.00969
2.175e-007 0.009496
2.18e-007 0.009398
2.185e-007 0.009483
2.19e-007 0.009909
2.195e-007 0.01012
2.2e-007 0.009931
2.205e-007 0.009315
2.21e-007 0.009057
2.215e-007 0.009092
2.22e-007 0.009456
2.225e-007 0.009055
2.23e-007 0.008492
2.235e-007 0.008461
2.24e-007 0.008764
2.245e-007 0.009041
2.25e-007 0.008676
2.255e-007 0.008195
2.26e-007 0.008601
2.265e-007 0.009163
2.27e-007 0.008285
2.275e-007 0.007701
2.28e-007 0.007651
2.285e-007 0.008092
2.29e-007 0.008823
2.295e-007 0.008526
2.3e-007 0.007761
2.305e-007 0.007684
2.31e-007 0.007221
2.315e-007 0.007384
2.32e-007 0.008025
2.325e-007 0.007477
2.33e-007 0.007882
2.335e-007 0.007891
2.34e-007 0.0074
2.345e-007 0.007699
2.35e-007 0.00741
2.355e-007 0.007166
2.36e-007 0.007584
2.365e-007 0.007419
2.37e-007 0.007226
2.375e-007 0.007092
2.38e-007 0.007371
2.385e-007 0.007593
2.39e-007 0.007355
2.395e-007 0.00707
2.4e-007 0.007212
2.405e-007 0.006824
2.41e-007 0.007032
2.415e-007 0.007021
2.42e-007 0.007052
2.425e-007 0.007524
2.43e-007 0.007439
2.435e-007 0.006757
2.44e-007 0.005845
2.445e-007 0.005549
2.45e-007 0.006232
2.455e-007 0.006834
2.46e-007 0.006665
2.465e-007 0.006275
2.47e-007 0.00572
2.475e-007 0.005795
2.48e-007 0.005622
2.485e-007 0.005533
2.49e-007 0.005401
2.495e-007 0.006201
2.5e-007 0.006448
2.505e-007 0.006002
2.51e-007 0.005297
2.515e-007 0.005054
2.52e-007 0.005599
2.525e-007 0.005757
2.53e-007 0.005906
2.535e-007 0.005543
2.54e-007 0.005721
2.545e-007 0.005386
2.55e-007 0.00573
2.555e-007 0.006226
2.56e-007 0.005723
2.565e-007 0.006048
2.57e-007 0.005642
2.575e-007 0.005493
2.58e-007 0.005145
2.585e-007 0.004983
2.59e-007 0.005347
2.595e-007 0.005641
2.6e-007 0.006023
2.605e-007 0.005785
2.61e-007 0.005552
2.615e-007 0.005113
2.62e-007 0.004417
2.625e-007 0.004199
2.63e-007 0.004832
2.635e-007 0.005874
2.64e-007 0.00573
2.645e-007 0.005077
2.65e-007 0.004379
2.655e-007 0.004647
2.66e-007 0.004953
2.665e-007 0.004628
2.67e-007 0.004608
2.675e-007 0.004928
2.68e-007 0.004825
2.685e-007 0.004924
2.69e-007 0.005046
2.695e-007 0.004049
2.7e-007 0.004207
2.705e-007 0.004532
2.71e-007 0.00459
2.715e-007 0.004638
2.72e-007 0.004285
2.725e-007 0.004453
2.73e-007 0.0049
2.735e-007 0.004654
2.74e-007 0.004709
2.745e-007 0.004674
2.75e-007 0.004921
2.755e-007 0.004594
2.76e-007 0.004083
2.765e-007 0.004472
2.77e-007 0.004079
2.775e-007 0.004198
2.78e-007 0.004664
2.785e-007 0.004421
2.79e-007 0.004196
2.795e-007 0.004421
2.8e-007 0.004453
2.805e-007 0.00442
2.81e-007 0.004105
2.815e-007 0.003769
2.82e-007 0.003846
2.825e-007 0.00403
2.83e-007 0.003588
2.835e-007 0.003708
2.84e-007 0.004047
2.845e-007 0.003847
2.85e-007 0.003805
2.855e-007 0.003465
2.86e-007 0.003033
2.865e-007 0.003309
2.87e-007 0.003531
2.875e-007 0.003622
2.88e-007 0.003825
2.885e-007 0.003944
2.89e-007 0.003617
2.895e-007 0.003336
2.9e-007 0.002969
2.905e-007 0.002711
2.91e-007 0.003467
2.915e-007 0.003877
2.92e-007 0.00385
2.925e-007 0.003635
2.93e-007 0.003464
2.935e-007 0.003463
2.94e-007 0.003589
2.945e-007 0.003161
2.95e-007 0.002938
2.955e-007 0.00318
2.96e-007 0.003696
2.965e-007 0.004181
2.97e-007 0.004125
2.975e-007 0.003712
2.98e-007 0.003085
2.985e-007 0.002357
2.99e-007 0.00247
2.995e-007 0.003135
3.0e-007 0.003497
3.005e-007 0.003684
3.01e-007 0.003289
3.015e-007 0.0027
3.02e-007 0.002701
3.025e-007 0.002647
3.03e-007 0.002623
3.035e-007 0.002995
3.04e-007 0.003151
3.045e-007 0.002565
3.05e-007 0.002413
3.055e-007 0.00262
3.06e-007 0.002881
3.065e-007 0.002979
3.07e-007 0.003017
3.075e-007 0.0031
3.08e-007 0.002938
3.085e-007 0.002275
3.09e-007 0.002243
3.095e-007 0.002655
3.1e-007 0.003253
3.105e-007 0.002998
3.11e-007 0.002492
3.115e-007 0.002402
3.12e-007 0.002309
3.125e-007 0.002907
3.13e-007 0.00276
3.135e-007 0.002962
3.14e-007 0.002989
3.145e-007 0.003029
3.15e-007 0.003224
3.155e-007 0.002611
3.16e-007 0.002348
3.165e-007 0.002199
3.17e-007 0.002388
3.175e-007 0.00282
3.18e-007 0.003041
3.185e-007 0.0027
3.19e-007 0.002691
3.195e-007 0.002993
3.2e-007 0.002697
3.205e-007 0.002001
3.21e-007 0.001544
3.215e-007 0.002239
3.22e-007 0.002188
3.225e-007 0.002051
3.23e-007 0.002516
3.235e-007 0.002667
3.24e-007 0.002726
3.245e-007 0.002465
3.25e-007 0.002136
3.255e-007 0.001991
3.26e-007 0.001929
3.265e-007 0.002155
3.27e-007 0.002448
3.275e-007 0.002925
3.28e-007 0.003012
3.285e-007 0.002249
3.29e-007 0.002619
3.295e-007 0.002559
3.3e-007 0.002541
3.305e-007 0.002606
3.31e-007 0.002256
3.315e-007 0.002568
3.32e-007 0.002424
3.325e-007 0.002663
3.33e-007 0.002385
3.335e-007 0.002155
3.34e-007 0.002364
3.345e-007 0.002033
3.35e-007 0.002295
3.355e-007 0.00267
3.36e-007 0.00299
3.365e-007 0.002478
3.37e-007 0.002098
3.375e-007 0.001781
3.38e-007 0.001756
3.385e-007 0.002439
3.39e-007 0.002128
3.395e-007 0.002235
3.4e-007 0.002484
3.405e-007 0.002136
3.41e-007 0.001847
3.415e-007 0.001312
3.42e-007 0.001002
3.425e-007 0.001904
3.43e-007 0.002064
3.435e-007 0.002326
3.44e-007 0.001632
3.445e-007 0.001737
3.45e-007 0.002184
3.455e-007 0.00224
3.46e-007 0.001919
3.465e-007 0.001197
3.47e-007 0.001338
3.475e-007 0.001562
3.48e-007 0.001694
3.485e-007 0.002181
3.49e-007 0.00227
3.495e-007 0.002522
3.5e-007 0.002422
3.505e-007 0.00207
3.51e-007 0.001627
3.515e-007 0.001506
3.52e-007 0.002072
3.525e-007 0.001758
3.53e-007 0.001822
3.535e-007 0.00178
3.54e-007 0.001565
3.545e-007 0.001884
3.55e-007 0.001491
3.555e-007 0.001109
3.56e-007 0.00064
3.565e-007 0.001165
3.57e-007 0.001507
3.575e-007 0.001165
3.58e-007 0.000991
3.585e-007 0.000755
3.59e-007 0.001178
3.595e-007 0.001783
3.6e-007 0.001085
3.605e-007 0.000979
3.61e-007 0.000849
3.615e-007 0.000752
3.62e-007 0.00136
3.625e-007 0.001558
3.63e-007 0.000712
3.635e-007 0.001311
3.64e-007 0.001445
3.645e-007 0.001229
3.65e-007 0.001332
3.655e-007 0.001254
3.66e-007 0.001481
3.665e-007 0.001449
3.67e-007 0.001497
3.675e-007 0.000936
3.68e-007 0.001615
3.685e-007 0.001692
3.69e-007 0.001483
3.695e-007 0.001918
3.7e-007 0.001762
3.705e-007 0.001031
3.71e-007 0.001022
3.715e-007 0.000856
3.72e-007 0.001386
3.725e-007 0.002012
3.73e-007 0.001113
3.735e-007 0.001023
3.74e-007 0.000548
3.745e-007 0.000558
3.75e-007 0.000868
3.755e-007 0.000937
3.76e-007 0.000913
3.765e-007 0.000371
3.77e-007 0.001233
3.775e-007 0.001068
3.78e-007 0.000744
3.785e-007 0.00092
3.79e-007 0.000324
3.795e-007 0.000431
3.8e-007 0.001144
3.805e-007 0.001149
3.81e-007 0.000903
3.815e-007 0.001
3.82e-007 0.000718
3.825e-007 0.000957
3.83e-007 0.000263
3.835e-007 6.64e-005
3.84e-007 0.000546
3.845e-007 0.001377
3.85e-007 0.001862
3.855e-007 0.001644
3.86e-007 0.001138
3.865e-007 0.000549
3.87e-007 0.000147
3.875e-007 0.000326
3.88e-007 0.000628
3.885e-007 0.001387
3.89e-007 0.001725
3.895e-007 0.002042
3.9e-007 0.001497
3.905e-007 0.000181
3.91e-007 -0.000406
3.915e-007 -3.26e-005
3.92e-007 0.000434
3.925e-007 0.000976
3.93e-007 0.001377
3.935e-007 0.001593
3.94e-007 0.00111
3.945e-007 0.000912
3.95e-007 0.000381
3.955e-007 -6.06e-005
3.96e-007 0.000406
3.965e-007 0.000926
3.97e-007 0.00076
3.975e-007 0.001471
3.98e-007 0.001656
3.985e-007 0.001179
3.99e-007 0.000405
3.995e-007 -5.86e-005
4.0e-007 0.000117
4.005e-007 0.000647
4.01e-007 0.001317
4.015e-007 0.001561
4.02e-007 0.000986
4.025e-007 0.000753
4.03e-007 0.000727
4.035e-007 0.000583
4.04e-007 0.000119
4.045e-007 0.000712
4.05e-007 0.000727
4.055e-007 0.001111
4.06e-007 0.001555
4.065e-007 0.001144
4.07e-007 0.000287
4.075e-007 5.24e-005
4.08e-007 0.000182
4.085e-007 4.44e-005
4.09e-007 0.000564
4.095e-007 0.000673
4.1e-007 0.000539
4.105e-007 0.000607
4.11e-007 4.04e-005
4.115e-007 -0.00027
4.12e-007 2.64e-005
4.125e-007 0.000217
4.13e-007 0.000531
4.135e-007 0.000633
4.14e-007 0.000257
4.145e-007 6.4e-006
4.15e-007 -0.000511
4.155e-007 -0.000422
4.16e-007 0.000439
4.165e-007 0.00056
4.17e-007 0.000944
4.175e-007 0.00076
4.18e-007 0.000433
4.185e-007 3.74e-005
4.19e-007 -0.000324
4.195e-007 -0.000563
4.2e-007 0.00034
4.205e-007 0.001358
4.21e-007 0.000925
4.215e-007 0.000783
4.22e-007 6.04e-005
4.225e-007 6.94e-005
4.23e-007 -0.000289
4.235e-007 -0.000258
4.24e-007 0.000426
4.245e-007 0.001195
4.25e-007 0.001865
4.255e-007 0.001333
4.26e-007 0.000157
4.265e-007 -0.000264
4.27e-007 -0.00071
4.275e-007 -0.00096
4.28e-007 3.54e-005
4.285e-007 0.000814
4.29e-007 0.001221
4.295e-007 0.001109
4.3e-007 0.000117
4.305e-007 -0.000565
4.31e-007 -0.000564
4.315e-007 -0.000354
4.32e-007 2.74e-005
4.325e-007 0.000508
4.33e-007 0.000801
4.335e-007 0.000876
4.34e-007 0.000439
4.345e-007 2.14e-005
4.35e-007 -7.96e-005
4.355e-007 0.000107
4.36e-007 0.000652
4.365e-007 0.000899
4.37e-007 0.000635
4.375e-007 0.000742
4.38e-007 0.001237
4.385e-007 0.000585
4.39e-007 -0.000358
4.395e-007 -0.000645
4.4e-007 0.000412
4.405e-007 0.000801
4.41e-007 0.000891
4.415e-007 0.001368
4.42e-007 0.000515
4.425e-007 0.000402
4.43e-007 0.000696
4.435e-007 0.000676
4.44e-007 0.000767
4.445e-007 0.001058
4.45e-007 0.000584
4.455e-007 0.000709
4.46e-007 0.000424
4.465e-007 0.000672
4.47e-007 0.000504
4.475e-007 0.000747
4.48e-007 0.00051
4.485e-007 0.000232
4.49e-007 0.000613
4.495e-007 0.000551
4.5e-007 0.000784
4.505e-007 0.000508
4.51e-007 0.000411
4.515e-007 0.001007
4.52e-007 0.001039
4.525e-007 0.001178
4.53e-007 0.000464
4.535e-007 0.000118
4.54e-007 0.000198
4.545e-007 0.000264
4.55e-007 0.000254
4.555e-007 0.000592
4.56e-007 0.001252
4.565e-007 0.001477
4.57e-007 0.000686
4.575e-007 0.000287
4.58e-007 -7.26e-005
4.585e-007 0.000527
4.59e-007 0.001034
4.595e-007 0.001165
4.6e-007 0.001119
4.605e-007 0.000772
4.61e-007 0.000993
4.615e-007 0.000635
4.62e-007 -1.96e-005
4.625e-007 0.000335
4.63e-007 0.000458
4.635e-007 0.000859
4.64e-007 0.000488
4.645e-007 0.000344
4.65e-007 0.000582
4.655e-007 0.000504
4.66e-007 0.000839
4.665e-007 0.001253
4.67e-007 0.001041
4.675e-007 0.000474
4.68e-007 0.000292
4.685e-007 -0.000388
4.69e-007 -0.00039
4.695e-007 0.000453
4.7e-007 0.00136
4.705e-007 0.001281
4.71e-007 0.000983
4.715e-007 0.000381
4.72e-007 -0.000129
4.725e-007 0.000197
4.73e-007 -7.26e-005
4.735e-007 0.000253
4.74e-007 0.001046
4.745e-007 0.001708
4.75e-007 0.001442
4.755e-007 0.00035
4.76e-007 0.000363
4.765e-007 0.00035
4.77e-007 0.000106
4.775e-007 3.84e-005
4.78e-007 9.54e-005
4.785e-007 0.000395
4.79e-007 0.001079
4.795e-007 0.001038
4.8e-007 0.000729
4.805e-007 0.000743
4.81e-007 0.000371
4.815e-007 0.000642
4.82e-007 0.000552
4.825e-007 0.000414
4.83e-007 0.000594
4.835e-007 0.000412
4.84e-007 0.000278
4.845e-007 0.00051
4.85e-007 0.000403
4.855e-007 0.000511
4.86e-007 0.000526
4.865e-007 0.000371
4.87e-007 0.000635
4.875e-007 0.000609
4.88e-007 0.00093
4.885e-007 0.000572
4.89e-007 -6.96e-005
4.895e-007 -1.86e-005
4.9e-007 0.000143
4.905e-007 0.000779
4.91e-007 0.000639
4.915e-007 0.000824
4.92e-007 0.000719
4.925e-007 0.000503
4.93e-007 0.000282
4.935e-007 8.74e-005
4.94e-007 0.000496
4.945e-007 0.000597
4.95e-007 0.000501
4.955e-007 0.000642
4.96e-007 0.000784
4.965e-007 0.000808
4.97e-007 0.000811
4.975e-007 0.000698
4.98e-007 0.000384
4.985e-007 0.000508
4.99e-007 0.00061
4.995e-007 0.000561
5.0e-007 0.000599
