# Supplementary material for: Optical gap and fundamental gap of oligoynes and carbyne
Source: Nat Commun. 2020 Sep 23;11:4797. doi: 10.1038/s41467-020-18496-4 (PMC7511338; doi:10.1038/s41467-020-18496-4)
Supplement: Supplementary file 3 — Source Data [file 41467_2020_18496_MOESM3_ESM.zip › NCOMMS-20-03672A_Source Data/FigureS16/FigureS16_Tr[4]_nsTA_Ar]

Spektrum  Spectra VWIN3.0
JZ;d:\MessDaten\Zirzl\130614\EXPORT\
Probe:    [4]_Hex_Ar_0_2_266nm_5nJ
Messung:  absorption
Files:    JZ140613.1-57
not used: 
Trigger:  7.55e-006
Punkte:   55
Lambda;1.5e-006;4.0e-006;9.0e-006;2.5e-005
300.0;0.077147;0.049756;0.021298;0.00252
310.0;0.065375;0.041244;0.016568;0.001238
320.0;0.037108;0.024856;0.010016;0.000639
330.0;0.02519;0.016314;0.00696;0.00119
340.0;0.013894;0.008924;0.003953;0.000625
350.0;0.014008;0.009245;0.003926;0.000587
360.0;0.016007;0.010167;0.004008;0.000605
380.0;0.005027;0.002884;0.00079;5.429223e-005
400.0;0.006455;0.003591;0.001195;0.000656
410.0;0.005484;0.003111;0.001359;0.000343
430.0;0.003522;0.002314;0.000878;0.000174
440.0;0.002735;0.00179;0.000408;-0.000126
450.0;0.001672;0.000904;0.000372;0.000621
460.0;0.002086;0.001387;0.000367;0.000227
470.0;0.001796;0.000794;0.000649;-1.527769e-005
480.0;0.001374;0.000969;0.000582;0.000138
490.0;0.00133;0.000806;0.000231;0.000241
500.0;0.001087;0.000987;0.000416;0.000111
520.0;0.000855;0.000193;5.607683e-005;-0.000666
540.0;0.000981;0.000796;0.000272;-0.000402
550.0;0.000931;0.000746;0.000117;-0.000448
560.0;0.000819;0.00029;6.160185e-005;2.001232e-005
570.0;0.001023;0.000755;0.000239;-0.000164
580.0;0.000889;0.00021;-6.704863e-005;-0.000599
590.0;0.000912;0.000524;0.000185;4.985382e-005
600.0;0.000589;0.000328;0.000188;0.000161
620.0;0.000823;0.000729;0.000431;0.000697
640.0;0.000708;0.000479;0.000454;-0.000264
660.0;0.000982;0.000741;0.000176;0.000157
680.0;0.000313;3.142768e-005;-5.13237e-005;7.399167e-005
700.0;0.000588;0.000244;3.069579e-005;-4.238586e-005
720.0;0.000952;0.000595;0.000348;-0.000106
740.0;0.000989;0.000215;-0.000359;-0.000298
760.0;0.000529;0.000231;-0.000296;0.000103
780.0;-0.000186;0.000124;-8.350386e-005;-0.000203
800.0;0.000172;2.608126e-005;2.550166e-005;0.000424
820.0;-2.345042e-005;0.000104;0.000386;-8.975003e-006
840.0;0.000404;0.00013;0.000219;0.000541
860.0;0.000631;0.000728;0.000234;0.000267
880.0;0.000237;-0.00035;0.000343;0.000116
900.0;0.00028;-0.00017;0.000135;3.099196e-005
920.0;-0.000347;-0.000101;0.000574;0.000136
940.0;0.000229;-0.000109;0.000358;8.455818e-005
960.0;-3.676747e-005;-1.26174e-005;-0.000106;-0.000302
980.0;0.000262;0.000455;0.000198;0.000204
1000.0;2.585795e-005;-0.0004;-0.000318;-0.000112
1020.0;0.000277;6.919494e-005;-6.478163e-005;4.528999e-005
1040.0;0.000436;-0.000209;-0.000295;0.00019
1080.0;-0.000182;-0.000299;-0.000119;0.00011
1100.0;-0.000307;0.000353;0.000143;-1.328682e-005
1120.0;0.000305;0.000555;0.000132;0.000225
1140.0;-0.000532;-0.000494;-0.000134;-0.000839
1160.0;-0.000184;-0.000373;-2.139547e-005;7.667816e-005
1180.0;-0.001759;-0.001179;-0.000927;6.432753e-006
1200.0;-0.004274;-0.001909;-0.005497;-0.002363
