# Supplementary material for: Optical gap and fundamental gap of oligoynes and carbyne
Source: Nat Commun. 2020 Sep 23;11:4797. doi: 10.1038/s41467-020-18496-4 (PMC7511338; doi:10.1038/s41467-020-18496-4)
Supplement: Supplementary file 3 — Source Data [file 41467_2020_18496_MOESM3_ESM.zip › NCOMMS-20-03672A_Source Data/FigureS16/FigureS16_Tr[4]_nsTA_Ar_Kinetics.txt]

Sample: [4]_Hex_Ar_0_2_266nm_5nJ
Lambda: 300nm
Dose: 10.0mJ
Io: 0.137469V
Cell: 1.0cm
0.0 -7.336667e-005
5.0e-008 -9.836667e-005
1.0e-007 -5.436667e-005
1.5e-007 0.000312
2.0e-007 -0.000111
2.5e-007 0.000301
3.0e-007 -0.000191
3.5e-007 -9.336667e-005
4.0e-007 -0.000265
4.5e-007 0.00041
5.0e-007 -3.236667e-005
5.5e-007 9.633333e-006
6.0e-007 -0.000209
6.5e-007 0.000167
7.0e-007 -0.000534
7.5e-007 0.000103
8.0e-007 -4.436667e-005
8.5e-007 0.000545
9.0e-007 -0.000202
9.5e-007 0.000209
1.0e-006 -4.936667e-005
1.05e-006 0.000219
1.1e-006 0.000481
1.15e-006 -0.000732
1.2e-006 4.363333e-005
1.25e-006 0.000565
1.3e-006 5.863333e-005
1.35e-006 -7.136667e-005
1.4e-006 -0.000225
1.45e-006 -0.000431
1.5e-006 -0.000136
1.55e-006 0.000268
1.6e-006 -2.036667e-005
1.65e-006 -0.000262
1.7e-006 -0.000357
1.75e-006 -0.000145
1.8e-006 0.000354
1.85e-006 0.000338
1.9e-006 0.00018
1.95e-006 -0.000615
2.0e-006 0.000273
2.05e-006 3.163333e-005
2.1e-006 -0.000245
2.15e-006 6.363333e-005
2.2e-006 0.000132
2.25e-006 0.000393
2.3e-006 0.000359
2.35e-006 0.000247
2.4e-006 0.00012
2.45e-006 2.463333e-005
2.5e-006 -0.000228
2.55e-006 0.000103
2.6e-006 0.000282
2.65e-006 -9.836667e-005
2.7e-006 -0.000585
2.75e-006 0.000101
2.8e-006 0.000135
2.85e-006 -0.000275
2.9e-006 0.000247
2.95e-006 0.000328
3.0e-006 0.000163
3.05e-006 0.000197
3.1e-006 0.000339
3.15e-006 -0.000379
3.2e-006 0.000206
3.25e-006 -0.000182
3.3e-006 5.163333e-005
3.35e-006 9.633333e-006
3.4e-006 -0.000334
3.45e-006 -0.000275
3.5e-006 2.663333e-005
3.55e-006 -0.000429
3.6e-006 0.000325
3.65e-006 -3.736667e-005
3.7e-006 9.463333e-005
3.75e-006 3.663333e-005
3.8e-006 0.000176
3.85e-006 0.000169
3.9e-006 -0.000395
3.95e-006 -0.000184
4.0e-006 0.000152
4.05e-006 -0.000233
4.1e-006 0.000565
4.15e-006 -0.000116
4.2e-006 -7.366667e-006
4.25e-006 2.863333e-005
4.3e-006 0.00024
4.35e-006 0.000243
4.4e-006 0.000176
4.45e-006 -0.000201
4.5e-006 -4.736667e-005
4.55e-006 0.000295
4.6e-006 -6.136667e-005
4.65e-006 -0.000297
4.7e-006 0.000577
4.75e-006 0.000422
4.8e-006 -0.000101
4.85e-006 0.000454
4.9e-006 -1.936667e-005
4.95e-006 -0.000423
5.0e-006 -0.000307
5.05e-006 4.963333e-005
5.1e-006 -6.366667e-006
5.15e-006 -9.536667e-005
5.2e-006 2.633333e-006
5.25e-006 9.063333e-005
5.3e-006 9.363333e-005
5.35e-006 -0.00014
5.4e-006 -0.000228
5.45e-006 0.000143
5.5e-006 0.000116
5.55e-006 0.000472
5.6e-006 -0.000322
5.65e-006 9.633333e-006
5.7e-006 -5.236667e-005
5.75e-006 0.000297
5.8e-006 0.000126
5.85e-006 -2.036667e-005
5.9e-006 0.000305
5.95e-006 -0.000233
6.0e-006 -0.000344
6.05e-006 0.000405
6.1e-006 -0.000142
6.15e-006 6.063333e-005
6.2e-006 0.000451
6.25e-006 0.000231
6.3e-006 4.363333e-005
6.35e-006 -0.000253
6.4e-006 -0.000187
6.45e-006 -0.00012
6.5e-006 0.000224
6.55e-006 -0.000121
6.6e-006 0.000251
6.65e-006 -0.000141
6.7e-006 0.000439
6.75e-006 -0.000107
6.8e-006 9.763333e-005
6.85e-006 0.000256
6.9e-006 -0.000282
6.95e-006 0.000631
7.0e-006 -0.00017
7.05e-006 0.000255
7.1e-006 4.363333e-005
7.15e-006 -5.136667e-005
7.2e-006 -2.436667e-005
7.25e-006 0.000167
7.3e-006 0.00013
7.35e-006 0.000387
7.4e-006 0.000251
7.45e-006 4.163333e-005
7.5e-006 0.000128
7.55e-006 0.000467
7.6e-006 0.000414
7.65e-006 -3.666667e-007
7.7e-006 0.000366
7.75e-006 0.000311
7.8e-006 0.000356
7.85e-006 0.000427
7.9e-006 0.000521
7.95e-006 7.863333e-005
8.0e-006 0.000185
8.05e-006 0.000482
8.1e-006 6.163333e-005
8.15e-006 -0.009584
8.2e-006 -0.054493
8.25e-006 -0.012803
8.3e-006 0.020279
8.35e-006 0.025402
8.4e-006 0.025783
8.45e-006 0.025225
8.5e-006 0.02469
8.55e-006 0.024218
8.6e-006 0.024844
8.65e-006 0.023794
8.7e-006 0.023333
8.75e-006 0.023999
8.8e-006 0.023495
8.85e-006 0.023488
8.9e-006 0.022678
8.95e-006 0.022678
9.0e-006 0.022355
9.05e-006 0.022916
9.1e-006 0.02263
9.15e-006 0.022508
9.2e-006 0.022023
9.25e-006 0.021793
9.3e-006 0.021502
9.35e-006 0.021663
9.4e-006 0.021195
9.45e-006 0.021122
9.5e-006 0.020883
9.55e-006 0.020566
9.6e-006 0.020527
9.65e-006 0.020331
9.7e-006 0.019673
9.75e-006 0.019833
9.8e-006 0.020068
9.85e-006 0.020164
9.9e-006 0.019547
9.95e-006 0.019584
1.0e-005 0.019518
1.005e-005 0.018876
1.01e-005 0.019629
1.015e-005 0.018898
1.02e-005 0.01872
1.025e-005 0.018857
1.03e-005 0.01824
1.035e-005 0.018171
1.04e-005 0.018331
1.045e-005 0.018009
1.05e-005 0.017985
1.055e-005 0.018028
1.06e-005 0.017726
1.065e-005 0.01697
1.07e-005 0.016945
1.075e-005 0.017602
1.08e-005 0.016965
1.085e-005 0.017022
1.09e-005 0.016992
1.095e-005 0.016825
1.1e-005 0.016833
1.105e-005 0.016197
1.11e-005 0.016292
1.115e-005 0.016669
1.12e-005 0.01639
1.125e-005 0.016196
1.13e-005 0.015609
1.135e-005 0.0155
1.14e-005 0.015284
1.145e-005 0.015353
1.15e-005 0.015486
1.155e-005 0.014893
1.16e-005 0.014452
1.165e-005 0.015164
1.17e-005 0.01479
1.175e-005 0.015107
1.18e-005 0.01465
1.185e-005 0.014292
1.19e-005 0.014633
1.195e-005 0.01453
1.2e-005 0.013768
1.205e-005 0.013607
1.21e-005 0.014149
1.215e-005 0.014219
1.22e-005 0.013754
1.225e-005 0.013567
1.23e-005 0.013523
1.235e-005 0.013211
1.24e-005 0.012956
1.245e-005 0.012991
1.25e-005 0.013099
1.255e-005 0.012761
1.26e-005 0.012859
1.265e-005 0.012683
1.27e-005 0.012594
1.275e-005 0.012312
1.28e-005 0.012796
1.285e-005 0.012366
1.29e-005 0.01242
1.295e-005 0.012255
1.3e-005 0.012876
1.305e-005 0.012137
1.31e-005 0.012043
1.315e-005 0.011995
1.32e-005 0.01156
1.325e-005 0.011717
1.33e-005 0.011025
1.335e-005 0.011508
1.34e-005 0.011521
1.345e-005 0.011157
1.35e-005 0.01141
1.355e-005 0.010869
1.36e-005 0.010604
1.365e-005 0.011341
1.37e-005 0.010521
1.375e-005 0.010577
1.38e-005 0.010245
1.385e-005 0.010429
1.39e-005 0.009968
1.395e-005 0.010543
1.4e-005 0.010216
1.405e-005 0.010161
1.41e-005 0.010123
1.415e-005 0.009854
1.42e-005 0.010262
1.425e-005 0.010051
1.43e-005 0.009582
1.435e-005 0.009889
1.44e-005 0.00875
1.445e-005 0.009159
1.45e-005 0.009428
1.455e-005 0.009389
1.46e-005 0.009285
1.465e-005 0.009383
1.47e-005 0.009456
1.475e-005 0.009189
1.48e-005 0.009208
1.485e-005 0.009208
1.49e-005 0.008437
1.495e-005 0.008897
1.5e-005 0.00871
1.505e-005 0.008523
1.51e-005 0.008842
1.515e-005 0.008442
1.52e-005 0.008435
1.525e-005 0.007826
1.53e-005 0.008513
1.535e-005 0.008403
1.54e-005 0.00814
1.545e-005 0.008111
1.55e-005 0.008278
1.555e-005 0.007907
1.56e-005 0.007767
1.565e-005 0.00755
1.57e-005 0.007545
1.575e-005 0.008036
1.58e-005 0.007584
1.585e-005 0.006995
1.59e-005 0.00727
1.595e-005 0.007751
1.6e-005 0.007781
1.605e-005 0.007309
1.61e-005 0.007299
1.615e-005 0.007364
1.62e-005 0.007117
1.625e-005 0.007331
1.63e-005 0.006976
1.635e-005 0.007421
1.64e-005 0.007071
1.645e-005 0.0066
1.65e-005 0.006706
1.655e-005 0.006929
1.66e-005 0.006823
1.665e-005 0.006496
1.67e-005 0.006289
1.675e-005 0.006359
1.68e-005 0.006473
1.685e-005 0.006187
1.69e-005 0.006273
1.695e-005 0.006688
1.7e-005 0.006395
1.705e-005 0.006057
1.71e-005 0.006481
1.715e-005 0.0061
1.72e-005 0.005803
1.725e-005 0.005933
1.73e-005 0.006167
1.735e-005 0.005685
1.74e-005 0.006037
1.745e-005 0.005551
1.75e-005 0.00591
1.755e-005 0.005044
1.76e-005 0.005875
1.765e-005 0.005872
1.77e-005 0.005798
1.775e-005 0.005516
1.78e-005 0.005621
1.785e-005 0.004897
1.79e-005 0.005278
1.795e-005 0.005378
1.8e-005 0.00512
1.805e-005 0.005307
1.81e-005 0.004996
1.815e-005 0.005552
1.82e-005 0.004975
1.825e-005 0.005525
1.83e-005 0.00515
1.835e-005 0.00529
1.84e-005 0.004427
1.845e-005 0.00496
1.85e-005 0.005013
1.855e-005 0.004579
1.86e-005 0.005014
1.865e-005 0.00412
1.87e-005 0.004687
1.875e-005 0.004342
1.88e-005 0.004836
1.885e-005 0.00439
1.89e-005 0.004322
1.895e-005 0.004137
1.9e-005 0.004655
1.905e-005 0.004735
1.91e-005 0.00424
1.915e-005 0.004655
1.92e-005 0.004413
1.925e-005 0.004464
1.93e-005 0.004442
1.935e-005 0.004174
1.94e-005 0.004344
1.945e-005 0.004231
1.95e-005 0.003661
1.955e-005 0.003638
1.96e-005 0.004261
1.965e-005 0.004069
1.97e-005 0.003877
1.975e-005 0.004437
1.98e-005 0.003587
1.985e-005 0.003543
1.99e-005 0.003634
1.995e-005 0.003727
2.0e-005 0.003494
2.005e-005 0.003383
2.01e-005 0.003806
2.015e-005 0.00395
2.02e-005 0.004037
2.025e-005 0.003478
2.03e-005 0.003351
2.035e-005 0.003329
2.04e-005 0.003285
2.045e-005 0.004211
2.05e-005 0.003272
2.055e-005 0.003567
2.06e-005 0.003821
2.065e-005 0.003162
2.07e-005 0.00359
2.075e-005 0.003405
2.08e-005 0.003035
2.085e-005 0.003299
2.09e-005 0.003216
2.095e-005 0.003061
2.1e-005 0.003039
2.105e-005 0.003064
2.11e-005 0.002705
2.115e-005 0.002865
2.12e-005 0.003236
2.125e-005 0.003015
2.13e-005 0.002848
2.135e-005 0.002744
2.14e-005 0.002769
2.145e-005 0.00255
2.15e-005 0.003152
2.155e-005 0.002624
2.16e-005 0.002516
2.165e-005 0.002514
2.17e-005 0.002643
2.175e-005 0.002558
2.18e-005 0.002587
2.185e-005 0.003131
2.19e-005 0.00257
2.195e-005 0.00243
2.2e-005 0.002423
2.205e-005 0.002521
2.21e-005 0.002555
2.215e-005 0.002471
2.22e-005 0.003157
2.225e-005 0.001967
2.23e-005 0.002229
2.235e-005 0.002373
2.24e-005 0.003056
2.245e-005 0.002487
2.25e-005 0.002366
2.255e-005 0.002418
2.26e-005 0.002067
2.265e-005 0.001995
2.27e-005 0.002309
2.275e-005 0.00217
2.28e-005 0.002347
2.285e-005 0.00241
2.29e-005 0.001938
2.295e-005 0.002273
2.3e-005 0.002401
2.305e-005 0.002438
2.31e-005 0.002076
2.315e-005 0.002427
2.32e-005 0.00186
2.325e-005 0.002013
2.33e-005 0.001904
2.335e-005 0.002162
2.34e-005 0.001873
2.345e-005 0.001958
2.35e-005 0.002268
2.355e-005 0.00186
2.36e-005 0.001941
2.365e-005 0.001984
2.37e-005 0.001754
2.375e-005 0.001882
2.38e-005 0.002054
2.385e-005 0.001567
2.39e-005 0.002203
2.395e-005 0.002356
2.4e-005 0.001703
2.405e-005 0.001728
2.41e-005 0.001708
2.415e-005 0.001715
2.42e-005 0.002228
2.425e-005 0.001996
2.43e-005 0.001816
2.435e-005 0.001612
2.44e-005 0.002071
2.445e-005 0.0012
2.45e-005 0.001914
2.455e-005 0.002091
2.46e-005 0.001786
2.465e-005 0.002337
2.47e-005 0.001723
2.475e-005 0.001438
2.48e-005 0.001543
2.485e-005 0.001322
2.49e-005 0.001732
2.495e-005 0.001766
2.5e-005 0.001914
2.505e-005 0.001938
2.51e-005 0.001801
2.515e-005 0.002059
2.52e-005 0.001199
2.525e-005 0.00256
2.53e-005 0.001528
2.535e-005 0.001135
2.54e-005 0.001829
2.545e-005 0.001987
2.55e-005 0.00132
2.555e-005 0.001246
2.56e-005 0.00157
2.565e-005 0.001629
2.57e-005 0.002054
2.575e-005 0.001074
2.58e-005 0.001214
2.585e-005 0.001369
2.59e-005 0.00103
2.595e-005 0.001467
2.6e-005 0.002113
2.605e-005 0.001386
2.61e-005 0.000719
2.615e-005 0.001125
2.62e-005 0.001182
2.625e-005 0.00156
2.63e-005 0.001425
2.635e-005 0.001973
2.64e-005 0.001264
2.645e-005 0.001418
2.65e-005 0.001248
2.655e-005 0.000907
2.66e-005 0.001264
2.665e-005 0.001214
2.67e-005 0.001489
2.675e-005 0.001752
2.68e-005 0.001398
2.685e-005 0.001184
2.69e-005 0.001506
2.695e-005 0.001513
2.7e-005 0.001361
2.705e-005 0.001194
2.71e-005 0.001389
2.715e-005 0.001043
2.72e-005 0.001055
2.725e-005 0.001376
2.73e-005 0.00097
2.735e-005 0.001201
2.74e-005 0.001037
2.745e-005 0.001396
2.75e-005 0.000744
2.755e-005 0.001502
2.76e-005 0.00096
2.765e-005 0.00133
2.77e-005 0.001121
2.775e-005 0.000785
2.78e-005 0.000641
2.785e-005 0.00106
2.79e-005 0.000821
2.795e-005 0.001365
2.8e-005 0.000953
2.805e-005 0.001101
2.81e-005 0.001174
2.815e-005 0.001137
2.82e-005 0.001304
2.825e-005 0.001181
2.83e-005 0.00074
2.835e-005 0.000779
2.84e-005 0.000973
2.845e-005 0.00073
2.85e-005 0.000814
2.855e-005 0.001181
2.86e-005 0.0011
2.865e-005 0.000162
2.87e-005 0.001101
2.875e-005 0.001066
2.88e-005 0.000855
2.885e-005 0.000689
2.89e-005 0.000798
2.895e-005 0.001134
2.9e-005 0.000681
2.905e-005 0.000767
2.91e-005 0.000911
2.915e-005 0.000862
2.92e-005 0.001231
2.925e-005 0.000719
2.93e-005 0.001145
2.935e-005 0.001054
2.94e-005 0.001076
2.945e-005 0.000573
2.95e-005 0.00071
2.955e-005 0.000818
2.96e-005 0.00086
2.965e-005 0.000713
2.97e-005 7.563333e-005
2.975e-005 0.001168
2.98e-005 0.001121
2.985e-005 0.000158
2.99e-005 0.000722
2.995e-005 0.001293
3.0e-005 0.001069
3.005e-005 0.0004
3.01e-005 0.000523
3.015e-005 0.00095
3.02e-005 0.001305
3.025e-005 0.000843
3.03e-005 0.001014
3.035e-005 0.001093
3.04e-005 0.000308
3.045e-005 0.000441
3.05e-005 0.000327
3.055e-005 0.000226
3.06e-005 0.000233
3.065e-005 0.000646
3.07e-005 0.000819
3.075e-005 0.000386
3.08e-005 0.000536
3.085e-005 0.000824
3.09e-005 0.000686
3.095e-005 0.000818
3.1e-005 0.001039
3.105e-005 0.000703
3.11e-005 0.000551
3.115e-005 0.000816
3.12e-005 0.001103
3.125e-005 0.001077
3.13e-005 0.000683
3.135e-005 0.000643
3.14e-005 0.00089
3.145e-005 0.000874
3.15e-005 0.001064
3.155e-005 0.000855
3.16e-005 0.000565
3.165e-005 0.000543
3.17e-005 0.001177
3.175e-005 0.000993
3.18e-005 0.000652
3.185e-005 0.000325
3.19e-005 0.000384
3.195e-005 0.000406
3.2e-005 0.000622
3.205e-005 0.000639
3.21e-005 0.00019
3.215e-005 0.000687
3.22e-005 0.000661
3.225e-005 0.000939
3.23e-005 0.00011
3.235e-005 0.000282
3.24e-005 0.000462
3.245e-005 0.001086
3.25e-005 0.000816
3.255e-005 0.00072
3.26e-005 0.000608
3.265e-005 0.000668
3.27e-005 0.001007
3.275e-005 0.000976
3.28e-005 0.000585
3.285e-005 0.000494
3.29e-005 0.000811
3.295e-005 0.000172
3.3e-005 0.000113
3.305e-005 0.000826
3.31e-005 0.000577
3.315e-005 0.000583
3.32e-005 0.000821
3.325e-005 0.000418
3.33e-005 0.000234
3.335e-005 0.000592
3.34e-005 0.000331
3.345e-005 0.000303
3.35e-005 0.000492
3.355e-005 0.000872
3.36e-005 0.000381
3.365e-005 0.001097
3.37e-005 0.000944
3.375e-005 0.000258
3.38e-005 0.00054
3.385e-005 0.000856
3.39e-005 0.000332
3.395e-005 0.000593
3.4e-005 0.000563
3.405e-005 0.000554
3.41e-005 0.00084
3.415e-005 0.000351
3.42e-005 0.000438
3.425e-005 0.000576
3.43e-005 0.000597
3.435e-005 0.000271
3.44e-005 0.000775
3.445e-005 0.00078
3.45e-005 0.000543
3.455e-005 0.000441
3.46e-005 0.000295
3.465e-005 0.000559
3.47e-005 0.000381
3.475e-005 0.000924
3.48e-005 0.000953
3.485e-005 0.000376
3.49e-005 0.000683
3.495e-005 0.000904
3.5e-005 0.000288
3.505e-005 0.000335
3.51e-005 0.000349
3.515e-005 0.000668
3.52e-005 0.000455
3.525e-005 0.000342
3.53e-005 8.063333e-005
3.535e-005 0.000195
3.54e-005 0.000212
3.545e-005 0.000244
3.55e-005 0.000331
3.555e-005 0.000605
3.56e-005 0.000739
3.565e-005 0.000571
3.57e-005 0.000321
3.575e-005 0.000634
3.58e-005 0.001138
3.585e-005 0.000652
3.59e-005 0.000266
3.595e-005 0.000494
3.6e-005 0.000113
3.605e-005 0.000297
3.61e-005 0.000199
3.615e-005 7.063333e-005
3.62e-005 5.663333e-005
3.625e-005 -0.00014
3.63e-005 0.000331
3.635e-005 0.000617
3.64e-005 0.000438
3.645e-005 0.000425
3.65e-005 0.00085
3.655e-005 0.000214
3.66e-005 5.363333e-005
3.665e-005 0.00033
3.67e-005 0.000572
3.675e-005 0.00021
3.68e-005 0.000241
3.685e-005 0.000557
3.69e-005 0.000602
3.695e-005 0.000106
3.7e-005 0.000187
3.705e-005 0.00048
3.71e-005 -0.000378
3.715e-005 0.000245
3.72e-005 0.001071
3.725e-005 0.000445
3.73e-005 0.000435
3.735e-005 0.000386
3.74e-005 0.000163
3.745e-005 0.000351
3.75e-005 2.163333e-005
3.755e-005 0.000772
3.76e-005 0.000624
3.765e-005 0.000455
3.77e-005 0.000401
3.775e-005 0.000573
3.78e-005 0.000264
3.785e-005 0.000735
3.79e-005 0.000386
3.795e-005 -7.336667e-005
3.8e-005 0.000239
3.805e-005 0.000319
3.81e-005 0.000789
3.815e-005 0.000606
3.82e-005 0.000259
3.825e-005 0.000342
3.83e-005 0.00054
3.835e-005 0.000542
3.84e-005 0.00071
3.845e-005 0.000521
3.85e-005 0.000565
3.855e-005 0.000344
3.86e-005 0.000317
3.865e-005 0.000195
3.87e-005 0.000268
3.875e-005 -2.436667e-005
3.88e-005 0.000368
3.885e-005 8.063333e-005
3.89e-005 0.000278
3.895e-005 -0.000392
3.9e-005 0.000313
3.905e-005 0.000234
3.91e-005 0.00074
3.915e-005 0.000285
3.92e-005 -0.000268
3.925e-005 -0.000164
3.93e-005 5.463333e-005
3.935e-005 0.000115
3.94e-005 -0.000221
3.945e-005 -9.036667e-005
3.95e-005 0.000506
3.955e-005 0.000725
3.96e-005 0.000175
3.965e-005 0.000343
3.97e-005 0.000324
3.975e-005 9.663333e-005
3.98e-005 0.00031
3.985e-005 0.000333
3.99e-005 3.963333e-005
3.995e-005 0.000725
4.0e-005 0.000224
4.005e-005 0.000572
4.01e-005 -0.000247
4.015e-005 0.000398
4.02e-005 0.000236
4.025e-005 -0.000137
4.03e-005 0.000327
4.035e-005 0.000216
4.04e-005 -0.000174
4.045e-005 0.000639
4.05e-005 0.000548
4.055e-005 0.000209
4.06e-005 -0.000265
4.065e-005 4.163333e-005
4.07e-005 0.000474
4.075e-005 0.000238
4.08e-005 0.000401
4.085e-005 5.463333e-005
4.09e-005 0.000781
4.095e-005 0.000229
4.1e-005 0.000151
4.105e-005 -0.000215
4.11e-005 0.000551
4.115e-005 0.000224
4.12e-005 0.000379
4.125e-005 0.0002
4.13e-005 0.000301
4.135e-005 6.663333e-005
4.14e-005 2.463333e-005
4.145e-005 0.000336
4.15e-005 0.000248
4.155e-005 0.00045
4.16e-005 0.00029
4.165e-005 0.000275
4.17e-005 0.000897
4.175e-005 0.000674
4.18e-005 0.000396
4.185e-005 0.000151
4.19e-005 0.000305
4.195e-005 0.000477
4.2e-005 0.000241
4.205e-005 0.000542
4.21e-005 0.000391
4.215e-005 0.000393
4.22e-005 0.00068
4.225e-005 0.000364
4.23e-005 0.000293
4.235e-005 0.000221
4.24e-005 -4.366667e-006
4.245e-005 0.000263
4.25e-005 -1.436667e-005
4.255e-005 0.000458
4.26e-005 6.633333e-006
4.265e-005 5.663333e-005
4.27e-005 -2.436667e-005
4.275e-005 0.00072
4.28e-005 -3.936667e-005
4.285e-005 0.000381
4.29e-005 -0.00012
4.295e-005 1.663333e-005
4.3e-005 0.000224
4.305e-005 0.000233
4.31e-005 -6.436667e-005
4.315e-005 -0.000411
4.32e-005 -0.000199
4.325e-005 0.000202
4.33e-005 0.000661
4.335e-005 0.000737
4.34e-005 -4.436667e-005
4.345e-005 -3.336667e-005
4.35e-005 0.000202
4.355e-005 -7.036667e-005
4.36e-005 0.00042
4.365e-005 -5.236667e-005
4.37e-005 0.000221
4.375e-005 8.663333e-005
4.38e-005 -6.836667e-005
4.385e-005 0.000347
4.39e-005 1.463333e-005
4.395e-005 0.000405
4.4e-005 -6.136667e-005
4.405e-005 -0.000285
4.41e-005 3.763333e-005
4.415e-005 0.000416
4.42e-005 -0.000169
4.425e-005 0.000136
4.43e-005 0.000405
4.435e-005 0.000147
4.44e-005 0.000706
4.445e-005 -0.000215
4.45e-005 0.00043
4.455e-005 0.000234
4.46e-005 0.000646
4.465e-005 0.000134
4.47e-005 0.000169
4.475e-005 0.000155
4.48e-005 0.000479
4.485e-005 -6.136667e-005
4.49e-005 -0.000322
4.495e-005 0.000106
4.5e-005 0.000261
4.505e-005 0.000491
4.51e-005 5.663333e-005
4.515e-005 -0.000257
4.52e-005 0.000455
4.525e-005 0.000327
4.53e-005 -8.936667e-005
4.535e-005 0.000548
4.54e-005 0.000254
4.545e-005 -0.000138
4.55e-005 0.000219
4.555e-005 0.000503
4.56e-005 0.000425
4.565e-005 0.000877
4.57e-005 0.00033
4.575e-005 0.000197
4.58e-005 0.000917
4.585e-005 0.000201
4.59e-005 0.000244
4.595e-005 0.000491
4.6e-005 0.000163
4.605e-005 0.000325
4.61e-005 0.000253
4.615e-005 0.000109
4.62e-005 0.000327
4.625e-005 0.000179
4.63e-005 0.000453
4.635e-005 0.000241
4.64e-005 0.000651
4.645e-005 0.000673
4.65e-005 0.000578
4.655e-005 0.000147
4.66e-005 0.000418
4.665e-005 0.000381
4.67e-005 0.000336
4.675e-005 0.000431
4.68e-005 0.000273
4.685e-005 0.000708
4.69e-005 0.000348
4.695e-005 0.000612
4.7e-005 -1.736667e-005
4.705e-005 0.000819
4.71e-005 -9.336667e-005
4.715e-005 -9.336667e-005
4.72e-005 0.000222
4.725e-005 -0.000763
4.73e-005 0.000128
4.735e-005 0.000732
4.74e-005 -0.000107
4.745e-005 -0.000166
4.75e-005 0.000336
4.755e-005 0.000403
4.76e-005 0.00043
4.765e-005 0.000577
4.77e-005 6.663333e-005
4.775e-005 0.000362
4.78e-005 0.000606
4.785e-005 0.000128
4.79e-005 0.000457
4.795e-005 0.00041
4.8e-005 -0.00054
4.805e-005 0.000744
4.81e-005 0.000226
4.815e-005 0.000818
4.82e-005 0.000265
4.825e-005 0.000763
4.83e-005 0.000143
4.835e-005 7.063333e-005
4.84e-005 0.000503
4.845e-005 0.000239
4.85e-005 0.000415
4.855e-005 0.000554
4.86e-005 -0.000274
4.865e-005 0.000712
4.87e-005 -0.000113
4.875e-005 -0.00025
4.88e-005 0.000982
4.885e-005 0.000593
4.89e-005 0.000301
4.895e-005 -0.000105
4.9e-005 -3.636667e-005
4.905e-005 0.000256
4.91e-005 0.000585
4.915e-005 0.00062
4.92e-005 0.000224
4.925e-005 0.000303
4.93e-005 0.000513
4.935e-005 0.000258
4.94e-005 0.0009
4.945e-005 0.000192
4.95e-005 0.000386
4.955e-005 0.000526
4.96e-005 0.000181
4.965e-005 0.000524
4.97e-005 -0.0002
4.975e-005 -4.836667e-005
4.98e-005 0.000163
4.985e-005 0.000592
4.99e-005 0.000229
4.995e-005 6.863333e-005
5.0e-005 0.000551
