# Supplementary material for: Optical gap and fundamental gap of oligoynes and carbyne
Source: Nat Commun. 2020 Sep 23;11:4797. doi: 10.1038/s41467-020-18496-4 (PMC7511338; doi:10.1038/s41467-020-18496-4)
Supplement: Supplementary file 3 — Source Data [file 41467_2020_18496_MOESM3_ESM.zip › NCOMMS-20-03672A_Source Data/FigureS16/FigureS16_Tr[4]_nsTA_O2]

Spektrum  Spectra VWIN3.0
JZ;d:\MessDaten\Zirzl\130614\EXPORT\
Probe:    [4]_Hex_O2_0_5_266nm_5nJ
Messung:  absorption
Files:    JZ140613.1-56
not used: 
Trigger:  2.0e-009
Punkte:   54
Lambda;1.1e-007;1.6e-007;2.3e-007;4.0e-007
300.0;0.111198;0.067005;0.023117;0.002694
310.0;0.088082;0.056884;0.019725;0.001594
320.0;0.058324;0.036044;0.013187;0.003557
330.0;0.037734;0.023184;0.0089;0.003168
340.0;0.026749;0.015302;0.005279;0.002534
350.0;0.026874;0.015001;0.005031;0.002005
360.0;0.032311;0.017515;0.005979;0.00186
370.0;0.025056;0.013199;0.004625;0.001126
380.0;0.012633;0.005952;0.002239;0.000633
390.0;0.010953;0.004963;0.00172;0.000958
400.0;0.014825;0.005838;0.002195;0.000962
410.0;0.013072;0.006017;0.001618;0.000733
420.0;0.010944;0.004805;0.001637;0.000598
430.0;0.00968;0.004918;0.001109;0.000911
440.0;0.007979;0.002922;0.000928;0.000833
450.0;0.004921;0.002913;0.000397;0.000309
460.0;0.004234;0.002569;0.000767;0.000333
470.0;0.00374;0.001831;0.00064;0.000618
480.0;0.003506;0.002614;0.000805;0.000551
490.0;0.00348;0.001272;0.00023;0.00018
500.0;0.002537;0.001431;7.338289e-005;0.00032
515.0;0.00241;0.001404;0.000332;0.000386
545.0;0.001366;0.000798;-5.10986e-005;0.00028
560.0;0.003534;0.001341;0.000156;0.000308
580.0;0.003427;0.0011;0.000179;0.000535
600.0;0.003362;0.000538;-0.000127;-3.225139e-005
620.0;0.003085;0.00049;-0.000312;0.000206
640.0;0.004154;0.000993;0.000262;0.00061
660.0;0.003804;0.00046;-5.678859e-005;0.000475
680.0;0.002201;-0.00011;-0.000269;0.000325
700.0;0.00311;0.000571;9.15093e-005;0.000187
720.0;0.003821;0.001048;-0.000302;0.000237
740.0;0.004572;0.001355;9.065702e-005;0.000291
760.0;0.004436;0.001181;6.526902e-005;0.000403
780.0;0.004113;0.000972;0.000605;0.000621
800.0;0.002336;0.000976;-0.000288;0.000644
840.0;0.000858;0.001382;0.000768;0.000598
860.0;0.001137;0.001918;0.001403;-0.000324
880.0;-2.702083e-005;0.002002;0.001091;0.00112
900.0;0.0006;0.001609;0.000612;0.000402
920.0;0.000445;0.002099;0.000579;0.000866
940.0;0.000204;0.000791;0.000173;0.000416
960.0;0.000605;0.000804;0.000479;-2.85673e-005
980.0;0.000245;0.00129;0.000531;7.352155e-005
1000.0;0.000857;0.000952;0.000431;0.000309
1020.0;-0.000621;0.000392;0.000674;-9.495504e-005
1040.0;0.000607;0.001416;0.000734;0.000894
1080.0;0.000245;0.000572;-0.000242;0.000194
1100.0;0.001701;0.000457;5.052384e-005;0.001029
1120.0;0.00085;0.002794;0.000249;0.000856
1140.0;0.000376;0.001401;0.000456;-8.88902e-005
1160.0;0.002172;0.002612;0.000453;0.001348
1180.0;0.000198;0.004522;0.003449;0.002428
1200.0;-0.000574;0.00759;0.004668;0.004172
