# Supplementary material for: Optical gap and fundamental gap of oligoynes and carbyne
Source: Nat Commun. 2020 Sep 23;11:4797. doi: 10.1038/s41467-020-18496-4 (PMC7511338; doi:10.1038/s41467-020-18496-4)
Supplement: Supplementary file 3 — Source Data [file 41467_2020_18496_MOESM3_ESM.zip › NCOMMS-20-03672A_Source Data/FigureS11/FigureS11_Glu[6]_fsTA.txt]

wl	c_C6_longerT_200nJ__5ps	c_C6_longerT_200nJ__4_5ps	c_C6_longerT_200nJ__4ps	c_C6_longerT_200nJ__3_5ps	c_C6_longerT_200nJ__3ps	c_C6_longerT_200nJ__2_5ps	c_C6_longerT_200nJ__2ps	c_C6_longerT_200nJ__1_5ps	c_C6_longerT_200nJ__1ps	c_C6_longerT_200nJ__0_9ps	c_C6_longerT_200nJ__0_8ps	c_C6_longerT_200nJ__0_7ps	c_C6_longerT_200nJ__0_6ps	c_C6_longerT_200nJ__0_5ps	c_C6_longerT_200nJ__0_4ps	c_C6_longerT_200nJ__0_3ps	c_C6_longerT_200nJ__0_2ps	c_C6_longerT_200nJ__0_1ps	c_C6_longerT_200nJ_0ps	c_C6_longerT_200nJ_0_1ps	c_C6_longerT_200nJ_0_2ps	c_C6_longerT_200nJ_0_3ps	c_C6_longerT_200nJ_0_4ps	c_C6_longerT_200nJ_0_5ps	c_C6_longerT_200nJ_0_6ps	c_C6_longerT_200nJ_0_7ps	c_C6_longerT_200nJ_0_8ps	c_C6_longerT_200nJ_0_9ps	c_C6_longerT_200nJ_1ps	c_C6_longerT_200nJ_1_1ps	c_C6_longerT_200nJ_1_2ps	c_C6_longerT_200nJ_1_3ps	c_C6_longerT_200nJ_1_4ps	c_C6_longerT_200nJ_1_5ps	c_C6_longerT_200nJ_1_6ps	c_C6_longerT_200nJ_1_7ps	c_C6_longerT_200nJ_1_8ps	c_C6_longerT_200nJ_1_9ps	c_C6_longerT_200nJ_2ps	c_C6_longerT_200nJ_2_1ps	c_C6_longerT_200nJ_2_2ps	c_C6_longerT_200nJ_2_3ps	c_C6_longerT_200nJ_2_4ps	c_C6_longerT_200nJ_2_5ps	c_C6_longerT_200nJ_2_6ps	c_C6_longerT_200nJ_2_7ps	c_C6_longerT_200nJ_2_8ps	c_C6_longerT_200nJ_2_9ps	c_C6_longerT_200nJ_3ps	c_C6_longerT_200nJ_3_1ps	c_C6_longerT_200nJ_3_2ps	c_C6_longerT_200nJ_3_3ps	c_C6_longerT_200nJ_3_4ps	c_C6_longerT_200nJ_3_5ps	c_C6_longerT_200nJ_3_6ps	c_C6_longerT_200nJ_3_7ps	c_C6_longerT_200nJ_3_8ps	c_C6_longerT_200nJ_3_9ps	c_C6_longerT_200nJ_4ps	c_C6_longerT_200nJ_4_1ps	c_C6_longerT_200nJ_4_2ps	c_C6_longerT_200nJ_4_3ps	c_C6_longerT_200nJ_4_4ps	c_C6_longerT_200nJ_4_5ps	c_C6_longerT_200nJ_4_6ps	c_C6_longerT_200nJ_4_7ps	c_C6_longerT_200nJ_4_8ps	c_C6_longerT_200nJ_4_9ps	c_C6_longerT_200nJ_5ps	c_C6_longerT_200nJ_5_1ps	c_C6_longerT_200nJ_5_2ps	c_C6_longerT_200nJ_5_3ps	c_C6_longerT_200nJ_5_4ps	c_C6_longerT_200nJ_5_5ps	c_C6_longerT_200nJ_5_6ps	c_C6_longerT_200nJ_5_7ps	c_C6_longerT_200nJ_5_8ps	c_C6_longerT_200nJ_5_9ps	c_C6_longerT_200nJ_6ps	c_C6_longerT_200nJ_6_1ps	c_C6_longerT_200nJ_6_2ps	c_C6_longerT_200nJ_6_3ps	c_C6_longerT_200nJ_6_4ps	c_C6_longerT_200nJ_6_5ps	c_C6_longerT_200nJ_6_6ps	c_C6_longerT_200nJ_6_7ps	c_C6_longerT_200nJ_6_8ps	c_C6_longerT_200nJ_6_9ps	c_C6_longerT_200nJ_7ps	c_C6_longerT_200nJ_7_1ps	c_C6_longerT_200nJ_7_2ps	c_C6_longerT_200nJ_7_3ps	c_C6_longerT_200nJ_7_4ps	c_C6_longerT_200nJ_7_5ps	c_C6_longerT_200nJ_7_6ps	c_C6_longerT_200nJ_7_7ps	c_C6_longerT_200nJ_7_8ps	c_C6_longerT_200nJ_7_9ps	c_C6_longerT_200nJ_8ps	c_C6_longerT_200nJ_8_1ps	c_C6_longerT_200nJ_8_2ps	c_C6_longerT_200nJ_8_3ps	c_C6_longerT_200nJ_8_4ps	c_C6_longerT_200nJ_8_5ps	c_C6_longerT_200nJ_8_6ps	c_C6_longerT_200nJ_8_7ps	c_C6_longerT_200nJ_8_8ps	c_C6_longerT_200nJ_8_9ps	c_C6_longerT_200nJ_9ps	c_C6_longerT_200nJ_9_1ps	c_C6_longerT_200nJ_9_2ps	c_C6_longerT_200nJ_9_3ps	c_C6_longerT_200nJ_9_4ps	c_C6_longerT_200nJ_9_5ps	c_C6_longerT_200nJ_9_6ps	c_C6_longerT_200nJ_9_7ps	c_C6_longerT_200nJ_9_8ps	c_C6_longerT_200nJ_9_9ps	c_C6_longerT_200nJ_10ps	c_C6_longerT_200nJ_12ps	c_C6_longerT_200nJ_14ps	c_C6_longerT_200nJ_16ps	c_C6_longerT_200nJ_18ps	c_C6_longerT_200nJ_20ps	c_C6_longerT_200nJ_22ps	c_C6_longerT_200nJ_24ps	c_C6_longerT_200nJ_26ps	c_C6_longerT_200nJ_28ps	c_C6_longerT_200nJ_30ps	c_C6_longerT_200nJ_32ps	c_C6_longerT_200nJ_34ps	c_C6_longerT_200nJ_36ps	c_C6_longerT_200nJ_38ps	c_C6_longerT_200nJ_40ps	c_C6_longerT_200nJ_42ps	c_C6_longerT_200nJ_44ps	c_C6_longerT_200nJ_46ps	c_C6_longerT_200nJ_48ps	c_C6_longerT_200nJ_50ps	c_C6_longerT_200nJ_52ps	c_C6_longerT_200nJ_54ps	c_C6_longerT_200nJ_56ps	c_C6_longerT_200nJ_58ps	c_C6_longerT_200nJ_60ps	c_C6_longerT_200nJ_62ps	c_C6_longerT_200nJ_64ps	c_C6_longerT_200nJ_66ps	c_C6_longerT_200nJ_68ps	c_C6_longerT_200nJ_70ps	c_C6_longerT_200nJ_72ps	c_C6_longerT_200nJ_74ps	c_C6_longerT_200nJ_76ps	c_C6_longerT_200nJ_78ps	c_C6_longerT_200nJ_80ps	c_C6_longerT_200nJ_82ps	c_C6_longerT_200nJ_84ps	c_C6_longerT_200nJ_86ps	c_C6_longerT_200nJ_88ps	c_C6_longerT_200nJ_90ps	c_C6_longerT_200nJ_92ps	c_C6_longerT_200nJ_94ps	c_C6_longerT_200nJ_96ps	c_C6_longerT_200nJ_98ps	c_C6_longerT_200nJ_100ps	c_C6_longerT_200nJ_120ps	c_C6_longerT_200nJ_140ps	c_C6_longerT_200nJ_160ps	c_C6_longerT_200nJ_180ps	c_C6_longerT_200nJ_200ps	c_C6_longerT_200nJ_220ps	c_C6_longerT_200nJ_240ps	c_C6_longerT_200nJ_260ps	c_C6_longerT_200nJ_280ps	c_C6_longerT_200nJ_300ps	c_C6_longerT_200nJ_320ps	c_C6_longerT_200nJ_340ps	c_C6_longerT_200nJ_360ps	c_C6_longerT_200nJ_380ps	c_C6_longerT_200nJ_400ps	c_C6_longerT_200nJ_420ps	c_C6_longerT_200nJ_440ps	c_C6_longerT_200nJ_460ps	c_C6_longerT_200nJ_480ps	c_C6_longerT_200nJ_500ps	c_C6_longerT_200nJ_520ps	c_C6_longerT_200nJ_540ps	c_C6_longerT_200nJ_560ps	c_C6_longerT_200nJ_580ps	c_C6_longerT_200nJ_600ps	c_C6_longerT_200nJ_620ps	c_C6_longerT_200nJ_640ps	c_C6_longerT_200nJ_660ps	c_C6_longerT_200nJ_680ps	c_C6_longerT_200nJ_700ps	c_C6_longerT_200nJ_720ps	c_C6_longerT_200nJ_740ps	c_C6_longerT_200nJ_760ps	c_C6_longerT_200nJ_780ps	c_C6_longerT_200nJ_800ps	c_C6_longerT_200nJ_820ps	c_C6_longerT_200nJ_840ps	c_C6_longerT_200nJ_860ps	c_C6_longerT_200nJ_880ps	c_C6_longerT_200nJ_900ps	c_C6_longerT_200nJ_920ps	c_C6_longerT_200nJ_940ps	c_C6_longerT_200nJ_960ps	c_C6_longerT_200nJ_980ps	c_C6_longerT_200nJ_1000ps	c_C6_longerT_200nJ_1020ps	c_C6_longerT_200nJ_1040ps	c_C6_longerT_200nJ_1060ps	c_C6_longerT_200nJ_1080ps	c_C6_longerT_200nJ_1100ps	c_C6_longerT_200nJ_1120ps	c_C6_longerT_200nJ_1140ps	c_C6_longerT_200nJ_1160ps	c_C6_longerT_200nJ_1180ps	c_C6_longerT_200nJ_1200ps	c_C6_longerT_200nJ_1220ps	c_C6_longerT_200nJ_1240ps	c_C6_longerT_200nJ_1260ps	c_C6_longerT_200nJ_1280ps	c_C6_longerT_200nJ_1300ps	c_C6_longerT_200nJ_1320ps	c_C6_longerT_200nJ_1340ps	c_C6_longerT_200nJ_1360ps	c_C6_longerT_200nJ_1380ps	c_C6_longerT_200nJ_1400ps	c_C6_longerT_200nJ_1420ps	c_C6_longerT_200nJ_1440ps	c_C6_longerT_200nJ_1460ps	c_C6_longerT_200nJ_1480ps	c_C6_longerT_200nJ_1500ps	c_C6_longerT_200nJ_1520ps	c_C6_longerT_200nJ_1540ps	c_C6_longerT_200nJ_1560ps	c_C6_longerT_200nJ_1580ps	c_C6_longerT_200nJ_1600ps	c_C6_longerT_200nJ_1620ps	c_C6_longerT_200nJ_1640ps	c_C6_longerT_200nJ_1660ps	c_C6_longerT_200nJ_1680ps	c_C6_longerT_200nJ_1700ps	c_C6_longerT_200nJ_1720ps	c_C6_longerT_200nJ_1740ps	c_C6_longerT_200nJ_1760ps	c_C6_longerT_200nJ_1780ps	c_C6_longerT_200nJ_1800ps
349.1	5.43932	21.399	10.1516	-3.54598	-3.20198	2.16257	-0.71951	-0.553372	-1.03565	-1.16261	-1.14973	-1.05107	-0.887565	-0.675977	-0.433051	-0.0654122	0.635448	1.46759	2.20441	2.6193	0.960981	1.73745	1.9768	0.0339274	0.370531	2.47378	2.10458	1.90194	1.60614	2.54788	2.9711	2.41834	1.97078	2.35335	3.00255	3.1664	3.01108	3.62401	3.52512	4.00843	3.7466	2.53172	2.45333	2.83452	3.43426	3.3355	4.0476	4.04419	3.47469	3.84131	3.3702	3.89917	4.02719	3.81552	4.49105	4.42752	3.77616	4.2402	3.55558	4.0086	4.22987	4.09136	4.13368	4.40376	4.73083	4.20612	4.38826	4.29611	4.24046	4.17838	3.86763	4.19346	3.94603	4.07778	4.35436	4.28875	4.33397	4.21545	4.27343	4.24736	4.04284	4.19895	4.31082	4.44406	4.62143	4.86621	3.97384	4.04253	4.16685	4.16529	4.09054	4.54007	4.60583	4.23322	4.21717	4.40801	3.66623	4.12312	4.31781	4.44453	4.17925	4.4165	4.54861	4.5884	4.02116	4.23677	4.79089	4.44458	4.23052	4.27649	4.13611	4.36801	3.93903	4.26226	4.55411	4.4826	4.53529	4.47875	4.22598	4.28592	4.39697	4.64976	4.63194	4.23939	4.1113	4.212	4.16247	4.53627	4.46221	4.42535	4.49953	4.36073	4.36403	4.46319	4.71949	4.647	4.60982	4.77381	4.79773	4.54494	4.72128	4.64191	4.34677	4.26213	4.32402	4.53433	4.672	4.54767	4.32408	4.34469	4.3663	4.36814	4.66503	4.68514	4.49028	4.54113	4.41593	4.30491	4.29321	4.29585	4.43225	4.67428	4.47618	4.41195	4.68403	4.48383	4.28358	4.38355	4.01444	4.17669	4.41008	4.18627	4.37813	4.46026	5.00606	4.60693	4.26624	4.6058	4.09604	3.98427	4.34426	4.01222	4.59055	4.3183	4.17849	4.12301	4.41129	4.19131	4.68266	4.31547	4.66686	3.8815	4.06995	4.2106	4.51666	4.41907	4.30738	4.50681	4.66097	4.32096	4.91727	4.82544	4.52553	4.39886	4.31454	4.64346	4.35149	4.22357	4.2111	4.31768	4.10805	4.03709	4.55002	4.5173	4.47822	4.39339	4.43384	4.04646	4.39741	4.03679	4.99882	4.45159	4.53551	4.46433	4.2337	4.39365	4.11785	4.55138	4.5284	4.21653	4.4346	4.21835	4.27188	4.17139	4.31707	4.41752	4.95093	4.39675	4.25286	4.70478	4.69752	4.20961	4.33915	4.63315	4.59335	4.95184	4.46888	4.84668	4.62581
350.1	8.9667	24.516	11.188	-3.43573	-2.22271	-1.48425	0.524016	-0.591666	1.63471	1.93662	1.9182	1.86996	1.81144	1.76161	1.73945	1.91817	2.37205	2.92279	3.39172	3.60017	3.53161	1.82943	2.64865	3.07926	3.78069	3.68234	4.13914	2.71985	2.78423	4.47483	3.30824	3.67894	4.53021	3.59834	3.96068	4.6664	3.98763	5.45241	5.22287	4.66348	4.20674	5.05365	5.09049	4.68341	5.08097	5.41194	5.15022	4.83028	5.49812	4.9457	5.09825	5.727	4.7342	4.99443	5.11525	5.38134	5.83219	5.21787	5.35186	5.4886	5.29173	5.40823	5.55819	5.01133	5.63272	5.45262	5.7077	5.88932	5.29803	5.68061	5.53702	5.46184	5.64583	5.57529	5.06817	5.52085	5.44077	5.76451	6.24602	6.63326	5.68603	5.58482	5.81962	5.83921	5.87805	5.96626	5.43793	6.20835	6.01311	5.48642	5.72027	5.97922	5.87425	5.92286	5.96102	5.46877	6.10536	5.50665	5.65228	6.31863	5.51397	5.82441	5.44398	6.02882	5.72173	5.83652	5.83075	5.90514	5.67928	5.49003	5.63904	5.80591	5.78488	5.6436	6.18428	5.952	6.19568	5.69455	6.35855	5.713	5.78437	5.54907	5.79517	6.05708	6.04671	5.95459	6.16372	6.27293	5.84649	5.8607	5.86785	5.71423	6.14097	6.2738	6.01336	5.7458	6.00932	5.98756	5.8756	5.80445	5.83667	6.24222	6.13765	5.52046	5.6144	5.83975	5.84559	5.79135	5.8468	5.90042	5.47364	5.9147	6.14901	6.24329	5.91357	5.71789	5.85503	6.10617	6.08145	5.94948	6.33006	6.2494	5.84934	5.82032	5.72128	5.48913	6.2126	6.01101	6.37265	6.01161	5.62812	5.9694	5.38815	5.91426	5.77032	5.77789	6.21843	6.06852	5.76694	5.67902	5.85243	5.49736	5.79265	6.35738	6.19209	5.84191	5.66387	6.2425	5.89868	6.05353	6.12594	5.81506	5.90628	5.94093	5.93402	5.57284	6.28063	5.69908	6.21621	5.97148	6.05728	6.30502	6.081	5.76479	6.31342	6.29563	6.40149	6.34058	5.89105	5.74665	6.25211	6.11612	6.0553	5.58415	5.77951	5.54963	6.04042	5.79753	5.71537	6.69529	5.60261	5.67554	5.80746	5.72887	5.96638	5.98107	6.07402	5.87757	5.96275	6.41169	6.25062	5.80845	6.33097	5.76147	6.28933	6.13557	5.74622	6.42596	6.19379	5.97551	6.05768	5.99687	5.83039	6.16353	5.77073	5.9036	6.13422	6.11393	5.7406
351	-10.7716	17.3405	9.24249	-3.6966	-4.22797	0.0535752	2.42944	-1.22586	2.38332	2.66887	2.49577	2.14543	1.70964	1.28018	0.944215	0.622289	0.290311	-0.000112308	-0.197371	-0.222923	0.572475	2.4326	3.26558	2.54147	2.72144	1.83053	3.15117	2.25136	2.90991	2.88342	3.07419	2.80791	4.63866	3.40092	3.32127	3.77476	3.93348	4.2321	3.83502	5.0545	4.77503	3.60804	4.55709	4.44078	4.60224	4.57399	3.85915	4.16729	4.4943	4.04564	4.8441	4.13161	3.88628	4.55731	4.82786	4.439	4.03433	4.49481	4.77876	5.2339	4.55603	4.71741	4.82332	5.05356	4.13379	4.91942	4.71487	5.06382	4.57139	4.4534	5.22104	4.78158	4.98259	4.54558	5.21125	4.86922	4.74389	5.1974	4.58328	5.16282	5.09023	4.75703	5.06835	5.54935	4.95689	4.88022	5.16423	5.53759	5.12903	5.15604	5.36142	4.95401	5.5117	4.59352	4.84621	5.04258	5.32635	4.8092	4.86636	5.29788	5.14677	5.25792	4.71151	5.41452	5.70793	5.42493	5.7451	5.30442	5.06825	5.76734	5.29984	5.02153	5.13754	4.78181	4.88395	4.9043	4.81464	5.16092	5.20994	5.43446	5.28239	5.20475	5.26541	5.29105	5.49381	5.45075	5.23307	5.39084	5.4081	5.25908	5.03224	4.89181	4.98211	5.05437	5.24122	5.0362	5.08798	5.06233	5.09291	5.38712	5.58963	5.36567	5.26877	4.96292	5.258	5.65376	5.353	5.27223	5.23885	5.23808	5.53792	5.27695	5.32368	5.30172	5.25599	5.27472	5.28104	5.12374	5.24616	5.45032	5.29824	5.30173	5.48119	5.12729	4.99012	5.73929	5.14116	5.52539	5.3648	5.11902	5.36293	5.22318	5.20867	5.15533	5.36338	5.65532	5.30656	5.13478	5.47716	5.2511	5.32806	5.54549	5.55324	5.52594	5.3733	5.11113	5.39546	5.69775	4.86786	5.55907	5.46243	5.66141	5.10596	5.56933	5.05938	5.39649	5.48178	5.23023	4.99347	5.0509	5.34194	5.31682	5.22256	5.14836	4.92464	5.19918	5.23354	5.2955	5.05113	5.22267	5.61543	5.21792	5.1325	5.68485	5.55407	5.11246	5.02961	5.71057	5.76471	5.53497	5.38547	5.31369	5.07518	5.10215	5.22285	5.17364	5.27398	5.40566	5.73857	5.08497	5.46581	5.96115	5.28599	5.25501	5.0808	5.42438	5.34934	5.32619	4.99113	5.45048	5.01071	5.80577	5.63541	4.79389	5.23433	5.16034	5.40378	5.18628	5.39814
352	9.74547	22.7198	8.75076	-4.30081	-2.76597	-0.0968836	1.24946	-1.08727	-0.364114	-0.068818	0.417478	1.00191	1.54012	1.88774	1.94213	1.91193	1.85008	1.75657	1.63139	1.34025	1.4554	2.58149	2.92114	2.69927	1.94389	1.90477	2.80443	2.75532	2.7302	3.38957	3.72189	4.24674	4.30404	4.05974	3.67304	4.27884	4.34376	3.91384	3.98288	4.42858	4.36444	4.43016	4.03526	3.71722	4.13969	4.86144	4.93332	5.01683	4.41924	4.17024	4.3273	4.73707	5.00759	5.09629	4.9137	4.528	4.68161	4.44243	4.59722	4.90281	4.66135	4.78525	5.49998	5.27529	5.33875	5.66881	5.21653	4.93644	4.61684	4.96071	5.16871	4.88098	4.87204	5.32545	5.3992	4.88521	5.36143	5.35507	5.20399	5.21051	5.32554	5.03732	5.06853	5.16366	5.15267	5.17976	5.01256	5.26091	5.37009	5.09887	4.9947	5.03643	5.22243	5.35324	5.36503	5.48542	5.33935	5.3146	5.50966	5.40297	5.06457	5.04087	5.28	5.15103	4.90507	5.20577	5.30406	5.11018	5.39218	5.8223	5.60746	5.53881	5.47428	5.15392	5.31041	5.4574	5.15324	5.1554	5.41156	5.20452	5.27246	5.16915	5.26296	5.22754	5.18031	5.43342	5.34892	5.39914	5.25155	5.30011	5.6512	5.59361	5.55973	5.27876	5.11739	5.32176	5.54293	5.49414	5.42625	5.43618	5.39471	5.43273	5.47192	5.33522	5.43893	5.63011	5.16822	5.20653	5.39798	5.3324	5.48492	5.71528	5.6599	5.53421	5.37493	5.32702	5.19875	5.20224	5.1986	5.02211	4.91848	5.11663	5.52774	5.50155	5.16677	5.25893	5.77559	5.23886	5.20072	5.28244	5.22673	5.52029	5.33566	5.59932	5.35505	5.38065	5.46598	5.84973	5.14616	5.59128	5.53185	5.3851	5.14277	5.75476	5.16758	5.40402	5.48058	6.05773	5.48392	4.97599	5.44509	5.28791	5.60428	5.77507	5.27478	5.51198	5.63635	5.36222	5.55749	5.32682	5.02165	5.3807	5.38003	5.10755	5.40545	5.76089	5.58431	5.69067	5.44097	5.43597	5.33672	5.50388	5.41762	5.72327	5.14642	5.25926	5.33298	5.16579	5.18721	6.01816	5.81116	5.77644	5.10805	5.40662	5.56365	5.44779	4.7007	5.63882	5.4821	5.0942	5.30827	5.40264	5.60382	5.69763	5.33731	5.64842	5.5422	5.66136	5.58009	5.13298	5.73187	5.28516	5.31363	5.75372	5.34619	5.29099	5.6652	5.31164	5.3259
352.9	15.9733	18.1271	7.39821	-1.92632	-3.83036	-1.18628	0.555142	-0.165463	0.673907	0.905447	1.16685	1.44983	1.74196	2.03083	2.33271	2.69551	3.05806	3.35234	3.51032	1.91371	1.95968	3.33521	1.67489	2.3675	2.62258	3.13549	2.81519	2.37375	3.04327	3.38569	3.64635	3.4278	3.34718	3.50569	3.44855	4.03951	4.33628	4.58448	4.26668	4.25841	4.5118	4.36478	4.50162	4.40255	3.96602	4.90021	4.78118	4.52201	4.59781	4.31395	4.51953	4.43712	4.58304	4.70002	5.2589	4.81273	4.27011	4.23967	4.80614	4.61483	4.46467	4.63562	4.89567	4.79878	4.46406	4.67105	4.51751	4.79804	4.64813	5.20448	5.17373	4.99047	4.88162	5.12121	4.99544	5.23426	4.60332	4.67276	5.28112	5.05341	5.18914	4.82707	5.03466	4.96419	4.81013	4.94556	4.70042	5.08753	5.06149	5.05627	5.05579	4.5725	4.57633	4.66066	5.11498	5.33445	4.92812	5.47968	5.28538	5.2601	5.02958	4.98792	5.24101	5.07077	5.37365	5.33569	5.23722	5.08361	4.82464	5.16397	5.25055	5.21288	5.08737	5.19267	4.89903	4.92953	4.79475	5.16623	5.09954	5.36474	5.17508	5.03823	5.16521	4.92606	4.76313	5.22187	5.3598	5.3332	5.33463	5.39066	5.38972	5.40594	5.35698	5.51062	5.2213	4.9089	5.24905	5.15216	5.28999	5.50618	5.21046	5.3071	5.63514	5.13501	5.04351	5.0634	5.26684	5.3793	5.27483	5.11492	4.95707	4.83868	4.85632	5.11673	5.34014	5.46101	5.08535	5.11516	5.17182	5.26218	5.28784	5.17895	5.39054	5.29547	5.24496	5.64134	5.68694	4.97038	5.00784	5.10079	5.12843	4.76948	5.57186	5.3029	5.59529	5.35424	5.27839	4.63185	5.12637	4.94199	4.82484	4.94775	5.09162	5.32625	5.46475	4.8859	5.14322	5.67604	5.65124	5.55314	5.14978	4.97865	5.43613	5.11945	4.94355	5.10613	5.3122	5.24805	5.09201	5.15764	5.08383	4.8525	5.41355	5.00332	5.17555	4.70463	5.06778	5.27668	5.58358	5.60236	4.95987	5.04862	5.21108	5.43594	4.79887	4.98541	4.77683	5.08603	5.24389	4.55708	5.23423	5.2127	5.48256	5.36296	5.18331	5.05027	5.20169	5.142	4.92786	5.05957	4.99944	5.12805	5.27709	5.33083	5.23305	5.71092	5.45446	5.3056	5.39187	5.47854	5.42985	5.08266	5.44877	5.45288	5.08529	4.92175	5.29436	5.56608	5.0198
353.9	0.225306	17.0971	6.77428	-3.32453	-3.61028	-1.97876	0.547566	1.71466	2.21361	2.19096	2.1272	2.03796	1.93887	1.84556	1.74364	1.61819	1.4951	1.40038	1.36005	1.95462	1.37217	2.37792	2.31926	3.94588	1.82643	1.88304	2.57676	2.76927	3.37388	3.03773	2.76184	3.27377	3.34955	3.32882	2.83095	3.62543	4.33294	3.94012	4.4982	3.09577	4.36601	4.36789	4.83296	4.63057	4.65059	4.56815	4.97837	4.28409	4.67398	4.1591	4.39485	4.7039	4.63542	4.78667	4.65487	4.11078	4.64275	4.43559	4.44259	4.91312	4.80075	5.41191	4.61451	5.75327	5.07591	4.69933	4.56146	4.90008	4.1838	4.9473	4.92727	5.05193	5.20442	5.07353	5.3343	4.77474	5.14704	4.7562	5.11535	4.80937	4.47358	4.90391	4.92193	4.99625	5.32742	4.91783	4.98209	4.92325	4.72872	4.90123	4.81404	5.1599	4.64041	4.55295	4.8962	5.11282	4.90558	4.99489	4.95057	5.47907	5.13403	5.28018	5.46305	5.12825	5.10317	5.43028	5.13399	5.39826	5.28899	5.09998	4.58952	5.1157	5.56319	5.11034	5.49106	5.34022	5.11964	5.5071	5.38879	4.99236	5.03221	5.07424	5.07427	4.76298	4.83862	5.01515	5.25353	5.19991	5.26889	5.45082	5.12171	4.83549	5.02298	5.26122	5.20661	5.22323	5.28922	5.3765	5.38033	5.16814	5.0253	5.05135	5.0608	5.04432	5.02464	5.40245	5.24899	5.10046	5.23041	5.23046	5.12617	5.13194	5.09748	5.04534	5.14065	5.12006	5.38944	5.11829	5.14818	5.38745	5.28069	5.31255	5.09773	5.02827	5.46161	5.5018	4.80353	5.54458	5.28968	5.07486	4.87524	4.94142	4.89291	4.98117	4.86122	5.3514	5.24054	5.01018	5.09833	5.08985	5.35447	5.69428	5.1035	4.93305	5.04932	5.35883	5.2827	5.57175	4.62577	5.2992	5.41307	4.99368	5.74023	5.23746	5.19038	4.98878	5.17545	5.51571	4.91832	5.08011	4.69728	4.9637	5.47845	5.4937	5.48404	5.45116	4.96807	5.24779	5.22782	5.07741	5.07619	5.23152	5.65756	5.18356	5.24174	5.05809	4.97843	5.09148	5.17265	5.42341	5.12381	5.06503	5.43717	5.32118	5.12113	5.33755	5.23541	5.00789	5.22963	5.31833	5.37463	5.43888	5.19017	5.13485	5.19593	5.33202	5.23124	4.83593	5.08557	5.35483	5.49466	5.41311	5.43162	4.96984	4.93414	5.05987	5.62912	5.0857	5.47454
354.8	-9.06816	-10.3749	-4.32732	-0.458315	-1.37083	1.42448	2.33565	2.69927	2.64944	2.80508	3.10609	3.44275	3.70532	3.78178	3.53197	3.04879	2.5084	2.08694	2.06156	3.23945	2.78495	2.9927	3.01537	3.79874	4.03459	4.35661	4.81945	4.61357	3.89142	3.7748	4.11563	4.45991	4.43862	4.54747	5.35891	4.72829	4.68935	5.70056	5.68897	5.10431	4.7049	5.08275	5.74483	5.31662	5.44727	4.85171	5.13966	5.71439	5.80776	5.48979	5.5014	5.07081	5.02507	5.83602	5.39801	5.48964	5.49293	5.32961	5.64139	6.03244	5.72304	5.9746	5.81991	5.99823	5.97708	5.419	5.66984	5.59939	6.09392	5.89836	5.8764	6.02726	5.3604	6.2745	5.9695	6.06628	6.4122	6.0531	6.23974	6.246	6.00549	5.71684	6.1388	6.01444	6.05436	6.66932	6.42386	6.03901	5.8013	5.94293	6.39427	6.35962	6.10776	6.02412	6.47745	6.39745	5.92136	6.27829	5.89101	6.0736	6.03641	6.08221	6.29615	6.20076	6.36854	6.07315	5.82402	6.15831	6.00529	6.26993	6.34806	6.44326	6.26792	6.27289	6.49259	5.96737	5.88986	6.18627	6.19181	6.20777	6.37711	6.51249	6.3621	6.04989	6.25118	6.39157	6.3971	6.49843	6.27095	5.95819	6.16628	6.18234	6.20071	6.44166	6.6547	6.66577	6.44429	6.48738	6.34202	6.25246	6.40988	6.43295	6.45485	6.75188	6.59542	6.35195	6.42519	6.37909	6.28629	6.20732	6.11647	6.29919	6.45333	6.43744	6.40395	6.54859	6.724	6.18639	6.25685	6.51212	6.27273	6.40006	6.28853	6.22318	6.77388	6.58607	6.23924	6.75094	6.32461	6.57594	6.30169	6.26917	6.24027	6.67404	6.2422	6.22179	6.5986	6.2358	6.39893	6.3872	6.26428	6.40788	5.96944	6.20076	6.31878	6.13068	6.58515	6.73474	5.84039	5.96218	6.54847	6.06975	6.1504	6.1803	6.44549	6.26831	6.36263	6.25989	6.29394	6.34273	6.12658	5.9796	5.94494	6.26103	6.33642	6.50453	6.21971	6.40003	6.80374	6.41989	6.28304	6.78432	6.73114	6.53492	6.38957	6.72921	6.33782	6.32681	6.61984	6.20836	6.51197	6.52102	6.52267	6.52145	6.10869	6.01178	6.00699	6.24144	6.24715	6.46162	6.79324	6.48211	6.67296	6.07681	6.30655	6.28922	5.91689	6.48825	6.55852	6.6839	6.37347	6.10752	6.44746	6.24061	6.1449	6.20737	6.15208	6.22247	6.84496
355.8	-5.93661	-4.18576	-2.46168	-1.17878	-0.363133	0.95433	1.07228	2.42824	3.08784	3.00118	2.86437	2.72426	2.62768	2.61505	2.66155	2.74818	2.8642	2.99884	3.15552	3.48614	3.56202	3.57846	3.75315	2.64364	2.04221	3.19717	3.7743	3.65389	4.35245	4.48114	3.44608	3.77335	4.32761	4.36087	4.08593	4.906	4.2931	4.15696	4.62022	4.64292	4.20129	4.30609	4.96208	4.95723	4.87393	5.47319	5.28265	4.59431	4.51619	4.72911	4.76297	4.79323	5.34492	5.22412	4.94892	5.20655	5.28954	5.49474	5.62703	5.24396	5.41626	5.76124	5.28785	5.43806	5.61235	5.22897	5.30339	5.58806	5.46792	5.52811	5.37927	5.52568	5.69182	5.62084	5.39778	5.69879	5.60249	5.57709	5.60056	5.78579	5.51313	5.45245	5.38458	5.35563	5.48758	5.27327	5.48092	5.29332	5.22641	5.67724	5.74514	5.7858	5.67974	5.54199	5.65659	5.72591	5.77215	5.85473	5.62665	5.51886	5.76878	5.81139	5.85178	5.54052	5.47483	5.41675	5.46462	5.6211	5.58434	5.94786	5.97634	5.72531	5.54156	5.60439	5.86061	5.719	5.85008	6.05367	5.78356	5.79462	5.5276	5.48957	5.75352	5.58874	5.32557	5.55311	5.53866	5.48401	5.72674	5.97454	6.01028	5.54553	5.59278	5.72732	5.71752	6.07275	5.85631	5.72127	5.50884	5.34691	5.90998	5.94024	5.8657	5.71003	5.51757	5.36987	5.50093	5.83131	5.54668	5.70572	5.68594	5.59324	5.74847	5.72157	5.62634	5.68443	5.60488	5.35513	5.43356	5.85477	5.92679	5.47966	5.55288	5.9552	5.76253	5.61978	5.42993	5.96133	5.61984	5.59464	5.95557	5.05281	6.15128	5.52897	5.29224	5.96252	5.57024	5.45976	5.89123	5.66469	5.59045	6.21919	5.83585	5.73462	5.83753	5.47521	5.80636	5.56386	5.75159	5.73419	6.05552	5.85977	5.89064	5.74079	6.12903	5.91059	6.04867	6.18734	6.03595	6.13722	6.01916	5.68864	6.16946	5.54997	5.74464	5.75796	5.50127	5.69733	5.64831	5.87718	5.67612	5.84607	5.63851	5.73935	5.75814	6.11369	5.77464	5.59474	5.72418	5.92937	5.91736	6.03693	5.74417	5.88454	6.01319	5.78201	6.01508	6.10596	5.71595	6.09226	6.02877	5.6399	5.949	6.28244	5.60076	5.99871	5.92546	5.97604	5.9449	6.01609	5.89914	5.65854	5.89936	5.61717	5.81316	5.92347	5.70254	6.05586	5.64642
356.7	-6.77559	-4.50533	-2.38624	-0.419665	1.02293	-0.378629	0.378021	2.45468	2.11973	2.02321	1.92238	1.8381	1.79123	1.83606	2.05124	2.3496	2.63248	2.80124	2.68887	1.91801	2.40061	2.38359	2.29014	2.71886	3.30719	2.98427	2.84376	3.23238	2.99742	2.80668	2.73818	2.93503	3.20072	3.81381	4.03709	3.84798	4.01135	3.79688	3.86371	3.48591	3.61049	3.64615	3.94983	4.02507	4.17351	4.23368	4.04404	4.0268	4.28298	4.28523	4.1163	4.24005	4.20727	4.89105	4.67133	4.21819	4.55489	4.18042	4.06961	4.50463	4.6555	4.56242	4.54569	4.55836	4.72058	4.71368	4.71549	4.61648	4.65262	4.69901	4.72505	5.03173	5.0766	4.56956	4.79982	4.93973	4.8696	4.99899	4.94117	4.21726	4.52493	4.46015	4.70529	4.78429	4.55903	4.59232	4.75897	4.76711	4.51464	4.91132	4.70696	4.59887	4.87181	4.92276	4.64148	4.61562	4.82488	4.81486	4.76298	4.76066	4.7715	5.20434	5.03807	5.13243	5.17329	5.06595	4.66163	4.71448	5.06549	4.9426	4.7415	4.58353	4.67264	4.65522	4.97381	4.88828	4.85099	5.01368	5.11085	4.93826	4.69572	4.82351	4.80516	4.32134	4.83729	5.34716	4.92044	4.76636	5.09283	4.97187	4.85677	4.98372	4.96441	4.77259	4.66613	5.11881	5.26393	5.10315	4.9833	4.94321	4.77086	4.71804	4.94359	5.10407	4.89665	4.78559	5.01317	4.73644	4.85255	5.00678	4.90316	5.05522	5.23223	5.10785	4.8414	4.88837	4.85764	5.06037	5.02154	4.9847	5.12335	5.15616	5.12442	4.79165	4.80334	5.17788	4.81524	4.66491	5.23385	4.98657	4.66386	4.92419	4.82328	5.15019	5.19797	5.08982	4.88175	4.58446	4.48212	4.70205	4.98062	4.58307	4.98814	5.33795	5.24972	4.86364	5.35079	4.73234	5.36003	4.85082	4.8111	4.67137	5.22055	4.6588	4.5602	4.53953	4.69784	5.14522	4.99082	5.29683	5.1421	4.76154	4.92901	5.04414	5.13389	4.47722	4.98827	5.18701	4.74352	4.85494	5.09848	4.93438	4.83785	4.52587	5.15842	5.28038	5.41879	5.15682	4.88911	4.84035	4.81176	4.74959	4.86311	5.03301	5.00371	4.97274	4.89844	4.68672	5.0586	4.9058	5.02382	4.88057	4.69158	4.71849	5.00241	4.73515	5.22119	4.98956	5.13868	5.02901	5.12431	4.81395	4.85368	4.97404	5.14245	5.21661	5.13749	5.15418	5.08265
357.7	-1.63622	-5.18376	-1.58834	0.558727	0.516072	-0.0716988	-0.0282251	1.54585	1.77951	1.76597	1.74429	1.71572	1.68151	1.59064	1.40772	1.19499	1.01531	0.931537	2.23993	1.73119	3.13855	1.70688	2.71495	2.00345	3.29326	1.75293	1.95038	2.73501	3.36932	2.66555	3.49455	3.75491	3.42454	2.70279	3.29573	3.96899	3.69785	3.11003	4.00327	3.5861	3.96727	4.01744	3.9193	3.81321	3.93315	4.34882	4.30745	4.44775	4.22349	3.95826	4.0026	4.16741	4.03883	4.10598	3.38029	3.72791	4.35737	4.55367	4.56642	4.32575	4.22421	4.46905	4.69237	4.3593	4.67894	4.37155	4.67161	4.22429	4.6506	4.25924	4.87275	4.08646	4.33892	4.84155	4.66242	5.13865	4.85001	4.7818	4.66865	4.54725	4.29575	4.9235	4.6778	4.85884	4.3641	4.93187	4.27443	4.81752	4.87845	4.66627	4.51171	4.46791	4.64881	4.74473	4.52638	4.53096	4.26423	4.81211	4.86487	4.95802	4.81437	4.55203	4.90313	4.63787	4.45557	4.93079	4.7378	5.12057	4.55908	4.59901	4.87391	4.87403	4.82386	4.55833	4.53842	4.6081	4.68954	4.97489	4.82794	4.74507	4.8528	4.60765	4.60861	4.71834	4.67509	4.73108	4.74781	4.87165	4.6939	4.58812	4.79862	4.82072	4.92889	4.96269	4.801	4.81451	4.78878	4.84933	4.62525	4.37756	4.53127	4.44259	4.69069	4.9922	4.96531	4.63379	4.47317	4.73305	4.95627	4.73038	4.6642	4.67728	4.70946	4.75779	4.58078	4.96753	5.29642	4.94057	4.76273	4.86166	5.17673	4.89374	4.71449	4.96071	4.91842	5.00827	4.54451	5.14049	4.97267	4.94132	4.94784	4.55584	4.79829	4.86284	4.86909	4.78265	4.85479	4.86737	4.83753	4.63401	4.56348	4.97413	4.57788	4.72085	5.13865	4.78856	4.78192	5.19603	5.16871	4.66428	4.88722	5.06298	4.77606	4.78903	4.57803	4.86831	4.71722	4.88177	5.0666	5.04183	4.96661	5.57255	4.61721	4.95408	4.91919	4.94684	4.69483	4.59714	5.29041	4.77728	5.15144	4.59051	4.88097	4.54496	4.99937	5.34585	5.12424	4.6725	4.97608	4.59349	4.74435	4.92638	5.02661	4.98248	4.6244	4.69101	4.85022	4.55183	5.12071	5.32022	5.1705	4.89357	5.07808	5.10754	5.12313	4.68582	4.87425	4.46296	5.04786	5.13775	5.52731	4.78499	4.92696	4.71677	5.01115	4.98214	5.04625	5.23233	5.22409
358.6	-11.1419	-4.14101	-0.760725	-0.266857	-1.13628	1.52992	0.789755	0.262934	0.150155	0.30576	0.504794	0.707066	0.872534	0.98688	1.07977	1.18365	1.33095	1.57557	2.15944	2.10041	1.07679	1.54553	1.291	1.26981	1.76594	2.15569	1.39284	2.9309	2.31095	2.35636	2.61459	3.05399	3.38581	3.12006	2.44833	2.81014	2.54143	3.16902	2.03689	3.58619	3.03056	2.99184	2.87132	2.93237	2.85739	3.01612	3.142	3.50399	3.53297	3.59631	3.24291	3.82633	3.26755	3.41109	3.11864	3.68251	4.05993	3.06752	3.94531	3.62333	3.52764	3.89149	3.59875	4.09492	3.84815	3.41488	3.83032	3.92761	3.46079	3.88232	3.73078	3.42836	3.92646	3.56864	3.56568	3.8184	3.79363	3.82719	3.31904	3.34038	3.51744	3.94869	3.50613	3.7738	3.3955	3.61073	3.42901	3.70732	3.90001	4.12918	4.0913	3.74942	3.76763	4.02125	4.00592	3.8573	4.22818	3.90944	3.82266	3.96992	3.88186	4.15228	4.26714	3.79096	4.35094	3.97813	4.35329	4.35125	4.39078	4.06813	3.87073	3.83131	3.94468	4.05569	3.58433	3.30637	4.08723	4.15133	3.73583	4.3442	4.37504	4.3884	3.79341	3.79346	3.88599	3.90227	4.34298	4.33408	3.84203	3.72084	3.80525	3.75467	3.49735	3.79587	3.93356	3.81698	4.05814	3.91517	4.00372	4.14035	4.04165	3.91916	3.94901	4.1215	4.06488	3.85997	3.87159	3.81905	3.65037	3.96921	3.91713	3.73798	4.14375	3.88903	3.69397	4.02642	4.5099	3.87585	3.91819	4.18846	4.15514	4.07986	4.09529	4.18865	4.26132	3.94075	4.33849	4.18735	4.33662	4.02035	4.0636	4.11257	3.70928	4.24734	4.03641	4.10557	4.2611	4.26892	4.20922	4.22054	3.90687	4.45542	4.32359	4.32716	3.95397	3.85526	4.09398	4.2127	4.25233	4.14145	3.68847	4.23454	3.78617	4.19062	4.26017	4.12151	4.09892	3.70643	3.96417	4.06443	4.18328	3.89978	3.67065	4.20093	4.24416	4.14247	4.24701	3.9889	3.95049	3.95278	3.95926	4.14102	4.23035	3.99827	4.42101	4.08222	4.00177	4.03483	4.66964	4.11034	4.247	4.46876	4.16752	4.28652	3.97804	4.22956	4.17451	3.60282	4.23384	4.15576	4.23368	4.41822	4.07576	4.13182	4.39562	4.51875	4.62799	3.99549	4.1076	4.22385	4.05531	4.48553	4.06666	4.32441	4.15197	4.31123	4.4496	3.79729	4.01073
359.6	-0.350426	-0.638351	-0.682567	-0.565601	0.018425	0.954547	0.872849	-0.222884	0.815512	0.827967	0.839472	0.85764	0.905356	1.11105	1.42191	1.73783	1.95873	1.59832	1.17679	1.97243	1.47613	1.38309	1.69271	1.32603	0.679447	1.03177	2.25512	2.46179	2.19078	2.25556	1.88553	2.24282	2.04882	1.981	2.28444	2.2779	2.90374	2.80516	2.68675	2.85403	2.52065	2.57734	2.41102	2.62516	2.8056	2.40037	2.80551	3.0546	3.40489	3.16891	3.18839	2.99844	3.58441	3.28267	3.1757	3.22746	3.10421	3.07206	2.83282	3.10388	3.58165	3.60818	3.52451	3.45013	3.56807	3.606	3.25909	3.25522	3.0283	3.40764	3.08458	2.69732	2.95552	3.24139	3.74448	3.70443	3.47119	3.59895	3.32872	3.08985	3.23581	3.3945	2.94565	2.96376	3.28869	3.59443	3.61436	3.56718	3.31242	2.97895	3.36423	3.49024	3.13856	3.46033	3.344	3.5405	3.86971	3.15133	3.09797	3.41262	3.36097	3.44056	3.90042	3.46364	3.3955	3.38743	3.48429	3.49344	3.48335	3.38275	3.41374	3.34492	3.47172	3.75899	3.24882	3.17601	3.23794	3.43656	3.42359	3.64634	3.59366	3.28765	3.58316	3.51613	3.57366	3.47264	3.34596	3.59561	3.66162	3.47846	3.52805	3.71996	3.42016	3.42896	3.41882	3.65028	3.65801	3.83703	3.83306	3.58879	3.49132	3.60858	3.67273	3.49329	3.79478	3.72336	3.3361	3.56039	3.56061	3.23078	3.34722	3.66421	3.78655	3.55801	3.31636	3.74551	3.70278	3.38682	3.41661	3.49661	3.31761	3.23569	3.5763	3.744	3.54849	3.66878	3.62151	3.47688	3.47633	3.63221	3.66589	3.63321	3.28114	3.36943	3.93401	3.3722	3.46071	3.29502	3.43859	4.38015	3.537	3.83382	3.5041	3.47221	3.47848	3.94064	3.3239	3.6394	3.53272	3.45929	3.34547	3.64211	4.00967	3.73765	3.49591	3.33413	3.66515	3.62112	3.86741	3.15234	3.70634	3.49513	3.58159	3.23387	3.77997	3.81318	3.6875	3.3523	3.76622	3.87237	3.36061	3.51327	3.48713	3.48734	3.51447	3.51032	3.57758	3.96791	3.38262	3.51403	3.65181	3.59527	3.5083	3.62655	3.43336	3.90594	3.63748	3.79595	3.65179	3.54624	3.79159	3.50707	3.72901	4.08825	3.4983	3.89606	3.71063	3.42652	4.09531	3.81103	3.78979	3.55915	3.30325	3.28875	3.46202	3.77195	3.67868	4.07978	3.94457
360.5	1.64751	-1.09475	-1.43566	-0.52297	0.54673	0.394445	0.34589	1.56079	1.62127	1.45641	1.29718	1.19845	1.20975	1.32539	1.50977	1.72725	1.9422	2.16501	1.38462	1.68772	1.51604	1.36684	1.83499	1.76839	1.76501	1.62729	2.01713	2.38746	2.2702	2.34492	2.30954	1.87858	2.24125	2.26788	1.90435	2.34806	2.54491	2.54783	2.18726	2.54975	2.47151	2.33092	2.84176	2.98681	2.82025	2.93443	2.73695	2.50326	2.81634	2.93409	3.00498	3.26234	3.25378	3.0749	2.99073	3.48758	3.07912	2.56521	2.94209	2.98386	3.06276	3.1514	2.94329	2.91084	3.13002	3.17512	3.13632	2.80537	2.81159	3.28988	3.05314	3.19637	3.00586	3.27296	3.44683	2.98849	3.09639	3.09128	3.02056	2.86904	3.01978	2.98006	3.23101	3.20461	3.14062	3.21725	2.96846	2.80627	3.03231	3.03989	2.95385	3.04656	3.10209	3.01772	3.01953	3.24977	3.30252	3.22551	3.0341	3.12917	3.37922	3.25967	3.36257	3.42647	3.44315	2.98967	2.89411	3.03625	3.2633	3.20418	3.16587	3.29489	3.31418	3.14765	3.55084	3.49265	3.49752	3.53821	3.30304	3.17214	3.22249	3.25555	3.30113	3.22992	3.23246	3.43117	3.518	3.42546	3.39556	3.63143	3.64612	3.52687	3.26134	3.15229	3.73658	3.49748	3.15425	3.39735	3.3087	3.5151	3.50239	3.57779	3.37633	3.27864	3.12763	2.94804	3.27154	3.57409	3.4431	3.27322	3.313	3.43083	3.40268	3.46834	3.56147	3.53506	3.41592	3.45089	3.32311	3.53297	3.45887	2.90782	3.08215	3.14696	3.33994	3.57301	3.32456	2.94199	3.34427	3.1099	3.31266	3.20022	3.72886	3.35822	2.99584	3.2721	3.37767	2.94853	3.67578	3.34892	3.38778	3.34582	3.19818	3.21887	3.24791	3.04063	3.16815	3.35201	3.26928	3.51456	3.22341	3.27793	3.44412	3.43906	3.31759	3.33137	3.4979	3.76265	3.56618	3.44809	3.42585	3.18808	3.37279	3.66281	3.47301	3.34842	3.50649	3.37242	3.61466	2.93405	3.1366	3.15641	3.53372	3.01929	3.28219	2.98201	3.45333	3.24009	3.23295	3.62221	3.25704	2.92926	3.281	3.54494	3.24456	3.19666	3.24483	3.32323	3.42074	3.8069	3.20474	3.31842	3.56524	3.46543	3.11639	3.43065	3.42799	3.3641	3.27501	3.46954	3.22739	3.67465	3.52667	3.15755	3.2959	3.05001	3.12027	3.66682	3.52407
361.4	-3.86963	-2.16577	-0.227939	0.14116	-0.300982	-0.245518	0.480929	1.3252	1.68562	1.51016	1.35318	1.2719	1.28781	1.34518	1.41878	1.48463	1.51873	1.11454	1.17639	1.5875	1.10951	1.68315	1.63355	1.64066	1.63269	1.128	1.61396	1.37382	1.56062	2.2405	2.26706	1.58228	1.78166	1.63155	2.19898	2.22556	1.55846	1.95281	2.55045	2.07863	2.05918	2.66361	2.51595	2.15035	2.36461	2.40096	3.02644	3.05782	2.38155	2.91338	2.75321	2.48396	2.52682	2.72234	2.15655	2.53826	2.27676	2.61729	2.50364	2.59693	2.96674	2.73307	2.57518	2.5128	2.86767	2.89109	2.85825	2.49653	2.51413	2.55273	2.26856	2.67304	2.70292	2.6751	2.67767	2.41446	2.34285	2.68177	2.44628	2.42689	2.26427	2.83479	2.93125	2.51865	2.81067	2.89352	2.97753	2.8847	2.72153	2.66096	2.83459	3.13963	3.27207	3.03857	2.74916	3.25074	2.92276	2.75125	2.64235	2.94309	3.29152	2.79657	2.99369	2.82322	2.91747	3.02422	2.68358	2.79887	3.06207	3.09961	3.35182	3.16613	3.15807	3.08951	2.87724	3.08649	2.2795	2.43297	3.21899	3.03267	2.91503	2.8076	2.84002	2.65118	2.72689	3.04503	3.02922	2.6251	3.04857	2.83198	2.97598	2.88518	2.71519	2.78215	3.15196	3.21905	2.79146	2.69974	3.08935	2.87545	2.72683	2.8146	2.89817	2.90544	2.96316	2.90888	2.6962	2.8113	2.79135	2.80357	2.66604	2.82016	3.09426	3.09732	2.76432	2.85337	2.75406	3.09008	2.90082	2.81669	2.88097	2.96532	2.97392	2.8237	3.10157	2.7013	2.99736	3.633	3.06113	2.58276	2.78732	2.7783	2.85205	2.72779	2.77967	3.17966	2.73229	2.81017	2.57441	3.12632	2.76737	3.00099	2.84026	2.79648	2.78831	2.31664	3.1216	2.95311	3.09378	2.85774	2.73953	2.81046	3.22727	3.00565	2.76674	2.8153	2.7172	3.00467	3.14341	3.00089	3.01891	2.8053	2.58931	2.82763	2.85256	3.16162	2.55618	2.59143	2.88643	2.93191	3.37285	2.73272	2.92938	2.95322	3.0991	2.92947	2.75717	2.90298	2.99943	2.70351	2.96532	3.4942	2.57747	2.71927	2.6566	2.72345	2.7862	2.76829	2.76464	3.21827	2.83943	3.12912	3.05578	3.03223	3.18233	3.19998	2.977	2.89981	3.09949	3.08518	2.70097	3.30207	2.91066	2.58749	2.61871	3.48032	3.11332	2.67333	3.16137
362.4	-1.21175	-1.22137	-0.201339	0.147212	0.13861	0.119407	0.135972	0.0719411	0.196876	0.308421	0.399442	0.433939	0.433716	0.433231	0.432667	0.432206	0.44292	1.27808	1.07012	1.02138	1.49238	0.391892	1.11601	0.553412	0.755459	1.08365	1.5559	0.744224	1.30458	1.34431	1.56211	0.69224	1.89846	1.45782	1.39511	1.56104	2.09441	1.20862	1.32047	1.36082	1.74853	2.06498	1.76022	1.71511	1.74827	1.71427	1.9268	1.98656	1.99589	1.80768	1.57771	1.63247	2.03189	1.80162	1.8431	1.97827	2.6344	2.05621	2.30413	1.65374	1.92094	1.71763	2.31236	2.31702	2.07213	2.13938	2.1182	1.91393	1.99131	2.17291	1.84981	2.20747	2.16653	2.00997	2.29875	2.01446	2.06853	2.07712	2.01257	2.14337	2.35995	2.00439	2.04976	2.01149	2.38132	1.87999	2.28463	2.32155	2.78955	2.16807	2.76607	2.03158	2.07431	2.50979	2.2814	2.42426	1.85567	2.33644	2.48307	2.26083	2.44682	2.19493	2.11253	2.24565	1.79499	2.15082	2.86487	2.1848	2.51162	2.11379	2.21119	2.15539	2.12879	1.84644	2.32131	2.20311	1.87899	1.87537	2.20832	2.12712	2.17735	2.36257	2.22906	1.92937	2.13525	2.45292	2.36524	2.36336	2.18177	2.14252	2.09727	1.95035	2.17121	2.31606	2.29272	2.45001	2.15323	2.13026	2.44424	2.35046	2.28137	2.4024	2.51867	2.51119	2.27986	2.27073	2.22826	2.23243	2.30605	2.33934	2.33281	2.37634	2.34717	2.35413	2.17214	2.21588	2.11384	2.04742	2.24714	2.15624	2.27275	2.34143	2.28267	2.17024	2.26258	2.3106	2.50262	2.37768	2.33608	2.78084	2.53959	2.71821	2.37402	2.49762	2.37245	2.51278	2.11444	2.30395	2.02298	2.63899	2.29403	2.08688	2.12427	2.82325	2.15843	2.40404	2.4201	2.46326	2.21153	2.16581	2.1617	2.20254	2.29501	2.35157	2.35823	2.49526	2.54763	2.16834	2.457	2.27045	2.40304	2.34103	2.22855	2.20037	2.16882	2.11164	2.27457	2.07272	2.45887	2.41424	2.6697	2.33683	2.15167	2.3907	2.32759	2.34788	2.30525	2.49637	1.95654	2.31764	2.58957	2.67037	2.35499	2.40265	2.6218	2.19924	2.36085	2.34438	2.35671	2.23303	2.4456	2.22698	1.92078	2.57966	2.50387	2.76188	2.08107	2.38163	2.43527	2.25317	1.86908	2.15437	2.57164	2.34475	2.21705	2.29143	2.73414	2.45374	2.43058
363.3	-2.64821	-0.445015	0.179109	0.00316912	-0.367807	-0.249925	0.210394	0.779286	0.728698	0.482095	0.299101	0.252309	0.254162	0.259351	0.269036	0.284378	0.426795	0.88364	0.771243	0.98093	0.830891	1.12088	0.687269	0.905409	0.639608	0.60589	1.02145	0.873282	1.02306	1.19332	1.50628	1.48101	1.27205	1.96319	1.53723	1.57563	1.66833	1.65938	1.95192	1.33733	1.40182	1.89396	1.79412	1.70889	1.69072	1.73642	1.75045	1.87483	1.82554	1.76467	1.88047	2.33189	1.644	1.45143	1.96808	2.04706	2.13329	1.71125	2.21158	1.89249	1.89849	2.12096	2.12817	2.06504	1.8895	2.26967	2.00265	1.75445	2.10567	2.08156	1.93566	2.24938	2.0751	2.0546	1.90278	2.28528	2.24704	2.20733	1.77875	1.91874	2.07755	2.10646	1.84807	1.8809	2.24708	2.0541	2.08042	1.84368	1.83567	2.12749	2.35366	1.93482	2.21956	2.26891	2.03745	2.1488	2.06465	1.70257	2.12068	2.18066	2.18903	2.06604	2.08367	1.81539	2.06142	2.14158	2.06066	2.41541	2.16968	2.06323	2.38782	2.04563	2.47101	1.88398	2.02825	2.30788	2.3362	1.93836	1.93143	2.13396	2.02647	2.12956	2.27129	1.93692	1.7816	2.00698	2.26299	2.26596	2.48833	2.24838	2.33328	2.23537	2.18615	2.12492	2.31949	2.25711	2.14551	2.31997	2.42075	2.23042	2.28471	2.35617	2.08174	2.01276	2.42285	2.43048	2.41939	2.20553	2.12893	1.96311	2.35994	2.29548	1.97568	2.02182	2.26422	2.30854	2.07185	1.98626	2.09525	2.06447	2.08118	2.15541	2.0607	2.23761	2.22084	2.26544	1.90277	2.14665	2.16295	2.33819	2.34082	2.29912	2.38768	2.21835	2.2692	2.42701	2.00624	2.04608	2.15471	2.38981	1.86838	2.0975	2.1801	2.01481	2.54172	2.50845	1.94892	2.23046	2.39874	2.0432	2.15786	2.26396	2.05759	2.07017	2.0982	2.22655	1.92471	2.05132	2.40357	1.78651	2.07494	2.05014	2.14213	2.25878	2.30206	1.93984	1.8902	2.35636	2.40667	2.22311	1.82832	2.30959	1.7741	2.20163	1.86174	2.26795	2.23174	2.03745	2.19664	2.10085	2.85758	2.37724	2.28862	1.95452	2.23447	2.49062	2.01342	2.01824	2.37705	2.42369	2.40596	2.06085	2.31997	2.41413	2.14188	2.58676	2.53342	2.5625	2.30965	2.39171	2.47144	2.25355	2.20439	2.03271	2.15314	2.00277	2.34226	2.77821	2.40146
364.3	3.05415	0.591624	-0.358907	-0.138586	0.113139	0.0765606	0.132057	-0.00626013	0.186177	0.380401	0.506998	0.523089	0.513801	0.496229	0.471168	0.439414	0.390866	0.176905	0.204997	0.766067	0.845206	0.935599	1.05477	0.64045	0.4438	0.717181	1.08697	1.11697	0.900101	1.11721	1.2913	1.21601	1.15608	1.18498	0.98201	1.00372	1.17649	1.21485	1.36246	1.07304	0.923887	1.18573	1.28747	1.43043	1.95282	1.81409	1.533	1.80339	1.70808	1.05524	1.02947	1.62208	1.72729	1.39648	1.54213	1.90427	1.96196	1.63966	1.29839	1.71255	1.97763	1.72598	1.73744	1.68084	1.76477	1.93621	2.06103	1.99316	1.69865	1.73712	1.68306	1.80572	1.85098	1.79083	1.84759	1.86245	1.74457	1.45846	1.44872	1.79429	1.78164	1.78391	1.66914	1.59908	1.81847	1.74297	1.72964	1.84323	1.83091	1.81036	1.7709	1.86778	1.93619	1.80278	1.86328	1.90725	1.98132	1.93753	1.82329	2.05227	2.17785	1.96618	1.94285	2.05511	2.14881	1.77727	1.82363	2.12706	1.86401	1.83241	1.88377	1.93346	1.91368	1.83305	1.92811	1.9447	2.15449	2.02996	1.65937	1.87918	1.89344	1.91917	1.93906	1.6307	1.85684	1.97644	2.28338	2.31458	2.00452	1.81895	2.19832	2.08852	1.72902	1.71025	1.97621	2.01011	2.12714	2.32237	2.07104	2.00281	1.85653	2.11987	2.19527	1.95377	1.92821	2.15847	2.07734	2.0361	2.24198	2.05844	1.92504	2.28079	2.28736	2.0157	2.01672	2.04933	1.58807	1.83802	2.24636	2.04566	2.18028	2.15123	1.9831	2.13341	1.77727	2.16385	1.77795	1.71981	1.98223	1.82249	1.74296	1.99066	1.80561	2.38892	2.36841	1.78769	1.79556	1.71682	1.92161	2.16603	1.91581	1.943	2.24718	1.84058	2.18904	1.71452	1.99884	2.39489	1.97045	2.12989	2.15351	2.05539	1.81529	1.99922	1.88899	2.03968	1.75783	1.86903	2.1944	1.7643	2.17977	1.85893	1.68257	2.22501	2.22528	1.92545	2.07155	2.01946	1.84623	2.18457	2.13326	1.74272	2.19845	1.95312	2.01657	1.95077	2.28692	1.8788	1.93194	2.14965	2.23281	1.73668	2.11896	1.7324	2.09409	1.96963	1.71963	1.98313	2.32748	2.03776	2.15511	2.31667	2.23191	1.82203	1.45938	2.24646	2.00519	2.11803	2.22665	2.07127	2.19807	2.1055	1.96713	1.80593	1.89847	1.85009	1.93802	2.3043	1.74866
365.2	-1.50737	-0.923907	-0.228345	0.0504937	0.203836	0.2796	0.110174	0.303275	0.363919	0.277676	0.229529	0.229682	0.241306	0.261606	0.289944	0.325683	0.395334	0.684764	0.722554	0.939645	0.78955	1.02649	0.958879	0.602762	0.645777	0.825878	0.680137	0.958476	1.13087	1.05963	0.804264	1.28657	1.32728	1.14014	1.31832	1.06982	1.37913	1.04059	1.31007	0.743872	1.57011	1.24936	1.17541	1.06368	1.08377	1.61391	1.63814	1.18859	1.35132	1.43794	1.36748	1.23908	1.04465	1.05054	1.33685	1.6128	1.46499	1.53461	1.61972	1.62094	1.58127	1.5594	1.79582	1.3542	1.1204	1.60891	1.71555	1.46125	1.57995	1.36912	1.34795	1.65359	1.40231	1.44171	1.44245	1.58585	1.62018	1.41839	1.39906	1.48102	1.2749	1.33982	1.54181	1.83735	1.35723	1.66123	1.3538	1.6533	1.73539	1.54492	1.46322	1.78373	1.61273	1.59575	1.50833	1.50429	1.47908	1.62967	1.85699	1.72449	1.72541	1.80146	1.69773	1.66936	1.33588	1.7173	1.73046	1.50019	1.75398	1.80551	1.53355	1.77988	1.66448	1.75686	1.75648	1.70025	1.66879	1.77691	1.63202	1.8148	1.84411	1.82632	1.72342	1.49592	1.76794	1.79535	1.71553	1.61969	1.73408	1.57995	1.84474	1.98828	1.952	1.8232	1.96023	2.0098	1.95846	1.6522	1.65234	1.829	1.66884	1.70784	1.65233	1.75326	1.85953	1.93222	1.85894	1.66141	1.69555	1.83488	1.71308	1.87188	1.9097	2.0019	1.70382	1.88182	1.8658	1.84842	1.78612	1.79919	1.7738	1.75851	1.7351	1.7001	1.92935	2.12164	1.80379	1.88332	1.72257	1.61117	1.89508	1.68287	1.69436	1.42509	1.43521	1.50448	1.29663	1.28467	1.74841	1.66265	1.38476	1.69474	2.03239	1.69983	1.88182	1.62398	1.6518	1.64536	1.90692	1.8754	1.76278	1.69322	2.06983	1.72302	1.69429	1.35183	1.27285	1.74607	1.53923	1.50065	1.86196	1.94689	1.76373	1.72716	2.0585	1.76949	1.71059	1.89243	1.79722	1.6868	1.63264	1.47255	1.94172	1.79911	2.04806	1.66983	1.38541	1.86911	1.67165	1.57651	1.94058	1.79149	1.68971	1.63532	1.61775	1.98763	1.52534	1.62478	1.59585	1.93298	1.69053	1.49821	1.59485	1.94595	1.90519	1.73782	1.90595	1.51136	1.54388	1.61713	1.81031	1.80784	1.50979	1.8762	1.7612	1.96899	1.6992	2.05492	2.28958
366.2	-3.74439	-1.52767	0.333083	0.199145	0.0341599	-0.00381508	0.00402429	0.149775	0.365574	0.401133	0.415518	0.406507	0.382867	0.351054	0.317525	0.288732	0.265035	0.375252	1.40874	0.934811	0.368901	0.841843	0.347698	0.528942	0.48904	0.818944	0.791215	0.523932	1.13809	1.3529	0.546694	0.967892	0.531901	0.890424	0.662539	1.48495	0.537773	0.897494	0.869696	1.09468	1.41504	1.13809	0.824075	1.20097	1.1074	1.22347	1.04167	1.24785	1.61676	0.854891	1.13327	0.978893	0.936083	1.33629	1.21626	1.45441	1.45862	1.39009	1.32084	1.43442	1.21776	1.71552	1.27746	1.80421	1.48604	1.72818	1.39725	1.57446	1.57883	1.03943	1.68742	1.17994	1.7198	1.52224	1.85083	1.58392	1.73561	1.27155	1.17966	1.49989	1.43471	1.65681	1.6017	1.82517	1.60852	1.92794	1.80536	1.81076	1.64677	1.44945	1.52397	1.66331	1.65254	1.60961	1.68954	1.48627	1.67212	1.59889	1.93094	1.88818	1.66255	1.66289	1.79567	1.71179	1.74143	1.84653	1.48532	1.63721	1.448	1.50327	1.20144	1.88545	1.46462	1.72532	1.35089	1.31951	1.90695	1.65741	1.44546	1.81168	1.81562	1.82167	1.51238	1.52611	1.77711	1.76281	1.67094	1.91547	2.01136	1.89818	1.6038	1.56614	1.52439	1.61314	1.9798	1.9864	1.60092	1.65824	1.58661	1.71225	1.68829	1.5234	1.8737	1.85878	1.72944	1.93936	1.7454	1.75014	1.49182	1.77261	1.64455	1.69249	1.88543	1.67903	1.76984	1.77236	1.39611	1.32636	1.70042	1.53248	1.57791	1.79662	1.70644	1.56005	1.57428	1.55832	1.71502	1.75726	2.03257	2.2955	1.80019	1.74444	1.92707	1.90651	1.44565	1.90275	1.34653	1.3891	1.76072	1.75682	1.73952	1.59951	1.73968	1.82598	1.4776	1.79871	1.74454	2.02006	1.61695	1.67862	1.36913	1.6002	1.55749	1.79152	1.78507	1.53519	1.616	1.68635	1.46642	1.62381	1.70315	1.83852	1.43659	1.84766	1.71188	1.47391	1.77291	2.01741	1.8251	1.42879	1.8297	1.7777	1.73753	1.68792	1.7091	1.75354	1.75577	1.80786	1.69099	1.87811	1.95782	2	1.74723	1.62871	1.56635	1.58565	1.92008	1.29749	1.90687	1.8605	1.83783	2.10867	1.77915	1.82009	1.91627	1.8025	1.6143	1.98339	1.81072	1.85674	1.79569	1.33027	1.74674	1.83857	1.72172	1.68738	2.04602	1.90579	1.98562
367.1	0.10602	-0.0165862	-0.128767	-0.242292	0.195602	-0.0756485	0.178743	0.327109	0.323194	0.327906	0.328794	0.310556	0.275825	0.237203	0.20729	0.236225	0.561755	0.264627	0.757887	0.92629	0.488763	0.93259	0.766344	0.575839	0.722326	1.02905	0.792431	0.995009	0.890971	1.01209	0.889298	0.80171	0.980999	1.01094	0.990595	1.25494	1.24606	1.08939	1.11691	0.884857	0.760533	1.2616	1.27356	1.25793	1.14649	0.89822	1.50816	1.21615	1.61692	1.31602	1.6558	1.16683	0.834493	1.18793	1.35359	1.52102	1.30358	1.46254	1.42334	1.50113	1.52095	1.48019	1.80029	1.45618	1.42905	1.40972	1.4618	1.18498	1.44202	1.69782	1.81249	1.24447	1.9676	1.44907	1.37851	1.80661	1.60779	1.15631	1.20205	1.79565	1.45396	1.67812	1.47786	1.54039	1.3825	1.60629	1.3259	1.64355	1.41213	1.59134	1.26913	1.88254	1.38564	1.76288	1.46796	1.54787	1.3549	1.27634	1.5816	1.62156	1.58481	1.635	1.79489	1.34905	1.39688	1.58285	1.62685	1.56094	1.64092	1.84186	1.48677	2.12309	1.68665	1.81036	1.43373	1.88107	1.45544	1.65293	1.49118	1.73252	1.74868	1.5291	1.29196	1.26543	1.82193	1.64382	1.50276	1.50059	1.6118	1.75949	1.51971	1.57931	1.65181	1.55012	1.57293	1.69312	1.82583	1.52886	1.77242	1.67848	1.59736	1.50063	1.8331	1.74033	1.74762	1.63634	1.66327	1.51423	1.56627	1.92756	1.83871	1.39305	1.54155	1.77137	1.53168	1.4661	1.60909	1.3985	1.58108	1.58765	1.70867	1.63899	1.65805	1.39973	1.62934	1.67556	1.89072	1.6169	1.43493	1.73667	1.87101	1.71208	1.82395	1.79227	1.35458	1.66281	1.34741	1.62973	1.52036	1.70309	1.51483	1.4752	1.25977	1.24287	1.58472	1.78433	1.67964	1.52993	1.41855	1.61063	1.58415	1.70502	1.76155	1.98718	1.71462	1.45103	1.79124	1.61737	1.60564	1.58712	1.48456	1.74556	1.38606	1.6444	1.58628	1.75677	1.7439	1.98511	1.52406	1.60013	1.29239	1.45425	1.66317	2.03664	1.41734	1.52676	1.9553	1.57039	1.57455	1.40329	1.55358	1.60337	1.73993	1.66869	1.4171	1.92381	1.47636	1.6858	1.67764	1.78888	1.77651	1.7885	1.80689	1.70328	1.5841	1.66377	1.67615	1.82138	1.87907	1.82801	1.84422	1.73222	1.95424	1.51706	1.44225	1.54254	1.722	1.72329	1.74002
368.1	0.521237	0.170665	-0.248302	-0.247887	0.0744962	0.0710714	0.229946	0.270321	0.235607	0.231326	0.232007	0.246371	0.275584	0.318921	0.375658	0.482003	0.603247	0.838421	1.01328	0.859206	0.731067	0.643144	0.815776	0.731857	0.865263	0.912936	1.03729	0.897284	0.873682	0.822092	0.899182	1.08026	0.888535	1.00962	0.963226	1.19276	1.08479	1.19798	1.10063	0.930483	1.37704	1.04139	1.14074	1.40898	1.3371	1.07627	1.16799	1.24643	1.22312	1.30544	1.44907	1.38083	1.20931	1.4125	1.44614	1.33826	1.21574	1.18029	1.404	1.57826	1.56554	1.40939	1.36053	1.34489	1.43405	1.37111	1.36525	1.3362	1.38399	1.43787	1.39019	1.32941	1.32509	1.14517	1.23422	1.56327	1.36972	0.987748	1.30422	1.36473	1.28596	1.27029	1.42589	1.94181	1.57744	1.19623	1.40593	1.52498	1.4154	1.31174	1.23722	1.56916	1.44377	1.18796	1.39154	1.45215	1.40103	1.38731	1.50308	1.36657	1.34362	1.45423	1.34999	1.20542	1.22998	1.42746	1.74917	1.69067	1.60676	1.43991	1.5997	1.72573	1.47215	1.42817	1.47047	1.397	1.40709	1.44495	1.46165	1.75546	1.62383	1.55491	1.45965	1.26042	1.48228	1.6298	1.84539	1.74406	1.63604	1.65994	1.88388	1.76233	1.56704	1.47499	1.40279	1.61189	1.85046	1.50333	1.4887	1.47889	1.50421	1.84089	1.57715	1.64177	1.58991	1.57387	1.62119	1.46763	1.474	1.69804	1.41999	1.56961	2.00436	1.65919	1.47416	1.27706	1.41131	1.37501	1.52073	1.55716	1.65449	1.50302	1.53764	1.55942	1.57114	1.60419	1.67751	1.6253	1.34429	1.76047	1.36935	1.7404	1.55839	1.78256	1.44915	1.38852	1.26361	1.47573	1.48099	1.64913	1.41655	1.47997	1.43714	1.15224	1.27782	1.50145	1.57639	1.32555	1.49527	1.37381	1.33576	1.61151	1.57648	1.34969	1.56521	1.47755	1.45854	1.36055	1.65607	1.55371	1.37019	1.48348	1.22595	1.45838	1.52167	1.43473	1.65669	1.4515	1.19366	1.23735	1.46205	1.49309	1.5757	1.30156	1.20768	1.19243	1.60445	1.47953	1.36134	1.34872	1.53955	1.50024	1.4432	1.56886	1.3939	1.37115	1.43281	1.21888	1.74385	1.45432	1.41482	1.74039	1.84901	1.54928	1.46936	1.53526	1.52095	1.64683	1.28777	1.52523	1.24904	1.63668	1.2873	1.50991	1.60813	1.59486	1.53591	1.2834	1.63156
369	2.5251	0.599486	-0.179446	0.235259	0.056208	-0.245903	-0.126049	-0.0300338	0.198222	0.245632	0.266785	0.27679	0.28342	0.293057	0.312088	0.524654	0.321446	0.207425	0.326012	0.457857	0.790422	0.613676	0.214568	0.388462	0.731647	0.608434	0.877241	0.612043	0.88079	0.80838	0.920096	0.688151	0.773521	0.980033	0.950374	0.813729	1.02521	0.950101	0.788838	0.977071	1.03747	1.02789	1.01178	0.944748	0.982488	1.14197	1.02227	1.10286	0.920547	1.12499	1.13132	1.13734	0.996603	1.15464	0.978294	1.04927	1.04274	0.863577	1.08845	1.06537	1.20978	1.24731	0.969385	1.07792	1.54158	1.28311	1.25073	1.28243	1.15897	1.09735	1.13823	1.28117	1.24695	1.21719	1.17354	0.997837	0.890029	0.89366	1.01267	0.975489	1.15666	1.01106	1.27729	1.47471	1.55896	1.30437	1.13016	1.19027	1.22178	1.14169	1.34054	1.50396	1.04847	1.01153	1.06389	1.06605	1.17021	1.38652	1.24298	1.17862	1.24426	1.32084	1.04713	1.22886	1.58422	1.57275	1.34082	1.26327	1.26054	1.36256	1.4274	1.11998	1.26873	1.30523	1.3479	1.37291	1.35203	1.22558	1.19173	1.40471	1.33148	1.41898	1.47761	1.08294	1.26778	1.69368	1.12697	1.07998	1.50223	1.29142	1.31815	1.34803	1.17595	1.13737	1.42781	1.21306	1.25381	1.43214	1.29642	1.20098	1.50404	1.14393	1.18002	1.58007	1.47178	1.31731	1.34979	1.3015	1.17654	1.31355	1.28196	1.17272	1.49838	1.27144	1.40258	1.44492	1.39459	1.39965	1.28718	1.26767	1.201	1.18587	1.32739	1.17315	1.054	1.17791	1.16128	1.17477	1.34547	1.16176	1.30444	1.1173	1.11814	1.36522	1.18156	1.2206	1.0509	1.08526	1.19586	1.11579	1.20072	1.13442	1.38529	0.96847	1.14281	1.61217	1.20307	1.49072	1.33247	1.303	1.12489	1.16069	1.22458	1.18944	1.21844	0.996075	1.22878	1.25494	1.20748	1.13413	1.29299	1.3552	1.2203	1.38593	1.33189	1.18924	1.14546	1.01082	1.16915	1.19066	1.1346	1.10016	1.38946	1.35394	1.02199	0.908818	1.35067	1.17804	1.28832	1.20062	1.37757	1.30181	1.04331	1.20741	1.03597	1.35941	1.08408	1.36703	1.06784	1.37732	1.33831	1.27344	1.25787	1.24079	0.866216	1.35568	1.27715	1.31827	1.0774	1.27561	1.09118	1.44394	1.26148	1.23609	1.20928	1.12807	1.51237	1.60837	1.43014
370	0.836326	0.24597	-0.244278	-0.154864	-0.135294	0.189251	0.214918	-0.136504	0.246669	0.310348	0.305265	0.287371	0.264847	0.245019	0.235213	0.79232	0.631865	0.89321	0.241674	0.316742	0.28989	0.432369	0.526228	0.473308	0.656451	0.84441	0.699381	0.796801	0.892587	0.173274	0.846471	0.555597	0.697589	0.658231	1.03966	0.676131	0.810526	0.981108	0.592577	1.04447	1.00015	0.744288	1.08666	0.990406	1.00031	0.850053	0.802806	1.0986	1.07817	1.23914	0.82166	0.627681	0.926148	0.948013	0.836263	0.772066	0.807522	0.69269	1.20896	0.980638	1.02493	0.912045	1.09829	1.18282	1.2916	1.00621	0.896437	1.24587	1.24987	1.14677	1.27675	1.07697	1.07879	0.924233	1.26186	1.14651	0.784792	0.844204	0.653469	0.864456	0.884716	1.17429	1.6357	1.33846	1.26826	1.07637	1.40453	1.24509	1.03586	0.74209	1.32363	1.11005	1.10202	1.01897	0.832736	1.14144	1.29889	1.54598	1.16365	1.13472	1.20566	1.24997	1.07873	1.15168	1.41612	1.01499	0.961231	1.08296	1.04512	0.680028	1.44976	1.12225	1.5419	1.10032	1.21487	1.04501	1.27699	1.34422	1.03568	1.37207	1.10271	1.16991	1.07266	1.10388	1.33521	1.33818	1.32159	1.16597	1.28098	1.19898	1.16137	1.09507	1.39447	1.33623	1.39253	1.32776	1.25238	1.1209	1.29158	1.2855	1.17628	1.19491	1.14381	1.32373	1.17221	1.2979	1.17304	1.37436	1.14986	1.08433	1.20074	1.13567	1.3245	1.09635	0.994901	1.1888	0.970817	0.911403	1.15474	1.06489	1.06493	1.19134	1.02767	1.13605	1.35849	0.980624	1.22497	1.21022	1.36976	1.30054	1.00568	1.19538	1.12348	1.16765	0.938599	1.18183	1.06024	0.896949	0.98323	1.35232	1.15032	0.971775	1.29295	1.00671	1.0895	1.25723	1.0781	1.01043	1.40528	1.14832	1.21246	1.27068	1.01407	1.19668	1.11821	1.11905	1.41338	1.17355	1.08134	1.12712	1.16437	1.14178	0.81613	1.13534	1.12354	1.18797	1.16804	0.979949	1.07486	1.18072	1.28775	0.934426	1.09196	1.1196	1.1016	1.17014	1.15093	1.00424	1.05985	1.20141	1.47292	1.12024	1.13083	0.850529	1.03115	0.857981	1.16566	0.995758	1.3549	1.24571	1.44329	1.36525	1.14284	1.35779	0.987929	1.07474	1.14105	1.35915	1.01245	1.20371	1.18266	1.03091	1.12497	1.27469	0.883129	1.32236	1.50745	1.21738	1.49995
370.9	0.73349	0.256817	-0.149142	-0.0806784	-0.0397366	-0.0112022	0.0819574	0.355677	0.307127	0.300506	0.316223	0.350121	0.389437	0.421408	0.43116	0.29505	0.29668	0.684764	0.892463	0.745908	0.483344	0.356916	0.593947	0.421883	0.823118	0.579468	0.892769	1.00869	0.909711	0.879666	0.67207	0.53754	0.525645	0.41142	0.927408	0.778077	0.60989	0.652308	0.604671	0.936088	0.595016	0.580913	0.89982	0.851653	0.562187	0.506038	0.803577	0.986926	0.990429	1.10622	0.461656	1.04575	0.904851	0.822985	1.13012	0.939608	0.689605	0.779934	0.821559	0.873311	0.863299	1.07722	1.08967	1.03006	0.879038	0.735066	1.21517	1.23774	1.17312	0.91832	0.907022	1.1057	1.09738	0.83171	0.937406	0.947491	0.533184	0.849891	0.975711	0.955873	1.18286	0.809761	0.90041	1.33009	0.978189	1.06002	1.03718	0.906068	0.935486	0.809673	1.31695	1.01533	0.957021	1.09398	0.965665	1.02147	0.96945	1.32599	0.876605	1.04708	1.19159	1.21767	1.07374	1.15776	1.03726	1.19313	1.3028	0.977974	1.23399	1.16891	1.23773	1.00297	1.10732	0.996331	1.01014	0.930602	0.975385	1.0965	1.07008	1.10663	1.06047	1.16634	1.15572	0.664895	1.27199	1.2826	1.08286	1.05809	1.35628	1.16752	1.25016	1.08424	1.06113	1.10265	1.47314	1.41878	1.15461	1.15318	1.12588	0.974386	1.10925	1.0123	1.0859	1.09535	1.25066	1.44895	1.14807	1.15415	1.32535	1.43227	1.30609	1.38682	1.36884	1.09974	1.21297	1.00964	0.79916	1.16776	1.16922	1.01899	1.27847	1.03875	1.23192	1.16162	1.1598	1.1237	0.910706	1.17984	1.00126	1.10708	1.10558	0.915761	1.1077	1.20289	0.990266	1.18604	0.86798	1.04991	1.21404	1.14543	0.924359	0.883175	0.975905	0.884056	0.92885	1.12488	1.20351	1.00777	1.43941	1.11214	0.746752	1.11111	0.597893	1.30034	1.09753	1.14772	0.898897	1.03659	0.863843	1.39889	0.967829	0.932136	0.816725	1.0456	1.12479	0.873979	1.01629	0.986104	0.981909	1.14076	1.03679	1.09007	0.994113	1.11854	1.16899	0.816079	1.3041	0.839561	0.87545	0.941735	1.35781	0.946963	1.08345	0.866205	1.02571	1.19376	1.08942	1.09262	1.27868	1.28864	1.35677	1.39864	1.08021	0.988524	1.23338	1.21977	1.15013	0.915516	1.17453	1.03363	1.02335	1.17502	0.838957	0.852339	0.952592	0.916653	1.45199	1.24595	1.19821
371.9	-0.643848	-0.235858	0.145512	0.242062	0.186665	-0.399905	-0.00569601	-0.176923	-0.172067	-0.157484	-0.0488125	0.132189	0.323652	0.463707	0.387792	0.0588136	0.444857	0.736199	0.742706	0.226437	0.319565	0.230117	0.296506	0.372848	0.409393	0.708711	0.699151	0.591993	0.547894	0.381756	0.397646	0.289468	0.426252	0.60317	0.359525	0.466538	0.645354	0.672341	0.549952	0.771452	0.717792	0.584258	0.804719	0.794493	0.51458	0.698172	0.591729	0.899728	0.838043	0.60456	0.788092	0.532173	0.57344	0.805869	0.805328	0.676731	0.608517	0.838491	0.99579	1.03502	0.847231	0.804886	0.470381	0.893105	0.845677	0.612343	0.859233	0.887892	0.742726	0.723895	0.922933	1.10952	0.761914	0.821811	0.596818	0.630814	0.451838	0.558641	0.695949	0.763734	0.810132	0.484896	0.695959	0.834044	0.745179	0.866177	0.848569	0.795063	0.829422	0.638317	0.92693	0.871737	0.895279	0.65495	0.87474	0.758406	1.06667	0.952519	1.00086	0.862909	0.827449	0.745121	0.917214	1.14193	0.959466	0.961943	0.976209	0.826017	0.693628	0.659709	1.0122	0.807502	1.15587	0.88278	0.8769	0.879629	0.828257	0.863131	0.732935	1.1078	0.912025	0.880581	0.839885	0.494087	0.934802	1.05933	1.0567	1.0019	0.965696	0.937809	1.15359	0.996566	0.87426	0.977567	1.06604	1.00433	0.733429	0.836545	1.04879	0.946879	0.799905	0.921296	0.764801	0.972714	0.993188	0.911421	0.942199	1.02007	0.809653	0.96846	0.762228	0.790881	1.12458	0.948332	0.908963	0.706692	0.962455	0.960637	0.806604	0.814433	0.918597	0.850123	0.893728	0.957163	0.794794	0.670056	0.807037	1.01151	0.881846	0.856229	0.941093	0.565435	0.846183	1.00019	0.840853	0.943378	0.920623	0.684114	0.870771	0.83987	0.634442	0.843159	0.733491	0.847049	1.00233	0.8888	0.951348	0.799298	0.929194	0.855886	0.818463	0.789432	0.782064	0.67921	0.897191	0.690608	0.817418	0.880944	0.50728	0.883935	0.523062	1.0709	0.641988	0.731813	0.541781	0.605751	0.985053	0.943919	0.727648	0.863208	0.792816	0.611783	0.84329	0.6901	0.719584	0.828868	0.940198	0.792256	0.794439	0.775494	1.23825	0.714074	0.700222	0.884036	0.656058	0.656951	0.663474	0.853991	0.771006	0.631622	0.731515	0.841303	0.978946	0.847301	0.599353	0.872665	0.738092	0.798416	0.765406	0.991356	0.65981	0.669853	0.803578	0.808326	0.643673	0.911838	1.06719	0.717911	0.901204
372.8	1.15392	0.0372253	-0.275246	0.0956947	0.0386841	-0.0398283	0.197572	0.0513811	0.26784	0.32374	0.384617	0.447792	0.507207	0.556803	0.593955	0.330684	0.259009	0.61426	0.542246	0.486953	0.549874	0.417917	0.230508	0.277072	0.34211	0.567416	0.682604	0.763165	0.826688	0.821332	0.652396	0.452349	0.451058	0.659416	0.809773	0.511163	0.686961	0.69606	0.598758	0.794948	0.939886	0.944813	0.778093	0.774624	0.748518	0.775341	1.07446	1.06816	0.756453	0.708695	0.699408	0.74843	0.976354	1.09107	0.873851	0.748653	1.08709	1.15457	1.18392	1.06932	0.930374	0.872918	0.851841	1.12374	0.948863	0.695708	0.815593	1.09168	1.1728	1.06969	1.12171	1.14166	1.13433	0.976937	0.883184	0.876494	0.641064	0.620494	0.721029	0.85144	0.957896	1.21663	1.32383	1.21283	0.899557	0.956176	0.978707	0.810917	0.792376	0.98344	1.24108	0.968756	0.908032	1.02397	0.784801	0.776463	1.0992	1.14954	0.984754	1.0102	1.07204	1.08329	0.952476	0.945099	1.12766	1.11692	0.96303	1.0496	1.09662	1.19196	1.17106	1.08031	1.05949	0.990005	0.898942	0.894652	0.972859	0.939159	0.989058	1.04803	1.08785	1.15666	1.0763	0.698711	0.932093	1.16542	1.27645	1.18103	0.950193	1.02553	1.02275	0.889173	1.14395	0.950362	1.03783	1.14659	1.1341	1.0038	1.08387	1.13793	1.09123	1.19698	1.16258	1.13661	1.01816	1.12595	1.01078	1.18796	0.792144	1.1016	1.04357	1.13765	1.04812	0.981319	1.07581	1.17796	0.974146	0.967601	0.959797	0.987013	1.06584	0.962862	0.979384	0.950081	1.01426	0.986357	1.1416	1.14436	1.09049	1.06611	0.913191	0.88932	0.817359	1.11165	0.93151	0.936443	0.760625	1.06695	0.563881	1.02072	0.81601	1.11691	0.919022	0.961605	0.979382	1.00489	0.957641	1.02593	0.962526	0.998494	0.963629	1.15525	0.842476	1.18421	0.864103	0.829748	0.746	1.08688	0.985894	0.932271	0.797824	1.21614	0.869086	0.925493	0.739625	0.846813	0.758305	1.00004	0.843927	0.749714	0.858774	0.847512	0.882204	0.954867	1.1912	0.758434	1.12766	0.817222	1.04633	0.680235	1.01487	0.92819	0.903839	0.658621	0.843737	0.981047	0.859912	0.930042	0.925937	0.990707	0.863171	1.07974	0.931027	1.02329	0.903793	1.1951	1.00097	0.999286	0.851682	1.02372	1.07933	1.08372	0.892365	0.981251	0.843467	0.976419	1.33573	0.969184	1.08349
373.7	0.610294	0.21575	-0.231463	-0.241888	0.132444	-0.0619482	0.220922	-0.0570354	-0.045348	-0.0474225	-0.0560917	-0.0677843	-0.0786569	-0.0848663	0.320974	0.145049	0.720398	0.648189	0.357506	0.600586	0.512752	0.366711	0.299859	0.478774	0.629636	0.757749	0.79923	0.731311	0.484364	0.679854	0.394844	0.438365	0.462761	0.725489	0.943043	0.740831	0.681887	0.702969	0.827966	0.779384	0.528987	0.640843	0.939039	0.73098	0.764576	0.573784	0.775862	0.958164	0.937542	0.696217	0.674622	0.801737	0.913839	0.809435	0.695227	0.551164	0.523486	0.772058	0.943503	0.724935	0.74338	0.836937	0.793178	1.12713	1.10505	0.748871	0.972802	0.963618	0.845191	0.825595	0.892724	0.804649	0.823446	0.953558	0.996858	0.57856	0.440992	0.68959	0.779033	0.910186	0.85579	0.95379	0.999161	1.29342	1.03536	1.02091	1.07797	0.883521	0.815534	0.978776	1.06642	0.796508	0.655921	0.888973	0.919834	0.833901	1.1248	1.1225	0.930615	0.802527	0.967269	0.899352	0.918952	0.963593	1.19824	1.03284	0.998962	0.905749	0.658973	1.12873	1.08829	1.0074	0.843207	0.991417	1.03421	0.8289	0.862893	0.999148	1.04914	1.13504	1.09303	1.02661	1.05746	0.625894	0.924945	0.857605	1.02263	1.14638	0.860849	0.865139	0.965145	1.00184	0.914446	0.90521	1.12558	1.15131	0.992857	1.00896	1.19406	0.984782	0.904532	1.04624	0.945279	0.757988	0.897721	1.2061	1.19634	1.12242	0.931099	1.06567	1.11349	0.962885	1.02062	0.990788	0.798591	0.904232	1.0187	0.861037	0.955344	0.778692	0.956827	0.95247	0.995894	0.98786	1.05563	0.970787	0.942159	0.970722	0.996107	1.19982	0.74516	0.717089	0.886379	0.942984	0.685984	0.874142	0.696474	0.718776	0.70287	0.877613	0.749542	1.03132	0.963955	0.774257	0.815337	0.861582	0.885445	0.947359	0.949563	0.727904	0.724605	1.00001	0.666265	0.768538	0.754145	0.869406	0.789397	0.920916	0.866581	1.19769	0.763247	0.910722	0.553627	0.904433	0.798297	0.653269	0.850273	0.69577	0.919348	1.04196	0.689616	0.502001	0.71914	0.93466	0.898292	0.939618	0.958513	0.862847	0.776148	0.657072	1.12572	0.942579	0.656312	0.681109	0.872201	0.926905	0.714723	0.758715	1.06039	0.959075	1.06601	0.989435	0.950153	0.839546	0.810131	1.17572	0.987419	0.655658	0.678814	0.878419	0.758573	0.866947	0.928463	1.04606	0.807755	0.675951	1.22061	0.851133	0.874435
374.7	0.682977	0.0216711	-0.0832509	0.191603	0.164751	-0.309968	0.0152364	0.380168	0.0784435	0.0851896	0.10723	0.143744	0.19402	0.257344	0.429544	0.179547	0.661584	0.46332	0.657624	0.748316	0.464305	0.584181	0.498915	0.434243	0.71583	0.955402	0.516061	0.889693	0.627176	0.847076	0.790733	0.509866	0.881297	0.616102	0.842254	0.472511	1.09072	0.548372	1.17285	0.618256	0.910919	0.950989	0.695976	0.78594	0.655764	0.643271	0.773447	0.628805	0.973255	0.749416	0.655711	0.985888	0.738687	0.78707	1.07471	0.871403	0.95228	0.9511	0.708124	0.929426	0.855057	0.853453	1.02407	1.10251	1.07859	0.891486	1.18077	0.727055	0.909176	0.828475	0.999123	1.0053	0.915312	0.807776	0.856473	0.501041	0.693296	1.07671	0.887501	0.824231	0.937911	0.981393	1.08119	1.07539	0.897649	1.05689	0.972576	0.96924	0.884514	1.0349	1.08097	1.04808	0.642503	1.06061	1.00744	0.941194	1.30643	1.0703	0.990997	1.0485	1.2173	1.0473	1.26546	0.856076	1.19292	1.18321	0.967027	1.13978	1.08615	1.59128	0.938235	0.993163	0.934785	1.07102	1.15825	1.02708	1.14586	1.08031	0.821192	1.08038	1.13514	1.03441	1.14876	0.687762	1.02514	1.03666	1.05831	1.08713	1.26999	1.06581	1.15641	1.08139	1.25582	1.15875	1.24516	0.986856	1.03437	1.08563	1.11419	1.1152	1.06276	1.30665	1.13233	1.15153	0.909954	1.15977	0.943854	1.14887	1.02709	1.27806	1.15798	1.39442	1.39911	1.13611	1.12717	0.896195	0.940142	1.03457	0.952062	0.940934	1.09862	1.02924	0.955856	0.807453	1.11193	1.10554	1.17217	0.993787	0.951441	0.662596	0.676033	0.901102	1.02422	1.08798	1.03996	0.941673	0.79239	0.927212	0.822289	1.22473	0.83089	1.09016	0.928603	0.939224	1.0556	0.949299	1.2136	1.03582	0.931256	0.863614	0.70256	0.779518	1.00459	0.924736	1.04633	0.87201	0.90571	1.01764	1.10425	1.11057	0.739053	0.816565	0.948011	0.760437	0.648511	0.549033	0.85013	0.831716	0.688131	0.910849	0.956502	0.890431	0.987148	0.907598	0.966604	0.834065	0.997302	0.919661	0.833765	0.781453	1.056	0.831413	0.636462	0.944787	0.835024	0.850107	1.00118	1.12329	1.06649	1.13142	0.99528	1.14418	1.09387	1.04909	0.949454	1.15893	1.05167	0.81562	0.889867	0.991585	0.895175	1.15288	0.766283	0.977168	0.806503	0.834656	1.1918	0.942423	1.03365
375.6	-0.485022	-0.2074	0.00357175	0.0434723	-0.046922	0.079578	0.140297	0.0387946	0.214725	0.2494	0.285976	0.318556	0.34124	0.330428	0.0122303	0.106424	0.470534	0.32412	0.453949	0.314078	0.524124	0.369992	0.210857	0.518608	0.527571	0.677985	0.533289	0.841798	0.689227	0.774967	0.541996	0.604122	0.690958	0.846286	0.55475	0.665785	0.609185	0.476871	0.876904	0.840588	0.687812	0.918724	0.670434	0.857104	0.451513	0.811693	0.844529	0.716448	0.869839	0.760805	0.769783	0.653322	0.991546	1.23184	0.842024	0.915489	0.702303	0.932171	0.948358	0.932629	0.91729	1.07042	0.970988	0.823409	0.916614	1.02516	1.09798	0.847373	1.04076	0.844423	0.959515	0.906074	0.968962	0.872132	0.754088	0.574751	0.486867	0.752432	0.848733	0.92509	0.983507	0.989229	1.09625	1.0397	1.0346	1.11074	1.04932	0.952379	0.931302	1.27444	0.930613	0.914089	1.03222	1.04844	0.826868	1.02615	1.10734	1.15211	0.730789	1.08331	0.857333	1.02748	1.05026	1.04836	1.11554	1.18456	1.0651	1.2355	1.04931	1.22831	0.769542	1.36685	0.793827	0.705827	0.895431	0.929599	1.05672	0.822951	0.880646	0.896164	1.05908	0.828582	1.03904	0.591394	0.988655	1.03911	1.06675	1.17458	1.04014	0.862924	1.25362	1.15474	1.15978	0.924142	0.962062	1.05401	1.33175	1.01942	1.20611	1.16167	1.14273	1.01017	1.01029	0.981335	1.1179	0.912235	0.956883	1.04325	1.22046	1.17466	1.11769	1.08905	1.22594	0.950688	1.06124	0.947502	0.87502	1.01353	0.75443	0.72965	1.06055	1.05066	1.06433	1.04516	0.790456	1.02645	0.975134	1.043	0.696915	0.815141	0.897504	0.694044	0.829399	1.18204	1.05665	1.0266	0.774675	0.65517	0.8509	0.895206	1.00785	0.878447	0.625739	0.667022	0.832441	1.15483	1.11539	0.987565	0.985241	1.04121	0.884326	0.795778	0.747471	0.91941	0.875409	0.612374	0.863658	0.864653	0.840058	0.986345	0.629985	0.56486	0.956327	0.85854	0.59578	0.643565	0.819976	0.946066	0.837604	0.931539	0.944912	0.556943	0.866809	0.725139	0.865835	0.987829	0.849635	0.830059	1.0069	0.572805	0.965134	0.775537	0.926454	0.884657	0.622265	0.867702	0.837738	1.05099	0.823156	0.889591	0.934815	0.989865	0.761951	0.932615	0.847781	1.09815	0.804386	0.784787	0.838365	1.10345	0.91915	0.924508	0.857162	0.890752	0.955258	0.809777	1.1635	0.90719	0.793468
376.6	0.00572752	0.0804733	0.0139777	-0.136858	0.0903127	-0.157251	0.102368	-0.0210413	-0.0264458	-0.0132424	0.0160639	0.0623615	0.126539	0.273194	0.325179	0.189213	0.550083	0.496774	0.60529	0.540436	0.560273	0.513027	0.586656	0.632074	0.605374	0.824903	0.815047	0.968292	0.807363	0.767606	0.945149	1.02982	1.05246	0.924302	0.689084	0.826305	1.10088	1.03152	1.26116	1.24531	1.14062	1.00023	0.916824	0.990662	1.17961	1.12706	1.14477	1.39105	1.3777	1.17503	1.16422	1.22389	1.35185	1.38503	1.25838	1.41135	1.41746	1.43448	1.34734	1.24909	1.32057	1.40063	1.58457	1.42899	1.14399	1.40732	1.46326	1.279	1.43915	1.35035	1.57884	1.53107	1.49886	1.52911	1.44327	1.07617	1.22344	1.42739	1.35276	1.53871	1.45459	1.49822	1.52288	1.51157	1.4936	1.4433	1.4873	1.47841	1.53595	1.74178	1.59825	1.5576	1.68889	1.37787	1.39962	1.52828	1.49552	1.59639	1.6001	1.60194	1.59689	1.65979	1.65485	1.69933	1.69474	1.67511	1.6991	1.56561	1.43039	1.59265	1.36701	1.48178	1.48854	1.73411	1.74815	1.61622	1.72732	1.54088	1.41951	1.61517	1.67241	1.63482	1.58568	0.940962	1.57265	1.55098	1.94843	1.59268	1.60107	1.63346	1.65734	1.66081	1.66518	1.72135	1.66064	1.68811	1.77162	1.62457	1.72254	1.58478	1.62508	1.69832	1.76791	1.82695	1.50894	1.7596	1.53735	1.60614	1.56519	1.70669	1.46786	1.53453	1.83063	1.72341	1.67391	1.52513	1.51627	1.60017	1.59316	1.58526	1.57551	1.71626	1.70341	1.5611	1.83075	1.56922	1.87697	1.83732	1.60901	1.56096	1.611	1.4706	1.35828	1.43247	1.45453	1.69762	1.46873	1.56422	1.40367	1.53286	1.53284	1.54396	1.38438	1.38327	1.59854	1.72609	1.52456	1.49075	1.43385	1.4467	1.42159	1.80494	1.51837	1.37973	1.30616	1.46295	1.63742	1.72755	1.23364	1.54758	1.51691	1.66566	1.29688	1.36015	1.52603	1.42399	1.40188	1.45913	1.47514	1.57129	1.37943	1.35973	1.40284	1.53091	1.55274	1.56715	1.72081	1.63429	1.56904	1.23614	1.5682	1.46704	1.58474	1.5284	1.32793	1.34491	1.31232	1.38157	1.44496	1.56146	1.60856	1.76518	1.38699	1.63398	1.33168	1.90853	1.61421	1.44581	1.49744	1.63689	1.71933	1.77178	1.6473	1.48361	1.44999	1.31863	1.9239	1.78055	1.80834
377.5	-0.571691	-0.0375669	0.0830423	-0.11236	0.125487	-0.176591	0.175465	0.32443	0.605446	0.604055	0.600809	0.595163	0.586569	0.464282	0.415459	1.10512	1.29975	0.962468	1.21605	1.25996	0.89695	1.02947	1.22129	1.4	1.4117	1.28384	1.73009	1.78578	1.72766	1.7879	1.67797	1.74783	1.81311	1.68115	1.61416	1.70536	2.09528	2.22132	2.15669	2.11556	2.08388	2.01294	1.73683	1.99883	2.30306	2.14522	2.09398	2.50623	2.71968	2.52439	2.43568	2.5216	2.80619	2.9233	2.76172	2.70906	2.74175	2.82124	2.81143	2.94654	2.91246	2.84227	3.01564	3.07974	2.87333	2.91886	2.99464	3.05324	2.84907	2.88387	3.21642	3.16776	2.91436	2.89737	2.54482	2.21819	2.77719	2.82937	2.8422	3.03924	3.08274	3.06795	3.1146	2.83741	2.84134	3.19248	3.17007	2.88725	3.1304	3.25415	3.27774	3.47759	3.46466	3.3881	3.22106	3.291	3.39458	3.4375	3.31782	3.10529	3.17563	3.31405	3.40366	3.26563	3.50892	3.34482	3.36558	3.29996	3.33264	3.28872	3.17723	3.17195	3.35192	3.31589	3.18057	3.3797	3.33104	3.23956	2.9781	3.45005	3.4942	3.46169	3.4115	2.19413	3.29206	3.48359	3.67527	3.56818	3.54309	3.478	3.49776	3.37648	3.47267	3.509	3.55481	3.56402	3.50056	3.36526	3.35799	3.38651	3.64768	3.56419	3.55796	3.80507	3.50279	3.50196	3.49152	3.48556	3.49679	3.58693	3.43382	3.50859	3.64384	3.48529	3.29919	3.53089	3.3851	3.48177	3.30941	3.35152	3.4766	3.33401	3.58765	3.4415	3.49972	3.56212	3.39361	3.79219	3.44294	3.24295	3.18765	3.03045	3.25159	3.70912	3.25411	3.40393	3.56646	3.43883	3.12869	3.21877	3.19797	3.56697	3.53323	3.43029	3.44486	3.32286	3.61136	3.53775	3.1729	3.22173	2.99305	3.66127	3.35425	3.09987	3.1595	3.24573	3.34536	3.54659	3.52777	3.35717	3.15356	3.62122	2.88782	3.33693	3.58694	3.21319	3.44328	3.69651	3.4245	3.31239	3.54416	3.10598	3.25011	3.44009	3.52969	3.56535	3.15548	3.31611	3.51322	3.31016	3.57359	3.39004	3.50665	3.54687	3.35148	3.46366	3.15776	3.49001	3.65652	3.56679	3.58287	3.68603	3.45393	3.70964	3.711	4.10959	3.53196	3.91965	3.85105	3.86298	3.6587	3.78128	3.66095	3.42409	3.58059	3.44793	4.08299	3.84094	4.08135
378.5	-0.795702	-0.0230378	0.176996	-0.0716019	0.0351838	-0.0292786	0.0098661	0.499016	0.683513	0.667636	0.636964	0.589338	0.522597	0.154547	0.704994	1.95021	1.66558	1.21268	1.49919	1.49908	1.0077	1.18534	1.23618	1.55629	1.82909	1.65036	2.33009	2.21913	2.42925	2.09713	2.43498	2.32656	2.46831	2.16633	1.96728	2.79822	2.44003	2.80622	2.64784	2.66845	2.8986	2.72468	2.45852	2.72802	3.00765	3.03907	3.05338	3.55431	3.62795	3.33226	3.14122	3.26858	3.84561	3.63154	4.02548	3.54002	3.66788	3.73719	3.90988	3.86751	3.84391	3.86189	3.97529	3.95418	3.92583	3.87611	3.80793	3.89482	3.53922	3.95543	4.35838	3.93251	3.67721	3.92819	3.09326	2.80942	4.17401	3.83259	4.32578	3.918	3.87154	4.15547	3.96017	3.68627	4.06294	4.29698	4.2961	3.96779	4.39691	4.39499	4.29248	4.59099	4.64618	4.26218	4.2825	4.2681	4.81084	4.62787	4.53295	4.11322	4.44084	4.79148	4.6147	4.61314	4.90514	4.28842	4.20736	4.14846	4.67929	4.39403	4.17811	4.33488	4.81768	4.41538	4.40702	4.62874	4.49559	4.46067	3.90249	4.67726	4.53533	4.61292	4.47916	2.53731	4.2785	4.57549	4.60666	4.86803	4.66216	4.60962	4.67337	4.43938	4.69626	4.8839	4.8362	4.71589	4.90767	4.46886	4.59588	4.82709	4.83919	4.8884	4.67105	4.81772	4.60218	4.82732	4.72029	4.80917	4.96461	4.93504	4.6437	4.73148	5.1047	4.7331	4.62276	4.69951	4.68348	4.82104	4.5461	4.75267	5.01766	4.6698	4.71427	4.47126	4.76537	5.1994	4.68806	5.172	4.62532	4.79157	4.50422	3.93313	4.70728	5.48077	4.81672	4.76096	4.85406	4.46281	4.04796	4.3815	4.25972	4.82772	4.85011	4.61859	4.39658	4.60821	4.76555	4.85111	4.2497	4.53768	4.3055	4.76753	4.49338	4.45578	4.42641	4.1506	4.58131	4.59653	4.82578	4.68977	4.30726	4.889	3.80014	4.44728	5.19813	4.52111	4.79856	4.7983	4.74373	4.58563	4.58686	4.19893	4.41903	4.63594	4.67361	4.62496	4.45779	4.29815	4.5755	4.19712	4.73593	4.82164	4.8023	4.61162	4.41619	4.72174	4.55391	4.67497	4.82045	4.9062	4.93972	5.04611	4.79246	4.9338	5.03744	5.5869	5.2265	5.21135	5.00256	5.25314	4.90541	5.19212	4.74409	4.4289	4.84464	4.71272	5.49252	5.47955	5.68888
379.4	-0.00556763	0.0533109	0.0728409	0.0417826	-0.169482	-0.282699	0.332474	0.521731	0.770225	0.794001	0.813543	0.82684	0.831879	0.282117	0.951981	1.89049	1.36551	1.2329	1.62191	1.44432	1.06015	1.05501	1.32619	1.43367	1.7263	1.59959	2.23254	2.05317	2.46032	2.09654	2.41009	2.26174	2.52875	2.01672	1.99942	2.96778	2.41613	2.77612	2.46497	2.61216	2.51708	2.31274	2.20026	2.57129	2.90639	2.70632	3.05446	3.3982	3.12295	3.16245	2.92611	3.21427	3.60363	3.49878	3.42429	3.21199	3.62322	3.35178	3.79181	3.60273	3.6202	3.6084	4.02698	3.83249	3.79419	3.91473	3.72304	3.83649	3.28918	3.84703	4.28243	3.42968	3.52191	3.77879	2.47314	2.00439	4.34055	3.52358	4.10493	3.88031	3.98581	4.2088	3.86849	3.39746	3.91914	4.05392	3.95764	3.53414	4.42712	3.95373	3.93677	4.35307	4.46903	4.0405	4.09326	4.07853	4.67423	4.58986	4.15825	3.96607	4.5656	4.45129	4.37729	4.38605	4.79758	4.11236	4.05147	3.92075	4.44537	4.27526	3.96633	4.13209	4.42575	4.00931	4.54	4.3841	4.30135	4.19802	3.73838	4.53813	4.22728	4.53688	4.29571	2.00821	3.89011	4.49941	4.48421	4.52783	4.46829	4.51486	4.68958	4.14107	4.55154	4.50037	4.31549	4.473	4.63086	4.25736	4.38283	4.55873	4.43352	4.75478	4.58014	4.63512	4.54832	4.77982	4.57797	4.6822	4.42079	4.6447	4.43836	4.4837	4.86433	4.74731	4.3874	4.4457	4.39213	4.62495	4.4415	4.48392	4.62836	4.46439	4.71588	4.36886	4.60082	4.83301	4.60726	4.6555	4.55466	4.42026	4.08347	3.72681	4.36861	5.0166	4.5415	4.44675	4.46548	4.42201	4.01627	4.04762	4.14129	4.62002	4.52606	4.58371	4.21407	4.62768	4.60365	4.64547	4.13164	4.20382	4.02381	4.65365	4.34602	4.41335	4.21604	4.05321	4.43848	4.35332	4.73114	4.29124	4.02088	4.46402	3.88167	4.25186	4.66665	4.18476	4.55644	4.54975	4.26721	4.29307	4.36854	3.92932	4.39172	4.36107	4.61858	4.5216	4.06251	4.26916	4.08958	4.117	4.53003	4.56204	4.56983	4.34477	4.04541	4.39206	4.16455	4.29941	4.41815	4.65548	4.70772	4.52271	4.56692	4.57131	4.82575	5.24462	4.6723	5.12947	4.74224	5.08707	4.82715	4.80235	4.31898	4.17168	4.43235	4.49827	5.2631	5.2171	5.22892
380.4	-0.638228	0.199295	0.268079	-0.159864	-0.257239	-0.215036	0.329605	0.750622	0.967927	0.950799	0.920122	0.873295	0.761835	0.321658	0.957999	2.12772	1.29749	1.24301	1.76058	1.47949	1.1047	1.17735	1.46162	1.46876	1.72683	1.82434	2.52723	2.51503	2.77877	2.38804	2.87695	2.75563	2.78778	2.07107	2.65782	3.26863	3.17672	3.11883	2.82253	3.05635	3.13678	2.87484	2.82252	2.97326	3.21623	3.15488	3.60019	4.02438	4.13262	3.81773	3.6639	4.07282	4.3147	4.05091	4.12533	3.87171	4.34766	4.21959	4.45834	4.28226	4.35196	4.28911	4.47882	4.33224	4.20532	4.46228	4.2113	4.30829	4.13768	4.66078	4.88154	4.07565	4.3543	3.99078	2.32413	2.26614	4.48762	4.09236	4.9397	4.45143	4.70597	4.77567	4.25948	3.87061	4.60974	4.66859	4.40671	4.09587	4.93078	4.9499	4.57301	5.14046	5.10333	4.45741	4.71659	4.64577	5.27581	5.13932	4.45359	4.31284	5.07984	5.26657	5.1047	5.02518	5.38133	4.58525	4.56606	4.47976	5.27406	4.82453	4.43335	4.9141	4.95253	4.74997	5.03528	4.94658	4.89647	4.73248	4.2839	5.12786	5.03891	5.13361	4.84271	1.91265	4.6006	5.06531	5.40652	5.50023	5.21804	5.19083	5.35488	4.91751	5.20417	5.25445	5.20431	5.218	5.45706	4.85841	4.99576	5.3477	5.23654	5.38307	5.15213	5.47803	5.14629	5.56524	5.28474	5.45735	5.38866	5.58143	4.99176	5.05248	5.7853	5.44831	4.98994	5.2698	5.10773	5.22249	4.97956	5.20524	5.53439	4.99643	5.28853	4.93111	5.63774	5.63975	5.21368	5.96095	5.20149	5.23739	4.70254	4.32604	5.15787	5.99366	5.45772	5.44326	5.46968	5.09203	4.73724	4.87645	4.57357	5.52157	5.43903	5.52366	5.13375	5.38009	5.4558	5.713	4.75961	5.28903	4.86339	5.58921	5.28768	4.96092	5.0542	4.70672	5.44346	5.25582	5.73665	5.40495	4.96401	5.28286	4.4381	5.08583	5.91876	5.17889	5.67106	5.56822	5.5295	5.20972	5.70049	4.872	5.16819	5.50485	5.65518	5.5463	5.06676	5.30932	5.33384	5.09539	5.6245	5.45378	5.83306	5.80679	5.05943	5.52349	5.31967	5.39225	5.73042	5.68325	5.8686	5.97356	5.59718	5.88851	5.93486	6.65789	6.05253	6.39194	6.137	6.43038	5.6866	6.26557	5.57479	5.48217	5.94492	5.89363	6.778	6.76337	6.65753
381.3	-1.64805	0.272279	0.427866	-0.286989	-0.16057	-0.188141	0.453516	1.27543	1.20092	1.20013	1.19918	1.19706	0.941844	0.641155	2.11915	2.73791	1.63442	1.74427	2.30765	1.70754	1.24159	1.55097	1.93442	2.15192	2.28497	2.60635	3.2637	3.2621	3.36359	3.02211	3.30327	3.31197	3.04637	2.36043	3.1328	4.11199	3.64674	3.73378	3.49258	3.66012	3.57572	3.18756	3.38121	3.91597	3.88999	3.83473	4.56402	5.1292	4.86779	4.49963	4.46102	5.07005	5.46546	5.34286	5.01043	4.90113	5.36121	5.5398	5.65099	5.51891	5.59512	5.65698	5.7028	5.66914	5.67633	5.61988	5.42765	5.26255	5.15457	6.1656	5.99616	5.19229	5.70126	5.03651	2.69064	3.59653	5.80532	5.65884	6.19701	5.83156	5.85483	5.74904	5.1495	5.22274	6.03361	6.1509	5.62797	5.76268	6.48503	6.38444	6.45463	7.05544	6.50167	6.07259	6.11605	6.47838	6.90545	6.77722	6.03678	6.17174	6.81062	6.78571	6.70486	6.90401	6.91372	6.19931	6.08382	6.17544	6.7994	6.09885	5.74792	6.4263	6.49253	6.35453	6.7499	6.73224	6.58888	6.22565	5.80245	6.70156	6.55943	6.87439	6.3548	2.25951	6.03361	6.58032	7.07415	7.09743	6.7784	6.95538	6.83736	6.2244	6.82234	7.02086	6.82049	7.00695	7.0363	6.53931	6.68567	7.15727	6.82418	7.15267	6.77737	6.99652	6.78985	7.07723	6.80667	7.00804	6.93735	7.4126	6.72877	6.76953	7.63936	7.09566	6.54349	6.7904	6.5197	7.12855	6.62725	6.85457	7.41652	6.83891	6.98582	6.32386	7.26061	7.79323	6.91929	7.53909	6.84923	7.01535	6.14319	5.69236	6.80343	8.06609	7.24782	6.95643	7.39346	6.91022	6.31742	6.42405	6.05847	7.41352	7.34487	7.20977	6.68849	6.95371	7.3595	7.552	6.26799	6.84052	6.39175	7.50846	6.8174	6.97624	6.72876	6.41322	7.24371	7.11563	7.63187	7.14456	6.45608	6.89528	5.93138	6.82883	7.75801	6.92171	7.62146	7.37458	7.19585	6.96146	7.266	6.4616	6.85719	7.38553	7.51421	7.43475	6.54547	6.86283	6.87138	6.58963	7.01379	7.39536	7.58424	7.59207	6.79119	7.47142	6.95698	7.0826	7.33306	7.59059	7.6473	7.85982	7.48055	7.55976	8.07219	8.95984	8.04633	8.70492	8.04871	8.41875	7.86453	8.4491	7.40141	6.87873	7.79005	7.58048	8.84192	8.51541	8.97502
382.3	-1.12477	0.0745665	0.0422131	-0.324238	0.198067	0.140275	0.312507	1.0991	0.961185	1.02242	1.08158	1.11828	0.770702	0.909629	2.24345	2.34046	1.7158	2.04532	2.21028	1.55894	1.07777	1.80846	2.56348	2.99436	2.99622	3.22206	3.88872	4.63208	4.44504	4.47443	4.73927	4.38844	3.57093	3.84052	4.78777	4.81221	5.02519	4.70245	4.52831	4.79244	4.72224	4.70027	4.92527	5.3601	5.36182	4.81238	5.27354	5.92065	6.0207	5.80107	6.05419	6.42027	6.60665	6.54527	6.09354	6.18603	6.71867	6.57459	6.26846	6.48096	6.80157	6.90443	6.74718	6.87989	6.92801	6.94423	6.87826	6.64924	6.62631	6.99002	6.84646	6.81597	6.86281	5.36567	2.85933	5.80266	7.06578	6.90104	6.86713	7.09534	7.27557	7.12206	6.34402	6.59598	7.41466	7.41663	6.51325	7.2278	7.58086	7.59078	7.7458	7.55122	7.2219	7.29786	7.61858	7.89382	7.89745	7.36354	6.40171	7.49164	8.07139	8.23919	8.25963	8.25378	7.54914	7.18497	7.21375	8.01153	8.17749	7.77325	7.78352	8.10434	7.92746	8.15217	8.24646	8.31509	8.31111	7.74012	7.73536	8.05578	7.8386	8.68702	8.33505	3.5651	7.93466	8.79838	8.79319	8.62903	8.24013	8.21153	7.96005	7.58683	8.48425	8.40433	8.19955	8.25368	8.67432	8.2813	8.30731	8.43019	8.46554	8.4005	8.07655	8.60011	8.48431	8.68797	8.43683	8.93538	8.70494	9.10836	8.67615	8.78913	8.79341	8.76334	8.38583	8.56846	8.63325	8.64017	8.74091	8.40921	8.53273	8.72266	8.57946	8.21503	9.18998	9.17486	8.86842	9.12467	8.81538	8.75859	8.22411	7.13812	8.51505	9.27139	8.68208	8.72379	9.09544	8.79027	8.69257	8.24235	8.84024	9.39671	9.12232	9.62068	9.78175	9.57721	10.0485	9.87657	9.03997	9.44934	8.96138	9.75381	9.26252	9.53027	9.29419	9.35056	9.67688	9.3788	9.62081	9.88586	9.5018	10.0454	9.00203	9.51927	10.0817	9.452	9.88326	10.2152	9.8089	10.2775	10.3836	9.27224	9.96659	10.0318	10.4632	10.5561	9.81486	10.1621	10.1767	9.9414	10.1315	10.5938	10.4213	10.3695	9.66626	10.1785	10.328	10.4803	9.95815	10.3236	10.6245	11.3141	10.7409	10.7508	10.9292	11.9954	11.2893	11.5049	11.2214	11.6139	10.8922	11.1214	10.8929	10.4101	11.0802	10.9546	11.7516	11.4915	11.4849
383.2	-0.475033	-1.78261	-1.78493	0.0111471	1.98584	1.38338	1.7073	3.23948	1.55055	1.7082	1.94888	2.28137	3.88999	3.06128	3.28597	5.12432	3.22124	4.6301	3.93037	3.52398	2.04413	5.51437	6.9637	7.71549	7.9559	7.36982	9.47746	11.5615	12.5804	12.5228	13.6546	9.68471	9.33187	13.6219	11.5185	10.9829	12.9178	11.4823	11.3044	12.7651	12.4471	12.785	12.5399	13.7477	14.5839	11.1338	11.153	14.7832	16.8113	15.6639	16.9224	14.9055	17.3122	15.1326	16.3335	15.5911	18.7833	14.9094	15.6109	16.6644	17.6501	16.4889	15.3962	17.3058	17.3811	18.906	19.0417	19.1656	16.7817	15.9223	18.2717	19.0339	18.3771	13.1766	8.69221	18.1054	17.5838	16.3502	17.1698	19.6595	18.6105	19.9908	16.3006	17.6542	19.4114	19.3985	16.5635	18.6997	18.1193	19.3685	17.6049	15.7084	16.9731	18.3407	19.8932	18.8083	17.0888	13.8016	11.456	18.619	19.3611	20.1647	21.3406	18.4625	16.2565	14.8422	17.1768	20.5559	20.4965	22.3339	19.7829	20.2483	20.1543	20.9989	20.8022	21.8489	22.2096	21.7952	20.6993	18.803	19.4501	22.0735	21.9459	14.8075	21.465	23.5137	22.679	20.7743	19.5014	19.114	17.7215	18.8108	20.9946	20.1512	20.7356	19.9297	21.3734	21.5913	21.9644	20.7199	21.6912	18.9927	19.7778	21.4499	21.0317	19.9817	20.073	21.9727	21.3709	23.5602	22.6066	22.4206	19.2174	21.9285	21.9036	22.2322	24.2284	21.6157	22.9666	20.8286	19.5212	21.0519	20.17	21.4759	23.0354	22.2344	21.7648	20.6341	22.1517	20.3752	21.3654	17.2246	20.3224	19.664	20.5052	22.2925	21.4497	22.2976	23.0641	21.5302	25.6986	23.6245	21.794	24.4032	27.2709	24.0924	25.9207	23.7115	24.4785	24.8143	24.4948	24.6485	23.1038	24.62	24.3545	25.9861	24.3619	23.7872	21.8839	25.3421	26.1238	27.2672	26.7963	25.1157	23.8806	23.8372	24.1158	25.5769	23.5172	26.9781	27.3155	24.7808	26.1217	25.6156	27.1146	27.4164	27.0772	27.3535	27.564	26.9742	24.2491	26.9746	25.3155	26.3041	25.0555	24.8315	27.1238	27.8277	24.1651	23.8801	25.0106	29.0923	26.6839	26.5478	26.775	27.2289	27.9249	26.9	27.5103	26.9906	25.9629	24.9024	28.4626	27.571	27.1818	26.6648	27.2527	26.3579	24.2024
384.2	-6.00159	-0.289932	-0.269925	-1.11359	0.590556	1.00705	4.83178	7.75145	5.98686	6.39132	6.72952	6.87017	5.07291	7.77191	14.6892	11.7864	6.80406	12.3418	11.6834	3.68705	3.1289	11.377	13.9201	13.2212	16.1107	20.1057	22.7488	26.8024	25.9971	26.8285	28.6513	19.5327	16.1802	25.7511	28.4572	26.1061	29.2716	25.3196	25.1538	28.3523	26.6571	26.5866	28.1456	31.6565	30.6117	27.4807	32.3704	38.0842	37.7827	34.37	37.8786	37.8181	42.7682	38.9372	38.589	37.4072	44.5329	38.0693	38.8547	41.4305	41.3245	39.1853	37.2884	40.878	40.3026	42.6769	42.5367	40.095	39.9851	43.0161	41.1621	43.9471	43.6933	14.8846	11.7837	47.3479	39.7391	43.3797	42.4794	46.5527	45.2602	45.3643	36.6437	41.4578	48.7281	45.9279	39.0202	47.5808	46.6756	47.7912	48.2615	44.6183	43.1564	44.405	48.4368	49.8073	46.0215	32.5795	26.6201	50.7358	49.5442	50.8351	51.8771	50.0169	41.3592	39.1267	42.4236	49.1767	49.2071	46.8834	46.205	48.1714	45.8382	51.2438	50.7158	51.909	51.5413	46.878	48.0992	47.2175	47.6979	54.1167	49.5411	20.2766	48.0728	54.8267	54.5871	53.7781	49.3817	49.2758	44.6556	45.5669	51.4034	51.3568	48.2656	49.4054	52.8235	50.096	51.5728	53.0561	52.7858	48.5577	48.6736	52.8176	50.5774	51.4056	51.2853	53.978	52.1044	56.9394	52.4476	53.9363	52.0992	53.5191	51.9731	53.8828	56.0664	53.4916	54.1943	52.5657	51.9993	50.9445	50.6052	50.2488	55.6464	57.2452	52.5352	54.0547	53.7115	51.0078	47.9875	36.8042	50.0969	54.4585	53.251	52.8575	54.1468	54.0792	51.7956	50.2024	55.641	56.9078	53.3969	57.4288	60.2707	56.1135	59.2299	57.8559	52.5787	56.5995	53.8997	57.8538	53.1115	54.9127	53.2347	55.1435	55.0984	54.0194	54.9809	56.0486	56.6383	60.1124	54.6485	54.4157	57.6947	53.6527	56.0563	56.8425	51.1841	58.2472	60.3228	53.8198	56.2177	56.6549	60.0174	61.2014	55.6166	57.9877	58.9231	55.8221	52.8954	59.064	56.9922	58.4002	52.5229	54.9623	56.6275	58.8153	52.5488	49.8415	55.048	62.3614	57.6594	57.1523	59.5665	62.921	60.4974	61.7305	60.0062	60.2871	56.6382	57.0371	59.0862	55.2462	58.4725	57.1761	60.9543	60.6067	57.288
385.1	-14.2696	4.9084	2.54885	-3.89487	-2.66855	-0.0818288	6.55366	9.99742	8.94345	9.02585	9.08958	7.89455	-2.35802	13.7455	26.7268	12.73	9.10439	15.5508	14.9927	-1.30213	-0.967456	8.97232	12.2669	12.8001	18.0235	27.1285	27.0568	32.1192	26.1305	29.5883	30.3818	21.8727	10.7487	21.6008	35.6483	32.2171	32.7676	28.4613	29.0257	30.9974	28.1709	28.4337	32.9524	35.1398	30.621	38.0625	47.0149	47.2582	41.5969	38.3383	44.1772	50.7916	53.286	50.9102	45.4499	47.1513	51.4655	51.1479	48.1724	51.2498	50.1516	50.6677	49.9295	49.531	47.7639	47.3545	47.6962	40.7108	51.8122	57.962	44.7747	50.2615	48.137	9.40241	5.65941	58.8713	48.9677	58.129	49.6287	53.649	54.2975	45.0667	39.0406	48.2372	58.5213	49.6744	46.3565	58.782	58.6927	58.247	66.5505	61.001	53.8487	52.5575	56.4628	64.6517	64.3575	50.7131	44.7249	65.7265	63.175	64.6964	64.1149	68.9485	53.639	54.1623	52.7063	60.1188	57.3793	47.2807	56.5233	59.7276	54.2328	62.3959	60.5201	60.9672	57.8428	48.8235	55.2518	60.3572	59.0337	66.4517	57.6026	-3.94072	51.2742	62.6365	66.3105	69.0276	61.6445	63.5182	56.9664	53.9741	61.7799	64.5953	57.8278	61.4494	66.136	57.5795	60.4877	68.1544	63.193	65.8417	59.0338	65.3184	60.453	63.9979	65.2919	66.9169	65.5262	70.3015	60.873	64.3738	71.3306	66.7109	60.9739	65.0864	64.1992	67.7773	63.7077	66.8283	69.9756	63.5533	65.338	58.2391	69.3177	77.2325	65.498	73.8621	66.3424	68.1202	57.2325	45.6783	64.824	80.1834	71.4761	68.3887	75.5123	68.9917	61.7835	62.9322	62.1286	76.0563	71.2905	75.2014	72.0552	71.2719	76.2342	80.0151	62.7424	71.8114	64.49	76.9395	69.6487	69.7981	67.5205	65.6126	74.2194	69.603	78.689	73.3467	67.7896	75.8606	61.141	70.8221	85.5028	73.2331	79.0397	79.0312	74.3903	74.5304	78.74	67.8342	73.1244	77.8662	80.2309	81.9111	68.4823	72.6533	75.8438	70.7796	72.6044	81.4254	81.384	81.1798	69.5224	78.4142	74.9794	77.7247	76.6444	76.4143	80.02	85.1081	82.412	81.4554	87.8141	98.335	87.7169	95.9635	88.225	92.4251	84.3804	89.0376	81.0412	72.987	85.8111	82.3438	93.1738	95.1848	94.8074
386	-13.5566	6.98721	3.37303	-4.84325	-4.3861	-0.608075	6.70177	10.1802	9.72217	9.66252	9.55092	3.63555	-3.9171	19.5772	25.7416	11.1208	10.2915	15.4698	10.2042	-3.86664	-1.87819	7.87994	10.5716	11.4128	18.0566	25.4363	25.6783	27.4551	22.8788	26.2236	25.7955	17.0499	7.52853	20.9925	33.7497	30.7998	28.9145	25.8744	27.3744	27.1974	24.2575	25.7178	30.9429	30.2456	27.9706	40.567	46.1622	42.2017	35.7016	34.8527	42.8936	48.7393	48.7446	45.332	41.8435	44.6402	47.2806	47.8831	45.6772	47.3018	46.9929	48.6581	47.8637	45.4022	43.3472	42.5608	40.425	36.8787	52.276	51.9996	39.9814	45.4776	37.479	2.22158	13.6616	51.9957	48.3315	53.8596	45.4389	48.5684	47.9077	36.0215	33.8297	45.6728	51.4367	42.4737	43.9787	52.9317	52.6502	55.6886	63.9838	58.7169	50.1286	48.4553	52.8997	62.215	60.7348	47.554	48.4701	61.2912	60.3481	60.9827	62.6728	63.5102	51.0018	50.3812	50.5386	55.9532	48.8765	42.0209	54.1527	54.18	51.9977	57.7946	55.7041	54.7663	48.4361	43.6971	49.768	58.1487	54.3865	61.6467	52.5698	-14.7313	43.8494	56.4423	61.5156	65.3383	58.1292	60.6295	56.2058	49.8955	57.7851	61.524	53.7722	57.8572	62.2611	51.9828	55.4563	64.8036	57.7611	64.4831	55.2437	61.7767	56.7508	60.253	61.851	62.4321	61.2194	65.1462	54.5453	59.1401	70.1645	62.8198	55.7199	59.9364	57.4252	63.9018	57.6427	62.8369	67.719	59.3482	63.2346	53.953	65.565	75.3474	62.1741	73.1941	62.6753	66.586	53.5787	42.7581	62.6513	81.0185	67.9458	64.1121	74.833	65.1575	58.7713	58.4952	55.3265	74.2233	70.2891	72.3687	66.1119	68.2709	73.3859	79.2465	58.9569	68.6965	60.1045	75.3295	67.8553	67.8415	64.7052	61.5501	74.0111	66.0031	78.7017	72.1313	63.0267	72.2915	54.7789	69.3821	87.0493	73.0321	79.4801	78.8227	76.4521	71.9417	76.1222	63.4609	71.8267	78.4421	79.2873	80.6333	65.4393	69.7243	73.1546	68.8002	74.1724	82.0033	82.6453	81.327	69.9586	79.877	74.3636	77.0801	79.2082	80.0989	82.7656	83.7204	84.1467	83.0317	90.2735	102.675	89.5829	100.244	90.8555	96.6496	87.9635	94.7715	81.8342	73.2904	88.7349	85.0889	98.266	100.729	101.886
387	-10.937	8.06025	4.34783	-5.27075	-5.70291	-1.42907	6.25061	9.99308	10.2993	10.3053	10.3083	-0.533058	1.77431	25.1797	21.1826	9.95498	12.3228	15.0413	5.09778	-1.43222	2.05108	9.14222	10.4138	10.5054	19.247	21.6915	24.5143	20.9739	20.6424	21.8446	22.1051	12.8836	7.73517	24.1057	30.549	28.2279	24.2144	23.283	25.3834	22.7761	20.3269	23.3947	28.0687	24.499	27.9856	41.3859	41.9859	35.2815	30.963	32.6382	42.4558	44.2062	43.9925	38.3136	38.4437	39.6842	44.069	43.3601	42.7255	41.9086	43.3421	44.9507	43.3513	41.1291	38.4885	38.4467	33.7527	37.0797	52.533	41.8193	36.3775	41.1363	26.3777	1.04824	31.3391	43.6858	49.9245	47.5644	41.9241	45.2283	40.0275	30.7001	33.3343	45.5982	44.9433	37.6522	43.8348	48.8126	46.8066	54.5467	59.9344	54.2346	46.2955	44.3398	51.6865	58.885	55.8107	44.8188	51.8403	56.3201	56.5408	54.7783	61.578	54.2669	48.6438	46.3893	49.2197	51.1661	38.8928	41.0093	51.0381	47.4049	50.2872	52.7636	50.3758	47.7743	38.9016	42.0063	45.7985	54.6977	50.7132	55.906	46.7639	-9.6082	39.793	49.6771	55.8275	60.7582	53.7937	57.0547	53.1552	46.7157	53.4567	58.0105	50.6641	54.2773	57.0437	46.9089	49.9418	59.7726	52.6577	61.1201	52.4835	57.2704	53.2775	56.8692	57.0168	56.9386	56.0873	58.9784	49.1534	53.6044	67.5491	57.9511	50.6849	54.7979	50.4795	58.6605	51.5001	58.2809	63.565	54.2088	59.8246	50.3661	60.0531	70.1081	57.6231	69.5495	57.9362	62.0666	49.1582	41.0058	59.9184	77.9268	64.3138	59.4232	69.1108	59.5693	53.5159	51.8758	47.7745	68.5054	66.1063	66.4678	57.5112	62.6706	65.8173	73.1473	52.0206	61.341	53.3181	68.991	62.3007	62.099	58.2791	54.0981	68.1651	61.5612	74.1562	65.5805	56.2308	63.461	46.1061	62.4605	81.1953	67.1358	73.9443	72.621	73.3346	64.7355	69.3171	58.1958	65.8239	72.9687	72.4516	73.5472	58.1381	62.4331	65.3896	61.1244	68.6414	75.2253	77.7057	75.0553	64.6098	74.3575	67.5356	70.4623	74.8752	76.2146	78.6058	75.7988	78.2142	77.2108	84.6379	97.3389	83.0586	95.2725	84.5934	91.6304	83.4161	91.8872	75.5197	68.0015	83.1918	80.7419	94.3937	97.1684	99.521
387.9	-9.80168	8.74386	4.39278	-5.48289	-6.00378	-1.60252	5.25555	9.26984	9.91477	9.92639	9.93136	-4.26311	5.73191	27.5522	15.7748	8.39652	12.4091	13.7423	1.20378	1.64314	3.32092	8.08904	9.44174	8.48122	19.5623	17.1707	22.456	14.6546	17.8249	17.0593	20.1162	9.30736	3.99571	25.771	26.1424	24.2121	19.2468	20.4031	21.7192	17.4216	16.2699	20.8531	23.7524	18.2071	27.1208	39.0843	35.9188	28.4793	25.2988	28.3578	39.6022	37.1988	40.1447	31.2607	34.4209	32.7106	40.5281	36.7153	37.3184	34.9866	38.0279	39.9016	37.1502	35.1373	31.7042	32.4499	25.8069	35.1348	48.8768	30.2317	31.1186	34.9155	19.0424	7.73742	39.4313	35.263	48.0753	38.4857	34.4547	40.1119	29.8073	22.6486	29.9818	41.7414	35.9332	30.5327	40.4125	41.9011	38.293	51.355	53.9443	45.7727	39.7047	36.585	47.1256	52.9467	50.253	43.1637	49.6202	48.8767	49.6521	46.2592	57.4877	43.2759	43.1422	39.0574	44.0816	43.5619	27.4397	37.535	45.6501	39.5395	45.1162	45.0044	42.1528	39.6874	29.4338	36.7857	39.0055	47.7391	44.5482	47.8725	40.3246	-4.87994	33.703	40.9313	47.4288	52.8467	46.2748	50.2206	46.9249	40.2576	45.9486	50.778	44.4952	48.0594	49.207	38.687	41.7922	51.5471	44.8304	54.0196	45.607	49.6032	45.534	49.6417	48.9948	49.1886	48.3858	50.2857	40.948	45.7579	60.6701	49.2765	42.4931	46.5092	41.531	51.2137	42.8806	50.4885	56.3001	46.4884	52.8033	43.1982	51.7617	62.1715	49.8885	62.3672	50.1375	55.0555	42.0888	36.2735	52.6361	71.435	57.9962	51.9873	61.1084	51.7807	43.4566	46.4504	39.4421	60.4081	58.9839	58.0669	48.143	54.1573	56.6561	65.1974	42.8687	52.0432	45.1241	60.9961	54.4508	54.1364	49.8305	45.6136	61.3543	55.9677	66.7232	56.2875	46.9622	54.0086	37.0238	54.6019	73.1073	58.7932	65.4496	64.1217	67.5786	56.1843	60.3405	50.5318	57.4807	64.8836	63.3276	64.455	49.8031	53.3416	56.0165	52.3867	60.5317	66.8237	70.0562	66.2823	56.724	66.7677	59.1537	61.5931	67.5733	70.6974	72.2682	66.8429	70.1519	68.868	76.5896	88.9501	74.8266	87.4045	76.2623	83.2657	75.7784	84.4873	66.7797	60.0931	74.9637	72.7242	86.062	89.8039	92.3803
388.9	-7.08863	8.26937	3.70778	-4.85486	-5.43938	-1.76154	3.64643	7.45133	8.06104	8.02052	7.95984	-5.32206	7.93405	23.315	9.69645	6.48256	9.92123	10.2653	-0.691302	3.9074	2.07026	5.94577	6.64973	5.29052	14.7142	10.1131	16.3603	7.24158	11.8362	9.61359	15.2086	4.44471	-0.74532	20.7456	18.631	16.5563	12.6244	14.8191	14.7233	10.7107	10.4616	14.7932	15.782	10.1629	22.3167	29.8918	23.7806	17.966	16.2421	19.6024	29.4192	24.4725	29.1713	19.8692	24.5318	20.3265	29.4849	24.6613	25.5861	22.8559	26.7505	28.1224	24.3253	23.8461	19.9827	21.1447	14.6416	27.4054	36.5006	17.1029	20.6735	22.9504	10.0018	8.15242	30.5153	22.871	36.777	24.8776	21.9663	28.2396	15.9766	11.8663	20.9376	28.5429	21.9707	19.7697	28.9591	28.5049	24.4761	38.2572	39.9366	31.4236	27.0857	23.3289	34.4404	37.6579	35.3378	33.2994	35.6259	34.0107	35.1404	31.1628	42.9485	27.9299	29.9119	26.3061	31.2346	29.3979	13.6844	27.2589	31.5029	25.8018	31.5349	29.9531	27.5371	25.0155	16.5854	25.4883	26.6185	33.7872	30.9628	32.4616	26.1213	-4.84133	21.7662	26.4424	32.0529	36.9432	31.5183	35.3263	33.7682	28.2051	31.6871	35.776	30.7565	33.6247	34.0282	25.2738	28.078	34.8221	30.495	39.1017	31.8517	34.4416	31.5253	34.9887	33.8178	34.0775	33.1593	34.2323	26.8659	30.7902	44.7006	33.6199	28.4874	31.363	26.2191	35.7981	28.0095	34.9476	40.4146	32.2889	38.1197	29.7878	36.0458	44.6337	35.3284	45.771	35.6384	40.3774	29.7137	26.1221	38.2654	53.9278	43.046	37.2386	45.021	38.0059	29.8462	34.8472	26.3652	44.2168	43.9631	42.3355	33.4857	39.2635	40.8787	48.7987	29.7201	37.0958	31.9835	45.2603	40.496	40.6324	35.8795	32.6101	46.2195	42.8009	50.561	41.3753	33.6402	38.8411	25.0083	41.1797	55.9471	44.7013	49.8959	48.4307	52.2452	41.6298	45.3533	38.2658	44.0773	50.1555	47.7588	48.625	37.5862	39.4725	41.6052	39.466	47.4207	51.9976	54.4401	51.1231	44.7067	52.4474	45.5145	47.0814	53.7456	57.1344	57.6495	51.1611	54.9083	53.9478	59.7276	69.6001	58.3755	68.8258	59.804	65.8698	61.0713	67.7872	52.8091	47.6317	59.7996	57.803	67.9555	71.6319	74.4462
389.8	-2.82592	4.68811	1.8968	-2.75103	-3.22257	-0.93772	1.55312	3.72763	4.15812	4.12819	3.57696	-2.52718	6.01103	11.4002	4.45569	3.7353	5.0316	4.79743	-0.128928	2.73084	1.37892	3.29479	3.4416	3.03041	6.50035	3.98278	7.03478	2.62332	5.06533	3.71657	7.18394	0.987257	-0.676698	9.8165	9.34836	7.71624	6.09975	7.73464	6.7709	4.97224	5.03868	7.35958	7.25148	4.95003	12.4931	14.8354	9.94728	7.63903	7.29062	9.66117	13.9126	10.6552	13.24	8.66188	10.8823	8.43183	13.6113	11.3569	11.3308	9.87589	12.0844	12.4997	10.6757	10.611	8.28336	8.82025	6.1622	14.1646	16.7994	7.20711	9.0081	9.37405	3.09828	3.99129	13.546	10.4674	17.4356	10.7561	9.47933	12.4868	5.56983	4.72902	9.90626	12.1871	9.38016	9.45726	13.296	12.8324	10.9446	18.0529	19.3479	14.7608	12.1672	10.4656	16.1314	17.3438	16.0192	16.2032	16.2171	15.4018	16.0672	14.4451	19.7026	12.5842	13.2025	12.1999	14.5877	12.2462	4.78662	12.2112	13.4029	11.332	13.794	12.8556	11.4738	9.61159	6.38064	11.1007	12.4989	15.5475	14.0033	14.509	10.3911	-4.85223	8.96384	10.9708	14.1198	16.8872	14.2001	16.1172	16.0694	13.3386	14.4865	16.5532	13.9471	15.5059	15.2298	10.8184	13.0309	15.3103	13.5833	18.3931	14.7167	15.558	14.5985	16.093	15.1191	15.2303	14.7829	14.9299	11.686	13.4077	21.2601	14.9296	12.7292	13.8828	10.5263	16.1095	11.8928	15.5425	18.9635	14.5527	18.0618	13.6841	16.1295	20.6578	16.1888	21.5679	16.3271	19.4143	13.7887	12.2635	18.3134	25.6968	20.7225	17.2991	21.2496	17.8435	13.9366	17.0369	11.3548	20.9649	21.4287	20.1659	15.3298	18.7757	19.3548	23.6073	13.8382	16.7868	14.5835	21.5666	19.4338	19.8349	17.2995	15.1225	21.87	20.894	24.3961	19.7206	15.6244	17.9036	11.1451	20.1019	27.2953	22.2165	24.2915	23.4425	25.5465	19.8373	22.1142	19.2262	22.1892	25.211	23.3001	23.6564	18.6597	19.1527	19.8456	19.4688	24.1978	25.939	27.3239	25.6922	23.3085	26.1398	22.8621	23.6301	27.6805	29.739	29.3526	25.3129	27.8058	26.994	29.7037	34.5041	29.1952	34.4198	30.1115	33.2091	31.4078	34.8392	27.1295	24.9827	30.8958	29.7269	34.4137	36.5121	38.5804
390.8	-0.805371	1.58733	0.474109	-0.830974	-1.14523	-0.229874	0.687401	1.33271	1.38229	1.33801	0.60271	-0.326511	2.83136	3.42095	1.45064	1.32495	1.88421	1.58438	0.761152	1.35662	1.34294	2.01377	2.001	2.27899	2.84615	2.35655	2.86297	1.89873	2.46618	2.46551	2.96002	0.949112	1.62674	4.0955	4.01335	3.45234	3.03266	3.48436	3.26613	2.64347	2.81142	3.29221	3.00733	3.0887	5.42393	5.48155	3.88561	3.38614	3.48806	4.74103	5.14923	4.62554	4.73713	3.97688	4.32423	4.08702	5.13753	4.65984	4.60662	4.4212	4.99524	4.93599	4.52924	4.33209	3.72846	3.52586	3.39503	5.97679	5.59371	3.4038	3.95414	3.2365	1.30426	2.5964	4.86582	4.8098	6.08845	4.22225	4.34037	4.54562	2.38904	2.66941	4.43262	4.61239	3.95573	4.37653	5.37991	5.06818	4.98115	6.88914	6.94863	5.65421	4.77025	4.59899	6.20897	6.45268	6.09395	6.0406	6.0292	5.94871	6.02475	6.18076	6.74123	5.08638	5.16478	5.07652	5.78233	4.06662	2.84339	4.92677	5.05341	4.77976	5.23653	4.96336	4.67055	3.79649	3.33358	4.51579	5.57195	5.79069	5.45018	5.57503	4.08755	-1.08461	3.94236	4.48953	5.49481	6.48517	5.41929	5.97158	6.06706	5.40063	5.70636	6.37775	5.68249	6.19258	6.11272	4.37812	5.32964	6.05155	5.43073	6.70178	5.63483	5.9958	5.65784	6.1397	5.90946	5.82909	5.74901	5.80145	4.72914	5.29448	7.89184	5.58961	5.07142	5.41817	4.23907	5.9911	4.58678	5.81554	6.97587	5.56851	6.90362	5.27275	6.16977	7.41478	6.10197	7.74966	6.1962	6.98485	5.228	4.62682	6.65579	9.01842	7.51722	6.54293	7.5724	6.39982	5.13462	6.37129	4.31688	7.63639	7.70475	7.39185	5.7264	6.87249	7.14267	8.5128	5.33864	6.14004	5.44523	7.66026	6.98739	7.25759	6.28967	5.77078	7.81359	7.483	8.51184	7.27905	5.91091	6.39429	4.46131	7.48149	9.30385	7.85142	8.62984	8.34153	8.74817	7.21491	7.82691	6.92111	7.94763	8.92797	8.28573	8.40117	6.94072	7.08239	7.27081	7.10269	8.78684	9.13942	9.42946	8.98606	8.39867	9.00243	8.15963	8.50883	9.67395	10.5425	10.1795	9.01622	9.79478	9.49806	10.1081	11.8306	10.1165	11.5331	10.4733	11.4498	10.8267	11.9271	9.46531	8.90211	10.6137	10.2434	12.0895	12.3481	13.1699
391.7	-0.124297	0.406809	-0.0579961	-0.108701	-0.330677	-0.0419389	0.255156	0.537964	0.531785	0.494457	0.0321514	0.0385635	1.12406	1.00926	0.537457	0.583195	0.981026	0.833199	0.779483	1.15273	1.50541	1.694	1.67948	1.97471	1.93852	1.99534	1.87588	1.86925	1.82182	1.80294	1.60044	1.37842	2.02663	2.3715	2.30613	2.10618	1.98969	2.18931	2.20075	1.94372	1.92564	2.15042	2.18345	2.28711	2.78504	2.72012	2.41059	2.1383	2.27489	2.65177	2.61743	2.60809	2.45321	2.55528	2.52688	2.59793	2.69206	2.66127	2.681	2.73232	2.75038	2.59114	2.56725	2.44734	2.4808	2.28036	2.4092	3.01299	2.59255	2.27795	2.55011	1.9626	1.03523	2.05581	2.61157	2.86778	2.95878	2.61229	2.83255	2.71007	2.17346	2.34086	2.76391	2.7092	2.41537	2.78981	3.10167	2.93529	2.98937	3.26756	3.17806	2.86797	2.81216	3.00651	3.2022	3.0681	3.03926	3.13721	3.21377	3.16336	3.12542	3.43611	3.179	2.98647	2.82578	3.08959	3.2645	2.53222	2.47704	2.98091	2.95044	2.92603	3.0955	2.95955	2.73285	2.34569	2.52918	2.74274	3.24637	3.15752	2.96886	2.9522	2.58303	0.792406	2.83667	2.99395	3.27	3.37367	3.17439	3.10867	3.30458	2.93392	3.22467	3.3547	3.13622	3.14912	3.26865	2.64662	3.13225	3.22355	2.96828	3.43302	3.02679	3.33581	3.03806	3.27672	3.0918	3.20512	2.97287	3.3475	2.81314	3.14265	3.74422	3.10605	2.87414	2.82318	2.67867	3.08898	2.78086	3.03813	3.32355	2.98106	3.42222	2.94355	3.2193	3.42711	3.13228	3.49084	3.04754	2.98546	2.78305	2.44018	3.01426	3.97595	3.30774	3.20657	3.25648	3.08738	2.51511	3.03502	2.33749	3.29895	3.33965	3.32517	2.98952	3.26396	3.23185	3.53214	2.70808	3.03337	2.60004	3.4859	2.98936	3.16449	2.95501	2.67933	3.28864	3.17627	3.27877	3.26782	2.67252	3.15326	2.12178	3.12404	3.42372	3.08354	3.444	3.47674	3.47154	3.14925	3.08378	2.69351	3.07119	3.40527	3.38474	3.33748	2.91072	2.96812	3.18328	2.90103	3.45569	3.48647	3.51159	3.2834	3.15968	3.42115	3.18774	3.25248	3.66146	3.77449	3.67251	3.59753	3.65609	3.52206	3.50762	4.14658	3.68512	4.04192	3.89911	4.12742	3.66272	4.15992	3.4174	3.29748	3.61409	3.53857	4.33954	4.12956	4.44278
392.7	-0.035325	0.227092	-0.14233	0.00976195	-0.221596	0.0401101	0.1365	0.2722	0.239698	0.201679	-0.100447	0.134671	0.873622	0.56637	0.300175	0.494667	0.586528	0.566956	0.770679	1.35345	1.37704	1.74904	1.63109	1.7713	1.62246	1.85355	1.65939	1.72746	1.71851	1.9328	1.49659	1.59485	1.87778	1.81682	1.95325	1.79728	1.75802	2.01791	1.70407	1.7231	1.81078	1.77408	1.83485	2.02208	2.17882	2.01414	1.98647	1.86899	2.01706	2.02431	1.96312	2.04178	1.9702	2.29171	2.07677	1.94074	2.01271	1.9896	2.1502	2.23884	2.19589	1.99375	2.15326	2.11137	2.1726	1.95277	2.10866	2.39987	2.1569	2.11171	2.07842	1.4252	0.987974	2.01595	1.94048	2.20197	2.10432	2.22646	2.33963	2.22403	1.8351	2.00305	2.19036	2.23175	1.99346	2.27727	2.28309	2.25701	2.19665	2.4072	2.31188	2.35303	2.27969	2.47768	2.36618	2.31681	2.25258	2.25622	2.4653	2.49687	2.38549	2.53106	2.23417	2.44772	2.19652	2.5941	2.26986	2.24305	2.16855	2.38923	2.38734	2.27355	2.33061	2.27391	2.05875	2.02843	2.28081	2.25436	2.53591	2.42251	2.27043	2.29995	2.18174	1.04896	2.43939	2.43865	2.4034	2.40091	2.4067	2.21911	2.40298	2.36277	2.43	2.52176	2.4104	2.4084	2.51923	2.27707	2.39548	2.31532	2.26028	2.36651	2.36412	2.56896	2.34928	2.52521	2.2979	2.33476	2.36535	2.53018	2.11894	2.28256	2.54459	2.2972	2.21736	2.15926	2.08759	2.27786	2.23096	2.31604	2.24465	2.08343	2.35025	2.13506	2.35936	2.36672	2.39895	2.26382	1.99642	1.91088	1.90339	1.65656	1.88693	2.4431	2.12144	2.1586	1.77593	1.86024	1.62868	2.01784	1.60748	1.96875	2.06541	1.87656	1.89591	1.82864	2.09455	1.95867	1.90689	1.79122	1.41812	1.87381	1.69126	1.81642	1.62072	1.54147	1.73883	1.59766	1.7552	1.77605	1.37242	1.78079	1.09316	1.57072	1.79207	1.56233	1.76809	1.74157	1.58486	1.78274	1.8028	1.31478	1.64584	1.59114	1.70305	1.82814	1.71734	1.54064	1.70924	1.44829	1.92591	1.70021	1.74126	1.62548	1.62432	1.77633	1.55147	1.62857	1.68317	1.81586	1.76726	2.02776	1.9022	1.78628	1.80061	2.11971	1.94201	1.95105	1.83955	2.25052	1.76468	2.06157	1.73902	1.90188	1.97534	1.84644	2.33803	2.13542	2.20486
393.6	0.0600568	0.0312497	-0.155874	0.241849	-0.220711	0.0220088	0.181423	0.255699	0.246878	0.237069	0.0437099	0.198968	0.562458	0.519358	0.293694	0.411076	0.503239	0.56304	0.965804	1.49431	1.62624	1.89625	1.66004	1.70062	1.64038	1.8251	1.59322	1.80756	1.74391	1.92342	1.60184	1.71473	1.90524	1.85527	2.20759	1.93521	1.77163	1.87833	1.73561	1.73561	1.79316	1.87163	2.01284	1.94282	2.15608	1.80631	1.98721	1.95921	2.08264	2.0077	1.88956	1.76635	1.80082	2.17002	1.88289	1.88788	2.02012	2.02093	2.10915	2.12657	2.01158	2.08159	2.08306	2.01226	2.00949	1.91477	2.0199	2.16252	2.10181	2.09625	2.08915	1.44614	0.947092	2.06607	1.95092	2.10556	2.03304	2.09281	2.27495	2.10121	1.98959	2.09328	2.05259	2.19346	1.92235	2.4121	2.21296	2.15446	1.84979	2.09157	2.0044	2.25664	2.40152	2.06575	2.1016	2.10028	2.17654	2.15666	2.24891	2.07277	2.12867	2.43716	2.09143	2.3361	2.0429	2.508	2.24939	2.1616	2.07413	2.25441	2.34243	2.2836	2.40272	2.41805	2.16453	1.9802	2.16823	2.13075	2.18803	2.24819	2.19365	2.37463	2.05991	1.22303	2.33948	2.2846	2.41456	2.18647	2.22969	2.22342	2.27144	2.25263	2.43186	2.33247	2.49462	2.31913	2.48029	2.05897	2.25744	2.10072	2.1301	2.23969	2.08187	2.23787	2.23916	2.2662	2.09737	2.37577	2.28948	2.32301	2.00561	2.21443	2.26512	2.15174	2.18696	2.11566	1.93051	2.06664	2.01713	1.89681	2.14473	2.17734	2.23583	2.02787	2.12709	1.95501	2.04574	1.86145	1.84148	1.77483	1.81153	1.46751	1.59168	1.93528	1.76753	1.88169	1.64083	1.49162	1.28409	1.71675	1.36629	1.67475	1.77593	1.4335	1.64749	1.65861	1.75189	1.63422	1.58067	1.53171	1.2664	1.6576	1.48535	1.58118	1.44712	1.34019	1.47061	1.44785	1.3955	1.48575	1.26104	1.52268	1.03031	1.33382	1.42321	1.06508	1.40184	1.35176	1.29518	1.41638	1.38459	1.08403	1.15133	1.44969	1.38395	1.24366	1.37647	1.12978	1.33759	1.03098	1.52147	1.31611	1.4401	1.23619	1.25852	1.41433	1.20693	1.31515	1.28112	1.48712	1.40291	1.57962	1.45309	1.34184	1.44487	1.66339	1.49293	1.34063	1.61658	1.86218	1.39622	1.52875	1.24183	1.42505	1.47381	1.46096	1.89397	1.54119	1.61098
394.6	0.265846	-0.0876156	-0.114011	0.0416243	-0.150208	0.110654	0.154889	0.281291	0.210778	0.152539	-0.0680833	0.213686	0.566664	0.346194	0.299322	0.415463	0.532289	0.344537	1.11057	1.49166	1.61107	1.79564	1.7585	1.87995	1.62118	1.81036	1.55064	1.96279	1.7183	1.86347	1.6595	2.04974	1.99859	1.70442	2.04035	1.92958	1.69089	2.03431	1.6844	1.68822	1.67427	1.91673	2.08422	1.91707	2.05661	1.74417	2.01983	1.87202	2.03287	1.92742	1.81911	1.82893	1.86389	2.11435	2.09502	1.71242	1.8869	1.97161	2.17782	2.03155	1.89168	1.94644	2.21094	2.03528	2.19594	2.09941	2.11364	2.07583	1.95249	2.04263	1.9894	1.40102	1.2049	1.9064	1.94618	1.99078	2.13319	2.18203	2.01333	2.09456	2.08783	2.05928	2.04574	2.07144	1.94887	2.35773	2.15286	2.09557	1.82587	2.04092	2.0456	2.19514	2.28816	2.05554	2.1111	2.03715	2.09395	2.13947	2.37999	2.14417	2.22951	2.19257	2.05424	2.28962	1.98594	2.53576	2.0998	2.35892	1.96811	2.18288	2.12423	2.05206	2.25501	2.1102	2.05161	1.92158	2.16394	2.14962	2.24355	2.12197	2.21424	2.12977	1.96657	1.42203	2.18024	2.29168	2.23183	2.15642	2.33583	1.99651	2.35062	2.25337	2.28852	2.07629	2.48845	2.26939	2.30446	2.04657	2.22085	2.02354	2.03063	2.10384	2.09714	2.23914	2.15079	2.20727	2.09008	2.23777	2.00019	2.19045	2.08826	2.11118	2.14731	1.95573	2.04956	2.13925	2.02746	2.05939	1.9745	1.94197	1.79631	1.94845	2.13959	1.81666	2.18223	1.72705	1.8759	1.93994	1.68781	1.521	1.75531	1.45143	1.63321	1.74758	1.73867	1.60395	1.49482	1.5325	1.35643	1.63788	1.31976	1.45553	1.58456	1.3567	1.21434	1.61516	1.50649	1.54657	1.52634	1.48934	1.15731	1.53144	1.26981	1.21753	1.33757	1.32004	1.34835	1.23216	1.26735	1.40761	1.12884	1.42914	0.9031	1.25034	1.09906	1.05788	1.19608	1.13517	1.22032	1.32253	1.16215	1.09286	1.08045	1.15671	1.26743	1.20057	1.07642	1.25171	1.15586	1.09766	1.53034	1.08848	1.22879	1.11113	1.09177	1.14572	1.11094	1.06607	1.45791	1.26767	1.16945	1.31722	1.14764	1.24393	1.15873	1.6145	1.31731	1.31215	1.27394	1.51874	1.16916	1.44612	1.17857	1.20043	1.01673	1.16146	1.60867	1.23417	1.35745
395.5	0.157249	0.0255046	-0.0134011	0.000125445	-0.296431	0.129494	0.287275	0.305572	0.171427	0.112379	0.0714365	0.230071	0.426744	0.270378	0.258972	0.469651	0.554872	0.587102	1.25165	1.6313	1.72074	2.05159	1.74783	1.86423	1.78794	1.86832	1.72997	1.95083	1.79121	1.90442	1.87918	2.10891	1.89544	1.85651	1.96664	1.76792	2.00682	2.02269	1.79729	1.83852	1.96326	1.88122	2.00651	2.01536	2.02469	1.89928	1.98361	1.89323	2.01592	1.91443	1.81984	1.82669	2.01454	2.06782	1.81089	1.99326	1.93553	1.96782	2.07357	2.11597	1.98058	2.01947	2.25786	2.1017	1.94494	2.09764	2.08106	1.93762	2.00441	2.00977	2.01261	1.56456	1.44021	1.98171	1.86546	1.98029	2.11481	2.15186	2.1657	2.12983	2.09869	2.15469	1.98992	2.03881	2.09366	2.3647	2.18474	1.96041	1.82441	2.08561	2.05349	2.35694	2.30106	2.07604	2.04384	2.01365	2.08203	2.01999	2.25103	2.09998	2.25185	2.2031	2.04946	2.17841	2.15539	2.34871	2.12301	2.28271	2.032	2.16689	2.12849	2.13993	2.23156	2.09545	1.99123	1.9962	2.27156	2.19235	2.18197	2.15625	2.05454	1.99569	2.11732	1.57567	2.3751	2.13481	2.23167	2.06168	2.27684	2.13334	2.34033	2.19921	2.29167	2.30169	2.33111	2.24456	2.35418	2.03685	2.37776	2.05714	2.12063	2.01523	1.99222	2.37914	2.18702	2.23225	1.91088	2.16182	2.15188	2.2083	1.98434	2.11151	2.07579	1.97994	2.05152	2.03795	1.84776	1.87941	1.9234	1.9724	1.96666	1.91106	1.97033	1.90823	2.05368	1.79572	1.86352	1.85045	1.62293	1.59387	1.66605	1.57734	1.4329	1.71498	1.47206	1.55121	1.21189	1.41089	1.33356	1.54769	1.23946	1.20946	1.28989	1.30082	1.29551	1.40193	1.3055	1.3286	1.20001	1.20425	0.973138	1.2754	0.966959	1.25858	1.22231	1.11876	1.18222	1.15744	0.988557	1.23146	0.8808	1.134	0.765171	1.17364	0.966334	0.761576	0.978411	1.12724	1.00942	1.20597	1.06747	0.991779	1.08462	0.989239	1.00294	0.929992	0.97051	1.04596	0.888941	0.931424	1.18001	0.979407	1.06313	0.879522	0.939633	1.00119	1.07191	0.865382	0.869006	1.1318	1.17463	1.19577	1.14187	0.962712	0.919276	1.24045	1.04233	1.11092	1.0365	1.23554	0.943135	1.18865	0.883614	1.11273	0.804483	0.995001	1.2955	1.14771	1.12979
396.4	0.139281	-0.0511579	-0.115883	0.15337	-0.230609	0.132848	0.116299	0.299791	0.0263475	0.0693933	0.0970473	0.244821	0.40064	0.19059	0.25692	0.354718	0.364646	0.731067	1.24542	1.70729	2.10943	2.02416	1.87211	1.91676	1.88089	1.85533	1.84686	1.90903	1.92825	1.99318	2.05327	2.11268	1.90281	1.98698	2.09385	1.85724	1.95041	2.03469	1.88858	1.86712	1.92516	2.11183	2.03135	1.96281	1.95642	1.88491	1.97055	2.08776	2.0694	1.91833	1.84147	1.78839	2.11643	2.16129	1.81925	1.87135	2.04192	2.06908	2.19994	2.21363	2.13705	2.1535	2.17807	2.13067	2.06388	2.10553	2.20538	2.14148	2.13324	2.10698	1.88811	1.542	1.59687	1.93472	2.02541	2.08166	2.18248	2.22573	2.22681	2.18793	2.2377	2.20777	2.18683	2.18929	2.13794	2.2301	2.16191	1.99772	2.04794	2.10665	2.08634	2.34033	2.36141	2.21493	2.11616	2.0976	2.1053	2.09499	2.15618	2.16084	2.23584	2.19245	2.21288	2.16125	2.2201	2.35245	2.31174	2.27558	2.10137	2.19012	2.14606	2.1728	2.28483	2.07767	2.07106	2.20373	2.17857	2.14933	2.01213	2.15364	2.11505	2.12159	2.05956	1.7405	2.39196	2.17926	2.19717	2.05475	2.29461	1.93267	2.21655	2.27472	2.37813	2.30413	2.3682	2.31164	2.14948	2.17264	2.16998	2.03103	2.10879	2.22019	2.21313	2.27686	2.16469	2.22914	1.83611	2.18454	2.11171	2.14049	2.01075	2.09368	2.2882	1.99145	1.93994	2.02933	2.0111	1.94469	1.87983	1.79828	1.85195	1.99609	2.01833	1.91948	1.93539	1.76728	1.82851	1.65423	1.81588	1.42416	1.63374	1.57009	1.55355	1.63013	1.51016	1.61251	1.29244	1.37789	1.1339	1.40721	1.18321	1.26602	1.35104	1.21673	1.00725	1.33819	1.31123	1.11784	1.17949	1.14113	0.940624	1.16919	0.927117	1.0748	1.03978	1.08381	0.946855	0.960359	1.00691	1.1797	0.884321	1.03757	0.723564	0.934853	0.867066	0.847709	0.960985	0.915059	0.869794	1.17115	0.79763	0.687244	0.836269	0.905739	0.914306	0.739911	1.02943	0.930126	1.00914	0.723528	1.14145	0.842413	1.05055	0.794648	0.66173	0.863312	0.752812	0.917779	0.956078	0.91513	1.03178	1.10663	0.809187	0.869202	0.74886	1.12584	0.925273	0.863488	0.916243	1.082	0.835402	0.817409	0.859974	0.812608	0.862679	0.908973	1.28339	0.927452	1.02789
397.4	0.171793	0.0321053	-0.14924	0.0752497	-0.18087	0.0679902	-0.00813417	0.224411	0.19054	0.163161	0.199606	0.395997	0.267751	0.204837	0.207267	0.282209	0.369185	0.828086	1.45219	1.79935	2.14089	1.93702	1.98827	1.98999	2.00415	1.92662	2.04931	1.92378	2.05312	2.06778	2.22493	2.18846	1.92158	2.12777	2.14987	1.88988	2.16513	2.11147	1.97522	2.05003	2.03182	2.14403	2.06735	2.11935	1.90681	1.94835	2.08751	2.12687	2.11644	1.87551	1.83872	1.89165	2.04384	2.0991	1.97495	2.07643	2.12158	2.08953	2.23806	2.07417	2.01519	2.23515	2.19895	2.19513	2.1237	2.10999	2.04142	2.13347	2.16512	2.09909	1.93597	1.68515	1.97387	2.02786	2.01487	2.06557	2.11456	2.21487	2.29863	2.25898	2.34078	2.09384	2.16077	2.04608	2.26805	2.33967	2.12626	1.8586	1.93148	2.12767	2.3137	2.32261	2.06099	1.99282	2.02617	2.15785	2.05758	2.12626	2.172	2.28115	2.30553	2.17787	2.28776	2.18867	2.51527	2.26802	2.47328	2.17331	2.18703	2.30194	2.25553	2.31516	2.211	2.10894	2.1208	2.22641	2.22193	2.1726	2.05523	2.20949	2.20416	2.13726	2.20797	1.8581	2.42166	2.24996	2.2476	2.07938	2.27939	2.23231	2.33406	2.22817	2.36867	2.24374	2.47815	2.19415	2.28537	2.27871	2.26677	2.05545	2.16271	2.12947	2.21726	2.2547	2.03744	2.21965	2.04926	2.2179	2.1976	2.27166	2.00401	2.074	2.0463	2.07533	2.06983	1.98918	1.85755	2.0762	1.98333	1.95266	1.90739	1.93987	1.94472	1.91227	1.91788	1.56326	1.83342	1.80014	1.73805	1.43072	1.61376	1.58387	1.38925	1.61537	1.40663	1.48746	1.04412	1.27828	1.16865	1.36607	1.24522	1.26951	1.39524	1.1167	1.10565	1.23413	1.15232	0.985561	1.14307	1.02954	0.860933	0.989033	0.926171	1.03571	0.914458	0.907659	0.908281	0.958535	0.718007	0.952457	0.815673	1.09421	0.629188	0.926289	0.830186	0.664327	0.81403	0.788033	0.664216	0.878786	0.73275	0.647879	0.700427	0.638801	0.802199	0.586917	0.85099	0.578621	0.632527	0.776787	0.989074	0.764217	0.820659	0.677374	0.658317	0.732767	0.744977	0.690719	0.686505	0.845803	0.81228	0.817842	0.719502	0.740517	0.686884	0.98593	0.641793	0.747028	0.790973	0.941045	0.703964	0.78451	0.774574	0.723719	0.570635	0.593262	1.00343	0.735076	0.699759
398.3	0.153994	-0.00362525	-0.177399	0.00642932	-0.163379	0.192886	0.10511	0.1844	-0.127066	0.0317786	-0.0364535	0.331417	0.13889	0.238814	0.136451	0.316167	0.388573	0.686766	1.57688	1.88292	2.16316	2.0215	2.02817	1.8601	1.92056	1.82392	2.07243	1.99627	2.00954	1.96408	2.32249	2.11865	1.91646	2.20721	2.057	1.88822	2.09995	2.14959	1.88165	1.93212	2.18103	2.2818	1.95643	2.02618	1.9067	2.04126	2.00888	2.22277	1.99015	1.87367	1.78346	1.8685	2.16333	2.1428	2.0134	1.98514	1.89411	2.05821	2.27309	2.16942	2.00734	2.27759	2.15547	2.20528	2.17707	2.16085	1.99774	2.27349	2.07599	2.20247	1.95173	1.76234	1.93783	2.01013	1.91556	2.17366	2.21857	2.1027	2.35843	2.50613	2.36861	2.10969	2.20531	2.00591	2.26827	2.27829	2.07599	1.93186	2.07757	2.16967	2.26453	2.45843	2.09003	2.05078	2.07933	2.09623	2.00959	2.25138	2.09106	2.25956	2.18153	2.25655	2.31194	2.1046	2.4431	2.07384	2.48215	2.16984	2.27976	2.25269	2.15102	2.31448	2.16867	2.04869	2.16935	2.19538	2.17115	2.04035	2.11572	2.17883	2.23903	2.16039	2.18482	2.02456	2.40682	2.15362	2.33869	2.12718	2.27811	2.18948	2.37318	2.25745	2.27022	2.18094	2.40489	2.2861	2.27521	2.12349	2.15021	2.0416	2.03739	1.97459	2.13492	2.23919	2.21815	2.1066	2.02235	2.03983	2.08264	1.99595	1.98421	2.20569	2.0939	1.93382	2.05918	1.97393	1.85828	1.98936	1.80987	1.76605	1.8145	1.83673	2.07319	2.02524	1.87737	1.65971	1.71099	1.74379	1.66995	1.4325	1.52471	1.40518	1.24494	1.23872	1.29153	1.28168	1.10138	1.10307	1.07425	1.19409	1.05227	1.04158	1.11385	0.821297	0.92513	1.00263	1.00308	0.741026	0.888988	0.843322	0.721304	0.936069	0.677607	0.850319	0.810534	0.796534	0.639753	0.53209	0.707206	1.00122	0.700166	0.651965	0.575697	0.770338	0.576591	0.46714	0.641979	0.563108	0.383481	0.577757	0.500259	0.584467	0.552516	0.596481	0.591766	0.526627	0.665076	0.550743	0.505617	0.523486	0.801535	0.594905	0.581332	0.441001	0.541256	0.498852	0.419628	0.554124	0.553961	0.631002	0.584037	0.64749	0.524558	0.582472	0.457322	0.698772	0.570027	0.387203	0.68126	0.708655	0.51835	0.517478	0.511608	0.51317	0.416236	0.435627	0.667134	0.533741	0.599826
399.3	0.195981	-0.0724348	-0.177987	0.0987202	-0.172732	0.12449	0.0414649	0.109507	0.122951	0.132005	-0.129577	0.441551	0.172905	0.0686789	0.0547783	0.323174	0.536201	0.922021	1.60945	1.97965	2.36659	2.08561	2.21066	1.83406	2.16696	1.87705	2.28877	2.12928	2.16665	2.22616	2.50069	2.13795	1.94904	2.39709	2.12187	1.98472	2.13487	2.2018	1.9725	1.97804	2.19454	2.3825	2.23294	2.31648	1.95584	2.13137	2.15891	2.34106	2.00111	1.97858	1.90178	2.03987	2.16868	2.12701	1.99868	2.16427	2.02776	2.21677	2.26348	2.06782	2.11392	2.24181	2.261	2.25958	2.39398	2.21939	2.09903	2.25837	2.15575	2.18651	2.13619	2.01516	2.05755	2.20878	2.0864	2.32649	2.27495	2.36365	2.42163	2.45824	2.48618	1.89839	2.34805	2.14467	2.33244	2.27707	2.13775	1.98153	2.24481	2.20477	2.37878	2.51926	2.01508	2.06112	2.01566	2.32384	2.27622	2.32821	2.14039	2.28843	2.25014	2.21625	2.35474	2.17496	2.59173	2.32721	2.61527	2.14764	2.18687	2.2831	2.19275	2.44202	2.23859	2.21836	2.50779	2.29796	2.30855	2.24591	2.10088	2.26845	2.26368	2.13241	2.12602	2.1023	2.63552	2.30054	2.35259	2.08238	2.46579	2.15475	2.38884	2.42182	2.43099	2.3933	2.43321	2.29079	2.31764	2.27296	2.28502	2.0391	2.12491	2.01659	2.27238	2.29251	2.4501	2.28655	1.92007	2.18514	2.08785	2.15298	2.05958	2.10579	2.137	1.97377	2.19225	1.97713	1.93001	2.11831	1.93911	1.81942	1.9025	1.94629	1.87076	2.01838	1.86286	1.69288	1.93963	1.62589	1.77074	1.39932	1.53103	1.55241	1.34833	1.28289	1.34547	1.33731	1.1046	1.13668	0.928332	1.33336	0.894772	1.00164	1.05491	0.81303	0.913484	1.04102	0.957122	0.854472	0.996476	0.706722	0.6633	0.754501	0.687874	0.831048	0.767055	0.711429	0.640013	0.677472	0.772217	0.803143	0.642205	0.708054	0.494909	0.696785	0.397157	0.434561	0.544422	0.498461	0.428013	0.644773	0.523291	0.417796	0.480737	0.423687	0.642054	0.401098	0.631349	0.484411	0.530737	0.536152	0.591819	0.411356	0.441893	0.317399	0.444915	0.377337	0.424525	0.317844	0.292016	0.48305	0.410936	0.563417	0.336704	0.36632	0.360616	0.645044	0.367726	0.316289	0.322378	0.634993	0.221415	0.312979	0.258711	0.470364	0.245108	0.446586	0.576401	0.377201	0.509127
400.2	0.0745602	-0.050283	0.00366415	-0.030007	-0.157025	0.147601	-0.0566218	0.102236	0.119906	0.10729	-0.0692978	0.213186	0.0302872	0.140198	0.108167	0.153363	0.214864	0.833614	1.62273	2.11061	2.38877	2.20144	2.08307	1.9895	2.1018	2.17741	2.31626	2.10132	2.38069	2.3764	2.56674	2.20041	2.135	2.3811	2.09574	2.17515	2.22809	2.27542	2.12931	2.18862	2.43613	2.54519	2.20032	2.22272	1.93903	2.21988	2.43218	2.39272	2.29605	2.1167	1.97282	2.05792	2.17944	2.09665	2.07608	2.20553	2.16204	2.41513	2.31289	2.1922	2.11176	2.37222	2.2632	2.46882	2.52263	2.28435	2.18751	2.3357	2.29439	2.2088	2.13583	2.07302	2.19426	2.17673	2.00843	2.33415	2.42868	2.48706	2.60737	2.63689	2.55532	2.18492	2.36502	2.30993	2.35745	2.3359	2.25152	1.88642	2.2196	2.3334	2.43864	2.37911	2.09841	2.23268	2.33649	2.423	2.27262	2.28604	2.27798	2.38064	2.18603	2.25366	2.4657	2.37242	2.64966	2.45181	2.75546	2.25084	2.40304	2.37918	2.25033	2.42084	2.4017	2.24776	2.42974	2.44297	2.50441	2.23051	2.11276	2.38081	2.42534	2.18716	2.27322	2.24431	2.58589	2.38928	2.37333	2.20471	2.45054	2.2342	2.52217	2.63541	2.45881	2.38381	2.44865	2.25264	2.33857	2.27745	2.29258	2.0943	2.31524	2.25594	2.43673	2.36606	2.25736	2.31213	2.01603	2.10823	2.12959	2.17858	2.21565	2.14207	2.06751	2.0038	2.33933	2.07773	1.96106	2.03333	1.98782	1.91083	2.0361	1.92246	2.05944	2.0266	1.90675	1.55518	1.86869	1.61511	1.63309	1.37864	1.55543	1.67172	1.40523	1.40422	1.16956	1.2616	1.03564	1.24708	0.972931	1.24196	1.04293	0.972563	0.970612	0.81819	0.961723	0.897736	0.860014	0.764787	0.927129	0.749322	0.652293	0.815272	0.722284	0.950926	0.84961	0.710709	0.504455	0.641365	0.651609	0.690714	0.53722	0.73919	0.368366	0.505741	0.319757	0.301259	0.48228	0.513747	0.316149	0.476815	0.262616	0.298342	0.430228	0.445681	0.504632	0.287828	0.573152	0.417649	0.344404	0.299231	0.605425	0.308887	0.285914	0.332764	0.322059	0.313114	0.313431	0.326175	0.276837	0.358888	0.391344	0.45532	0.287814	0.325627	0.233141	0.416319	0.341885	0.188834	0.304676	0.425936	0.298253	0.292129	0.272671	0.330584	0.169436	0.268418	0.489212	0.345417	0.25361
401.2	0.120293	0.0206455	-0.0464306	-0.00126587	-0.110124	0.00248731	0.0113882	0.0492221	0.0591961	0.0555336	0.161273	0.113298	0.0656018	0.068098	-0.0165911	0.205724	0.461003	0.941219	1.67799	2.18288	2.36736	2.24225	2.20511	2.02468	1.9886	2.20325	2.33766	2.33932	2.44217	2.59876	2.65644	2.28082	2.23318	2.47675	2.25148	2.30587	2.44665	2.29364	2.21031	2.24211	2.4326	2.51028	2.41393	2.31106	2.15784	2.30484	2.42604	2.40794	2.14258	2.08548	2.07317	2.30135	2.38581	2.19271	2.21916	2.35157	2.3351	2.45305	2.38969	2.28055	2.38781	2.57862	2.46762	2.51894	2.61137	2.39904	2.29827	2.42146	2.41179	2.4273	2.21331	2.14638	2.28038	2.29306	2.22451	2.50687	2.55527	2.59474	2.67118	2.65451	2.58247	2.35818	2.45225	2.43197	2.50779	2.39342	2.23164	2.1083	2.30962	2.46584	2.60835	2.50914	2.32766	2.28356	2.29567	2.41546	2.3295	2.31887	2.25859	2.34052	2.35506	2.42387	2.43161	2.44893	2.56624	2.53156	2.72443	2.39264	2.503	2.51144	2.40756	2.6154	2.44247	2.44465	2.61354	2.59669	2.50826	2.24728	2.17139	2.41863	2.36859	2.37788	2.30969	2.44906	2.68388	2.46993	2.40508	2.29061	2.59545	2.33249	2.60533	2.66374	2.57447	2.40611	2.54838	2.42945	2.41262	2.38341	2.36753	2.20679	2.22964	2.23138	2.45834	2.29905	2.32874	2.36405	2.05493	2.30678	2.1704	2.27403	2.28977	2.27766	2.21401	2.12945	2.29926	2.16757	2.14167	2.06667	2.12394	1.95861	1.99644	2.0379	2.18315	2.23007	2.09027	1.68521	1.90758	1.77685	1.64629	1.46018	1.66133	1.56898	1.33724	1.18174	1.3992	1.3179	0.961779	1.17138	1.10825	1.27711	0.962886	0.940417	1.05322	0.823439	0.834124	1.0082	0.950205	0.710871	0.924855	0.832507	0.696203	0.602001	0.636715	0.789033	0.63501	0.713418	0.531794	0.727154	0.595842	0.752559	0.470128	0.524175	0.341945	0.576013	0.416066	0.294735	0.441904	0.455904	0.25529	0.591911	0.25785	0.43846	0.408952	0.355566	0.463794	0.266966	0.555902	0.368979	0.418801	0.267884	0.547176	0.155016	0.265346	0.207102	0.356864	0.343517	0.147472	0.333402	0.266919	0.288201	0.29874	0.308076	0.296786	0.286117	0.0825597	0.356146	0.23584	0.185195	0.295702	0.319965	0.30892	0.285971	0.263716	0.27805	0.0854963	0.171354	0.413344	0.201866	0.252147
402.1	0.0719151	-0.0248407	-0.0429801	0.0710062	-0.143324	0.0484011	0.0106935	0.173596	-0.0289953	-0.0210849	0.166718	0.129681	0.123809	0.0730305	0.0573199	0.2233	0.459374	1.0125	1.63697	2.24133	2.36534	2.27081	2.27932	2.29335	2.27516	2.43594	2.43259	2.37377	2.55263	2.7828	2.51859	2.35402	2.59776	2.50078	2.31586	2.44958	2.54142	2.40671	2.37856	2.45427	2.64047	2.59472	2.51561	2.38923	2.41486	2.42955	2.54565	2.42269	2.24153	2.08892	2.16491	2.4565	2.50222	2.31716	2.32925	2.36652	2.4821	2.54883	2.46703	2.46884	2.54638	2.56646	2.5594	2.56213	2.63041	2.46378	2.5295	2.51384	2.44174	2.4698	2.29601	2.25659	2.37465	2.41647	2.47537	2.60482	2.58958	2.74356	2.89852	2.89952	2.59113	2.49994	2.62492	2.54429	2.54239	2.51366	2.23024	2.23746	2.46964	2.72768	2.76968	2.65379	2.36369	2.37273	2.55354	2.49991	2.49101	2.37756	2.47728	2.50959	2.53363	2.72292	2.64075	2.76355	2.66476	2.86072	2.74452	2.49989	2.64008	2.58146	2.64718	2.65004	2.38551	2.57986	2.73558	2.70579	2.57402	2.30867	2.24653	2.51266	2.61222	2.45227	2.43331	2.57389	2.67499	2.60239	2.56317	2.27887	2.69813	2.58175	2.76265	2.69831	2.6852	2.63484	2.76822	2.5976	2.60463	2.50518	2.49258	2.26193	2.42508	2.24134	2.56585	2.39048	2.5557	2.58257	2.15028	2.37227	2.47193	2.41836	2.37527	2.3717	2.33573	2.32932	2.46133	2.15426	2.24746	2.17239	2.1944	1.98283	2.06918	2.19556	2.27379	2.30955	2.05411	1.68883	1.96418	1.79471	1.79954	1.57185	1.65545	1.81445	1.54963	1.47827	1.39549	1.43809	1.04814	1.2017	1.00618	1.37607	1.20575	0.989843	1.08408	0.96183	0.979551	1.11266	0.974148	0.955202	0.93098	0.774805	0.72621	0.753586	0.672269	0.859643	0.776635	0.633606	0.533808	0.639092	0.57458	0.664102	0.550959	0.703039	0.408959	0.615134	0.322673	0.339752	0.475121	0.489261	0.252757	0.525303	0.373207	0.431559	0.40354	0.328913	0.371684	0.312245	0.408984	0.434442	0.414127	0.290841	0.68779	0.298403	0.32002	0.243476	0.39949	0.248888	0.388594	0.313639	0.310314	0.350811	0.359033	0.443875	0.297993	0.263295	0.219326	0.388877	0.249896	0.219795	0.207844	0.37776	0.341236	0.143879	0.237004	0.353341	0.11929	0.12828	0.414153	0.279099	0.334358
403.1	0.0307209	-0.0174752	0.0147349	-0.0152809	-0.185046	0.154716	0.0172492	0.107126	0.114034	0.0437916	0.188668	0.205866	0.086606	0.128752	0.147582	0.170036	0.524975	1.08227	1.95564	2.3999	2.53096	2.49263	2.2086	2.37206	2.14094	2.44314	2.41564	2.42591	2.70288	2.88368	2.61779	2.53227	2.70944	2.54	2.45017	2.59225	2.57033	2.3692	2.43801	2.49634	2.75078	2.45213	2.60609	2.37978	2.42338	2.701	2.70095	2.5274	2.29279	2.21828	2.41563	2.57053	2.45159	2.4068	2.5661	2.42864	2.47608	2.64185	2.51436	2.55262	2.73032	2.64281	2.67045	2.79004	2.72344	2.5558	2.69305	2.60278	2.58403	2.48162	2.38121	2.4203	2.43212	2.43928	2.62639	2.74827	2.69745	2.84252	2.96488	3.0301	2.54072	2.62812	2.69132	2.63245	2.61558	2.60969	2.24914	2.4516	2.51285	2.88975	2.90075	2.61428	2.48193	2.44647	2.59719	2.46002	2.60724	2.46301	2.65287	2.46752	2.50122	2.72106	2.6006	2.9327	2.69283	3.04334	2.63389	2.6624	2.73467	2.67362	2.76689	2.75556	2.63721	2.76631	2.77947	2.76348	2.48281	2.39373	2.39246	2.6529	2.64162	2.53034	2.53505	2.61747	2.85195	2.66699	2.71071	2.57319	2.73411	2.49274	2.86447	2.81392	2.77943	2.65838	2.72721	2.62291	2.76615	2.68068	2.64082	2.34783	2.51111	2.39863	2.69715	2.65685	2.71064	2.57235	2.30029	2.4203	2.44905	2.55737	2.53286	2.35489	2.26748	2.31327	2.45473	2.37413	2.46527	2.3331	2.28465	2.11318	2.17161	2.22082	2.27894	2.55286	2.221	1.77179	2.06413	1.88928	1.81824	1.43991	1.67016	1.78598	1.48046	1.40493	1.4155	1.45521	1.16598	1.33998	1.09442	1.35392	1.1811	0.908853	1.09484	0.962077	1.02186	1.08996	0.946112	0.767042	0.983393	0.847706	0.730881	0.826204	0.689769	0.817588	0.778974	0.621011	0.633548	0.63816	0.546308	0.775196	0.617867	0.669844	0.386744	0.568181	0.312396	0.398009	0.499643	0.438745	0.348185	0.368389	0.436701	0.386313	0.395041	0.387394	0.363578	0.333681	0.460715	0.278386	0.50041	0.175789	0.641997	0.11227	0.370189	0.166663	0.242974	0.24772	0.320613	0.360878	0.193319	0.37235	0.363437	0.467041	0.228067	0.265949	0.162547	0.38087	0.110776	0.18129	0.127149	0.545191	0.259361	0.270988	0.171901	0.300126	0.158392	0.179274	0.388007	0.274836	0.196647
404	0.0509162	-0.0148053	-0.0198264	0.0105882	-0.0931503	0.0495102	0.061766	0.0915295	-0.0314488	0.0384846	0.118813	0.0085467	0.0681157	-0.0626314	-0.00761303	0.095623	0.475853	1.09751	1.79688	2.577	2.4293	2.4249	2.37257	2.28942	2.45006	2.65986	2.54365	2.62323	2.74557	2.92487	2.7162	2.44494	2.75871	2.51901	2.48045	2.66972	2.6701	2.47206	2.52094	2.58462	2.88148	2.53106	2.64111	2.37859	2.53445	2.80633	2.90405	2.50722	2.44677	2.31168	2.57564	2.83428	2.48537	2.46413	2.51895	2.58752	2.66617	2.69463	2.37375	2.55356	2.849	2.72096	2.80846	2.93696	2.73677	2.40784	2.85464	2.64581	2.64164	2.61689	2.50677	2.47783	2.74794	2.45605	2.82076	2.86675	2.7282	2.97684	3.12226	3.06013	2.69282	2.76904	2.82968	2.87684	2.72737	2.66536	2.23565	2.50914	2.68512	2.94089	2.95705	2.5118	2.56301	2.4591	2.75665	2.51184	2.75649	2.50192	2.74459	2.60619	2.69331	2.79534	2.64789	2.95137	2.63335	3.27844	2.66012	2.59219	2.90261	2.72492	2.90576	2.74663	2.64206	2.87882	2.7745	2.81877	2.60918	2.46477	2.46403	2.57919	2.66868	2.69808	2.66108	2.71557	3.00935	2.78162	2.63512	2.5108	2.76171	2.7197	2.93898	2.97899	2.77273	2.60064	2.95996	2.62233	2.67398	2.68907	2.61409	2.4805	2.62142	2.48832	2.74378	2.6814	2.6774	2.75589	2.33736	2.45518	2.45853	2.45898	2.52613	2.39039	2.40459	2.32495	2.50815	2.47164	2.37636	2.30382	2.39481	2.1954	2.31264	2.32615	2.49658	2.60978	2.27334	1.79751	2.13785	1.85586	1.94393	1.61988	1.71639	1.77296	1.59313	1.33171	1.34692	1.38382	1.16299	1.42707	1.00366	1.25667	1.1345	0.938353	1.10219	1.01646	0.847425	1.01123	0.907742	0.801933	0.903567	0.831385	0.703831	0.896021	0.684663	0.76032	0.771542	0.653763	0.510701	0.672024	0.605592	0.675251	0.55597	0.578412	0.466074	0.531498	0.195752	0.273949	0.455593	0.355061	0.178267	0.421363	0.453548	0.368931	0.417871	0.359673	0.321313	0.255324	0.264433	0.274773	0.344368	0.203114	0.545855	0.363114	0.283629	0.140854	0.280257	0.273873	0.296007	0.356725	0.259228	0.328198	0.302229	0.393964	0.242371	0.291602	0.170593	0.274647	0.197503	0.180381	0.315301	0.339121	0.126622	0.0896274	0.212909	0.247767	0.00280706	0.253699	0.270068	0.141307	0.2183
405	0.0574487	-0.0267967	0.0419387	0.0138362	-0.199551	0.073011	0.05611	0.125412	0.0920607	-0.108141	-0.000552104	0.135149	0.100052	-0.0274768	0.11262	0.183115	0.413089	1.13755	1.92898	2.5304	2.4975	2.53347	2.38333	2.50655	2.44537	2.75275	2.5011	2.78184	2.9716	3.2074	2.78159	2.55928	3.00034	2.73424	2.65	2.82972	2.8358	2.58298	2.70705	2.78686	3.15448	2.7055	2.77493	2.57828	2.68436	2.94476	3.07531	2.66021	2.45173	2.41399	2.64196	2.84927	2.66749	2.53416	2.91855	2.63056	2.87391	2.90416	2.72096	2.66937	2.9823	2.95279	2.86339	3.09953	2.94982	2.81826	3.02302	2.79509	2.88841	2.62352	2.67122	2.60658	2.81808	2.52065	2.87139	2.9365	2.89918	3.21315	3.32524	3.35942	2.77336	3.02045	2.73623	2.80955	2.84942	2.72829	2.42153	2.80832	2.82052	3.02748	3.06491	2.6922	2.60365	2.60506	2.88151	2.69958	2.76918	2.59793	2.83803	2.68824	2.86071	3.01919	2.8571	3.14787	2.80991	3.35237	2.76896	2.87403	3.05501	2.73878	3.18456	2.81275	2.76247	3.02773	3.04491	3.03557	2.6748	2.57108	2.57274	2.77165	2.78784	2.794	2.7334	2.79899	3.14178	2.78772	2.75236	2.67782	3.05274	2.69326	3.09401	3.22842	3.10267	2.88614	3.06362	2.72983	2.86911	2.93951	2.90878	2.59171	2.67214	2.54869	2.8377	2.61499	2.9001	2.88631	2.43813	2.55756	2.53983	2.65133	2.72037	2.63993	2.4772	2.50598	2.65295	2.49605	2.50489	2.42979	2.3705	2.28649	2.25999	2.3659	2.4233	2.51069	2.39067	1.98037	2.36759	1.95508	1.9486	1.6014	1.94773	1.87748	1.68929	1.40157	1.42554	1.42805	1.22791	1.30481	1.24296	1.59675	1.20309	1.04116	1.20029	1.10186	1.06258	1.00697	0.985654	0.835231	0.993899	0.904654	0.774146	0.817743	0.702916	0.889896	0.812849	0.858099	0.649059	0.659168	0.630339	0.727485	0.655166	0.767685	0.38459	0.595421	0.382545	0.453503	0.513038	0.559853	0.434996	0.515159	0.372782	0.356031	0.378946	0.402614	0.378546	0.278608	0.432446	0.222564	0.38476	0.31987	0.614038	0.333714	0.363767	0.218557	0.393239	0.397964	0.317199	0.40027	0.300012	0.405615	0.415441	0.437548	0.251412	0.342976	0.202399	0.324164	0.204203	0.101682	0.222932	0.307956	0.231875	0.29909	0.195756	0.323969	0.169428	0.164432	0.474645	0.318039	0.184932
405.9	-0.012271	-0.0337342	-0.0203343	0.0524721	-0.0834848	0.104294	0.0923771	0.144143	0.143187	0.0600579	0.114615	0.0313159	0.0516918	-0.0114247	0.0229602	0.132944	0.497643	1.09479	1.94315	2.55957	2.46557	2.47235	2.35489	2.44843	2.62071	2.76866	2.71415	2.85466	3.06402	3.17815	2.74976	2.69624	2.9387	2.784	2.74945	2.79983	2.74823	2.64593	2.77596	2.96522	3.13754	2.80471	2.66307	2.58194	2.78968	2.99783	3.05428	2.62778	2.52493	2.54666	2.71032	2.88119	2.80716	2.56541	2.77438	2.75813	2.92574	2.91038	2.67898	2.77784	3.0071	2.9839	3.00321	3.18435	2.87114	2.75078	3.0156	2.79934	2.88698	2.79457	2.63477	2.67522	2.77941	2.77361	3.02109	3.00948	2.87549	3.23877	3.33202	3.20394	2.67565	3.00375	2.94035	3.00914	2.77185	2.67678	2.44427	2.77764	2.91289	3.12096	3.09387	2.83988	2.8123	2.75463	2.89528	2.7929	2.79284	2.73763	2.89473	2.67867	2.87755	2.94856	3.00174	3.11346	2.91152	3.21901	2.75982	2.82973	3.0351	2.90886	3.06044	2.88268	2.87879	3.12209	2.97717	2.95737	2.65944	2.65684	2.65874	2.86774	2.9277	2.82786	2.73039	2.84363	3.11468	2.97445	2.85127	2.64771	3.04734	2.76487	3.04885	3.12794	3.03005	2.84332	2.96797	2.80585	2.77285	2.80691	2.86954	2.61196	2.56153	2.59989	2.92121	2.73186	2.88991	2.85311	2.51148	2.6602	2.58189	2.55063	2.69458	2.54081	2.49029	2.526	2.65851	2.46433	2.44476	2.40876	2.55817	2.27566	2.25506	2.34036	2.51213	2.56655	2.25344	1.89664	2.33363	1.95888	1.91274	1.61084	1.97594	1.8896	1.60394	1.44673	1.4925	1.41396	1.12674	1.37182	1.10434	1.40328	1.1759	1.0837	1.12473	0.969192	1.06656	1.13097	0.946759	0.832268	1.05834	0.960908	0.713235	0.779576	0.673484	0.850325	0.799343	0.648664	0.561517	0.651659	0.51396	0.788063	0.578279	0.597572	0.516724	0.627367	0.255179	0.380071	0.432963	0.56155	0.295552	0.465903	0.402744	0.449862	0.396996	0.301506	0.369949	0.311894	0.441757	0.370382	0.423567	0.229405	0.58449	0.18156	0.315539	0.177211	0.267699	0.286008	0.228116	0.304102	0.336226	0.276095	0.376133	0.40985	0.245308	0.294109	0.101499	0.313646	0.0716592	0.0629819	0.252451	0.40998	0.266735	0.228029	0.177779	0.332568	0.0733339	0.2797	0.321414	0.176457	0.16075
406.9	0.0362118	-0.0740802	-0.0343263	-0.0132463	-0.0970114	0.103906	-0.00924576	0.126651	-0.00716534	-0.00849715	0.0553707	0.0564327	-0.0381193	-0.0294416	0.0356121	0.133715	0.496341	1.03899	2.05971	2.49103	2.48333	2.40305	2.39669	2.55705	2.68945	2.72106	2.67059	2.8901	3.20175	3.17308	2.69405	2.79574	2.92065	2.77902	2.91184	3.00171	2.85148	2.76553	2.86629	3.04127	3.03219	2.82505	2.77827	2.70118	2.89441	2.95747	2.88208	2.76511	2.67714	2.66272	2.89996	2.91958	2.71877	2.75344	2.85271	2.89974	3.02982	2.8607	2.74111	2.99606	3.03573	2.95156	3.12263	3.26238	2.88861	2.91434	3.11201	2.99796	2.89636	2.7385	2.75453	2.83717	2.80397	2.87367	3.05935	3.0182	3.10197	3.41319	3.42652	3.10062	2.92972	3.06407	2.99223	2.98833	2.93743	2.67091	2.58449	2.82166	3.05776	3.24456	3.0102	2.7492	2.74854	2.80426	2.77834	2.77727	2.82048	2.84689	2.88878	2.77136	3.00129	2.95263	3.00236	3.09059	3.22638	3.27738	2.90482	3.00552	3.03028	3.03142	3.06442	2.93143	2.99357	3.11666	3.1049	2.95628	2.64682	2.63264	2.63618	2.89142	2.86332	2.71938	2.6912	2.90538	3.23024	2.89592	2.90087	2.72957	2.9982	2.70181	3.14327	3.1441	3.00739	2.98007	3.12333	2.83282	2.8428	2.82523	2.87431	2.5421	2.66673	2.64073	2.82263	2.81297	2.84336	2.77624	2.56308	2.73118	2.57383	2.70299	2.6365	2.67834	2.52084	2.56251	2.69337	2.44748	2.55208	2.44825	2.50781	2.31799	2.3539	2.49197	2.41673	2.58039	2.34222	1.83583	2.19455	2.03135	2.0579	1.69514	1.88703	1.93603	1.56759	1.47041	1.42773	1.56176	1.09725	1.39442	1.17085	1.44566	1.08818	1.05196	1.22214	0.97075	1.0623	1.06112	0.964926	0.895846	1.05358	0.779833	0.777728	0.744735	0.630155	0.772764	0.763906	0.745968	0.640981	0.592025	0.50779	0.741508	0.581886	0.678151	0.425092	0.596771	0.250939	0.229035	0.503786	0.411707	0.292683	0.508161	0.385785	0.308007	0.438877	0.304994	0.35872	0.295667	0.424284	0.320932	0.457641	0.219632	0.528698	0.231826	0.276345	0.20899	0.19549	0.261134	0.278744	0.29053	0.302193	0.273815	0.244317	0.391139	0.175506	0.311513	0.147556	0.246474	0.211684	0.172858	0.138004	0.390968	0.191146	0.139151	0.155664	0.201563	0.0459627	0.0898457	0.390439	0.157045	0.198275
407.8	-0.00450346	-0.0922464	0.0104401	0.140016	-0.123532	0.0406063	0.103008	0.0830496	0.0602152	0.113429	0.138507	0.115143	0.0367239	0.00242801	0.0793758	0.309554	0.705596	1.19423	2.07411	2.42321	2.53782	2.49531	2.57946	2.60575	2.75745	2.7162	2.75462	3.01295	3.39199	3.17537	2.69025	2.95393	2.95504	2.9107	3.00214	3.06368	2.90222	2.87287	2.94126	3.18835	3.03488	2.94902	2.70438	2.75352	2.93116	3.21289	2.9315	2.75483	2.65717	2.71944	2.97669	2.95867	2.82586	2.88772	3.03582	3.02279	3.06036	2.92064	2.82684	3.01209	3.00707	2.96938	3.2163	3.15917	2.97167	3.074	3.08951	3.03229	2.95394	2.69014	2.74254	2.89816	2.86324	2.9709	3.16543	3.02799	3.23743	3.37111	3.42823	3.0356	3.09241	3.08366	3.04481	2.98664	2.92926	2.6016	2.6372	2.85753	3.1378	3.20198	2.96591	2.80418	2.75835	2.85132	2.78963	2.91385	2.86493	2.98835	2.88064	2.82164	3.04017	3.03932	3.17741	3.05885	3.28623	3.13194	2.92741	3.10192	3.0384	3.09309	3.05677	2.94724	3.09646	3.08368	3.05591	2.83727	2.68525	2.68012	2.68478	2.99975	3.02596	2.78976	2.79075	3.02035	3.26203	3.01113	2.89633	2.79548	3.14603	2.92226	3.07449	3.07876	3.01109	2.87331	3.18713	2.8418	2.81167	2.95146	2.89999	2.65912	2.66348	2.68447	2.87952	2.70871	2.90804	2.84936	2.56466	2.71483	2.56184	2.66602	2.70574	2.61754	2.47457	2.49783	2.57259	2.52688	2.52057	2.42664	2.48094	2.30054	2.3294	2.35005	2.40687	2.58897	2.36825	1.88476	2.32122	1.94438	1.92282	1.6275	1.85548	1.96281	1.59854	1.50336	1.43449	1.46932	1.13269	1.35442	1.15874	1.33595	1.27324	0.927822	1.12655	1.01132	0.953892	1.189	0.94323	0.776406	1.04477	0.869844	0.731764	0.774133	0.762793	0.793153	0.900791	0.685421	0.596974	0.608753	0.640242	0.697638	0.5734	0.576204	0.538141	0.607406	0.245263	0.416056	0.407478	0.46761	0.339129	0.456717	0.41922	0.419057	0.278795	0.285878	0.396675	0.269085	0.487558	0.378165	0.461318	0.29933	0.67955	0.262388	0.288581	0.226789	0.310481	0.358621	0.283828	0.246141	0.26759	0.388072	0.347277	0.230663	0.304024	0.265047	0.0532152	0.326347	0.190765	0.0690792	0.248638	0.333435	0.247114	0.29214	0.169416	0.270628	0.0184824	0.102801	0.287871	0.161325	0.213065
408.7	0.072453	-0.0551039	-0.0150426	0.0273963	-0.134695	0.00523785	0.0431313	0.117002	0.090317	0.1734	0.0328548	0.132721	0.0941715	-0.0743085	-0.151587	0.231945	0.599555	1.07131	2.16625	2.36632	2.39074	2.3988	2.57302	2.61134	2.88025	2.72308	2.84395	2.98706	3.39285	3.08675	2.61889	3.05726	2.90791	2.89289	3.01706	3.13339	2.83045	2.84947	2.93886	3.29414	2.97229	2.94727	2.74168	2.93366	3.03464	3.14661	2.89886	2.78062	2.64542	2.76817	3.01756	2.97197	2.70798	2.88259	2.89931	2.96462	3.0258	2.78861	2.80429	3.04384	3.00784	2.98053	3.28981	3.1608	2.75596	3.17917	3.10454	2.95192	2.89549	2.75576	2.76032	2.87314	2.7539	2.94252	3.21423	3.07919	3.34115	3.41174	3.44082	2.91167	3.04913	2.93287	2.94536	2.98328	2.96316	2.46859	2.80943	2.86259	3.14806	3.13232	2.88906	2.82373	2.83319	2.85481	2.66182	2.8785	2.68816	2.86559	2.78968	2.83387	2.97565	2.89689	3.2806	3.0281	3.40421	3.03278	2.9115	3.08266	2.96198	3.0935	3.06058	2.80167	3.08482	3.06974	3.0858	2.73062	2.7169	2.72875	2.73547	2.79455	2.8847	2.82649	2.817	2.8135	3.08805	2.90823	2.81949	2.67312	2.91597	2.8072	3.0761	3.1481	2.97854	2.74142	2.99677	2.71957	2.80818	2.86127	2.82249	2.49496	2.65824	2.51607	2.87402	2.58605	2.75977	2.77234	2.42497	2.57088	2.57677	2.55222	2.66997	2.56065	2.42762	2.43633	2.64782	2.38216	2.52144	2.41359	2.39069	2.24443	2.21056	2.45348	2.50406	2.49438	2.3397	1.9146	2.17667	1.91691	1.91926	1.60606	1.86246	1.97268	1.58236	1.31039	1.44905	1.42453	1.07626	1.31799	1.09592	1.35121	1.21513	1.05452	1.11347	0.968283	1.0042	1.024	0.910365	0.837036	1.04899	0.74779	0.707303	0.805594	0.734271	0.787122	0.761964	0.530046	0.448151	0.562218	0.620604	0.682042	0.599657	0.628319	0.425443	0.571579	0.121891	0.208926	0.372291	0.497564	0.300401	0.429238	0.320136	0.357595	0.330386	0.381093	0.380387	0.231995	0.51638	0.237921	0.358086	0.23094	0.472647	0.269599	0.320576	0.0855732	0.214092	0.278988	0.183242	0.202481	0.107242	0.309562	0.339776	0.247349	0.161251	0.275085	0.127806	0.220728	0.163928	0.109348	0.206462	0.392409	0.121614	0.227651	0.153786	0.221898	0.0279909	0.0876367	0.445729	0.031828	0.23182
409.7	0.0149107	-0.0545282	0.0225858	-0.0234898	-0.0888458	0.0388554	0.05132	0.099202	0.0972789	0.226783	0.0629883	0.17728	0.0224059	0.110928	-0.0829637	0.185733	0.589595	0.944921	2.12321	2.3998	2.5264	2.4252	2.56553	2.66147	2.99771	2.6739	2.92235	3.18315	3.40826	2.98641	2.65521	3.16552	3.00503	2.94913	3.08176	3.06818	2.81477	2.85466	3.10089	3.33065	2.94113	2.89702	2.76284	2.93492	3.09823	3.25644	2.81282	2.79773	2.68985	2.85127	3.08664	2.93462	2.74632	3.00708	2.91638	3.03236	2.96498	2.82688	2.92942	3.06425	3.0912	3.03003	3.28761	3.10202	2.73819	3.14916	3.00375	2.95424	2.8836	2.86345	2.69897	2.86636	2.69477	3.02889	3.13399	2.86104	3.37138	3.29054	3.38	2.84795	3.14131	2.97771	2.94403	2.9201	2.82735	2.39278	2.81899	2.81067	3.19276	3.15725	2.77656	2.70028	2.66331	2.74639	2.64951	2.80942	2.68992	2.94226	2.70396	2.92158	3.03309	2.77888	3.21259	2.87156	3.37987	2.78421	2.86254	3.01504	2.88433	3.07336	2.91407	2.84459	3.02828	2.97461	3.10875	2.71644	2.70271	2.70356	2.70619	2.84522	2.85778	2.77458	2.7814	2.7877	2.97024	2.91271	2.78522	2.61986	2.87327	2.69587	2.87743	2.99844	2.96417	2.72352	2.99685	2.69224	2.75028	2.73155	2.77712	2.36074	2.58567	2.44869	2.74946	2.61807	2.77418	2.57616	2.32418	2.53942	2.4484	2.50036	2.54338	2.3752	2.33692	2.48273	2.5404	2.38202	2.34486	2.26511	2.30014	2.22157	2.21757	2.2666	2.27931	2.46374	2.14333	1.68079	2.12572	1.9249	1.94592	1.58289	1.89871	1.74659	1.50085	1.28106	1.44508	1.35996	1.14052	1.24624	1.05984	1.30411	1.182	0.936302	1.11083	0.88715	0.950116	0.904333	1.04276	0.916454	0.873314	0.755398	0.623113	0.713007	0.647166	0.765741	0.871949	0.725469	0.519122	0.546246	0.53986	0.640091	0.486616	0.583794	0.454562	0.579886	0.222764	0.293906	0.482502	0.49626	0.265666	0.4891	0.384366	0.370364	0.33782	0.349886	0.410773	0.33363	0.420954	0.26889	0.291858	0.212089	0.480613	0.229965	0.220725	0.166731	0.308695	0.261451	0.225759	0.187153	0.212122	0.400295	0.269543	0.26929	0.248305	0.277841	0.113255	0.196517	0.101977	0.046336	0.193419	0.302147	0.246811	0.168727	0.15866	0.231464	-0.0313999	0.147059	0.298638	0.160133	0.268374
410.6	-0.120409	-0.125724	0.106547	0.0538111	-0.038335	0.0230509	0.0249848	0.122774	0.118387	0.179242	-0.0127341	-0.0154945	0.022662	-0.0137939	-0.0635447	0.19538	0.648438	0.955328	1.93028	2.35645	2.4444	2.36799	2.52763	2.55758	2.72843	2.59556	2.89005	3.11617	3.39238	2.90232	2.76819	3.09931	2.91384	2.83709	3.02485	3.05155	2.81973	2.81701	2.93637	3.22915	2.84895	2.85137	2.73048	2.94819	3.16618	3.04306	2.74356	2.68838	2.55873	2.73803	2.97712	2.8145	2.58015	2.80625	2.76279	2.93117	2.94754	2.70415	2.78108	2.99732	2.9022	2.89303	3.10927	2.9342	2.6348	2.95114	2.83291	2.76149	2.69993	2.6701	2.58264	2.72087	2.59226	2.92899	3.0267	2.8945	3.1596	3.22218	3.27264	2.63828	2.89068	2.83243	3.00113	2.75065	2.72017	2.31478	2.66494	2.78299	2.99949	3.00383	2.62772	2.53658	2.71056	2.84043	2.61384	2.79293	2.48911	2.81096	2.53805	2.76454	2.89056	2.77162	3.02645	2.7096	3.2278	2.80315	2.78502	2.86357	2.77545	2.92674	2.70062	2.71298	3.01161	2.86697	2.92886	2.57937	2.45725	2.45892	2.46307	2.68706	2.74181	2.67933	2.70228	2.60296	2.79877	2.67736	2.59423	2.38142	2.69189	2.65177	2.7272	2.72386	2.75416	2.58386	2.71527	2.61947	2.57609	2.59455	2.56292	2.27793	2.48119	2.34342	2.62522	2.55767	2.65066	2.42297	2.21916	2.33449	2.33057	2.3567	2.36512	2.31788	2.26897	2.2437	2.34256	2.21657	2.10609	2.13383	2.14605	1.95956	2.063	2.13682	2.27071	2.32261	2.02281	1.7872	1.97492	1.69183	1.73416	1.46828	1.75417	1.78265	1.24106	1.24	1.3374	1.2059	1.02511	1.17839	1.03376	1.20607	1.02532	0.994194	1.00882	0.818061	0.862196	0.862912	0.845293	0.749044	0.882497	0.594795	0.65026	0.659415	0.553604	0.665613	0.625707	0.676045	0.531062	0.621109	0.505744	0.643346	0.55634	0.466035	0.404145	0.447324	0.220341	0.161374	0.320652	0.463273	0.363732	0.446328	0.258777	0.230832	0.29136	0.223392	0.322492	0.162955	0.348175	0.108784	0.309239	0.154882	0.427938	0.225255	0.22472	0.0866009	0.245304	0.231247	0.202538	0.319577	0.276441	0.242906	0.236707	0.293028	0.136782	0.254036	0.0802867	0.232114	0.131091	0.118417	0.204366	0.279991	0.101678	0.116042	0.0851098	0.224003	0.0379353	0.155007	0.334172	0.0694406	0.203539
411.6	-0.0251313	0.0109147	0.0777402	-0.129604	-0.082484	0.0985019	0.104174	0.0959936	0.135051	0.0935512	0.0449386	0.147472	0.146764	0.0463531	0.116941	0.321613	0.648276	0.972774	2.03777	2.42569	2.51144	2.45966	2.60034	2.66576	2.85034	2.73613	2.91832	3.18868	3.26237	2.73542	2.80254	3.13038	2.87141	2.92334	3.0146	2.95151	2.74616	2.72043	3.05722	3.18825	2.80647	2.82802	2.71742	2.8679	3.033	2.99094	2.656	2.58079	2.51014	2.75771	2.93083	2.7164	2.68397	2.81337	2.82214	2.96421	2.85666	2.66814	2.82789	3.014	2.89429	2.95016	3.1213	2.81796	2.74604	2.95128	2.72975	2.74284	2.64848	2.50744	2.54155	2.68925	2.62995	2.92425	2.89577	2.86087	3.1279	3.13336	3.02587	2.63812	2.81684	2.74886	2.80642	2.69155	2.65989	2.41218	2.64314	2.698	2.90591	2.85743	2.57587	2.4731	2.49231	2.65789	2.55402	2.68672	2.53869	2.65023	2.56707	2.75106	2.7517	2.63506	2.91904	2.78749	3.02474	2.65452	2.6676	2.80442	2.66526	2.83334	2.61078	2.64564	2.89842	2.8377	2.8167	2.5016	2.43058	2.43067	2.43086	2.45596	2.57628	2.56536	2.43032	2.61143	2.80804	2.60613	2.45706	2.36608	2.56508	2.45638	2.73406	2.76818	2.55847	2.47471	2.68661	2.46448	2.56966	2.50795	2.50516	2.17055	2.25435	2.24884	2.49128	2.36031	2.45822	2.33868	2.13757	2.28986	2.27861	2.27802	2.31381	2.22743	2.14214	2.17851	2.25166	2.07875	2.02973	2.00353	2.08597	1.93275	2.05374	1.91328	2.0878	2.17878	1.95704	1.55209	1.88908	1.70481	1.60706	1.34515	1.58578	1.57312	1.32192	1.27053	1.24989	1.31293	0.954409	1.17491	0.976487	1.21376	1.02645	0.863973	1.05221	0.812251	0.745811	0.988123	0.871156	0.687854	0.870302	0.812125	0.63724	0.645257	0.659842	0.692752	0.709728	0.523589	0.541656	0.628107	0.538102	0.639865	0.470775	0.562751	0.48982	0.454027	0.150421	0.406225	0.389347	0.437465	0.306165	0.335413	0.316871	0.396777	0.272673	0.423242	0.364764	0.183251	0.423583	0.300631	0.3252	0.276037	0.464902	0.181233	0.310457	0.227641	0.313803	0.381837	0.260969	0.301142	0.255702	0.329362	0.366759	0.461891	0.223035	0.329639	0.222147	0.312402	0.159461	0.135107	0.17175	0.409136	0.282765	0.218488	0.210925	0.30214	0.122809	0.235698	0.359956	0.196704	0.301248
412.5	-0.0177535	-0.00543802	0.0531802	-0.0457347	-0.0809703	0.0288011	0.114273	0.163312	0.17326	0.187613	0.128504	0.133847	0.0689711	-0.00785786	0.0517605	0.410156	0.607533	1.09164	2.00933	2.23637	2.34258	2.39905	2.3606	2.5241	2.65425	2.62404	2.90109	3.13981	3.09726	2.78359	2.86913	2.94469	2.81647	2.85943	2.9175	2.81492	2.68417	2.74363	3.00948	3.00209	2.8346	2.6926	2.59058	2.8597	2.97616	2.81289	2.52189	2.39159	2.4189	2.73421	2.76831	2.59442	2.61737	2.64833	2.65172	2.74829	2.62549	2.52532	2.74118	2.77873	2.7201	2.83613	2.93394	2.67083	2.67162	2.76266	2.65342	2.56217	2.43354	2.42234	2.54546	2.54212	2.5812	2.75232	2.69822	2.74978	2.9311	2.93561	2.7248	2.59478	2.68636	2.60901	2.62919	2.59656	2.40313	2.22378	2.50814	2.73444	2.80387	2.63659	2.4146	2.32632	2.39926	2.49209	2.52543	2.51341	2.43982	2.51689	2.5148	2.63259	2.62191	2.63731	2.68919	2.77555	2.83342	2.49717	2.52484	2.58519	2.63949	2.63567	2.53179	2.6524	2.70322	2.65077	2.53819	2.31812	2.29803	2.29958	2.3026	2.43254	2.45119	2.32025	2.2874	2.4326	2.6423	2.3571	2.27746	2.2364	2.37485	2.31544	2.57868	2.4037	2.44506	2.34447	2.49119	2.17101	2.33698	2.2623	2.24508	2.03698	2.16955	2.08038	2.29866	2.1203	2.29355	2.25972	1.90802	2.09488	2.13308	2.02576	2.1186	2.05251	1.99487	1.9565	2.10928	1.96056	1.92195	1.91103	1.85197	1.80179	1.78862	1.81824	1.91917	1.99271	1.83568	1.52061	1.74915	1.44692	1.54253	1.20741	1.49263	1.51573	1.26283	1.15989	1.09272	1.12522	0.866387	1.07258	0.822923	1.03488	0.939307	0.810392	0.858384	0.739752	0.798659	0.829968	0.872747	0.602579	0.823146	0.703348	0.547844	0.655257	0.490673	0.618795	0.620175	0.555416	0.487092	0.480486	0.509105	0.661315	0.399987	0.477486	0.418378	0.433515	0.171764	0.223909	0.353083	0.319212	0.206506	0.420347	0.377695	0.392815	0.266143	0.202619	0.389971	0.077206	0.338587	0.229979	0.278551	0.271549	0.536455	0.183138	0.238361	0.090959	0.300562	0.240863	0.187436	0.307861	0.313499	0.205686	0.314713	0.356413	0.150784	0.198771	0.177502	0.224542	0.12336	0.0985273	0.13964	0.344034	0.172639	0.209455	0.176468	0.234301	0.144434	0.239449	0.239278	0.215331	0.214084
413.5	-0.0691013	-0.00612015	0.0543492	-0.0645495	0.00236999	0.0951648	0.128409	0.144547	0.18565	0.135274	0.0814734	0.0908714	0.122806	-0.0515076	-0.0521897	0.318202	0.551088	1.07603	1.91939	2.2813	2.31309	2.38907	2.43745	2.61457	2.59961	2.60602	2.8522	3.21962	2.95421	2.52097	2.76143	2.80311	2.67928	2.78086	2.80326	2.6062	2.57227	2.65244	2.87744	2.76593	2.5953	2.51267	2.57745	2.63404	2.76559	2.62691	2.40121	2.35673	2.41899	2.69756	2.64417	2.42031	2.47585	2.47471	2.59194	2.65239	2.47206	2.44594	2.61368	2.62991	2.54388	2.70017	2.7083	2.35413	2.45676	2.50468	2.49956	2.42476	2.33785	2.27368	2.34865	2.30496	2.46191	2.57821	2.50819	2.65848	2.87711	2.83009	2.41905	2.57546	2.54835	2.5002	2.4976	2.45144	2.09195	2.21877	2.34523	2.56847	2.66794	2.45121	2.26174	2.25531	2.3986	2.21845	2.36605	2.2559	2.38452	2.25171	2.24927	2.44211	2.32776	2.55086	2.46712	2.64515	2.41323	2.32328	2.44894	2.28882	2.40274	2.41929	2.19872	2.37961	2.51964	2.49483	2.30835	2.10474	2.07826	2.08194	2.08851	2.30482	2.198	2.09679	2.0914	2.22038	2.4545	2.27444	2.13386	2.00773	2.20238	1.99142	2.27215	2.28016	2.22418	2.14146	2.16004	1.99687	2.09902	2.05877	2.0658	1.91793	1.90375	1.81863	2.12458	2.06709	2.07172	1.98649	1.83132	1.84432	1.84455	1.89846	1.83291	1.8962	1.76192	1.80252	1.88471	1.70267	1.81692	1.73163	1.69354	1.61478	1.7407	1.81459	1.66659	1.74679	1.55891	1.3164	1.51797	1.34556	1.3774	1.05028	1.324	1.47292	1.09046	1.07434	0.951418	1.02767	0.63411	0.925387	0.724031	0.981567	0.738187	0.737411	0.825113	0.61758	0.713134	0.794777	0.639224	0.595279	0.766463	0.53473	0.446699	0.563885	0.519215	0.565894	0.61984	0.451704	0.439212	0.45191	0.437887	0.427726	0.417438	0.592126	0.252948	0.421687	0.202662	0.204018	0.296256	0.254524	0.303143	0.35035	0.271737	0.251031	0.210447	0.240399	0.30952	0.236997	0.424122	0.222377	0.328069	0.184523	0.437253	0.125703	0.248057	0.0579079	0.283384	0.183838	0.0765793	0.159437	0.106568	0.260564	0.247362	0.283854	0.176843	0.275853	0.0461631	0.287467	0.125643	0.0225247	0.112923	0.262043	0.0966426	0.250491	0.232503	0.19097	0.0810243	0.253981	0.343953	0.195472	0.0684324
414.4	0.00720259	0.026303	0.0801823	-0.108999	-0.0768559	0.0511872	0.13011	0.147133	0.126387	0.126859	0.0834019	0.0125171	0.0527401	-0.157936	0.106583	0.310118	0.574423	1.14435	1.85318	2.1136	2.14176	2.29135	2.27162	2.61692	2.43685	2.56501	2.80724	3.06211	2.6799	2.57773	2.74533	2.66196	2.5619	2.69387	2.70163	2.41744	2.45386	2.54874	2.8537	2.55545	2.57026	2.36	2.43033	2.51231	2.71954	2.44256	2.27304	2.10093	2.33205	2.55047	2.38362	2.34562	2.41837	2.32077	2.48914	2.53231	2.34952	2.35094	2.5128	2.50434	2.3862	2.6136	2.48859	2.29244	2.41747	2.45988	2.39615	2.20333	2.22238	2.09531	2.21506	2.23015	2.36544	2.53258	2.38947	2.52515	2.63911	2.64988	2.21767	2.44692	2.29569	2.39987	2.30179	2.31577	1.92748	2.07091	2.15928	2.47204	2.47052	2.30904	2.08802	2.08287	2.25259	2.11996	2.23588	2.1236	2.18845	2.00777	2.22419	2.27219	2.15724	2.45994	2.16179	2.58185	2.19285	2.24844	2.38204	2.20025	2.37133	2.25187	2.11271	2.3972	2.29116	2.30755	2.02539	2.01703	2.03531	2.05009	2.06386	2.19548	2.21916	2.05928	2.00811	2.09454	2.24251	2.0564	1.89516	1.84464	2.13472	1.89266	2.114	2.12603	1.99369	1.88898	2.20394	1.96875	1.86188	1.97964	1.9359	1.80883	1.73984	1.71362	1.87809	1.83676	1.80442	1.84629	1.62729	1.64206	1.74068	1.86531	1.77815	1.68848	1.63184	1.68728	1.64423	1.59537	1.61976	1.61426	1.55244	1.40855	1.52191	1.48372	1.58607	1.67933	1.45019	1.11185	1.40747	1.25209	1.28003	1.05832	1.26338	1.30615	1.00347	0.922685	0.996683	0.974976	0.703101	0.83685	0.713251	0.936742	0.729222	0.708207	0.711504	0.613737	0.602063	0.71269	0.704185	0.55199	0.79426	0.601923	0.391926	0.428027	0.45158	0.534233	0.524336	0.470504	0.44512	0.427323	0.437537	0.535914	0.265783	0.55698	0.228676	0.365411	0.195998	0.177847	0.242856	0.244143	0.217813	0.358542	0.232668	0.225416	0.189965	0.316367	0.2598	0.162761	0.26769	0.23213	0.168284	0.150446	0.495777	0.116244	0.218085	0.108202	0.325992	0.167582	0.179788	0.118329	0.208315	0.178878	0.249092	0.26104	0.198765	0.253997	0.0539306	0.25442	0.0380755	0.135229	0.117391	0.309496	0.159351	0.182027	0.0670535	0.331597	-0.0135929	0.105108	0.205942	0.000463059	0.240923
415.4	-0.119879	-0.0331306	0.0946775	-0.0426375	-0.0107694	0.040733	0.0834591	0.0340216	0.213329	0.0437388	0.0928714	-0.0100081	-0.0270076	-0.0561576	0.11895	0.290533	0.453067	1.13975	1.83912	2.13149	1.95057	2.1362	2.23518	2.42283	2.29307	2.48019	2.59245	2.86951	2.52721	2.30703	2.61422	2.46255	2.38365	2.60826	2.45989	2.29823	2.35044	2.39254	2.62614	2.4532	2.22447	2.17493	2.32551	2.34326	2.49721	2.18236	2.05122	1.987	2.13029	2.44262	2.1761	2.06748	2.19651	2.05969	2.2158	2.23875	2.08702	2.12198	2.45975	2.3082	2.28948	2.5186	2.26668	1.94725	2.24096	2.22697	2.0674	1.94903	1.94263	1.9663	2.03701	2.02146	2.21847	2.23529	2.07592	2.46324	2.48841	2.37359	1.94766	2.21633	1.92822	2.19416	2.0659	2.02428	1.73171	1.91836	2.00495	2.22561	2.29957	1.96733	1.84138	1.8085	1.98728	1.82637	2.06223	1.91017	2.07352	1.8446	1.99399	2.24235	1.93487	2.29988	2.03256	2.36768	1.94025	1.92273	2.02527	1.95759	2.17158	1.98599	2.00826	2.07858	2.07798	2.03126	1.87721	1.77997	1.78077	1.78374	1.78847	1.92515	1.88935	1.80284	1.75927	1.8726	2.00455	1.81743	1.79499	1.77679	1.75783	1.61812	1.91868	1.94656	1.82538	1.68849	1.89364	1.77145	1.77881	1.61957	1.75484	1.4452	1.55662	1.5454	1.73395	1.61102	1.62447	1.68451	1.42887	1.56821	1.59823	1.55952	1.53946	1.60131	1.39095	1.48972	1.50625	1.32552	1.51535	1.35635	1.3129	1.20185	1.37212	1.35642	1.47629	1.50735	1.22883	0.926134	1.27202	1.08778	1.13147	0.85486	1.0221	1.08422	0.853583	0.86308	0.817131	0.806171	0.60411	0.691083	0.569885	0.845337	0.653015	0.638939	0.723712	0.49663	0.498357	0.71413	0.530552	0.532624	0.602548	0.456721	0.384143	0.503259	0.345994	0.476099	0.556511	0.403089	0.251171	0.329812	0.221362	0.408812	0.206899	0.468164	0.197991	0.380725	0.0792199	0.197072	0.244159	0.271703	0.261339	0.340591	0.268641	0.125814	0.209792	0.275463	0.117438	0.157663	0.357145	0.229236	0.267922	0.141497	0.426636	0.12951	0.241675	0.00511274	0.091856	0.165583	0.203847	0.164652	0.104565	0.200162	0.184724	0.221851	0.0843236	0.200178	0.0150273	0.194099	0.0189392	-0.0140439	0.0516492	0.230907	0.116292	0.134662	0.183126	0.222759	0.029156	0.0735974	0.197268	0.0625571	0.0762975
416.3	-0.00603701	0.00505346	-0.00359258	-0.0861638	0.0210414	0.0259634	0.0623808	0.0146587	0.16906	0.0914187	0.0702523	-0.0115286	-0.0321144	-0.166032	0.154276	0.291614	0.546073	1.04817	1.66516	1.99517	1.95689	2.09508	2.07184	2.37791	2.20957	2.30485	2.59401	2.67138	2.28475	2.2032	2.51942	2.29312	2.16467	2.35198	2.25792	2.15051	2.18649	2.24148	2.6368	2.19789	2.11479	2.04244	2.20146	2.23274	2.41111	1.97095	1.92501	1.8026	2.04937	2.22995	2.07614	1.94499	2.05593	2.0119	2.20175	2.06182	1.92617	1.95516	2.19487	2.11373	2.08458	2.24139	2.06909	1.85498	2.14698	2.02263	1.96425	1.9232	1.79331	1.84093	1.95592	1.72906	1.9099	1.94538	2.07478	2.18839	2.30396	2.17302	1.81888	2.05514	1.91249	2.03012	1.93118	1.88429	1.49936	1.81534	1.82671	2.14185	2.0128	1.66297	1.59885	1.76154	1.856	1.62671	1.83958	1.63866	1.86524	1.70189	1.87816	1.92227	1.78713	2.04024	1.90506	2.18949	1.80496	1.80052	1.92279	1.89736	1.94022	1.86326	1.73032	1.84439	1.92871	1.94671	1.73191	1.6393	1.63991	1.64143	1.64375	1.71861	1.72399	1.6147	1.57653	1.67649	1.79494	1.70849	1.55204	1.45207	1.60306	1.50019	1.81309	1.75774	1.6061	1.47442	1.68532	1.5351	1.53508	1.46174	1.58283	1.29854	1.42105	1.415	1.4787	1.38239	1.39168	1.45807	1.25617	1.30647	1.33851	1.40615	1.38731	1.36829	1.29609	1.29212	1.2414	1.21257	1.21386	1.18748	1.31615	1.20834	1.08526	1.19956	1.27458	1.30463	1.17176	0.790209	1.15924	0.910395	0.867882	0.645388	0.873321	0.911709	0.769948	0.697503	0.74842	0.698468	0.5059	0.641253	0.524053	0.62986	0.557773	0.465065	0.496822	0.42455	0.409568	0.607629	0.486957	0.393852	0.540806	0.352343	0.322587	0.36936	0.3308	0.526538	0.415379	0.349143	0.247842	0.325045	0.421666	0.377922	0.284404	0.297386	0.190246	0.328795	0.16924	0.0714908	0.214776	0.137868	0.0659232	0.304494	0.143594	0.16216	0.160183	0.206208	0.0561694	0.145335	0.356997	0.159211	0.155335	0.114511	0.39103	0.0387127	0.108969	0.0606324	0.166022	0.133397	0.192925	0.0753138	0.191019	0.157705	0.141273	0.316302	0.182008	0.212467	-0.0135332	0.179188	0.0253756	-0.0366325	0.0754388	0.144981	0.0928622	0.179409	0.125769	0.141623	0.0304323	0.00658656	0.205069	0.00444506	0.103739
417.3	-0.102524	-0.00952559	0.0666044	-0.0360157	-0.0019829	0.072245	0.0756813	0.0244931	0.235087	0.10186	0.112024	0.000110634	-0.038928	-0.046192	0.0740929	0.190098	0.494937	1.00832	1.62411	1.84846	1.9103	1.99331	2.14998	2.29244	2.11952	2.16046	2.51776	2.654	2.18087	2.14347	2.36795	2.07121	2.2089	2.30837	2.16587	2.06361	2.10757	2.18232	2.38713	2.03993	2.01844	1.94037	2.07585	2.0997	2.15794	1.97172	1.81293	1.73193	1.95997	2.05146	1.84945	1.82301	1.91591	1.84965	1.92659	1.9317	1.79772	1.8425	2.04702	2.03495	2.00689	2.07371	1.87556	1.85195	1.99572	1.85484	1.8599	1.79252	1.64517	1.67315	1.83726	1.78409	2.00065	2.01708	1.87997	2.11373	2.1182	1.98162	1.7322	1.83828	1.86553	1.84708	1.7827	1.73622	1.5473	1.72216	1.7662	1.94789	1.90551	1.65748	1.62549	1.69856	1.70145	1.61343	1.75632	1.58771	1.73874	1.65397	1.71377	1.77681	1.76619	1.90017	1.78489	2.02847	1.68619	1.73233	1.77916	1.80192	1.90131	1.68905	1.63756	1.73486	1.68859	1.73	1.56144	1.50466	1.50629	1.50981	1.515	1.647	1.57945	1.44397	1.47236	1.53362	1.72942	1.65663	1.4725	1.33113	1.54345	1.43364	1.56243	1.49877	1.39806	1.44417	1.65387	1.37865	1.43924	1.37764	1.49143	1.1472	1.25007	1.23404	1.42611	1.38796	1.29788	1.40146	1.16647	1.26963	1.13477	1.33099	1.29259	1.23588	1.19956	1.18467	1.19895	1.1657	1.12619	1.1362	1.07781	1.07635	1.16224	1.10991	1.09236	1.11495	1.19217	0.914164	0.991789	0.939079	0.956261	0.661251	0.88412	0.782504	0.754188	0.641658	0.647626	0.639169	0.461191	0.645371	0.415518	0.565939	0.45081	0.456978	0.501782	0.34918	0.442545	0.508701	0.470084	0.389021	0.542369	0.435027	0.326157	0.284919	0.363373	0.362546	0.489743	0.352565	0.281898	0.362779	0.233058	0.37841	0.35549	0.436257	0.233153	0.290711	0.109825	0.126794	0.243507	0.20912	0.186438	0.278609	0.180094	0.06139	0.306604	0.114142	0.286924	0.187149	0.343335	0.168631	0.246699	0.137906	0.429352	0.0820986	0.318635	-0.00310689	0.22523	0.186769	0.199705	0.113436	0.166411	0.218964	0.243163	0.249489	0.0888079	0.218058	-0.0190155	0.239062	-0.0251918	0.0993529	0.167502	0.273867	0.09944	0.187702	0.106153	0.213408	-0.00648819	0.113399	0.285666	0.11012	0.088358
418.2	-0.0406753	-0.026012	0.0509455	-0.146211	0.0649489	0.0513905	0.0458274	0.0902981	0.127857	0.0022498	0.0340337	0.069403	-0.0113133	-0.00128082	0.0950174	0.184091	0.391985	0.773143	1.31521	1.61264	1.77627	1.89039	2.02447	2.10553	1.96659	2.19321	2.42442	2.39849	1.99267	2.04174	2.1321	2.00455	2.0516	2.10914	2.00149	1.89566	2.0084	2.08717	2.13033	1.97195	1.78926	1.75758	1.9581	2.08396	1.98393	1.7264	1.64636	1.60768	1.79584	1.93368	1.71067	1.68853	1.72019	1.73752	1.82483	1.80801	1.71294	1.78436	1.91025	1.84625	1.84895	1.87326	1.7427	1.73995	1.80614	1.75804	1.64738	1.53006	1.57835	1.58913	1.5615	1.59249	1.69076	1.66739	1.69359	1.87568	1.8955	1.75187	1.67048	1.73543	1.6104	1.61116	1.59803	1.4396	1.36527	1.51025	1.61354	1.81677	1.70119	1.52557	1.46187	1.48561	1.52437	1.48062	1.49453	1.47094	1.56027	1.53239	1.61138	1.57059	1.63107	1.67745	1.63665	1.69972	1.52906	1.58576	1.64856	1.61768	1.58374	1.44422	1.48749	1.60926	1.59075	1.50159	1.38309	1.4289	1.44422	1.45839	1.47143	1.54563	1.37722	1.38437	1.35795	1.31425	1.50789	1.43114	1.29253	1.27613	1.39138	1.18111	1.37818	1.36885	1.27251	1.23495	1.38351	1.2443	1.21563	1.25146	1.27971	0.955648	1.14343	1.07063	1.25236	1.25503	1.22952	1.29907	0.950036	1.1387	1.08725	1.16304	1.07482	1.04955	1.05721	1.00593	1.06148	0.961274	0.912118	1.02051	1.05747	0.870482	0.87821	0.999838	1.01139	0.990257	0.941329	0.626659	0.867495	0.754775	0.723418	0.579714	0.750009	0.810121	0.597398	0.575191	0.541384	0.578807	0.361968	0.564851	0.324621	0.570096	0.403619	0.409637	0.466783	0.330144	0.360891	0.498245	0.450355	0.346456	0.448337	0.365026	0.109132	0.315706	0.2843	0.40383	0.381606	0.253767	0.255787	0.241364	0.210144	0.356233	0.273409	0.338032	0.170819	0.309628	0.0338936	0.0836607	0.138001	0.220185	0.10289	0.339675	0.251521	0.179692	0.186503	0.0990372	0.192006	0.0964568	0.266108	0.222436	0.120802	0.188289	0.475078	0.0585378	0.195828	0.065681	0.22084	0.1668	0.101163	0.141268	0.150376	0.223322	0.182167	0.205686	0.165236	0.14521	0.0340405	0.241686	0.101349	0.0152033	0.107153	0.193323	0.134498	0.164178	0.077956	0.213605	4.71479e-05	0.0961516	0.313915	0.0411006	0.151513
419.2	-0.108074	0.0122493	0.0939732	-0.0383287	0.00202382	-0.0466057	0.0604468	0.0297561	0.0329025	0.0337179	0.0283237	0.00307701	-0.0685769	-0.0239719	0.00542792	-0.0185668	0.12483	0.439575	0.861818	1.48717	1.82343	1.84416	1.96922	1.95638	1.95998	2.08635	2.31408	2.20513	1.84922	1.9879	1.99341	1.809	1.94293	1.97738	1.833	1.78431	1.80729	2.00133	1.97173	1.7924	1.59095	1.6397	1.75112	1.89691	1.69611	1.58272	1.5138	1.51142	1.74341	1.72519	1.6327	1.6659	1.58365	1.60316	1.65015	1.55888	1.50566	1.7032	1.73586	1.68163	1.77199	1.74739	1.56851	1.63235	1.60428	1.53205	1.44036	1.40146	1.37463	1.44054	1.37424	1.44674	1.55558	1.57846	1.67623	1.81554	1.8343	1.55247	1.5569	1.51988	1.56768	1.52885	1.40748	1.22446	1.33145	1.41264	1.49195	1.64182	1.51312	1.31078	1.29229	1.43325	1.38759	1.4293	1.3735	1.42373	1.3664	1.37358	1.4842	1.45226	1.55051	1.48723	1.61865	1.46958	1.45194	1.44438	1.40646	1.51363	1.48025	1.42325	1.4378	1.48766	1.45417	1.26756	1.24841	1.27066	1.27761	1.28396	1.28974	1.3161	1.21817	1.24502	1.27264	1.18545	1.39332	1.25282	1.11373	1.18907	1.23161	1.1655	1.22015	1.27667	1.19207	1.16287	1.30067	1.11514	1.20299	1.00836	1.23254	0.915748	1.04984	0.961883	1.10488	1.03649	1.05772	1.03296	0.920584	0.980956	0.922627	1.05177	1.01819	1.00475	0.93296	0.922322	0.942891	0.836685	0.861826	0.934622	0.828674	0.819763	0.82317	0.864984	0.871957	0.826338	0.9422	0.600977	0.767983	0.622881	0.663798	0.432747	0.649171	0.696936	0.463674	0.464517	0.4736	0.603911	0.255615	0.473148	0.289442	0.534566	0.318312	0.322895	0.369779	0.360119	0.418535	0.387288	0.415028	0.281733	0.443629	0.403012	0.19029	0.383041	0.268699	0.386524	0.338903	0.324042	0.194811	0.233379	0.21837	0.3905	0.232745	0.370287	0.184652	0.281683	0.0819564	0.0560497	0.1932	0.204233	0.104718	0.18894	0.0632692	0.168378	0.11148	0.0945634	0.157887	0.0774131	0.274529	0.177777	0.2118	0.051159	0.450014	0.0244661	0.125168	-0.0435789	0.194636	0.124548	0.202893	0.171828	0.240442	0.195757	0.201229	0.233329	0.203551	0.111983	0.0359747	0.163361	0.0831494	0.0613717	0.0803484	0.26631	0.133042	0.16903	0.0509567	0.0997308	-0.0158881	0.109083	0.20458	-0.0670988	0.0622529
420.1	-0.0812965	0.0495766	0.074068	-0.110296	0.106009	-0.00573675	0.0631905	0.078614	0.0554605	0.00784948	-0.0853153	-0.0879845	-0.117449	0.00804543	-0.000855987	-0.0014251	0.245748	0.335046	1.01162	1.50071	1.70329	1.69172	1.93035	1.93256	1.88141	2.10636	2.16582	1.92392	1.69757	1.92918	1.89896	1.79988	1.84259	1.84015	1.60558	1.68199	1.74882	2.03083	1.68086	1.73332	1.52849	1.57254	1.66509	1.75899	1.59936	1.46938	1.35501	1.33466	1.56267	1.5066	1.48043	1.48257	1.41204	1.52619	1.69394	1.49055	1.43893	1.6576	1.55788	1.5042	1.62354	1.60072	1.39877	1.46569	1.46681	1.4327	1.38021	1.32622	1.29748	1.3839	1.25655	1.48432	1.45138	1.38513	1.5438	1.57158	1.56869	1.25682	1.44739	1.50116	1.48943	1.37802	1.35724	1.09025	1.1775	1.34762	1.40863	1.49528	1.36554	1.25719	1.19548	1.39666	1.18364	1.35665	1.19818	1.35689	1.19875	1.22757	1.44239	1.28112	1.49626	1.30081	1.54133	1.25921	1.37716	1.38929	1.35896	1.39708	1.37762	1.2311	1.30766	1.33293	1.35434	1.20765	0.999472	0.984695	0.990358	0.999975	1.01307	1.29442	1.19426	1.18248	1.17923	1.21394	1.31565	1.15939	1.11356	1.06245	1.06441	1.09738	1.09938	1.16219	1.08942	1.12742	1.15754	1.02978	1.09235	1.01262	1.04107	0.949636	0.952984	0.903645	0.927837	0.861117	0.941599	1.00523	0.847444	1.02233	0.906583	0.918725	0.928872	0.933853	0.840635	0.817569	0.837058	0.838239	0.740572	0.820541	0.697212	0.793958	0.770884	0.746691	0.788241	0.751912	0.795635	0.55172	0.814132	0.542187	0.527784	0.476455	0.57121	0.556724	0.42125	0.356177	0.420795	0.566008	0.316138	0.433555	0.270997	0.602518	0.329554	0.399561	0.410612	0.325565	0.292903	0.427359	0.360674	0.338961	0.474628	0.33685	0.217905	0.256353	0.323054	0.282393	0.283627	0.218282	0.286866	0.250354	0.279958	0.290942	0.259593	0.404352	0.242658	0.250591	-0.00426313	0.120668	0.203914	0.248973	0.0581793	0.201293	0.130352	0.192728	0.151658	0.180018	0.0870798	0.121894	0.26916	0.1402	0.239871	0.118739	0.409563	0.127418	0.209826	0.0840664	0.149787	0.135043	0.142109	0.0976076	0.182688	0.190165	0.179744	0.245111	0.224279	0.190639	0.0478612	0.230087	0.0702767	0.0315155	0.153951	0.325644	0.118722	0.211936	0.135327	0.197862	-0.0288213	0.168974	0.249615	0.152902	0.093554
421	-0.0855676	-0.0262496	0.142109	-0.165534	0.0259207	0.0876533	0.0711923	0.0389167	0.102586	0.0744991	0.0295122	-0.0279152	-0.121586	-0.0357635	-0.0121756	0.126119	0.409265	0.566612	1.09231	1.53837	1.76479	1.75546	1.92075	1.74483	1.8019	1.97366	2.02469	1.86005	1.59186	1.83654	1.74729	1.64221	1.74143	1.69729	1.54253	1.63794	1.64276	1.73945	1.59235	1.68563	1.41483	1.44606	1.61477	1.65684	1.41535	1.30499	1.28897	1.35622	1.5474	1.39852	1.38323	1.38415	1.40702	1.42484	1.54402	1.27263	1.39162	1.57077	1.45027	1.49694	1.52997	1.51639	1.22787	1.47973	1.47551	1.32936	1.19344	1.2437	1.23546	1.30842	1.26198	1.26685	1.37373	1.29764	1.5055	1.49175	1.53587	1.29736	1.37021	1.24905	1.39754	1.33003	1.20459	0.987979	1.15744	1.21432	1.39516	1.37846	1.15794	1.13507	1.09311	1.38701	1.18974	1.2985	1.10972	1.3032	1.20197	1.21016	1.30468	1.18061	1.4182	1.20977	1.5012	1.19102	1.31932	1.2915	1.25417	1.36319	1.25674	1.08436	1.29528	1.24645	1.2244	1.14757	1.01523	1.01415	1.01707	1.02178	1.02806	1.1577	1.08705	1.02445	1.01595	1.01925	1.1526	1.02059	0.962093	0.986293	1.05786	0.963952	1.08423	1.02144	1.08631	0.924826	1.14958	0.983756	0.939374	1.01353	0.883268	0.799637	0.915955	0.793318	0.872399	0.913674	0.880944	0.972337	0.723279	0.885138	0.852231	0.857396	0.768638	0.8941	0.836497	0.76374	0.815582	0.649083	0.773183	0.809009	0.7959	0.707773	0.662764	0.64006	0.72833	0.652442	0.759023	0.483598	0.658642	0.5222	0.474438	0.360792	0.500953	0.532337	0.326383	0.442106	0.350773	0.380535	0.250992	0.385697	0.305761	0.527957	0.362704	0.299949	0.408738	0.26913	0.263251	0.408554	0.367771	0.334473	0.475673	0.397029	0.264992	0.219921	0.233516	0.287203	0.335307	0.175542	0.204774	0.281751	0.180376	0.3083	0.17389	0.218531	0.146146	0.118371	0.0603789	0.0461135	0.198365	0.23382	0.11521	0.242696	0.142122	0.125971	0.165182	0.202301	0.283013	0.24427	0.299639	0.203766	0.254817	0.189523	0.392731	0.142384	0.174215	0.0494571	0.189162	0.195433	0.295244	0.160704	0.199414	0.31119	0.317277	0.278388	0.0927604	0.28293	0.0220612	0.240705	0.0330342	0.0294008	0.0399547	0.216137	0.195991	0.132652	0.188105	0.183185	0.0191853	0.161284	0.22044	0.129709	0.163033
422	-0.129687	-0.0318369	0.077885	-0.168143	0.113192	0.000288819	0.0961378	-0.00143382	0.0467556	0.0472379	-0.0452723	0.0422395	-0.0201562	-0.0106021	0.038234	0.168899	0.452482	0.679921	1.13721	1.45324	1.66857	1.70355	1.84232	1.65539	1.67905	1.8923	1.95383	1.64119	1.50437	1.77016	1.60854	1.63408	1.63585	1.6317	1.43581	1.49014	1.54555	1.8489	1.38633	1.46921	1.33599	1.39749	1.43217	1.48665	1.34227	1.26178	1.17514	1.27631	1.43807	1.40985	1.29886	1.3701	1.19795	1.4137	1.35858	1.33653	1.2924	1.46057	1.36097	1.36132	1.41922	1.34294	1.22301	1.40939	1.2178	1.20282	1.22371	1.08606	1.08251	1.16042	1.05337	1.21534	1.30544	1.19131	1.39981	1.44662	1.3095	1.14227	1.25523	1.22673	1.37362	1.2104	1.25567	0.9099	1.14437	1.15235	1.2436	1.30851	1.10426	1.1917	1.13578	1.32513	1.09791	1.16706	1.02796	1.14108	1.13302	1.15469	1.18168	1.07715	1.28338	1.1203	1.41947	1.15358	1.28601	1.31302	1.13933	1.18879	1.13684	1.19313	1.19425	1.2093	1.19294	1.07252	0.915705	0.917122	0.920802	0.926493	0.93394	1.08487	1.07347	0.940237	0.899255	0.993049	1.1354	0.997918	0.976375	0.909072	0.87246	0.881236	1.04868	0.979404	0.890431	0.98658	1.02614	0.923892	0.99096	0.910742	0.875207	0.752279	0.892794	0.690855	0.848221	0.820712	0.801564	0.802239	0.673322	0.865591	0.892188	0.82187	0.767405	0.728178	0.680448	0.690505	0.766498	0.602422	0.565052	0.671789	0.647682	0.616995	0.619329	0.686984	0.716138	0.668775	0.651915	0.470725	0.572164	0.541549	0.488038	0.353406	0.53836	0.560855	0.361187	0.360252	0.441589	0.437282	0.157106	0.345048	0.249986	0.470966	0.342486	0.306169	0.327661	0.316884	0.356288	0.350303	0.449423	0.274544	0.393432	0.372379	0.30054	0.351396	0.183753	0.32075	0.32888	0.309706	0.260805	0.243588	0.251279	0.339506	0.177974	0.414047	0.185433	0.298489	0.095619	0.16116	0.194494	0.225537	0.179928	0.265953	0.246156	0.144911	0.244072	0.265426	0.137803	0.252354	0.360586	0.302958	0.282373	0.186456	0.562259	0.194544	0.195147	0.179415	0.309164	0.274156	0.212073	0.1599	0.167654	0.296875	0.24259	0.28218	0.235311	0.223415	0.159802	0.210604	0.155887	0.114141	0.209382	0.25555	0.14774	0.209649	0.150141	0.276051	0.0662018	0.174681	0.385439	0.181696	0.189647
422.9	-0.0672185	-0.0177105	0.0362734	-0.153522	0.112837	0.0362892	0.123389	0.121337	0.0600256	0.0342053	0.000677712	-0.0219463	-0.0761618	0.0652852	-0.0561204	0.10363	0.421597	0.673117	1.20566	1.49587	1.62886	1.63333	1.70453	1.63827	1.68173	1.78266	1.8718	1.49072	1.40515	1.62818	1.47731	1.43841	1.59477	1.40089	1.32859	1.38557	1.38385	1.55151	1.37404	1.22891	1.08815	1.28459	1.34063	1.34761	1.19015	1.11568	1.09715	1.21726	1.28146	1.13177	1.1998	1.22979	1.20142	1.25337	1.20517	1.14938	1.26127	1.29099	1.16367	1.22196	1.31558	1.16613	1.07701	1.26054	1.15831	1.18227	0.958128	0.983897	0.962509	0.959117	1.05931	1.05493	1.19966	1.20175	1.18062	1.33898	1.34097	0.995874	1.16298	1.03513	1.16113	1.10282	1.1007	0.782743	0.955993	1.05044	1.24599	1.14105	0.941918	0.907139	0.921439	1.10137	0.977126	1.07005	0.989323	1.0752	1.01016	1.04253	1.06715	1.01364	1.18151	0.956925	1.23519	0.914889	1.09323	1.0503	0.995368	1.08284	1.06451	1.00278	1.09267	1.03689	0.978384	0.84717	0.781526	0.784475	0.791139	0.801093	0.813914	1.04979	0.881699	0.826611	0.912207	0.892863	1.02342	0.964037	0.854029	0.802548	0.883362	0.712746	0.947739	0.971029	0.806648	0.853431	0.868424	0.822313	0.868531	0.748574	0.824419	0.60157	0.687515	0.64188	0.828332	0.722179	0.722115	0.745636	0.56168	0.755156	0.68217	0.704625	0.643371	0.732301	0.722158	0.565727	0.617035	0.538014	0.615475	0.63951	0.562177	0.584404	0.591988	0.550621	0.583923	0.50163	0.609168	0.409338	0.512454	0.533286	0.456103	0.340742	0.414509	0.485727	0.343277	0.392419	0.434823	0.440068	0.13365	0.348281	0.203543	0.415962	0.257761	0.272146	0.223428	0.178775	0.24649	0.351386	0.292755	0.275144	0.44057	0.281444	0.18666	0.247554	0.29954	0.226558	0.24975	0.201098	0.219573	0.253232	0.254916	0.274296	0.146573	0.284088	0.164964	0.243972	0.00862246	0.103021	0.201228	0.276401	0.182656	0.318269	0.163252	0.256867	0.196769	0.27721	0.260826	0.15098	0.285988	0.209717	0.253483	0.173236	0.502225	0.126293	0.2077	0.0766347	0.252564	0.216182	0.225744	0.312873	0.200254	0.185501	0.246204	0.312868	0.178506	0.197817	0.116025	0.29417	0.0820301	0.113499	0.186974	0.315085	0.214166	0.125146	0.194558	0.206029	0.171134	0.0883648	0.35245	0.123352	0.120472
423.9	-0.0619862	0.00572444	0.0854165	-0.119478	0.0164942	0.0621867	0.0875367	0.0291037	0.0299738	0.0556188	0.0622091	-0.0980509	-0.0377453	-0.0290281	-0.0336404	0.123334	0.405814	0.64441	1.19949	1.48127	1.51926	1.53563	1.6312	1.56936	1.61878	1.68602	1.70114	1.38286	1.37236	1.52621	1.41708	1.40116	1.47733	1.402	1.32983	1.27951	1.35303	1.43049	1.35901	1.2217	1.13342	1.26751	1.33001	1.32731	1.14392	1.03841	0.9519	1.10647	1.22875	1.11984	1.0995	1.16682	1.15722	1.20527	1.17561	1.06834	1.15668	1.21625	1.15853	1.16935	1.19293	1.14582	1.15928	1.20032	1.06069	1.03208	0.95988	0.971382	1.03638	1.00999	0.958469	1.05871	1.06907	1.10915	1.24758	1.2137	1.11777	1.0362	1.08649	1.06531	1.1928	1.02983	0.856852	0.861408	0.966885	0.98375	1.09014	1.11564	0.984804	0.947862	0.948808	0.991349	0.933607	1.04051	0.973051	1.02977	0.924614	1.01403	1.06262	1.01766	1.10067	1.01627	1.14367	0.936199	0.960592	1.00834	0.984198	1.02733	1.04943	0.962046	0.990162	1.03352	0.986171	0.930048	0.836702	0.838948	0.843477	0.850022	0.85832	0.998267	0.839954	0.800186	0.86135	0.779667	0.964867	0.859047	0.784938	0.758841	0.895919	0.754892	0.925778	0.830611	0.776532	0.786632	0.934247	0.792326	0.761018	0.731719	0.776192	0.671732	0.774957	0.628016	0.684482	0.600115	0.618614	0.739708	0.624375	0.652869	0.657946	0.728058	0.631348	0.622792	0.643062	0.60803	0.696608	0.508316	0.566055	0.532532	0.538812	0.512724	0.511785	0.545298	0.671434	0.507941	0.554172	0.369088	0.590574	0.517277	0.481644	0.320103	0.42684	0.410303	0.332579	0.321064	0.434865	0.386129	0.22811	0.34128	0.21436	0.442374	0.224031	0.319898	0.345606	0.268542	0.409824	0.387467	0.361804	0.307584	0.441506	0.426679	0.172747	0.306105	0.31209	0.301583	0.367254	0.340902	0.346302	0.325943	0.322354	0.346384	0.271442	0.430387	0.226919	0.21245	0.123368	0.135537	0.276859	0.277095	0.239797	0.323886	0.271481	0.29102	0.258037	0.196487	0.300186	0.166077	0.392823	0.232092	0.246543	0.195346	0.422579	0.207825	0.276438	0.130959	0.256135	0.220743	0.312035	0.241786	0.294403	0.276344	0.309447	0.326676	0.132238	0.360257	0.199534	0.248142	0.125979	0.045798	0.207596	0.255027	0.118652	0.225378	0.302855	0.3691	0.0998679	0.241107	0.292223	0.228162	0.137618
424.8	-0.0678378	-0.0270932	0.0352324	-0.110962	0.0944859	0.0426969	0.0962051	-0.0532714	0.00605755	0.0154114	0.0208323	-0.040433	-0.0748642	-0.0195794	-0.0163278	0.123349	0.376862	0.646906	1.09619	1.42734	1.47452	1.47034	1.41089	1.39293	1.49155	1.6393	1.54674	1.29883	1.40927	1.40333	1.28568	1.2995	1.37153	1.2928	1.1945	1.22854	1.34018	1.25934	1.1325	1.06682	1.07323	1.12351	1.21638	1.13333	0.985407	0.937192	0.971631	1.10251	1.10693	0.975702	1.01672	1.0599	1.03411	1.05391	0.993694	0.921838	1.03051	1.07248	1.00571	1.08411	1.11016	0.941747	0.992532	1.04185	1.00001	0.877218	0.811616	0.839583	0.892689	0.875883	0.861391	1.01178	1.02155	1.03301	1.04734	1.09727	0.976658	0.940632	1.00061	1.01475	0.983858	0.899788	0.727654	0.692801	0.853274	0.987632	1.05773	0.992189	0.874608	0.879933	0.964922	0.838892	0.843975	0.840638	0.86536	0.915468	0.896793	0.941287	0.882132	0.947426	0.957287	1.02073	0.97063	0.896076	0.929549	0.893121	0.892199	0.884033	0.870924	0.867934	0.877976	0.854193	0.805068	0.737288	0.701386	0.705562	0.713346	0.72431	0.73803	0.957074	0.772524	0.759784	0.656863	0.730902	0.828187	0.738281	0.710211	0.727566	0.7937	0.65069	0.769518	0.717559	0.751418	0.670111	0.763784	0.712285	0.695602	0.659187	0.656625	0.523842	0.626666	0.564319	0.623145	0.673442	0.682347	0.594001	0.508118	0.582123	0.575858	0.636594	0.584352	0.518313	0.555856	0.534096	0.512156	0.46628	0.459042	0.415798	0.45435	0.432286	0.496024	0.549949	0.537406	0.382172	0.451418	0.303844	0.459996	0.399662	0.356863	0.205065	0.372846	0.446082	0.224957	0.351808	0.366708	0.334981	0.204784	0.236739	0.204049	0.39391	0.271794	0.274829	0.329585	0.227403	0.283539	0.369897	0.294785	0.210632	0.45298	0.273547	0.156816	0.273188	0.258344	0.38783	0.340321	0.197689	0.181023	0.277405	0.280073	0.351957	0.259193	0.311289	0.165565	0.247651	0.102973	0.104607	0.164625	0.328995	0.17731	0.374503	0.188162	0.287265	0.264754	0.189094	0.23064	0.156406	0.276922	0.257906	0.298037	0.217792	0.423744	0.246937	0.330491	0.105055	0.318401	0.25411	0.205298	0.273558	0.207821	0.28462	0.296855	0.288697	0.228168	0.227473	0.160838	0.266273	0.105012	0.150077	0.231195	0.30878	0.248112	0.252623	0.237709	0.325307	0.195664	0.132383	0.225244	0.0590666	0.169517
425.8	-0.0943859	-0.0175684	0.120886	-0.0615459	0.0676843	0.0638287	0.0138819	-0.0327225	0.0686377	0.0117985	-0.0669508	-0.153303	-0.116336	-0.118408	-0.105647	0.173883	0.326718	0.658162	1.0916	1.41767	1.37296	1.3717	1.35401	1.41655	1.42264	1.56078	1.404	1.14912	1.28557	1.31948	1.19282	1.26586	1.22441	1.13085	1.14169	1.12613	1.29553	1.09869	1.09911	1.0054	1.09487	1.08916	1.17781	1.04752	0.869826	0.805795	0.826005	1.0612	1.06622	0.901542	1.0013	0.947967	1.03126	1.06854	0.929928	0.902802	1.05278	0.990549	1.00471	1.01039	0.965323	0.911503	0.935799	0.958019	0.908113	0.771911	0.792561	0.774589	0.801034	0.867378	0.873974	0.917074	0.888877	0.963697	1.00226	0.98766	0.931984	0.906086	0.855019	0.953605	0.982941	0.876152	0.662503	0.720997	0.839182	0.955012	0.930596	0.843556	0.841998	0.743774	0.884146	0.849078	0.886588	0.728156	0.861234	0.81678	0.825926	0.885176	0.814467	0.959979	0.878943	0.925295	0.7953	0.827847	0.891464	0.800642	0.854497	0.84984	0.786619	0.760611	0.82704	0.799964	0.798305	0.671301	0.635932	0.639029	0.644414	0.651812	0.660946	0.805614	0.726265	0.733669	0.648458	0.699876	0.746537	0.652193	0.725018	0.625048	0.646108	0.546464	0.719166	0.697073	0.629135	0.683165	0.717825	0.696609	0.60513	0.56955	0.635155	0.469519	0.550671	0.489946	0.625777	0.616495	0.556848	0.633721	0.476005	0.605898	0.544524	0.556862	0.536375	0.516261	0.49849	0.453443	0.522953	0.43174	0.424244	0.466466	0.452608	0.373329	0.473534	0.426035	0.382041	0.434366	0.427466	0.22522	0.392553	0.311246	0.406012	0.19176	0.31968	0.358022	0.191164	0.350907	0.313166	0.345923	0.205827	0.269955	0.182187	0.389859	0.310112	0.269274	0.282901	0.243217	0.248894	0.312248	0.327433	0.268845	0.458696	0.22217	0.247296	0.304565	0.252276	0.260297	0.395671	0.260527	0.248796	0.272809	0.187219	0.320996	0.252786	0.339339	0.184459	0.324647	0.176508	0.216129	0.253888	0.264324	0.228913	0.388659	0.323484	0.307734	0.252889	0.314459	0.299644	0.0545521	0.289523	0.297532	0.286423	0.211899	0.371377	0.22994	0.264841	0.107726	0.256854	0.286595	0.296985	0.326272	0.227624	0.267845	0.278071	0.33271	0.189111	0.268658	0.216812	0.39116	0.134942	0.110392	0.206785	0.355837	0.203703	0.212589	0.301839	0.15472	0.213414	0.202681	0.202545	0.178723	0.210628
426.7	-0.114289	-0.029151	0.0425687	-0.0809342	0.0937358	-0.0401606	0.0797958	0.0543904	0.0653996	0.0811423	0.030413	-0.0874878	0.0375622	-0.0149725	0.0478745	0.18391	0.317919	0.692317	1.16639	1.38474	1.4244	1.44251	1.29287	1.33853	1.40683	1.50537	1.28285	1.20741	1.42146	1.24507	1.17308	1.24638	1.18351	1.11185	1.0271	1.05136	1.26316	0.945957	1.13708	0.919386	1.00358	1.0201	1.14394	1.04111	0.921633	0.930255	0.915754	1.04973	1.00882	0.914702	0.957588	0.827179	0.949454	1.01187	0.933466	0.851456	1.02175	0.994967	0.977188	1.04382	1.00344	0.94283	0.998967	1.00163	0.900062	0.744453	0.809586	0.750983	0.838377	0.830275	0.793531	0.959262	0.838087	1.05583	0.951447	0.991399	0.797822	0.957181	0.8189	1.00518	0.886092	0.776961	0.690504	0.743967	0.85086	0.901685	0.921969	0.851068	0.735009	0.794441	0.895532	0.745643	0.890772	0.715864	0.92635	0.79324	0.785397	0.969791	0.785805	0.96638	0.802436	1.01702	0.798528	0.870776	0.860483	0.818092	0.865868	0.867076	0.692503	0.796212	0.860798	0.838106	0.791181	0.645067	0.638397	0.642451	0.649153	0.658177	0.669199	0.835814	0.714231	0.689258	0.661749	0.739386	0.835475	0.617823	0.67568	0.568069	0.692327	0.551291	0.758468	0.790665	0.690656	0.579317	0.681325	0.693846	0.686911	0.634629	0.592333	0.516336	0.699473	0.59968	0.593157	0.555762	0.636076	0.609548	0.477521	0.580788	0.564803	0.61811	0.571638	0.55136	0.533259	0.525213	0.464166	0.49572	0.429392	0.484816	0.483451	0.407324	0.431599	0.385496	0.406229	0.404513	0.499863	0.325239	0.421259	0.367497	0.404905	0.203144	0.474437	0.313665	0.360183	0.379345	0.395167	0.319221	0.206011	0.303333	0.164973	0.373327	0.321093	0.278534	0.335905	0.279712	0.38924	0.391347	0.301613	0.300194	0.396753	0.319253	0.38478	0.419492	0.321025	0.403829	0.464436	0.405195	0.200505	0.2892	0.300462	0.473667	0.260994	0.404129	0.290952	0.319067	0.115164	0.13577	0.363216	0.343935	0.295262	0.428494	0.271833	0.33966	0.295064	0.323328	0.278938	0.21389	0.406364	0.275355	0.361452	0.309922	0.515355	0.306594	0.379357	0.147658	0.268671	0.273151	0.346111	0.368941	0.291824	0.41193	0.364705	0.367447	0.297235	0.324689	0.232645	0.359721	0.153809	0.171095	0.222975	0.349204	0.280833	0.260165	0.270151	0.351778	0.226225	0.211405	0.379829	0.239851	0.261693
427.7	-0.137438	0.0948539	0.0250383	0.0136979	0.0204634	-0.00988521	0.0205315	0.0614063	0.0740392	-0.0680252	-0.0572971	-0.0246856	-0.00670278	0.0238261	0.023249	0.184922	0.343505	0.610901	0.939053	1.39318	1.25423	1.42772	1.22496	1.35054	1.43673	1.50358	1.19675	1.03313	1.25269	1.20962	1.06418	1.204	1.06181	0.970741	1.05526	1.09264	1.21187	1.05281	1.08225	0.82015	1.05822	0.926864	1.03481	0.865888	0.764535	0.759283	0.817571	1.04885	0.88652	0.85466	0.891321	0.859275	0.913979	0.940268	0.832064	0.927452	0.989587	0.827072	0.909907	0.889941	0.842527	0.799236	0.846524	0.874026	0.818842	0.787014	0.745709	0.658693	0.773867	0.837594	0.789125	0.937259	0.924245	0.970174	0.884408	0.928756	0.65858	0.884838	0.728561	0.854111	0.783884	0.69468	0.564507	0.780053	0.749035	0.861808	0.92302	0.744702	0.669541	0.678115	0.87466	0.658373	0.752466	0.744584	0.824677	0.740012	0.810486	0.783215	0.749625	0.872141	0.732748	0.944837	0.717404	0.77417	0.805188	0.693129	0.751099	0.748557	0.657026	0.731226	0.851025	0.62287	0.618277	0.562317	0.563726	0.567738	0.574064	0.582415	0.5925	0.7527	0.707903	0.60912	0.566626	0.622461	0.714397	0.652729	0.570532	0.564673	0.649029	0.515218	0.729337	0.719378	0.547516	0.550251	0.700658	0.60879	0.56089	0.551171	0.610754	0.489717	0.509573	0.469889	0.50817	0.511137	0.519385	0.513439	0.441506	0.514686	0.544648	0.489456	0.442725	0.551952	0.498448	0.434417	0.517661	0.391591	0.431205	0.46859	0.358952	0.351099	0.36317	0.355771	0.342525	0.356448	0.335692	0.227082	0.43476	0.392435	0.387721	0.232899	0.314786	0.364575	0.381861	0.274008	0.352067	0.304074	0.168771	0.334688	0.0988218	0.478326	0.239341	0.221353	0.317254	0.233667	0.246513	0.406211	0.328361	0.241929	0.389915	0.281189	0.252576	0.326484	0.240194	0.367438	0.399564	0.319539	0.224757	0.283467	0.357343	0.493887	0.246327	0.417261	0.261901	0.297047	0.173312	0.25311	0.304383	0.312309	0.269613	0.375546	0.261304	0.340498	0.304628	0.244681	0.290827	0.230566	0.423816	0.290296	0.425402	0.367014	0.559012	0.2655	0.264793	0.218526	0.300638	0.302586	0.296654	0.310129	0.270203	0.3092	0.366639	0.454067	0.28884	0.230992	0.234074	0.301672	0.122641	0.157855	0.223476	0.222548	0.222045	0.293797	0.304454	0.317243	0.121293	0.266712	0.313829	0.260304	0.235438
428.6	-0.0257303	-0.00951284	0.120592	-0.14481	0.0434786	-0.0413826	0.0577898	0.0544714	0.00635983	-0.119741	-0.0163544	-0.0704369	-0.0441801	-0.0922198	-0.0865853	0.299355	0.288045	0.57606	1.0008	1.29992	1.32499	1.32544	1.24061	1.2872	1.37236	1.38886	1.17337	0.949184	1.25906	1.11974	1.03457	1.13859	1.1215	0.953724	1.00184	0.991361	1.16278	0.870174	1.03135	0.7815	0.94232	0.91905	1.04548	0.866942	0.742858	0.760574	0.808992	0.90211	0.836807	0.81427	0.881215	0.826481	0.86957	0.88326	0.726918	0.796367	0.930211	0.884923	0.835869	0.889857	0.809116	0.745748	0.767835	0.865856	0.775201	0.616536	0.682097	0.659112	0.822153	0.732065	0.738553	0.746091	0.828735	0.822571	0.923103	0.9026	0.798908	0.832855	0.732067	0.917648	0.754255	0.689873	0.532135	0.717898	0.669595	0.78113	0.890514	0.756948	0.7137	0.709046	0.806886	0.676728	0.766338	0.615778	0.790733	0.615399	0.716976	0.808513	0.693528	0.939133	0.669416	0.875359	0.660735	0.748019	0.694859	0.703388	0.671837	0.739431	0.568582	0.646198	0.799016	0.630044	0.61981	0.624537	0.628408	0.632335	0.636295	0.640264	0.644221	0.690781	0.687376	0.610802	0.578188	0.587503	0.666102	0.533403	0.604158	0.568423	0.608256	0.467875	0.64029	0.543813	0.591356	0.582933	0.601471	0.53246	0.610309	0.521618	0.547705	0.397433	0.543288	0.474899	0.54519	0.440239	0.519485	0.524359	0.432518	0.450071	0.446707	0.546667	0.494568	0.508698	0.506085	0.406026	0.448621	0.348506	0.391898	0.400236	0.390779	0.319402	0.405455	0.412908	0.464354	0.400253	0.372125	0.303227	0.358413	0.330463	0.350991	0.247994	0.381805	0.400148	0.278842	0.294973	0.276877	0.340075	0.173728	0.28746	0.307821	0.398629	0.27266	0.213959	0.365498	0.255701	0.265007	0.413073	0.348864	0.251476	0.359516	0.355447	0.279886	0.335458	0.257564	0.402748	0.386942	0.286224	0.247453	0.308941	0.244815	0.413951	0.308668	0.340861	0.366241	0.279244	0.149619	0.275388	0.289055	0.286431	0.233368	0.326766	0.16222	0.316109	0.322991	0.269061	0.311284	0.225826	0.401518	0.24412	0.404393	0.265631	0.495323	0.354198	0.374278	0.29743	0.261281	0.251325	0.346455	0.366827	0.199234	0.352093	0.298044	0.365797	0.267363	0.31015	0.201914	0.26456	0.22381	0.221685	0.175923	0.241198	0.253035	0.306682	0.239916	0.348785	0.207994	0.28598	0.366367	0.243778	0.191963
429.6	-0.0666062	-0.0225068	0.0133317	-0.0755457	0.0716487	0.0215057	0.0475162	0.030792	0.0480857	-0.0065988	-0.114699	-0.107737	0.0272241	-0.0646716	-0.0913673	0.17488	0.279292	0.51127	0.850489	1.22338	1.26892	1.27143	1.18409	1.18618	1.22517	1.28341	1.03082	0.971266	1.13635	1.05996	1.08247	1.02311	0.948021	0.888925	0.966497	0.91969	1.05034	0.939907	0.918255	0.747442	0.81429	0.865054	0.926661	0.739715	0.751407	0.609807	0.782152	0.936292	0.767243	0.769033	0.831492	0.798321	0.828485	0.861554	0.726379	0.72523	0.842105	0.824068	0.764067	0.833559	0.836976	0.754624	0.762922	0.827702	0.728347	0.649918	0.703337	0.679946	0.718997	0.698978	0.726069	0.812092	0.821487	0.827528	0.811033	0.837586	0.702114	0.780566	0.706344	0.818335	0.729645	0.581036	0.457959	0.691625	0.776289	0.810218	0.776313	0.677087	0.623736	0.651946	0.689141	0.688046	0.79449	0.6452	0.704703	0.689547	0.732479	0.752671	0.716298	0.73688	0.601068	0.802112	0.666149	0.671353	0.674401	0.76377	0.779188	0.739522	0.605929	0.662242	0.664476	0.658779	0.621874	0.463184	0.465466	0.470332	0.477484	0.486626	0.497461	0.659153	0.632102	0.597906	0.595661	0.607871	0.591249	0.625238	0.534325	0.569132	0.585837	0.499028	0.570167	0.534078	0.509367	0.580594	0.613694	0.583469	0.580157	0.422272	0.509139	0.432448	0.52311	0.410251	0.474603	0.501835	0.384813	0.413778	0.324444	0.476246	0.474776	0.412928	0.441004	0.41898	0.48015	0.435885	0.432508	0.383048	0.358286	0.360941	0.404143	0.30917	0.391134	0.359718	0.389286	0.302496	0.439404	0.28603	0.348572	0.338365	0.341851	0.250932	0.286536	0.278261	0.299361	0.25187	0.264823	0.354439	0.159164	0.355482	0.259485	0.43427	0.303721	0.216475	0.298812	0.251281	0.262695	0.351527	0.302563	0.341108	0.433304	0.350242	0.26682	0.33369	0.288241	0.336158	0.348938	0.270657	0.324813	0.310453	0.285167	0.419613	0.292862	0.339758	0.221257	0.333172	0.124398	0.270847	0.256597	0.355327	0.196175	0.311538	0.284688	0.319003	0.240975	0.353148	0.343237	0.220927	0.422819	0.323324	0.340952	0.388207	0.563464	0.265848	0.168331	0.268487	0.318222	0.367031	0.329878	0.243949	0.24929	0.293833	0.383272	0.294625	0.237856	0.341346	0.234309	0.233943	0.241408	0.123171	0.167338	0.347396	0.265626	0.195951	0.241936	0.339068	0.126072	0.280179	0.364726	0.21366	0.274402
430.5	-0.062461	0.0132208	0.0322956	-0.107657	0.0703618	-0.014923	0.0480266	-0.0116646	-0.0628203	-0.0384065	-0.046484	-0.0847918	-0.0395561	-0.0991289	-0.0467394	0.143711	0.269619	0.550635	0.931323	1.14972	1.28355	1.31718	1.25646	1.28004	1.2884	1.21577	0.959557	1.02605	1.14582	0.954432	0.997267	1.07612	0.993121	0.908183	0.89927	0.996109	1.03762	0.870534	0.836677	0.841392	0.90828	0.931499	0.85523	0.737227	0.723095	0.734078	0.768372	0.779701	0.768778	0.769702	0.762687	0.76131	0.944252	0.906505	0.748646	0.74841	0.767468	0.823278	0.892904	0.874799	0.791513	0.773361	0.819609	0.767228	0.707912	0.64932	0.611164	0.68627	0.686403	0.622686	0.736608	0.815156	0.793459	0.84361	0.829217	0.766625	0.756262	0.750361	0.683721	0.7985	0.72763	0.596615	0.586678	0.640457	0.653801	0.797934	0.783124	0.713945	0.662218	0.629599	0.69345	0.711689	0.684392	0.612032	0.698469	0.681333	0.691148	0.616709	0.682642	0.760456	0.687365	0.726779	0.726951	0.689805	0.581579	0.624504	0.653091	0.6491	0.657547	0.72409	0.68225	0.611589	0.597555	0.547894	0.550167	0.554607	0.560962	0.568978	0.578402	0.707343	0.632352	0.603219	0.59994	0.551088	0.610367	0.652642	0.60308	0.507375	0.509105	0.497975	0.634656	0.548038	0.609881	0.604655	0.569406	0.566271	0.540085	0.494646	0.478206	0.36641	0.476663	0.386223	0.479212	0.487478	0.429749	0.465554	0.450663	0.495482	0.478322	0.565531	0.532042	0.557037	0.440086	0.409757	0.460505	0.318201	0.346924	0.388016	0.393261	0.356642	0.396571	0.296739	0.357664	0.416439	0.339362	0.203534	0.355686	0.287075	0.356396	0.204884	0.299758	0.366557	0.259802	0.248447	0.248165	0.29651	0.16693	0.274808	0.211266	0.405544	0.328868	0.28629	0.315495	0.260706	0.26521	0.331476	0.354012	0.290241	0.429411	0.337755	0.302995	0.292929	0.339107	0.307506	0.412049	0.308019	0.258145	0.349148	0.34563	0.30327	0.243308	0.352838	0.296149	0.291261	0.0780463	0.250891	0.292383	0.274659	0.245548	0.282539	0.203048	0.401049	0.308052	0.279443	0.333207	0.194499	0.388139	0.332969	0.280553	0.288909	0.477397	0.307847	0.297608	0.22847	0.373708	0.247121	0.323815	0.347575	0.206274	0.401941	0.271435	0.374769	0.266518	0.37097	0.220676	0.319892	0.26011	0.269653	0.157559	0.313228	0.283767	0.195835	0.175946	0.255617	0.0896528	0.279144	0.330577	0.270704	0.281201
431.5	-0.02095	0.00201823	0.029109	-0.0931087	0.028582	-0.00544829	-0.00874394	0.0256019	-0.0584933	-0.0863978	-0.159341	-0.104447	-0.0251955	-0.0619337	0.0395048	0.185941	0.286987	0.503258	1.03651	1.16756	1.17929	1.16556	1.15417	1.21925	1.22923	1.04016	0.871683	1.00014	1.0286	0.952221	1.00642	1.03175	0.885199	0.825799	0.868659	0.983901	0.903849	0.847826	0.737844	0.755091	0.87111	0.897718	0.846726	0.71236	0.626305	0.62177	0.783506	0.834189	0.683547	0.729817	0.714678	0.748961	0.855672	0.722966	0.649845	0.761767	0.80731	0.775185	0.76542	0.780293	0.752727	0.751534	0.77764	0.682019	0.535474	0.620599	0.619007	0.649756	0.59051	0.539863	0.69229	0.67182	0.729561	0.7558	0.761311	0.703497	0.712812	0.724281	0.756097	0.731572	0.676372	0.535282	0.610405	0.644933	0.695685	0.755286	0.72339	0.678767	0.613473	0.699669	0.663717	0.682823	0.607521	0.627018	0.620355	0.638052	0.698885	0.637899	0.784993	0.722802	0.721889	0.723686	0.728174	0.69803	0.65369	0.614357	0.670324	0.621999	0.6191	0.704812	0.638116	0.564273	0.521069	0.509447	0.512296	0.517452	0.524642	0.53359	0.544021	0.660047	0.528419	0.55794	0.564331	0.548735	0.550461	0.537622	0.600999	0.553768	0.533405	0.428041	0.624972	0.583741	0.516765	0.467897	0.618299	0.516743	0.519843	0.416452	0.454541	0.443229	0.531935	0.495314	0.424653	0.486214	0.391039	0.509909	0.40555	0.451189	0.452648	0.437132	0.362556	0.362162	0.339915	0.338097	0.404588	0.336624	0.364974	0.350161	0.379885	0.395767	0.368435	0.256138	0.354376	0.36033	0.343965	0.239188	0.393977	0.353469	0.252987	0.16811	0.303241	0.248104	0.238135	0.252076	0.288879	0.341451	0.183846	0.229613	0.136293	0.389092	0.182847	0.202184	0.282548	0.21423	0.292328	0.274521	0.312606	0.243695	0.364798	0.283831	0.285721	0.182365	0.254833	0.227081	0.403735	0.190026	0.152928	0.363728	0.279358	0.313889	0.254283	0.331609	0.230797	0.28113	0.0491048	0.182355	0.315887	0.304267	0.28732	0.271994	0.228834	0.368996	0.233166	0.335125	0.319839	0.225148	0.404462	0.251749	0.280694	0.169095	0.484458	0.235011	0.233724	0.236889	0.334502	0.282064	0.249602	0.223978	0.175383	0.267817	0.297116	0.329033	0.201764	0.239949	0.186017	0.263212	0.264077	0.12945	0.195654	0.285158	0.18113	0.221149	0.278753	0.302566	0.117374	0.228796	0.29784	0.22944	0.260985
432.4	-0.0275174	0.0103648	0.102193	-0.1588	0.0364688	-0.00244368	0.0333764	0.0937491	0.127674	-0.00960978	-0.0094529	-0.0356347	0.0310279	-0.00255591	0.151596	0.256875	0.306472	0.513197	0.94874	1.19816	1.28213	1.1694	1.16625	1.16573	1.2487	1.10773	0.855091	1.06988	1.07007	0.98702	0.988652	1.01142	0.900772	0.957647	0.936924	1.09757	0.859161	0.900566	0.79657	0.779602	0.796084	0.864023	0.780691	0.710563	0.697819	0.722488	0.884221	0.818455	0.778753	0.811993	0.764738	0.847377	0.879951	0.693532	0.701443	0.840178	0.719728	0.770686	0.8031	0.785673	0.69347	0.787523	0.803831	0.781219	0.688587	0.670861	0.641333	0.682045	0.728208	0.72394	0.775329	0.750324	0.818345	0.832723	0.897464	0.675451	0.744383	0.710106	0.869298	0.785346	0.737208	0.568824	0.629696	0.683563	0.691339	0.76413	0.689	0.629666	0.622111	0.749939	0.58913	0.734677	0.682347	0.754836	0.585733	0.572	0.748338	0.593657	0.816518	0.695496	0.832721	0.673574	0.737747	0.713287	0.728557	0.63413	0.690831	0.617461	0.499992	0.738483	0.710041	0.608869	0.541112	0.535928	0.538074	0.541757	0.546799	0.553025	0.560257	0.676369	0.671934	0.607823	0.588687	0.577407	0.674994	0.663202	0.647084	0.576054	0.554825	0.44092	0.61866	0.57934	0.54858	0.501488	0.563218	0.559277	0.493273	0.45961	0.411856	0.395218	0.563239	0.479665	0.551565	0.532589	0.504721	0.514801	0.43329	0.408883	0.448859	0.467623	0.485583	0.475814	0.467412	0.384198	0.390031	0.431797	0.361698	0.427795	0.428481	0.328172	0.322924	0.309987	0.313444	0.266046	0.341069	0.286229	0.384463	0.368178	0.350713	0.179062	0.355279	0.330611	0.312338	0.287248	0.261668	0.338936	0.178571	0.251615	0.19802	0.377426	0.221244	0.282356	0.309118	0.214612	0.354441	0.309767	0.402556	0.295594	0.391602	0.349697	0.33724	0.285731	0.284556	0.506271	0.410599	0.30745	0.204003	0.383988	0.301699	0.283993	0.221311	0.409842	0.288121	0.357	0.129542	0.225721	0.320228	0.333783	0.280786	0.313933	0.213489	0.333143	0.312151	0.327824	0.280702	0.239411	0.348231	0.248643	0.311689	0.235008	0.45503	0.254126	0.229591	0.249326	0.27615	0.300941	0.243482	0.315285	0.247119	0.353952	0.422142	0.339858	0.228555	0.322732	0.236997	0.251899	0.192	0.189816	0.194499	0.327809	0.2217	0.339708	0.266971	0.312147	0.155173	0.302965	0.334832	0.228048	0.283841
433.3	-0.0950507	0.0088724	0.0415886	-0.0699754	0.0639787	0.0108309	0.106307	0.0549891	0.050958	0.0387448	-0.0463237	0.0501351	0.0328157	-0.00820862	0.0782292	0.299156	0.377653	0.520962	0.96308	1.07238	1.27537	1.19016	1.16679	1.19304	1.26867	1.07848	0.865001	1.14645	1.03293	0.9609	1.00539	0.994484	0.872285	0.918131	0.877842	1.00835	0.876469	0.89653	0.708468	0.833633	0.79254	0.943328	0.867652	0.714792	0.70387	0.68862	0.908342	0.706008	0.730157	0.72247	0.695651	0.802783	0.856148	0.7701	0.607245	0.814342	0.721289	0.738564	0.776195	0.694154	0.684105	0.793794	0.721126	0.74566	0.621581	0.68556	0.618201	0.627028	0.637209	0.616194	0.801516	0.711336	0.860627	0.750341	0.826624	0.606396	0.74877	0.715072	0.835199	0.724237	0.679592	0.565816	0.643807	0.70504	0.787602	0.788302	0.623569	0.605919	0.634729	0.776733	0.662373	0.677609	0.533764	0.722363	0.614806	0.621325	0.775289	0.592483	0.851014	0.592601	0.847343	0.592569	0.69518	0.706168	0.702978	0.709208	0.660455	0.661169	0.50382	0.738168	0.728489	0.641256	0.53196	0.530125	0.533251	0.53836	0.545208	0.55355	0.563143	0.684792	0.658412	0.651543	0.552052	0.516002	0.631564	0.615826	0.542637	0.504205	0.538718	0.454154	0.542647	0.609741	0.546721	0.503193	0.617233	0.51931	0.558686	0.477704	0.49762	0.410863	0.497279	0.462763	0.493698	0.459424	0.502226	0.492302	0.416491	0.447656	0.421535	0.479324	0.43395	0.45443	0.381944	0.399	0.420313	0.369262	0.283554	0.370754	0.294193	0.278846	0.342624	0.335818	0.377374	0.316435	0.323979	0.244184	0.321775	0.329632	0.420023	0.15809	0.422799	0.344337	0.309441	0.305389	0.292461	0.189158	0.136261	0.267929	0.222024	0.408027	0.256846	0.212399	0.401277	0.203323	0.302022	0.366943	0.337335	0.322501	0.418139	0.298122	0.252908	0.236409	0.25523	0.319899	0.320295	0.258608	0.194146	0.307739	0.285269	0.33359	0.247033	0.422887	0.227972	0.333922	0.148379	0.190687	0.299641	0.364318	0.283559	0.226331	0.265533	0.311669	0.302565	0.264333	0.278212	0.186777	0.392594	0.27452	0.257048	0.281157	0.496229	0.241584	0.19784	0.146701	0.264015	0.277247	0.244549	0.327581	0.293577	0.373743	0.342334	0.245299	0.199982	0.24657	0.184351	0.263682	0.223333	0.178397	0.302734	0.250761	0.218983	0.330737	0.26801	0.281912	0.170757	0.247166	0.377878	0.248299	0.278742
434.3	-0.0306555	-0.0203435	0.0565149	-0.104778	0.0441941	0.0669152	0.0629849	0.0650254	-0.0645458	-0.113852	-0.0832431	-0.0262807	-0.0102612	-0.00850462	0.165357	0.166766	0.294374	0.363375	0.925983	1.02877	1.10825	1.14204	1.08297	1.15392	1.17822	1.02551	0.813419	1.14228	0.948164	0.961242	0.961172	0.867323	0.789348	0.942189	0.842759	0.978627	0.854459	0.807464	0.660764	0.737802	0.753969	0.905388	0.710713	0.694404	0.626126	0.676285	0.83306	0.777225	0.612846	0.718122	0.670131	0.780738	0.790196	0.715217	0.675172	0.718448	0.738472	0.800817	0.75302	0.742719	0.665965	0.805694	0.72304	0.65089	0.520053	0.506792	0.680381	0.60204	0.57208	0.638222	0.675924	0.683803	0.846425	0.75076	0.833295	0.591137	0.725071	0.586883	0.854704	0.719425	0.588654	0.475216	0.60757	0.529365	0.683169	0.782495	0.641777	0.584294	0.54133	0.749917	0.518991	0.667987	0.621854	0.697907	0.608728	0.618431	0.711525	0.569304	0.779931	0.562803	0.897828	0.640146	0.67603	0.639296	0.64049	0.700098	0.671045	0.520238	0.539895	0.732008	0.663541	0.550712	0.502239	0.50291	0.504752	0.507634	0.511426	0.515996	0.521216	0.586901	0.566604	0.535855	0.492371	0.50604	0.597779	0.530926	0.487826	0.586647	0.594693	0.524781	0.557895	0.571723	0.526145	0.522467	0.569382	0.516173	0.464823	0.429271	0.458102	0.462607	0.499737	0.444379	0.493928	0.479725	0.437292	0.45546	0.393065	0.436359	0.349089	0.41479	0.458157	0.454492	0.401015	0.362163	0.44747	0.435462	0.319995	0.297739	0.321553	0.313688	0.3369	0.352112	0.34883	0.39094	0.257354	0.173371	0.338206	0.286333	0.347808	0.203981	0.272698	0.280643	0.264234	0.278839	0.244496	0.199449	0.172047	0.217683	0.15431	0.401597	0.235543	0.214069	0.244991	0.268738	0.254085	0.336264	0.323485	0.212302	0.281663	0.256859	0.116109	0.281756	0.251177	0.352171	0.29912	0.208493	0.0677572	0.208932	0.206826	0.213251	0.255991	0.259607	0.164194	0.323556	0.084172	0.154672	0.2469	0.213677	0.158526	0.280663	0.257287	0.238434	0.315199	0.205046	0.263142	0.198512	0.324226	0.302806	0.265857	0.185938	0.424676	0.210301	0.242208	0.14234	0.21857	0.29697	0.21664	0.237186	0.218176	0.301171	0.24615	0.288339	0.198826	0.328395	0.151778	0.262154	0.163186	0.15766	0.158753	0.342679	0.2846	0.202138	0.243872	0.215866	0.102849	0.20741	0.322156	0.320664	0.242006
435.2	-0.0848835	-0.0192981	0.0323145	-0.0256149	0.0372118	-0.0106486	-0.0561998	0.00492952	-0.0755854	-0.091587	-0.11027	0.0116871	-0.0234809	-0.0198079	0.0761058	0.12868	0.280786	0.315014	0.756588	1.04729	1.11763	1.06427	1.08002	1.11711	1.08217	0.996022	0.816874	0.942821	0.961446	0.812021	0.934975	0.882348	0.707225	0.829545	0.808205	0.872882	0.814644	0.805591	0.623254	0.748198	0.825301	0.820328	0.749624	0.654819	0.61833	0.652109	0.793342	0.688595	0.643149	0.707056	0.599321	0.678707	0.679007	0.672314	0.676686	0.684817	0.646496	0.661011	0.721855	0.75981	0.634157	0.676955	0.667772	0.649576	0.533292	0.579075	0.554157	0.615407	0.605697	0.587558	0.669577	0.607973	0.7497	0.705568	0.780387	0.634643	0.721802	0.611641	0.77576	0.659603	0.555982	0.53406	0.59777	0.624415	0.597757	0.7097	0.623552	0.572561	0.60695	0.67238	0.560073	0.585938	0.520003	0.654617	0.585467	0.561891	0.633968	0.599031	0.690228	0.546094	0.749663	0.552846	0.602763	0.594883	0.61095	0.631144	0.625001	0.488453	0.527598	0.722709	0.657414	0.590436	0.507828	0.508657	0.510624	0.513601	0.517458	0.522067	0.527299	0.584045	0.530909	0.521544	0.507134	0.423135	0.522932	0.561914	0.567673	0.538302	0.470288	0.432687	0.498282	0.491189	0.519038	0.470922	0.485808	0.555113	0.532608	0.383994	0.442378	0.32812	0.456548	0.355072	0.295798	0.456534	0.417881	0.407663	0.328862	0.3917	0.462846	0.448187	0.403306	0.378481	0.337755	0.405162	0.431008	0.33859	0.311567	0.337704	0.265667	0.266203	0.352946	0.344205	0.354248	0.206991	0.28989	0.171974	0.3095	0.253622	0.356478	0.198869	0.235711	0.250042	0.172764	0.19433	0.250565	0.259176	0.105406	0.2576	0.110874	0.276142	0.223391	0.145485	0.293839	0.177967	0.253655	0.237381	0.202105	0.19599	0.246856	0.18421	0.162213	0.203135	0.279149	0.27801	0.285347	0.225569	0.0502044	0.231595	0.220541	0.214281	0.22607	0.240384	0.158886	0.25988	0.0744534	0.146512	0.18876	0.305685	0.0899031	0.136589	0.225564	0.205758	0.23802	0.133414	0.21543	0.149009	0.300695	0.142718	0.179774	0.130292	0.359969	0.202733	0.193479	0.186955	0.219909	0.251876	0.248303	0.25383	0.161844	0.318962	0.273396	0.264957	0.0782167	0.227587	0.0979733	0.153621	0.0592071	0.0423589	0.103077	0.211684	0.145413	0.271128	0.209721	0.176523	0.100917	0.160953	0.294361	0.230465	0.177753
436.2	-0.0208591	0.0021346	-0.0126803	-0.0497353	0.111629	0.0279003	0.0376887	0.0379031	0.020014	0.0105853	-0.079708	-0.0217966	-0.116238	-0.0244719	0.089325	0.0952733	0.144021	0.317444	0.732645	0.924194	1.05408	1.09041	1.05126	1.14071	1.14405	0.870641	0.848299	0.994353	0.870355	0.892025	0.928284	0.824451	0.75115	0.784055	0.771312	0.836068	0.713655	0.738885	0.656092	0.747268	0.824614	0.81461	0.67599	0.646733	0.616214	0.69072	0.728837	0.703589	0.655434	0.701788	0.661877	0.711161	0.740656	0.631515	0.624492	0.658253	0.700381	0.648021	0.660372	0.685826	0.651855	0.671222	0.636628	0.617069	0.5492	0.542914	0.562784	0.599083	0.560976	0.590088	0.681419	0.666017	0.73361	0.70808	0.701526	0.63933	0.717802	0.592891	0.742478	0.635614	0.529093	0.47087	0.552798	0.560112	0.698783	0.683869	0.561085	0.567338	0.649058	0.690893	0.585423	0.606543	0.574794	0.674685	0.591878	0.661024	0.62733	0.638228	0.750051	0.556705	0.643095	0.599511	0.663591	0.612392	0.645655	0.582343	0.566303	0.561275	0.551532	0.612526	0.553981	0.506877	0.46079	0.462487	0.466079	0.471363	0.478136	0.486196	0.495342	0.639189	0.636786	0.514743	0.450474	0.472062	0.574551	0.532852	0.532641	0.536833	0.479097	0.430748	0.510833	0.489775	0.497338	0.47477	0.511256	0.452375	0.513371	0.387456	0.426137	0.331033	0.430276	0.382819	0.421047	0.389379	0.321644	0.408396	0.329579	0.399414	0.420816	0.413029	0.390525	0.446011	0.323244	0.299641	0.360908	0.277261	0.319387	0.278011	0.298229	0.34964	0.331605	0.345618	0.318289	0.287447	0.340671	0.188096	0.19809	0.278302	0.232928	0.187281	0.235654	0.281746	0.143441	0.206541	0.174474	0.23346	0.0976347	0.297713	0.130946	0.230519	0.202876	0.189184	0.240439	0.194875	0.191833	0.187473	0.218984	0.199674	0.297297	0.206813	0.105306	0.206416	0.227571	0.247753	0.202756	0.109311	0.0748335	0.259613	0.23743	0.31331	0.268495	0.227658	0.126358	0.127082	0.0299923	0.157095	0.19244	0.257632	0.115316	0.138775	0.184388	0.255526	0.281637	0.172809	0.145547	0.0807625	0.262364	0.107008	0.21336	0.129007	0.365228	0.204222	0.183298	0.115489	0.181426	0.197174	0.193969	0.238856	0.182427	0.259496	0.24218	0.248561	0.100079	0.255794	0.119042	0.146846	0.15214	0.0450295	0.13569	0.187988	0.148518	0.231142	0.225048	0.166032	-0.00203493	0.16609	0.244226	0.185355	0.158884
437.1	-0.0807455	0.0252082	0.0282629	-0.0583596	0.0850073	-0.0105752	-0.0358809	0.0294562	0.034723	-0.00127789	-0.0227821	-0.0219678	-0.030281	0.0129677	0.0890552	0.151267	0.254979	0.368831	0.723557	1.03566	1.11347	1.02026	1.03122	1.14536	1.08538	0.84842	0.888692	1.0012	0.927778	0.890155	0.909177	0.907015	0.805555	0.783367	0.879942	0.868151	0.779888	0.763733	0.715218	0.788531	0.802252	0.738312	0.696456	0.621405	0.572353	0.668102	0.770257	0.763256	0.719086	0.675858	0.708173	0.787923	0.701416	0.665262	0.712568	0.733934	0.746068	0.717558	0.656211	0.66891	0.662214	0.742755	0.713829	0.653606	0.581997	0.600018	0.606459	0.615235	0.603816	0.693753	0.738438	0.704242	0.712738	0.739036	0.712179	0.661093	0.669767	0.658446	0.74152	0.630722	0.564405	0.567896	0.628484	0.721631	0.745709	0.724615	0.706745	0.651344	0.684293	0.687411	0.621457	0.64157	0.59827	0.601886	0.645935	0.688369	0.635496	0.64867	0.675188	0.661774	0.727143	0.633658	0.638425	0.614996	0.574369	0.64326	0.629869	0.533134	0.626087	0.641424	0.581134	0.534429	0.48398	0.486557	0.491564	0.498716	0.507729	0.518319	0.530201	0.662378	0.564442	0.51942	0.569257	0.499073	0.566391	0.53681	0.560032	0.547071	0.555639	0.487714	0.559162	0.559355	0.518911	0.519024	0.564216	0.528333	0.479071	0.441516	0.421243	0.390076	0.523756	0.436519	0.425348	0.477195	0.445574	0.444618	0.369202	0.402452	0.377201	0.418321	0.395015	0.441595	0.372296	0.390639	0.428436	0.328643	0.335593	0.381953	0.334991	0.312705	0.367421	0.372177	0.335351	0.309283	0.325324	0.218753	0.254554	0.225259	0.344121	0.174867	0.323071	0.346083	0.200471	0.214968	0.218225	0.199567	0.120195	0.250075	0.182989	0.308354	0.255706	0.245932	0.351071	0.166138	0.2204	0.196073	0.251148	0.112156	0.360525	0.248143	0.227382	0.313644	0.220561	0.241081	0.278713	0.214928	0.251745	0.28562	0.2048	0.243374	0.22239	0.265513	0.140855	0.183101	0.100289	0.204102	0.218241	0.269821	0.150672	0.260879	0.241883	0.216876	0.207536	0.213091	0.150754	0.178723	0.28406	0.160213	0.203496	0.101469	0.367764	0.174837	0.200795	0.138761	0.224872	0.212722	0.253481	0.233316	0.199028	0.219542	0.25372	0.299723	0.107733	0.288312	0.209625	0.229311	0.144413	0.114538	0.146658	0.321528	0.179165	0.171579	0.224018	0.338065	0.117603	0.186326	0.292479	0.263181	0.210159
438.1	-0.0608556	-0.0113071	0.0267038	-0.0063711	0.0478276	0.0968978	0.0406562	-0.0152395	-0.00371877	-0.107693	-0.0917932	-0.020909	-0.0275678	0.0772123	0.102909	0.181013	0.236	0.332287	0.66298	1.0124	1.02482	1.03665	1.0292	1.13243	0.984643	0.765273	0.932202	0.919586	0.898994	0.91197	0.872701	0.760391	0.779723	0.765742	0.859363	0.759942	0.73045	0.677668	0.734333	0.745008	0.819988	0.763351	0.558537	0.511636	0.563881	0.643464	0.693307	0.662854	0.715249	0.67363	0.674151	0.751385	0.660634	0.599564	0.648349	0.677635	0.692416	0.676139	0.677836	0.603701	0.670225	0.66925	0.666894	0.600259	0.531593	0.532426	0.579224	0.587264	0.593347	0.675563	0.64178	0.721857	0.765458	0.7167	0.623526	0.630801	0.583483	0.705803	0.738954	0.615742	0.515789	0.543553	0.623665	0.649378	0.653017	0.630624	0.555182	0.47319	0.616263	0.550024	0.528133	0.534922	0.669932	0.615302	0.559218	0.632387	0.602956	0.690885	0.619592	0.697097	0.663513	0.635653	0.586744	0.600614	0.59806	0.586809	0.579984	0.522618	0.621816	0.60351	0.554772	0.456421	0.408538	0.411461	0.416742	0.424102	0.433258	0.44393	0.455837	0.568395	0.501624	0.54722	0.530412	0.493335	0.55723	0.520852	0.543641	0.478468	0.462	0.415681	0.579388	0.493078	0.476877	0.535639	0.513972	0.487743	0.461962	0.372197	0.418996	0.377724	0.470457	0.381782	0.399742	0.370412	0.346974	0.418683	0.355498	0.411265	0.361011	0.453655	0.443956	0.410083	0.333045	0.370166	0.389464	0.272859	0.326481	0.277985	0.251519	0.31235	0.263914	0.308066	0.327285	0.349385	0.21234	0.163257	0.272936	0.257729	0.241463	0.0961599	0.27632	0.245195	0.162406	0.239002	0.0669018	0.182055	0.128	0.128449	0.158362	0.263073	0.128815	0.180658	0.222359	0.172041	0.168199	0.252215	0.209811	0.20514	0.316595	0.223666	0.157107	0.128514	0.133922	0.257815	0.172903	0.169626	0.071556	0.266565	0.0941902	0.195872	0.140084	0.260116	0.131611	0.240326	0.0122607	0.0207485	0.199043	0.198117	0.0735132	0.143184	0.112462	0.1685	0.212752	0.164043	0.23744	0.0851325	0.239753	0.202461	0.129587	0.140584	0.3363	0.154973	0.210884	0.15533	0.166891	0.152237	0.222682	0.240957	0.151475	0.164897	0.219232	0.267516	0.129372	0.190004	0.0710224	0.209931	0.0561391	0.0396064	0.139372	0.158162	0.16484	0.159953	0.155266	0.170261	0.0674437	0.155302	0.228695	0.135172	0.179932
439	-0.0334276	0.0315479	-0.0101148	-0.140191	0.0654221	0.0727936	0.0667493	0.0323322	0.0338931	-0.071399	-0.0432162	-0.0233127	-0.0264423	0.0769377	0.0925192	0.136098	0.226513	0.468383	0.682733	1.07555	1.00292	1.00092	1.04842	1.08131	0.98833	0.747578	0.937006	0.956141	0.855073	0.908853	0.848606	0.768404	0.692999	0.802523	0.920232	0.75979	0.783606	0.648448	0.630717	0.669245	0.782114	0.746024	0.643176	0.551791	0.633768	0.760559	0.766804	0.59402	0.632587	0.734841	0.761064	0.759022	0.649221	0.580869	0.7403	0.748801	0.669283	0.715335	0.69813	0.594059	0.60642	0.660128	0.676992	0.550456	0.574103	0.621719	0.615612	0.640203	0.563926	0.681798	0.624991	0.744112	0.70588	0.732707	0.587233	0.727773	0.660469	0.760526	0.726122	0.636405	0.488386	0.534665	0.593998	0.746442	0.709922	0.682159	0.631612	0.57217	0.700715	0.547022	0.653646	0.523588	0.640449	0.534364	0.583066	0.652292	0.528024	0.669289	0.596838	0.697674	0.676688	0.605163	0.646097	0.558083	0.611931	0.54766	0.54726	0.573297	0.6941	0.56048	0.615403	0.526145	0.504866	0.50664	0.50968	0.513832	0.518943	0.524861	0.53143	0.592672	0.500985	0.471834	0.500705	0.468791	0.541359	0.567245	0.53846	0.542328	0.557099	0.42581	0.579465	0.563201	0.478149	0.477955	0.532917	0.559021	0.503898	0.420038	0.444334	0.395713	0.469635	0.398863	0.447396	0.42665	0.384625	0.463303	0.396978	0.376187	0.389364	0.421796	0.414061	0.431706	0.420353	0.410176	0.363301	0.275861	0.305568	0.418048	0.341047	0.305078	0.313776	0.313923	0.320484	0.331328	0.236747	0.232799	0.346934	0.315559	0.325038	0.173805	0.320025	0.334986	0.201215	0.248611	0.142406	0.182014	0.124397	0.175462	0.118192	0.23261	0.19499	0.176347	0.21912	0.148714	0.22476	0.294289	0.231237	0.237663	0.239448	0.181067	0.11475	0.222843	0.138582	0.25723	0.267131	0.115645	0.159586	0.20641	0.274327	0.218748	0.180705	0.171461	0.154411	0.158978	0.0540122	0.041169	0.191191	0.242972	0.147525	0.203562	0.145805	0.152372	0.175877	0.251705	0.177986	0.0732636	0.295959	0.18483	0.20452	0.122889	0.374236	0.144444	0.204628	0.143127	0.22804	0.207431	0.157667	0.211756	0.161369	0.239017	0.263101	0.257922	0.0940657	0.22918	0.157081	0.126801	0.17914	0.149228	0.194716	0.225408	0.146762	0.0810158	0.146694	0.261559	0.0563763	0.174931	0.292486	0.191703	0.204335
440	-0.0289365	0.0576053	-0.00671275	-0.0927145	0.0726328	0.0734897	0.0306378	-0.0563421	0.0247101	-0.130558	-0.0432671	0.00130136	-0.0321903	0.0882962	0.102316	0.110808	0.254558	0.388487	0.631536	1.02887	1.07838	1.02394	1.02387	1.12568	0.880015	0.75638	1.02138	0.864546	0.852431	0.851101	0.76429	0.697693	0.745634	0.717949	0.891576	0.740686	0.776714	0.700805	0.678065	0.658088	0.845095	0.644969	0.586106	0.508814	0.555061	0.747998	0.762638	0.61743	0.688548	0.648732	0.722831	0.797344	0.545695	0.604513	0.683439	0.709964	0.619354	0.723162	0.617582	0.684735	0.738853	0.738977	0.730416	0.555799	0.572531	0.55615	0.598353	0.594243	0.534412	0.660942	0.643687	0.834645	0.639093	0.754453	0.558825	0.738085	0.556661	0.784509	0.752427	0.515463	0.475565	0.634023	0.573848	0.70503	0.72688	0.641845	0.54754	0.560984	0.681252	0.55051	0.575781	0.566841	0.686258	0.503217	0.627818	0.682489	0.560199	0.724947	0.68693	0.761755	0.568272	0.645873	0.555682	0.571995	0.604006	0.512285	0.551171	0.515757	0.668733	0.639747	0.544973	0.515085	0.515098	0.516572	0.518977	0.522196	0.526117	0.530624	0.535602	0.589682	0.578715	0.572061	0.537715	0.485388	0.594052	0.569993	0.540846	0.54461	0.543991	0.47228	0.555422	0.538145	0.565896	0.541164	0.56823	0.537116	0.538084	0.439421	0.456787	0.396366	0.442707	0.431494	0.45267	0.42131	0.437159	0.429982	0.313788	0.357848	0.309965	0.42469	0.395974	0.399568	0.408013	0.347571	0.34537	0.331712	0.312275	0.307115	0.299998	0.281709	0.327369	0.269915	0.353954	0.325882	0.242442	0.185302	0.312295	0.258613	0.237322	0.0913304	0.410425	0.308825	0.126421	0.216874	0.146587	0.195983	0.127908	0.106173	0.0966823	0.220185	0.154363	0.101208	0.292197	0.112678	0.261231	0.211887	0.2228	0.221642	0.269679	0.177043	0.0619795	0.255087	0.126774	0.137027	0.149348	0.135575	0.0498922	0.245648	0.229153	0.295925	0.333524	0.180806	0.0740874	0.18661	-0.0219388	0.101525	0.132785	0.160417	0.139552	0.101132	0.144555	0.12036	0.215926	0.107019	0.121881	0.0825706	0.287009	0.163623	0.211243	0.125585	0.364265	0.139694	0.215715	0.1103	0.16265	0.118855	0.146251	0.142366	0.159876	0.250795	0.287899	0.191937	0.108231	0.324925	0.0766094	0.164199	0.0760195	0.0722864	0.138649	0.281058	0.155335	0.213662	0.167476	0.241215	0.0306495	0.138514	0.291741	0.142069	0.127828
440.9	-0.0884663	0.0414242	0.0180933	-0.0168462	0.0319687	-0.00409326	-0.0116643	0.00361247	-0.0353092	-0.0736308	0.0104262	-0.0605211	-0.0409108	0.00351567	0.0790561	0.165018	0.167129	0.317766	0.689275	0.935488	0.975978	0.99496	1.05283	1.06436	0.887705	0.74365	1.03665	0.848207	0.733051	0.822874	0.829542	0.641294	0.769048	0.800126	0.853633	0.699273	0.684689	0.600681	0.67337	0.723306	0.707434	0.683823	0.50671	0.499029	0.546899	0.748336	0.57665	0.559111	0.630695	0.64025	0.656014	0.708814	0.581959	0.565709	0.700854	0.595652	0.673361	0.772077	0.739841	0.589023	0.673403	0.631935	0.667095	0.534185	0.545567	0.579627	0.635563	0.562686	0.559745	0.691609	0.624162	0.776559	0.733906	0.820848	0.582107	0.739231	0.590343	0.730234	0.629629	0.577955	0.421964	0.59692	0.653118	0.671654	0.691098	0.575709	0.592599	0.600841	0.762571	0.505244	0.635288	0.571417	0.631436	0.664244	0.520392	0.762733	0.564268	0.762432	0.50492	0.733787	0.610677	0.589837	0.637365	0.604331	0.611092	0.607538	0.535926	0.527155	0.663007	0.598893	0.542216	0.508819	0.509403	0.511036	0.513599	0.516977	0.521054	0.525711	0.530833	0.559563	0.486605	0.481048	0.472663	0.483842	0.509772	0.497936	0.511488	0.514642	0.51169	0.43587	0.548185	0.565236	0.569	0.465361	0.495676	0.499461	0.45699	0.410275	0.421374	0.344987	0.37665	0.422567	0.417213	0.433531	0.417173	0.413471	0.259509	0.360419	0.399789	0.348293	0.301921	0.31985	0.311603	0.291728	0.301671	0.285514	0.290306	0.311978	0.309469	0.294598	0.355788	0.306551	0.335524	0.224146	0.257325	0.160846	0.258499	0.247436	0.178509	0.168745	0.256023	0.188764	0.184487	0.228332	0.162749	0.118322	0.0529365	0.224357	0.173764	0.296763	0.128594	0.162485	0.201349	0.201761	0.12951	0.191038	0.252351	0.144078	0.264262	0.14127	0.0456489	0.181591	0.151887	0.231115	0.233342	0.156453	0.0366561	0.161932	0.210974	0.185903	0.204017	0.103004	0.0313856	0.170926	-0.00852533	0.00942154	0.152848	0.2391	0.069841	0.16777	0.229481	0.103654	0.247395	0.0884227	0.257548	0.029021	0.196935	0.168478	0.122975	0.109005	0.373177	0.174945	0.172613	0.0591974	0.197385	0.110831	0.177706	0.213485	0.0926749	0.243043	0.275732	0.0836904	0.0504162	0.223857	0.0671262	0.140514	0.0836202	0.0231583	0.0904074	0.200119	0.186035	0.0897202	0.161162	0.127735	0.0528787	0.127597	0.127986	0.17977	0.186195
441.9	-0.0756942	-0.0172528	-0.0145895	-0.0164905	0.0709779	0.0357342	0.0388564	-0.0858758	-0.0592843	-0.121544	-0.0250162	0.011606	-0.0582546	0.0937945	0.112295	0.143787	0.122479	0.327967	0.635756	0.960392	0.962811	1.00455	1.06378	1.08376	0.826962	0.760489	1.01277	0.834029	0.786005	0.831935	0.783212	0.667903	0.710646	0.812748	0.842889	0.800997	0.814372	0.56475	0.692509	0.741054	0.792284	0.659864	0.587381	0.547498	0.55534	0.793118	0.615532	0.533176	0.718839	0.664609	0.637793	0.676154	0.571138	0.656426	0.722614	0.698993	0.68637	0.730228	0.715031	0.620149	0.633651	0.598765	0.644628	0.47701	0.58855	0.571782	0.571678	0.58488	0.583246	0.702145	0.60982	0.805639	0.69255	0.694677	0.55212	0.671851	0.6284	0.783984	0.627853	0.509116	0.513802	0.48734	0.629125	0.65236	0.666827	0.66244	0.612524	0.633583	0.699065	0.532505	0.641432	0.581695	0.645097	0.570083	0.585206	0.683365	0.603129	0.790549	0.521021	0.655152	0.627146	0.66127	0.624286	0.567681	0.622913	0.612775	0.591555	0.523682	0.697033	0.627096	0.514277	0.449888	0.451363	0.454879	0.460206	0.467113	0.475369	0.484742	0.495001	0.590644	0.522807	0.507442	0.479572	0.430258	0.608795	0.606822	0.55143	0.507381	0.563717	0.499642	0.528032	0.526215	0.531433	0.507411	0.496791	0.526855	0.462409	0.450777	0.478431	0.39197	0.398904	0.408048	0.442881	0.457769	0.428429	0.40268	0.33063	0.364152	0.366444	0.445815	0.40518	0.346069	0.31563	0.331612	0.421099	0.254934	0.227934	0.304862	0.256329	0.262246	0.30877	0.218885	0.263782	0.268883	0.347269	0.130379	0.230029	0.321704	0.279487	0.219018	0.296269	0.277495	0.20386	0.225972	0.226262	0.0727641	0.0894375	0.211722	0.0516575	0.311288	0.157358	0.124195	0.22403	0.207132	0.170353	0.235701	0.200708	0.244123	0.262244	0.162281	0.0531043	0.196907	0.12888	0.173531	0.213792	0.212546	0.074375	0.233863	0.190277	0.269713	0.155527	0.105722	0.19685	0.182237	-0.0197332	0.0421475	0.16359	0.144558	0.0536284	0.117164	0.139126	0.168587	0.260001	0.0871566	0.11504	0.145619	0.204402	0.0858935	0.101407	0.095725	0.404038	0.104035	0.238705	0.0858676	0.158437	0.135438	0.121699	0.210948	0.128723	0.126655	0.286029	0.203053	0.0807561	0.171199	0.0674606	0.110733	0.0152981	0.0311393	0.100718	0.221923	0.181643	0.247142	0.196699	0.154542	0.0576305	0.22717	0.220028	0.199688	0.122253
442.8	-0.0271227	-0.017548	-0.0233285	-0.0227408	0.0378664	0.0279005	0.00640454	-0.00699475	-0.0544855	-0.155207	-0.0277323	-0.0392474	-0.0922963	0.0653667	0.0687235	0.0993413	0.187096	0.360314	0.665318	0.938471	0.981605	0.954311	1.01866	1.08355	0.864192	0.80088	0.93857	0.798879	0.8024	0.854401	0.711947	0.682793	0.749251	0.743874	0.810178	0.70493	0.713916	0.671406	0.700708	0.800277	0.804084	0.685109	0.616492	0.51778	0.644837	0.738432	0.663889	0.687808	0.764332	0.624114	0.710871	0.694213	0.626639	0.656658	0.660435	0.67953	0.760303	0.702516	0.705346	0.638664	0.707542	0.690071	0.64007	0.578624	0.597123	0.636142	0.629567	0.540909	0.575731	0.701017	0.634105	0.711133	0.608152	0.736038	0.574278	0.659154	0.580748	0.683145	0.667179	0.483471	0.450409	0.555179	0.665907	0.7069	0.628132	0.588026	0.604777	0.651415	0.649971	0.559621	0.632397	0.608126	0.648677	0.561123	0.622507	0.638179	0.599501	0.706329	0.600477	0.685825	0.613552	0.598834	0.615678	0.570575	0.569428	0.545497	0.471205	0.618777	0.655638	0.591595	0.508082	0.424251	0.425568	0.428396	0.432562	0.437892	0.444212	0.451348	0.459128	0.537601	0.555155	0.570257	0.454863	0.464846	0.557831	0.573925	0.524264	0.50649	0.520622	0.52588	0.569931	0.495125	0.474692	0.496795	0.483273	0.44304	0.499459	0.443319	0.462325	0.364647	0.379805	0.408805	0.446446	0.430778	0.365015	0.400542	0.28361	0.330336	0.443908	0.436728	0.390702	0.422356	0.384985	0.375218	0.368069	0.36535	0.423119	0.389512	0.305276	0.337759	0.336182	0.265688	0.25958	0.231476	0.294289	0.20319	0.279007	0.30282	0.2513	0.128174	0.327443	0.210191	0.210061	0.221184	0.248251	0.24211	0.10937	0.145353	0.127525	0.278799	0.225205	0.211858	0.202677	0.195178	0.161221	0.265233	0.170954	0.1319	0.23312	0.23521	0.123257	0.171299	0.116962	0.188317	0.178565	0.111189	0.0530259	0.23199	0.20124	0.271573	0.0988674	0.150395	0.0983063	0.196791	0.0987157	0.0778012	0.134164	0.236361	0.108312	0.163416	0.100281	0.170847	0.24242	0.156452	0.138373	0.105115	0.20477	0.169652	0.0886975	0.0767033	0.346318	0.146148	0.213993	0.129942	0.165894	0.132249	0.207547	0.175744	0.139586	0.157001	0.269069	0.174284	0.0485345	0.222862	0.136075	0.153353	0.10311	0.0667536	0.0928255	0.202078	0.190875	0.171876	0.192486	0.168052	0.0764122	0.159236	0.1914	0.172962	0.161724
443.7	-0.0356694	0.0176589	-0.00988722	-0.0356346	0.0987849	0.101178	0.0219999	0.0191296	-0.0583507	-0.0781465	0.0403715	0.0214388	0.0231281	0.076505	0.0486902	0.127801	0.190937	0.359705	0.740991	0.992692	1.00573	0.999666	1.04843	1.06851	0.869013	0.840879	0.973553	0.883899	0.847611	0.879303	0.850951	0.776364	0.767654	0.823447	0.800553	0.76122	0.729199	0.627525	0.715924	0.750042	0.726739	0.665275	0.648296	0.618532	0.681748	0.755356	0.629485	0.662785	0.699504	0.687885	0.752503	0.692137	0.618367	0.707686	0.707851	0.671747	0.67621	0.681503	0.637246	0.647958	0.686871	0.672679	0.649755	0.547271	0.600038	0.600498	0.592428	0.523862	0.685092	0.716212	0.675179	0.732064	0.731034	0.735616	0.668816	0.703426	0.699475	0.759097	0.676387	0.536581	0.519305	0.543592	0.639643	0.726679	0.677796	0.603524	0.59117	0.61224	0.668693	0.60002	0.62409	0.634916	0.638896	0.624314	0.678639	0.617654	0.633914	0.72093	0.636093	0.68463	0.625476	0.650105	0.62724	0.648086	0.61784	0.575715	0.56768	0.658751	0.686808	0.57126	0.501104	0.494623	0.495385	0.49689	0.499054	0.501789	0.505007	0.508623	0.512549	0.549775	0.552299	0.568221	0.532722	0.547597	0.641141	0.596344	0.586065	0.535891	0.556082	0.483907	0.610925	0.561976	0.51886	0.540763	0.598804	0.568079	0.5207	0.471876	0.473643	0.392228	0.468575	0.43835	0.474278	0.458445	0.414589	0.468455	0.422368	0.400488	0.398823	0.44878	0.449527	0.401234	0.365794	0.401143	0.404475	0.357953	0.357707	0.386534	0.346079	0.271283	0.3371	0.329886	0.284686	0.271929	0.257267	0.237532	0.280533	0.249093	0.295211	0.134855	0.287803	0.324944	0.221251	0.205128	0.208743	0.189911	0.214939	0.133018	0.152556	0.215548	0.164843	0.187092	0.211471	0.163823	0.228416	0.238982	0.217247	0.138333	0.265305	0.193082	0.146717	0.189623	0.168912	0.231733	0.242009	0.147386	0.106828	0.29861	0.221964	0.246801	0.187307	0.201238	0.116883	0.216705	0.0792447	0.0685536	0.120868	0.186605	0.138588	0.192005	0.201269	0.239842	0.26638	0.194808	0.221831	0.111281	0.245706	0.199343	0.156729	0.153582	0.309372	0.189848	0.16807	0.185176	0.170484	0.176299	0.190336	0.164457	0.16476	0.160457	0.301928	0.188397	0.0531363	0.20466	0.0689156	0.231559	0.1427	0.0411831	0.141806	0.222663	0.14406	0.132413	0.190108	0.166482	0.0603097	0.122487	0.304192	0.215844	0.111212
444.7	-0.0689727	0.0143788	-0.0136435	-0.00415355	0.0792867	0.0749877	0.0343183	0.0991204	-0.100465	-0.028793	0.0372655	0.0303203	0.0629577	0.0918073	0.0837732	0.101455	0.197692	0.371755	0.728572	0.888056	0.966867	1.02428	1.04367	0.983489	0.810848	0.925399	0.893919	0.822238	0.877217	0.878442	0.766964	0.718397	0.751207	0.80926	0.814436	0.798329	0.739639	0.669965	0.695136	0.819654	0.700325	0.640548	0.613338	0.625409	0.72291	0.724701	0.641005	0.723479	0.713892	0.744323	0.740614	0.618458	0.619396	0.728188	0.75598	0.676863	0.691069	0.72301	0.651379	0.637129	0.672688	0.692146	0.612505	0.575235	0.551089	0.546859	0.579529	0.573491	0.698661	0.712186	0.708118	0.75786	0.805975	0.714698	0.66973	0.664869	0.743574	0.759386	0.628003	0.543375	0.54181	0.556423	0.682219	0.749245	0.6808	0.621433	0.636256	0.696018	0.617411	0.617999	0.618263	0.625354	0.649949	0.621903	0.710424	0.658475	0.68551	0.647317	0.714143	0.671141	0.626909	0.641505	0.607396	0.637284	0.66233	0.648442	0.557598	0.637515	0.619823	0.510844	0.478186	0.472038	0.474388	0.478707	0.484763	0.492321	0.501148	0.51101	0.521674	0.620568	0.58103	0.567401	0.559824	0.5372	0.567674	0.550398	0.535578	0.517684	0.53812	0.512884	0.552921	0.57702	0.490758	0.508141	0.547507	0.459397	0.464315	0.4505	0.469934	0.427493	0.477355	0.454042	0.474509	0.449767	0.424983	0.445386	0.326322	0.353413	0.398249	0.474217	0.474385	0.475618	0.456689	0.375309	0.332284	0.297103	0.35667	0.362155	0.336825	0.37079	0.4237	0.337713	0.359208	0.343252	0.244669	0.171913	0.354226	0.293264	0.315536	0.191318	0.345915	0.341771	0.229818	0.166926	0.142639	0.20196	0.141379	0.18162	0.149142	0.274594	0.188871	0.181575	0.211303	0.13697	0.191089	0.235879	0.14957	0.229962	0.22017	0.171589	0.164105	0.158902	0.150771	0.243027	0.141718	0.178713	0.186777	0.250751	0.212408	0.219743	0.224146	0.200082	0.165385	0.268789	0.0805731	0.0855526	0.228591	0.19062	0.151463	0.205669	0.140905	0.174984	0.190117	0.242698	0.223482	0.0791189	0.239533	0.265827	0.190205	0.131671	0.323426	0.179899	0.228628	0.124283	0.175919	0.125707	0.21046	0.222841	0.0869638	0.230827	0.237052	0.157025	0.0805288	0.221816	0.121204	0.189189	0.170638	0.118255	0.118476	0.229944	0.247698	0.101127	0.172065	0.233381	0.0445397	0.122632	0.231618	0.252767	0.149787
445.6	-0.0807943	0.0262037	-0.0227464	-0.0476927	-0.0120344	0.0265121	0.0356335	0.0817885	-0.0581426	0.0457495	0.0513038	-0.0302139	0.0978331	0.0747485	0.0596246	0.0705205	0.158514	0.217837	0.725766	0.931263	0.926998	0.982976	1.02754	0.969396	0.743089	0.907753	0.91974	0.78079	0.804432	0.791215	0.677511	0.764349	0.764136	0.901203	0.741985	0.750686	0.602059	0.575341	0.635663	0.77102	0.755833	0.677683	0.57608	0.614043	0.681364	0.701367	0.621151	0.68741	0.677231	0.688503	0.694533	0.597344	0.613792	0.781289	0.682569	0.673973	0.736958	0.678468	0.565264	0.688416	0.717893	0.674703	0.596053	0.528889	0.580423	0.596285	0.564012	0.584159	0.771248	0.651192	0.72428	0.754281	0.835274	0.678902	0.655377	0.622689	0.732072	0.763636	0.636443	0.492894	0.572101	0.619371	0.680472	0.724082	0.62342	0.596393	0.537432	0.716143	0.650149	0.575389	0.454642	0.608859	0.594288	0.597535	0.704916	0.597715	0.756095	0.627434	0.715884	0.697925	0.605809	0.559955	0.560762	0.623428	0.549333	0.557645	0.494088	0.615939	0.648297	0.552187	0.472045	0.466092	0.468842	0.473631	0.480214	0.488344	0.497778	0.508268	0.51957	0.58973	0.516085	0.541741	0.518178	0.509321	0.607232	0.571936	0.545776	0.541288	0.521902	0.470327	0.578417	0.548934	0.518745	0.574692	0.56084	0.468247	0.420925	0.423123	0.452566	0.362723	0.460379	0.450799	0.464927	0.417207	0.435788	0.427531	0.328395	0.378067	0.38153	0.38216	0.403521	0.404536	0.403193	0.361638	0.340862	0.354523	0.322705	0.325687	0.246476	0.26778	0.333905	0.289672	0.349614	0.282975	0.298094	0.221247	0.317775	0.271077	0.368901	0.158482	0.260569	0.252698	0.171464	0.22408	0.209259	0.258414	0.167528	0.133871	0.0695112	0.250616	0.257901	0.161092	0.341228	0.102007	0.200006	0.307403	0.200691	0.182557	0.277298	0.19973	0.128521	0.189335	0.167398	0.225163	0.246933	0.170354	0.117928	0.193861	0.190503	0.249369	0.130952	0.209231	0.0972551	0.272249	0.0539534	0.0635247	0.141536	0.184898	0.0924474	0.223228	0.105152	0.112005	0.125072	0.166318	0.126336	0.0862659	0.207704	0.18096	0.100716	0.169129	0.3943	0.127425	0.147034	0.0229752	0.244642	0.146805	0.179102	0.143036	0.252234	0.199626	0.28356	0.242908	0.125462	0.206856	0.0940624	0.147102	0.126908	0.048354	0.0950714	0.212038	0.150382	0.205441	0.237522	0.242573	0.0185111	0.159679	0.232776	0.125054	0.199618
446.6	-0.0548202	0.0121213	0.00104078	-0.00982442	0.0471736	0.0549755	0.00103224	0.0326329	-0.0841888	-0.0493023	0.00495798	0.00636212	0.182748	0.101448	0.0303611	0.135102	0.246514	0.311428	0.805298	0.875538	0.917417	1.04262	1.11328	0.923002	0.741525	1.01863	0.893121	0.765766	0.870717	0.779676	0.707381	0.738106	0.720425	0.824655	0.735077	0.687786	0.627532	0.647836	0.676049	0.867172	0.735353	0.652919	0.510313	0.604742	0.724042	0.668198	0.549292	0.719972	0.660807	0.725539	0.73143	0.554012	0.619036	0.727775	0.67703	0.685485	0.747808	0.735529	0.682686	0.648444	0.639618	0.635567	0.498659	0.517101	0.53318	0.6003	0.598327	0.630701	0.690967	0.647676	0.777109	0.736607	0.829039	0.541692	0.702424	0.615895	0.794912	0.71901	0.597891	0.504437	0.600074	0.606241	0.757315	0.730875	0.628244	0.625496	0.625245	0.775043	0.577147	0.572288	0.522931	0.650521	0.64018	0.652063	0.74723	0.608137	0.813885	0.53911	0.769738	0.652684	0.61332	0.650247	0.608666	0.619497	0.586201	0.541702	0.579609	0.689972	0.671075	0.572137	0.458016	0.453948	0.456674	0.461194	0.467293	0.474756	0.483367	0.492911	0.503174	0.608918	0.593538	0.525428	0.499767	0.520126	0.584112	0.578883	0.541557	0.581707	0.582935	0.469048	0.571801	0.534034	0.523526	0.5278	0.523036	0.522584	0.558735	0.482359	0.459669	0.344724	0.407759	0.44494	0.469537	0.466411	0.483929	0.459145	0.299512	0.36036	0.375208	0.403731	0.383899	0.365828	0.378711	0.374708	0.398641	0.29405	0.288503	0.312523	0.309216	0.353067	0.346116	0.351395	0.323111	0.311383	0.283761	0.14749	0.269154	0.293858	0.314768	0.136343	0.328976	0.340672	0.200145	0.20253	0.202394	0.0969547	0.0700905	0.201377	0.111259	0.291525	0.129904	0.161646	0.322097	0.142783	0.218757	0.242429	0.184738	0.241811	0.205014	0.165638	0.134149	0.20991	0.181777	0.212127	0.174396	0.17374	0.0425383	0.204222	0.216188	0.323857	0.307904	0.186932	0.154479	0.239431	0.057618	0.0619553	0.216051	0.196341	0.0675207	0.203472	0.0706801	0.170447	0.254389	0.125987	0.124407	0.10452	0.208667	0.166564	0.12448	0.132823	0.373074	0.146304	0.203659	0.0945586	0.167222	0.186099	0.210873	0.141938	0.136984	0.224558	0.306142	0.166269	0.109922	0.174261	0.0792091	0.118492	0.128893	-0.00854911	0.129565	0.131189	0.215656	0.213085	0.168387	0.240694	0.0683355	0.262812	0.282875	0.248219	0.177286
447.5	-0.0195157	0.0246479	-0.0457483	-0.0138361	-0.000678364	-0.00469398	0.0386477	0.0524861	-0.170071	0.0166521	-0.0622438	-0.0268777	0.00847432	0.0615192	0.155872	0.08228	0.150189	0.171287	0.696495	0.85091	0.918958	0.994285	1.04939	0.823396	0.717598	1.01605	0.845035	0.745082	0.827955	0.818455	0.690296	0.804045	0.812833	0.786467	0.796232	0.723527	0.561021	0.604096	0.705286	0.774413	0.682237	0.516641	0.514199	0.592964	0.743245	0.696508	0.508671	0.732793	0.636939	0.677805	0.661829	0.566392	0.605369	0.710046	0.616496	0.713105	0.735186	0.774458	0.609085	0.671734	0.66153	0.629237	0.5526	0.572961	0.576168	0.589803	0.582785	0.559099	0.687329	0.591507	0.707551	0.712977	0.728462	0.551954	0.73927	0.53643	0.758682	0.723524	0.591769	0.451343	0.587175	0.674808	0.679311	0.731185	0.693899	0.515471	0.575738	0.659029	0.542361	0.626017	0.517109	0.678374	0.573962	0.53671	0.696199	0.602998	0.77422	0.546927	0.774032	0.684366	0.609013	0.633079	0.592102	0.564506	0.552336	0.555533	0.593286	0.626541	0.616764	0.570632	0.48574	0.48652	0.489622	0.494567	0.501127	0.509071	0.518171	0.528197	0.538919	0.615425	0.553387	0.515728	0.479253	0.490917	0.557453	0.605457	0.542617	0.484955	0.532511	0.421252	0.582559	0.594105	0.561468	0.546692	0.563597	0.519419	0.5149	0.477526	0.472524	0.396816	0.435562	0.421777	0.511435	0.432753	0.42849	0.418705	0.353375	0.36628	0.395942	0.404213	0.397239	0.34736	0.346021	0.328557	0.329601	0.32607	0.324432	0.320493	0.286043	0.340724	0.382291	0.356824	0.297689	0.276706	0.332434	0.194018	0.312373	0.212481	0.337972	0.173594	0.321615	0.314827	0.214505	0.225623	0.336657	0.197745	0.135093	0.153174	0.0975377	0.278984	0.181818	0.205946	0.253048	0.195058	0.141782	0.238878	0.191016	0.2321	0.223377	0.179509	0.0849148	0.256305	0.132622	0.166751	0.194901	0.192182	0.0746779	0.212622	0.248526	0.280891	0.2017	0.141889	0.177991	0.254146	0.0545534	0.0704948	0.179409	0.172908	0.113966	0.178484	0.135831	0.103317	0.323536	0.217677	0.245984	0.085991	0.199304	0.149113	0.128765	0.10228	0.37991	0.154937	0.199075	0.0671337	0.224268	0.194641	0.178873	0.259553	0.116428	0.206407	0.275181	0.228517	0.163004	0.179834	0.0969776	0.114765	0.0570155	0.0853219	0.0795617	0.267502	0.196931	0.147832	0.2278	0.267935	0.0427697	0.24478	0.323556	0.276518	0.130826
448.5	-0.0218041	0.015982	-0.0732506	0.0337997	0.0553221	-0.00122355	0.00894126	0.0158699	-0.122361	-0.0291227	-0.0692741	0.0200473	0.0708279	0.0961753	0.0898688	0.0426729	0.0348697	0.131512	0.702692	0.921503	0.91227	1.00944	1.01112	0.837119	0.699791	0.933622	0.830528	0.817564	0.879649	0.769271	0.651715	0.758175	0.836659	0.854584	0.729728	0.671929	0.59769	0.649704	0.760712	0.793029	0.732401	0.570632	0.565457	0.653908	0.789115	0.639084	0.619536	0.789657	0.611073	0.664461	0.754737	0.581654	0.634076	0.722369	0.655886	0.745396	0.69709	0.668652	0.651874	0.727503	0.729554	0.696499	0.508739	0.561996	0.568861	0.661188	0.548219	0.565615	0.808479	0.670549	0.808314	0.832021	0.798152	0.572765	0.678797	0.662759	0.764739	0.70193	0.618733	0.454951	0.595056	0.619461	0.781181	0.718382	0.677978	0.659914	0.69734	0.704834	0.627058	0.642678	0.535163	0.688215	0.636099	0.63396	0.685851	0.536391	0.710671	0.570239	0.726514	0.69216	0.677399	0.682053	0.54721	0.679408	0.549233	0.633768	0.594092	0.675403	0.706755	0.512418	0.463837	0.464575	0.466453	0.469355	0.473162	0.477759	0.483028	0.488853	0.495118	0.576809	0.551049	0.514716	0.527239	0.522258	0.60313	0.567371	0.553901	0.517358	0.56646	0.525678	0.555654	0.539004	0.552014	0.531549	0.52054	0.538812	0.485612	0.453908	0.481667	0.337692	0.401389	0.442349	0.468516	0.412424	0.439039	0.446204	0.368705	0.391427	0.433997	0.416296	0.395166	0.428455	0.372594	0.363693	0.365	0.313725	0.326044	0.361703	0.349826	0.396039	0.430844	0.356963	0.328376	0.301809	0.290606	0.224419	0.320143	0.248716	0.268163	0.184065	0.297618	0.297586	0.237988	0.261496	0.161846	0.173449	0.103877	0.186561	0.0796825	0.320357	0.224622	0.169197	0.283471	0.113131	0.200714	0.295483	0.141245	0.205588	0.252823	0.204397	0.149599	0.197468	0.114398	0.26756	0.270662	0.171943	0.086984	0.262406	0.210108	0.305684	0.268073	0.201179	0.204844	0.229238	0.103513	0.126982	0.207933	0.228569	0.180323	0.141954	0.226363	0.178066	0.337694	0.143881	0.181565	0.102883	0.213081	0.18935	0.159353	0.152241	0.352155	0.145391	0.167301	0.157845	0.234802	0.158208	0.191156	0.199637	0.138655	0.189922	0.325759	0.292413	0.108827	0.238098	0.131939	0.149922	0.104273	0.0921876	0.168181	0.280569	0.282109	0.222118	0.266916	0.27524	0.0618929	0.191593	0.326883	0.242028	0.146643
449.4	-0.00638362	0.0606815	-0.0293897	-0.0150469	0.00483867	0.0258418	0.0265833	0.0568485	-0.0409182	-0.000419241	-0.0435294	-0.0858222	0.0862349	0.0217995	0.0305196	0.0739994	0.129537	0.228713	0.634841	0.856643	0.933138	1.00195	1.05616	0.831132	0.771356	0.963248	0.769878	0.803219	0.900372	0.764326	0.727743	0.716983	0.814444	0.890188	0.78834	0.752773	0.589418	0.664447	0.710352	0.741692	0.696098	0.588781	0.53185	0.650543	0.754869	0.693132	0.604167	0.674563	0.670779	0.702785	0.683212	0.602203	0.611274	0.687217	0.692619	0.700635	0.759094	0.730821	0.632343	0.668077	0.686107	0.676311	0.603796	0.608984	0.630579	0.605002	0.589056	0.731455	0.665514	0.630374	0.741931	0.742231	0.76365	0.593302	0.692279	0.673881	0.816437	0.706504	0.581063	0.52752	0.654826	0.647596	0.680059	0.712774	0.712578	0.58404	0.60315	0.710911	0.61294	0.643166	0.591705	0.68292	0.593847	0.670992	0.68997	0.57801	0.813263	0.596465	0.758976	0.601089	0.647142	0.652625	0.577551	0.626416	0.60209	0.555176	0.639026	0.689606	0.645761	0.508945	0.422114	0.424825	0.430946	0.44009	0.451867	0.465889	0.481766	0.49911	0.517532	0.650277	0.546341	0.538733	0.538791	0.530554	0.552633	0.523107	0.562572	0.504479	0.510888	0.442262	0.564411	0.567362	0.541781	0.518531	0.522483	0.541032	0.547813	0.446398	0.409133	0.370191	0.406471	0.402933	0.433194	0.435553	0.381822	0.418093	0.375756	0.380368	0.402374	0.381148	0.416199	0.441196	0.377708	0.368683	0.395414	0.341257	0.373956	0.38704	0.334955	0.331728	0.3666	0.377479	0.291336	0.312089	0.273459	0.184289	0.359732	0.294751	0.351418	0.163356	0.359906	0.318071	0.224276	0.262834	0.27003	0.200182	0.180634	0.24969	0.224212	0.313178	0.259483	0.157424	0.279018	0.162774	0.236632	0.275445	0.213548	0.240577	0.202326	0.207199	0.16658	0.13385	0.110265	0.239322	0.164972	0.165093	0.0971043	0.235963	0.250412	0.306488	0.234797	0.201887	0.268176	0.226691	0.137145	0.128621	0.223831	0.217154	0.0539071	0.177363	0.192306	0.175733	0.221057	0.224644	0.210445	0.140913	0.288637	0.210179	0.143742	0.153726	0.334205	0.191596	0.182262	0.17728	0.152366	0.183052	0.247277	0.226818	0.153837	0.227087	0.227681	0.241715	0.175204	0.301165	0.150284	0.209397	0.165626	0.093973	0.219416	0.256197	0.213027	0.197553	0.211867	0.17365	0.0663723	0.268438	0.237841	0.276469	0.116038
450.4	-0.0223262	0.0721535	-0.0438961	0.0221223	0.00164787	0.0210021	0.00352748	0.0969964	-0.0639682	0.0305423	0.00318178	0.0237357	0.0755904	0.0717456	0.098274	0.0756139	0.156629	0.255554	0.688153	0.85677	0.910539	1.0282	1.05184	0.846953	0.763243	0.88042	0.806192	0.822482	0.884273	0.800311	0.777898	0.803375	0.832116	0.888327	0.776703	0.707212	0.719977	0.71424	0.765776	0.758884	0.683416	0.595666	0.572147	0.685728	0.775721	0.71282	0.700532	0.719097	0.660526	0.697577	0.733365	0.676334	0.706372	0.712729	0.723633	0.764276	0.757629	0.67799	0.65155	0.798941	0.808762	0.7187	0.607865	0.641066	0.622235	0.632209	0.582888	0.694202	0.749844	0.697088	0.783358	0.766942	0.765057	0.694767	0.720179	0.665617	0.807082	0.644295	0.560656	0.562508	0.637529	0.699054	0.741921	0.742321	0.641064	0.686568	0.734772	0.716882	0.63155	0.652374	0.611929	0.654472	0.642732	0.702433	0.683406	0.64227	0.720402	0.660322	0.80688	0.713289	0.695609	0.617916	0.625667	0.685511	0.700609	0.614402	0.636719	0.756198	0.619694	0.506072	0.457952	0.459556	0.462844	0.46762	0.473691	0.480865	0.488946	0.497742	0.50706	0.590607	0.564281	0.522661	0.561018	0.590276	0.583001	0.620803	0.636534	0.611954	0.577904	0.545478	0.573402	0.563329	0.528514	0.585448	0.605579	0.583812	0.509222	0.501223	0.49012	0.389629	0.422096	0.440264	0.481097	0.438401	0.468545	0.479047	0.401723	0.422513	0.4381	0.455051	0.4265	0.422713	0.393928	0.381959	0.380434	0.377529	0.42767	0.441145	0.328777	0.332781	0.402493	0.384303	0.30912	0.264068	0.325652	0.264217	0.342598	0.283131	0.389884	0.137086	0.295918	0.32612	0.25835	0.262968	0.212123	0.184666	0.201459	0.300248	0.139042	0.232914	0.273257	0.232136	0.245015	0.213217	0.249369	0.34291	0.234136	0.252591	0.323397	0.269864	0.142801	0.217984	0.214198	0.217503	0.260264	0.265518	0.106162	0.328231	0.286041	0.297856	0.276727	0.208904	0.134888	0.265379	0.158876	0.154107	0.265082	0.282137	0.180546	0.200808	0.163868	0.240875	0.286925	0.250294	0.247257	0.247279	0.307862	0.258837	0.242677	0.197701	0.447541	0.213099	0.184047	0.156989	0.202425	0.291836	0.252958	0.230165	0.211469	0.290887	0.290489	0.302293	0.18315	0.273197	0.182168	0.219143	0.151477	0.136324	0.208823	0.226267	0.211428	0.211296	0.165084	0.212808	0.101371	0.198297	0.30803	0.224848	0.18004
451.3	-0.0726102	0.0362003	-0.0728357	0.0307946	0.0982651	0.0455927	0.0329093	0.101198	-0.052765	0.0110959	-0.00422666	0.0741772	0.176608	0.102054	0.0827248	0.131757	0.164293	0.350132	0.70307	0.876546	0.932607	1.04978	1.03954	0.797187	0.844784	0.967929	0.899217	0.899278	0.867333	0.798847	0.794245	0.812741	0.885228	0.833601	0.748409	0.757272	0.75729	0.76169	0.815803	0.7835	0.728603	0.648894	0.635049	0.768978	0.793222	0.717753	0.698581	0.740834	0.743416	0.828291	0.735108	0.633177	0.765022	0.82336	0.743739	0.74954	0.786902	0.701411	0.682769	0.760563	0.788609	0.719792	0.656897	0.683806	0.636209	0.612916	0.629261	0.787211	0.793452	0.740674	0.851841	0.867662	0.773947	0.756658	0.750041	0.734947	0.807414	0.757531	0.625375	0.575458	0.622194	0.715391	0.818944	0.774769	0.667429	0.704284	0.762207	0.680001	0.656111	0.691742	0.67402	0.684481	0.677	0.70558	0.692462	0.752049	0.79102	0.77046	0.791465	0.713158	0.694224	0.658368	0.702904	0.733078	0.687845	0.65732	0.695118	0.691049	0.605604	0.535015	0.472367	0.475355	0.481058	0.489158	0.499336	0.511272	0.524648	0.539145	0.554442	0.673692	0.611729	0.602058	0.612384	0.631419	0.665849	0.620547	0.669815	0.662683	0.622303	0.585645	0.677767	0.645679	0.604337	0.592527	0.624822	0.584017	0.513163	0.526257	0.523895	0.434559	0.52755	0.53489	0.503549	0.478408	0.48174	0.460819	0.458337	0.465193	0.477813	0.527427	0.500554	0.478204	0.489986	0.452332	0.418572	0.36419	0.420929	0.408335	0.363808	0.427302	0.433071	0.392028	0.392758	0.374586	0.33516	0.30717	0.399523	0.326571	0.394789	0.257037	0.383917	0.374098	0.305142	0.329058	0.339734	0.303017	0.230181	0.195578	0.195697	0.348288	0.339509	0.29158	0.298013	0.328184	0.271216	0.335208	0.385718	0.277041	0.37166	0.300425	0.297687	0.292238	0.283669	0.354958	0.308021	0.27336	0.197156	0.336281	0.360422	0.359659	0.345313	0.328152	0.272238	0.323851	0.151115	0.200979	0.307754	0.28163	0.185666	0.210945	0.264031	0.282806	0.343237	0.206292	0.287454	0.155844	0.279981	0.33114	0.273771	0.223087	0.467161	0.218224	0.28407	0.269427	0.248458	0.27795	0.237578	0.262486	0.242796	0.26528	0.391978	0.357535	0.229407	0.268798	0.227432	0.233726	0.205768	0.1642	0.252842	0.282212	0.31455	0.212784	0.240759	0.345378	0.0608945	0.321774	0.307616	0.230788	0.171723
452.3	-0.0609066	0.0666118	-0.0105549	0.0483473	0.0660691	0.00845585	-0.00109529	0.106049	-0.0400002	0.0603394	-0.00440104	0.0973089	0.158366	0.127444	0.0143072	0.15449	0.156574	0.287331	0.742101	0.916117	0.967201	1.04782	0.996137	0.804851	0.918053	0.983695	0.917233	0.891414	0.903405	0.81443	0.839616	0.832845	0.885227	0.832592	0.79523	0.74712	0.735484	0.770726	0.859304	0.76927	0.698628	0.59685	0.642763	0.773743	0.7748	0.705934	0.749818	0.740898	0.728928	0.788984	0.73177	0.701997	0.805067	0.848469	0.801261	0.772026	0.763904	0.714778	0.732084	0.829361	0.765454	0.649655	0.658804	0.62367	0.677951	0.675244	0.667476	0.799778	0.794563	0.795145	0.843904	0.842747	0.704389	0.748746	0.716676	0.813911	0.838899	0.711093	0.558793	0.633304	0.668876	0.796144	0.816547	0.746872	0.634211	0.682015	0.781552	0.717111	0.739143	0.678615	0.723311	0.727262	0.673371	0.729428	0.651775	0.773245	0.685657	0.762283	0.778149	0.724361	0.715575	0.674218	0.69996	0.714655	0.649042	0.668412	0.76083	0.677912	0.634953	0.602085	0.586739	0.588993	0.593031	0.59864	0.605607	0.613719	0.622763	0.632526	0.642794	0.69503	0.622847	0.598214	0.581503	0.60753	0.618831	0.618263	0.653142	0.632746	0.586727	0.522666	0.646223	0.619775	0.568443	0.571795	0.627479	0.653075	0.578196	0.54995	0.536003	0.494525	0.520973	0.540987	0.565397	0.515637	0.510163	0.526617	0.439857	0.463535	0.505897	0.491845	0.47864	0.443145	0.455605	0.472136	0.439115	0.371504	0.424276	0.411467	0.39169	0.39943	0.403981	0.395644	0.400354	0.404649	0.358011	0.256666	0.419526	0.432029	0.365779	0.224968	0.370313	0.491117	0.279507	0.296476	0.324481	0.277485	0.209475	0.289019	0.188937	0.404038	0.277924	0.241864	0.341778	0.237033	0.318864	0.34533	0.302517	0.318248	0.306881	0.312236	0.255368	0.257574	0.234165	0.329402	0.221352	0.304621	0.160764	0.359404	0.316143	0.381429	0.33281	0.341727	0.212337	0.319195	0.105332	0.212725	0.314791	0.353939	0.205704	0.297568	0.231423	0.211596	0.344542	0.202335	0.318031	0.238802	0.336547	0.33917	0.368	0.296181	0.509396	0.214119	0.305658	0.273284	0.268564	0.256772	0.264683	0.296092	0.259272	0.222761	0.387235	0.337894	0.210446	0.325496	0.160873	0.207493	0.264746	0.0924095	0.233577	0.289127	0.266568	0.214494	0.230752	0.288154	0.156679	0.277181	0.325776	0.267436	0.209623
453.2	-0.0801662	0.0146553	-0.0590965	0.0532286	0.112329	0.0966367	0.0100024	0.0190689	-0.0109162	0.00210083	-0.0376365	0.183813	0.118594	0.070809	0.0423395	0.0420314	0.0768076	0.260304	0.728585	0.924516	0.996423	1.00505	0.925597	0.75669	1.0121	0.945384	0.826699	0.944219	0.857013	0.724508	0.810675	0.857004	0.941295	0.811145	0.782699	0.671088	0.792861	0.746037	0.832979	0.812855	0.727599	0.653051	0.654784	0.759387	0.766899	0.680094	0.788751	0.727389	0.769269	0.768703	0.659616	0.677545	0.826585	0.773435	0.714453	0.863166	0.854366	0.711531	0.78663	0.777146	0.742642	0.65235	0.722294	0.655917	0.660917	0.686192	0.652347	0.817121	0.767491	0.810915	0.795047	0.878431	0.738289	0.755163	0.739651	0.848025	0.838549	0.746994	0.572103	0.672041	0.733888	0.785385	0.806481	0.783566	0.701866	0.678552	0.755763	0.693862	0.668241	0.589452	0.72667	0.669463	0.702925	0.758551	0.658795	0.85835	0.673186	0.828137	0.669327	0.704344	0.716631	0.641155	0.738312	0.679514	0.605583	0.647191	0.745755	0.738304	0.656222	0.559642	0.551602	0.553473	0.556669	0.56103	0.566395	0.572604	0.579495	0.586908	0.594684	0.645373	0.568319	0.572605	0.601135	0.608756	0.667227	0.603998	0.599887	0.618406	0.583026	0.534106	0.640182	0.612405	0.534895	0.599278	0.643683	0.605619	0.55544	0.52163	0.512186	0.454518	0.510444	0.541433	0.564576	0.480208	0.452397	0.44375	0.381472	0.412033	0.426132	0.503893	0.479082	0.451588	0.443746	0.429808	0.445246	0.363203	0.349411	0.348255	0.362474	0.372437	0.337972	0.375613	0.411047	0.382672	0.276946	0.354983	0.325067	0.403179	0.325681	0.20365	0.41266	0.370665	0.271525	0.32757	0.299478	0.199879	0.201809	0.260782	0.133907	0.313812	0.249856	0.198211	0.34774	0.201873	0.306727	0.397254	0.333447	0.265921	0.284427	0.287557	0.244469	0.222709	0.212454	0.353228	0.284306	0.223044	0.182647	0.407577	0.250326	0.403319	0.337976	0.303681	0.223319	0.270746	0.0843119	0.0872517	0.243328	0.316013	0.237091	0.231942	0.279911	0.235509	0.27657	0.312163	0.195342	0.195049	0.278309	0.25562	0.275995	0.246209	0.468962	0.17113	0.272141	0.216167	0.278676	0.242349	0.281016	0.279223	0.229296	0.314946	0.391091	0.283391	0.143256	0.28797	0.146887	0.247872	0.166439	0.096175	0.189821	0.248019	0.312281	0.232658	0.24979	0.248946	0.0856523	0.27755	0.291804	0.290831	0.237342
454.2	-0.0150247	0.0531793	-0.0551817	0.0380485	0.104198	0.0194002	0.0206751	0.0876371	-0.010207	0.0214744	0.0351605	0.131087	0.0932588	0.0707246	-0.026152	0.135162	0.0453771	0.328913	0.672471	0.914795	1.00695	1.06995	0.966692	0.848731	0.947258	0.925888	0.870755	0.892919	0.820759	0.791349	0.812887	0.843502	0.988062	0.843596	0.796602	0.639307	0.732703	0.860804	0.849368	0.792527	0.688571	0.608648	0.659765	0.818023	0.771791	0.608972	0.788541	0.720651	0.802078	0.868334	0.725847	0.709121	0.793955	0.81834	0.735453	0.797277	0.764415	0.721741	0.751706	0.703362	0.687245	0.60119	0.650022	0.608434	0.665732	0.630625	0.739466	0.849509	0.714687	0.842123	0.842689	0.850454	0.686168	0.725606	0.725461	0.86083	0.807	0.718316	0.51135	0.694193	0.714712	0.845391	0.783424	0.728285	0.643086	0.687513	0.780142	0.641421	0.751819	0.637432	0.754092	0.719742	0.717189	0.78501	0.682608	0.896722	0.71657	0.896667	0.78844	0.684914	0.746592	0.665769	0.782525	0.691432	0.676645	0.659637	0.821451	0.753008	0.620427	0.575203	0.57531	0.578119	0.582706	0.588852	0.596338	0.604945	0.614454	0.624646	0.635302	0.704097	0.646693	0.585415	0.562633	0.624987	0.65982	0.625371	0.563676	0.594924	0.622803	0.593377	0.714291	0.688348	0.609858	0.610292	0.665078	0.60362	0.560758	0.549699	0.505133	0.424841	0.457968	0.55022	0.56053	0.493006	0.507926	0.511135	0.418291	0.402042	0.4662	0.552377	0.493161	0.428192	0.448314	0.415206	0.429557	0.36294	0.368896	0.428573	0.386568	0.402581	0.442612	0.436973	0.434364	0.425797	0.369622	0.304004	0.3799	0.410907	0.402241	0.129302	0.377328	0.426281	0.306924	0.29331	0.294204	0.187335	0.143816	0.209177	0.16735	0.364347	0.236334	0.225068	0.354961	0.223211	0.301699	0.361701	0.310833	0.350468	0.356987	0.230444	0.188069	0.333712	0.220394	0.35686	0.274137	0.262491	0.0894948	0.317466	0.328342	0.288674	0.353941	0.255696	0.240877	0.347012	0.130642	0.148745	0.252845	0.261144	0.211566	0.220888	0.23062	0.241796	0.284839	0.271641	0.238989	0.220716	0.299457	0.243645	0.184639	0.223667	0.495849	0.186275	0.32232	0.173624	0.272207	0.238335	0.215556	0.304507	0.238275	0.252349	0.387262	0.365856	0.167732	0.235619	0.173698	0.1918	0.201076	0.116457	0.268033	0.323451	0.305988	0.243189	0.225667	0.294051	0.0776776	0.276593	0.343385	0.286889	0.238391
455.1	-0.0316356	0.02474	-0.0454668	0.105652	0.0862329	0.0598023	0.0533208	0.111657	0.0282315	0.0501719	-0.00841505	0.0742363	0.0780246	0.0714355	0.0390758	0.0705214	0.0595665	0.367803	0.641329	0.926645	0.938721	1.02575	0.903748	0.745085	1.06947	0.885627	0.826912	0.966348	0.806059	0.769611	0.805652	0.815993	0.918749	0.890302	0.832216	0.722421	0.698596	0.864228	0.955808	0.731398	0.664114	0.5675	0.67658	0.796341	0.744301	0.685851	0.78947	0.670568	0.827312	0.799981	0.675012	0.723739	0.837136	0.727106	0.723899	0.854285	0.819762	0.766244	0.776355	0.835968	0.767943	0.658742	0.665949	0.667127	0.710125	0.621588	0.72815	0.83731	0.753373	0.861275	0.875879	0.9294	0.67973	0.868424	0.73045	0.832324	0.77873	0.715983	0.494375	0.700171	0.744795	0.843962	0.783702	0.776301	0.682248	0.761056	0.814161	0.691962	0.754329	0.653041	0.752195	0.692516	0.738305	0.784688	0.70229	0.869791	0.631832	0.90755	0.678199	0.706034	0.766393	0.70077	0.755541	0.690194	0.66963	0.659798	0.783327	0.726731	0.582181	0.640544	0.643965	0.646958	0.649556	0.651796	0.653711	0.655336	0.656706	0.657856	0.65882	0.681876	0.65653	0.612853	0.593696	0.625782	0.678423	0.653125	0.659154	0.658905	0.625501	0.543781	0.644139	0.622938	0.590641	0.648531	0.644468	0.62742	0.596979	0.557287	0.518766	0.428127	0.475793	0.499621	0.568989	0.5755	0.531074	0.489344	0.432153	0.44089	0.434359	0.499771	0.542401	0.492462	0.475186	0.453327	0.466683	0.414233	0.381033	0.377139	0.350751	0.400309	0.429381	0.438451	0.429041	0.398275	0.320741	0.277591	0.34245	0.409095	0.432777	0.21331	0.397869	0.439193	0.255877	0.369961	0.258981	0.279274	0.234775	0.253465	0.214939	0.376776	0.224661	0.202815	0.357151	0.179443	0.30643	0.306446	0.294845	0.275861	0.336796	0.271866	0.150049	0.285594	0.218035	0.333598	0.208301	0.248025	0.175433	0.361745	0.325525	0.385455	0.342682	0.320673	0.267189	0.297765	0.136633	0.0875726	0.258837	0.235977	0.228165	0.243083	0.18276	0.257805	0.327182	0.255391	0.262692	0.100571	0.272764	0.228421	0.171147	0.19299	0.496164	0.165933	0.277967	0.190362	0.278377	0.244384	0.264203	0.302939	0.182319	0.33228	0.350904	0.291756	0.193911	0.303675	0.257117	0.232197	0.133528	0.0851998	0.214121	0.259331	0.311047	0.295262	0.226905	0.263854	0.0857748	0.31111	0.280759	0.226207	0.205006
456	-0.0335653	0.0258239	-0.0403905	0.0665917	0.028319	0.0347536	0.00373421	0.124568	-0.0264214	0.00483984	-0.0749751	0.0757661	0.0577749	0.112895	-0.0164514	-0.0149099	-0.0196915	0.324508	0.639399	0.930918	1.01176	1.07396	0.905183	0.764471	0.962944	0.869666	0.932067	0.964965	0.826023	0.755149	0.798768	0.964907	1.05246	0.848326	0.794165	0.73793	0.740198	0.858586	0.889617	0.754109	0.706227	0.614829	0.742681	0.845021	0.76103	0.646933	0.881133	0.768276	0.762548	0.812324	0.655493	0.674239	0.807061	0.712228	0.793509	0.900151	0.829138	0.775883	0.826232	0.82141	0.796744	0.569655	0.664377	0.6737	0.713153	0.726667	0.796849	0.807975	0.732967	0.892649	0.936254	0.848193	0.690334	0.827495	0.731454	0.890953	0.782164	0.652361	0.566856	0.715702	0.732254	0.791932	0.835287	0.765562	0.68385	0.737715	0.773865	0.668363	0.760266	0.607261	0.778869	0.699312	0.739946	0.752982	0.72933	0.8568	0.690404	0.865534	0.741816	0.737834	0.763883	0.755214	0.753993	0.756716	0.692099	0.662775	0.840229	0.764491	0.648703	0.632326	0.632901	0.63433	0.636517	0.639364	0.642777	0.646659	0.650914	0.655445	0.660157	0.689769	0.635812	0.578605	0.573163	0.629534	0.651684	0.644124	0.639627	0.610884	0.630758	0.613841	0.666144	0.644716	0.603857	0.627713	0.653966	0.646615	0.591033	0.546521	0.513773	0.452325	0.464112	0.466865	0.523486	0.474538	0.483146	0.502875	0.446598	0.457292	0.451567	0.470841	0.533557	0.505283	0.475498	0.46118	0.430002	0.394372	0.405635	0.477381	0.404838	0.40808	0.454394	0.43424	0.392313	0.329855	0.365737	0.254389	0.381849	0.343134	0.319729	0.153949	0.401763	0.385486	0.247366	0.252697	0.295103	0.199848	0.202796	0.221076	0.231233	0.416302	0.335856	0.218374	0.344433	0.197321	0.271959	0.276215	0.289477	0.29261	0.259174	0.271385	0.252348	0.299783	0.216203	0.306457	0.308067	0.234492	0.118945	0.35191	0.311784	0.30835	0.287391	0.241195	0.271834	0.281981	0.136857	0.135439	0.238375	0.274445	0.183304	0.239706	0.201282	0.253872	0.278941	0.237428	0.226421	0.175498	0.278195	0.29357	0.202212	0.235031	0.450513	0.190644	0.230001	0.193005	0.255125	0.208045	0.307326	0.283416	0.164174	0.29783	0.372672	0.278031	0.200591	0.197705	0.186308	0.193679	0.202126	0.109281	0.220996	0.217145	0.341604	0.3528	0.289688	0.22081	0.100911	0.27039	0.289531	0.284108	0.232609
457	0.0254168	0.02101	-0.0961244	0.0519867	-0.00147737	0.0534922	0.0451682	0.110725	-0.0242477	-0.0202568	-0.0249093	0.167483	0.102852	0.074709	0.030413	0.09365	0.101611	0.328805	0.679107	0.858974	1.04043	1.07568	0.877852	0.759817	1.07126	0.898511	0.877279	0.975988	0.840055	0.82433	0.786043	0.881446	1.03227	0.907919	0.834811	0.713768	0.770946	0.851294	0.874383	0.833685	0.709811	0.64321	0.79645	0.921871	0.797308	0.723143	0.817886	0.757728	0.828854	0.763027	0.777921	0.713114	0.850766	0.810972	0.829574	0.916769	0.811198	0.762464	0.871426	0.871139	0.781777	0.732813	0.732426	0.757559	0.776302	0.717583	0.74487	0.848268	0.721025	0.904898	0.8874	0.863667	0.733822	0.856165	0.822516	0.926916	0.813617	0.603929	0.543966	0.73793	0.774899	0.823261	0.831152	0.789953	0.692887	0.733566	0.81061	0.735461	0.726156	0.735538	0.786486	0.699885	0.80129	0.805019	0.718514	0.851032	0.732297	0.91241	0.779797	0.753279	0.769534	0.753454	0.801463	0.799086	0.712562	0.741024	0.851066	0.763241	0.63686	0.632634	0.632749	0.633009	0.633403	0.633922	0.634556	0.635295	0.636128	0.637047	0.63804	0.667789	0.654212	0.616658	0.612195	0.671066	0.678144	0.636372	0.676175	0.699583	0.662958	0.579791	0.651683	0.63783	0.611261	0.636517	0.652106	0.640598	0.596961	0.579146	0.521363	0.476725	0.519508	0.504361	0.515042	0.502104	0.518842	0.49411	0.434955	0.442515	0.492153	0.549073	0.493017	0.427049	0.46117	0.477133	0.467659	0.437726	0.434584	0.412183	0.402711	0.433588	0.464401	0.417292	0.395225	0.381587	0.347591	0.375415	0.404351	0.389749	0.360556	0.295279	0.418385	0.386238	0.302556	0.354449	0.266208	0.253202	0.184937	0.280629	0.192789	0.360974	0.357912	0.220724	0.342828	0.288423	0.298209	0.302284	0.268533	0.350844	0.328888	0.215295	0.233314	0.272671	0.261492	0.340978	0.320503	0.24527	0.16144	0.336428	0.29531	0.442157	0.305749	0.23696	0.318643	0.241267	0.135471	0.241938	0.282302	0.321814	0.219339	0.195914	0.217791	0.261938	0.357736	0.277721	0.269222	0.167573	0.238255	0.266455	0.232948	0.209006	0.469841	0.208695	0.259719	0.237433	0.237815	0.235299	0.293645	0.298546	0.231005	0.226966	0.343151	0.28484	0.13385	0.305225	0.21431	0.237983	0.177987	0.112542	0.234675	0.310409	0.254331	0.181458	0.267996	0.256308	0.0749957	0.238772	0.299654	0.25	0.169941
457.9	-0.0500868	0.0565549	-0.0699074	0.0208532	0.0676336	0.00459318	-0.0181171	0.0184676	0.0150312	0.0293054	0.0530648	0.126842	0.0725994	0.090394	0.0761677	0.0488745	0.0886481	0.31226	0.659153	0.944354	1.03579	1.02341	0.872785	0.859754	1.02861	0.920704	0.920809	0.933103	0.869088	0.889699	0.916027	1.01048	1.03538	0.924905	0.810146	0.789136	0.822261	0.88343	0.88096	0.815304	0.710719	0.658924	0.791744	0.909285	0.867999	0.799833	0.888602	0.830787	0.890273	0.837246	0.805527	0.812296	0.847688	0.842195	0.880774	0.901467	0.814511	0.805121	0.858988	0.862298	0.834116	0.736685	0.736005	0.776329	0.764012	0.715668	0.795404	0.896014	0.818616	0.908935	0.860761	0.840571	0.765124	0.796175	0.830365	0.955545	0.775419	0.661835	0.639575	0.71996	0.791352	0.873562	0.874513	0.784663	0.749707	0.798871	0.792702	0.731902	0.750034	0.743478	0.775521	0.751328	0.772829	0.798314	0.782194	0.844158	0.751035	0.891265	0.800193	0.78411	0.771865	0.700165	0.780314	0.802195	0.726471	0.834118	0.872835	0.762775	0.622554	0.619387	0.621105	0.624608	0.62969	0.636143	0.64376	0.652336	0.661661	0.671531	0.681737	0.737112	0.653726	0.619476	0.613658	0.674376	0.725877	0.715035	0.707162	0.698579	0.677687	0.646939	0.669987	0.660848	0.643942	0.637069	0.680972	0.64418	0.581527	0.532236	0.46804	0.448778	0.52475	0.570253	0.584712	0.545556	0.560156	0.540194	0.477965	0.489821	0.531896	0.555335	0.558699	0.526719	0.501863	0.488035	0.485336	0.497379	0.48777	0.498973	0.454712	0.44333	0.460177	0.448723	0.435115	0.43492	0.349231	0.425657	0.464481	0.470229	0.437424	0.269407	0.393248	0.405081	0.25128	0.273858	0.308088	0.283268	0.214313	0.320979	0.218266	0.287041	0.291193	0.307767	0.31217	0.264533	0.285841	0.287782	0.337504	0.263476	0.344898	0.235109	0.287009	0.210053	0.170336	0.279785	0.299141	0.265929	0.150835	0.377567	0.346994	0.283822	0.317746	0.368184	0.3138	0.320822	0.138929	0.211576	0.27898	0.309255	0.205175	0.185264	0.252344	0.278458	0.330122	0.23475	0.311247	0.224876	0.296391	0.290131	0.236655	0.243361	0.469986	0.27723	0.23411	0.272801	0.294313	0.267172	0.301817	0.245077	0.300243	0.287496	0.397542	0.323581	0.207737	0.372966	0.260729	0.228875	0.191503	0.0814321	0.193011	0.265297	0.261274	0.222356	0.306744	0.290425	0.127871	0.29929	0.31842	0.305376	0.132854
458.9	0.0418607	0.0303794	-0.0502033	0.00278751	0.0384345	0.0049063	0.0256228	0.032796	-0.00685105	-0.0294704	0.0194078	0.0812334	0.0650554	0.0271535	0.0127001	0.042743	0.0967476	0.31713	0.686677	0.920224	1.008	1.00344	0.830604	0.885891	0.95045	0.876406	0.932099	0.954602	0.851501	0.805997	0.88001	0.961504	0.919502	0.867358	0.851577	0.775872	0.792644	0.939154	0.889736	0.777654	0.728142	0.782344	0.855495	0.858249	0.811108	0.828213	0.844199	0.850385	0.904753	0.813971	0.731002	0.793185	0.833698	0.813025	0.863112	0.833109	0.76047	0.821584	0.857328	0.869197	0.809131	0.73671	0.702175	0.729289	0.734766	0.690299	0.834879	0.831617	0.810787	0.895395	0.886446	0.795869	0.776886	0.774014	0.832437	0.905094	0.761775	0.630621	0.678626	0.721836	0.779572	0.878681	0.875483	0.79701	0.808563	0.859733	0.799703	0.736364	0.691336	0.717771	0.738023	0.730614	0.806351	0.764534	0.823498	0.825625	0.793478	0.869206	0.828974	0.760891	0.741758	0.753588	0.750281	0.752801	0.70627	0.766501	0.843203	0.753314	0.645097	0.590042	0.592238	0.596401	0.6023	0.609703	0.618378	0.628095	0.638621	0.649725	0.661175	0.73672	0.679094	0.66292	0.640822	0.668355	0.686077	0.670301	0.737149	0.741198	0.691792	0.630357	0.655614	0.637021	0.633102	0.671034	0.672198	0.643516	0.638537	0.61331	0.500519	0.502772	0.547781	0.533673	0.544042	0.520573	0.507258	0.498001	0.422457	0.465044	0.579828	0.601209	0.565007	0.531876	0.512921	0.475878	0.445343	0.436864	0.492712	0.493681	0.45831	0.47983	0.457105	0.420827	0.41694	0.378115	0.365522	0.258977	0.38494	0.317335	0.404284	0.238494	0.384665	0.48066	0.283921	0.282302	0.260545	0.274847	0.209949	0.321148	0.197325	0.375513	0.266161	0.194254	0.367837	0.260804	0.32035	0.319044	0.237618	0.323581	0.354851	0.28701	0.272632	0.293714	0.206719	0.348944	0.313782	0.352738	0.0735691	0.277889	0.290686	0.349573	0.293861	0.307675	0.19165	0.358485	0.153935	0.163112	0.249967	0.254219	0.206131	0.289593	0.35201	0.227971	0.29838	0.275299	0.275121	0.207921	0.281933	0.326703	0.278837	0.289784	0.404871	0.192604	0.261309	0.269654	0.261168	0.212015	0.214432	0.252918	0.179135	0.236644	0.334978	0.298816	0.212582	0.31708	0.230888	0.283745	0.212799	0.142872	0.228023	0.310536	0.25811	0.213897	0.193221	0.275644	0.0670964	0.291025	0.287379	0.32933	0.208887
459.8	-0.0150221	0.0963507	-0.05757	0.0156586	0.033647	-0.012747	-0.0192138	0.0201457	-0.00724761	-0.0427912	0.11415	0.130156	0.0786815	-0.0210096	-0.0147594	-0.0262171	0.0547362	0.318689	0.669619	0.914378	1.07678	1.01138	0.76529	0.970832	1.00481	0.902336	0.963818	0.951976	0.837081	0.824727	0.862561	0.982026	0.885141	0.82786	0.810083	0.842019	0.846308	0.916296	0.852196	0.784757	0.710243	0.759711	0.835945	0.893142	0.798785	0.836975	0.838638	0.859985	0.889519	0.796069	0.741984	0.837852	0.849496	0.838275	0.878913	0.850543	0.728339	0.818885	0.844821	0.819746	0.800896	0.735676	0.743714	0.740714	0.757079	0.770011	0.850828	0.828955	0.868735	0.923615	0.95025	0.846895	0.832073	0.811821	0.854243	0.872128	0.795709	0.65801	0.709747	0.763482	0.79118	0.83437	0.815907	0.733213	0.723454	0.755465	0.759276	0.796405	0.718432	0.747733	0.707135	0.700453	0.787195	0.77256	0.88998	0.78397	0.82823	0.819152	0.794646	0.788893	0.721594	0.704387	0.73606	0.707778	0.732648	0.88182	0.82962	0.631444	0.610741	0.626827	0.636451	0.64549	0.65395	0.661842	0.669173	0.675952	0.682188	0.687888	0.693062	0.699418	0.665876	0.652014	0.618979	0.644912	0.6846	0.71318	0.690193	0.660238	0.639396	0.607384	0.716684	0.699976	0.649769	0.672841	0.698527	0.656422	0.576757	0.567209	0.533071	0.492536	0.509704	0.535507	0.592154	0.564909	0.550762	0.510936	0.439289	0.49186	0.541072	0.564449	0.497276	0.4582	0.478855	0.491528	0.490526	0.447676	0.435543	0.431431	0.441503	0.455201	0.467084	0.410721	0.386793	0.382847	0.374099	0.299861	0.336349	0.399617	0.423326	0.221564	0.41766	0.422982	0.273508	0.323985	0.270803	0.189921	0.188434	0.285226	0.222111	0.319125	0.32357	0.293885	0.323023	0.247625	0.305006	0.358392	0.31605	0.346232	0.33127	0.27316	0.296284	0.205277	0.202583	0.276941	0.264921	0.290596	0.134103	0.380481	0.254749	0.269086	0.232726	0.310044	0.224717	0.307064	0.17627	0.189801	0.286994	0.306917	0.174577	0.203567	0.237586	0.264347	0.329937	0.218844	0.292505	0.146792	0.291321	0.259085	0.253214	0.159944	0.437604	0.200683	0.235377	0.225001	0.12548	0.228253	0.249805	0.247211	0.176294	0.236758	0.414529	0.234581	0.108452	0.368031	0.220242	0.244084	0.224859	0.113288	0.237634	0.209315	0.215437	0.192272	0.213979	0.213862	0.0873372	0.210441	0.277133	0.215966	0.186826
460.8	0.0009398	0.0443956	-0.122457	0.0858427	0.0279858	0.116639	-0.0191359	0.109256	0.0167562	-0.0192162	0.07765	0.102183	0.0478922	0.0834697	0.0327427	0.0282538	0.122908	0.376032	0.713899	0.97819	1.05518	0.987247	0.818844	1.02863	1.04464	0.993986	1.07022	0.957283	0.935696	0.920657	0.891085	1.07082	0.95348	0.921733	0.875278	0.80864	0.842174	0.985055	0.86682	0.853093	0.692853	0.819992	0.905254	0.889481	0.767177	0.884755	0.814179	0.8693	0.938908	0.799198	0.810873	0.912554	0.896209	0.907327	0.924286	0.865191	0.815966	0.926597	0.908416	0.874385	0.810378	0.72456	0.704209	0.779782	0.744957	0.761441	0.912244	0.868795	0.955076	0.949064	0.991873	0.836135	0.929469	0.828534	0.947528	0.91943	0.770321	0.673077	0.792491	0.80742	0.915815	0.875952	0.876558	0.771137	0.782621	0.866275	0.756415	0.746989	0.777357	0.801499	0.739945	0.80236	0.881528	0.752943	0.890147	0.811899	0.957882	0.882945	0.841082	0.813437	0.770393	0.826054	0.803178	0.784909	0.746671	0.886173	0.820201	0.714762	0.685579	0.684718	0.687181	0.691388	0.697126	0.704184	0.712351	0.721416	0.731167	0.741394	0.751885	0.779448	0.745035	0.745167	0.696545	0.742325	0.789794	0.770285	0.743264	0.730538	0.709786	0.684193	0.748209	0.732162	0.666905	0.663479	0.700643	0.718132	0.655672	0.634217	0.578061	0.548924	0.608052	0.608527	0.619648	0.63011	0.639819	0.610096	0.531035	0.546569	0.542317	0.564822	0.627762	0.609982	0.553777	0.522997	0.481843	0.463412	0.526598	0.537766	0.507757	0.465408	0.444168	0.496106	0.448702	0.391715	0.389699	0.341508	0.417236	0.436869	0.500467	0.244283	0.401315	0.487004	0.313309	0.359778	0.352997	0.304765	0.268579	0.310153	0.278919	0.362656	0.418302	0.278472	0.402613	0.293347	0.35703	0.386854	0.322955	0.382779	0.38079	0.33633	0.336035	0.307735	0.297335	0.376391	0.283074	0.300177	0.159598	0.326049	0.322223	0.315093	0.27488	0.360337	0.304547	0.326522	0.218126	0.182357	0.278843	0.274555	0.187626	0.301736	0.29254	0.285693	0.353686	0.29164	0.304907	0.230211	0.401603	0.296117	0.310084	0.191548	0.526766	0.272164	0.298437	0.259834	0.279216	0.299877	0.253567	0.242269	0.241636	0.291228	0.37091	0.339063	0.195573	0.348807	0.270262	0.270171	0.285052	0.132658	0.273764	0.29623	0.271813	0.183256	0.246415	0.327319	0.185682	0.270067	0.342248	0.290316	0.239956
461.7	-0.0120405	0.0857712	-0.0884598	0.0675785	0.0623701	0.0962273	0.00309868	0.0999001	-0.00303558	-0.0350893	0.212105	0.109715	0.0759398	0.0542642	0.0392382	-0.0341928	0.141944	0.300812	0.726439	0.938213	1.03257	0.951418	0.79537	1.08691	0.997839	0.876802	1.03369	0.996713	0.8272	0.870706	0.983288	1.06394	0.978633	0.872544	0.800466	0.826656	0.87114	0.994764	0.930905	0.831481	0.68321	0.759043	0.990705	0.917291	0.820618	0.951991	0.834426	0.886421	0.937925	0.76037	0.795768	0.932043	0.848305	0.890214	0.952678	0.891567	0.792311	0.854287	0.942342	0.878816	0.717955	0.782304	0.744169	0.730016	0.738885	0.832354	0.937294	0.88462	0.90043	0.965244	1.0008	0.792287	0.901811	0.73152	0.997997	0.905158	0.775532	0.663963	0.822463	0.826792	0.931728	0.890672	0.878601	0.779704	0.853119	0.8952	0.812993	0.839939	0.756022	0.876082	0.757755	0.814653	0.852142	0.747203	0.956892	0.775924	0.934266	0.805269	0.843707	0.819084	0.778699	0.83432	0.758478	0.846234	0.727302	0.902468	0.916844	0.737767	0.641145	0.639967	0.643228	0.648582	0.655773	0.664542	0.674634	0.68579	0.697753	0.710265	0.72307	0.780524	0.703346	0.716048	0.69588	0.699088	0.746135	0.749052	0.705265	0.70793	0.708092	0.688012	0.740029	0.713346	0.690146	0.721608	0.732577	0.684206	0.641877	0.611613	0.52145	0.507584	0.532032	0.549983	0.651922	0.637726	0.595192	0.558729	0.547158	0.556599	0.507665	0.569053	0.567924	0.46701	0.48119	0.563021	0.524616	0.45824	0.482784	0.467716	0.455537	0.475781	0.470445	0.515587	0.501276	0.422926	0.370108	0.341071	0.420121	0.472428	0.447977	0.251353	0.455939	0.45398	0.349157	0.413159	0.293584	0.270201	0.221352	0.282066	0.248614	0.395459	0.353477	0.246162	0.339755	0.270052	0.364799	0.366702	0.30118	0.358729	0.366556	0.335079	0.269051	0.234512	0.232499	0.27742	0.308762	0.288586	0.160755	0.352077	0.332144	0.366693	0.341376	0.325294	0.224656	0.395295	0.183847	0.204883	0.347437	0.308478	0.197135	0.24233	0.283458	0.248217	0.372734	0.318191	0.235744	0.209214	0.316146	0.221406	0.164685	0.195138	0.492353	0.148853	0.268364	0.274075	0.277974	0.283053	0.256036	0.232976	0.236065	0.32877	0.379329	0.287713	0.208342	0.327384	0.248096	0.250236	0.245888	0.142566	0.241956	0.278293	0.332381	0.234539	0.264057	0.276976	0.120408	0.333765	0.350065	0.300562	0.244158
462.7	0.0113288	0.0915091	-0.0509285	0.0545678	0.112452	0.0832976	0.0333212	0.0815212	0.00461643	0.0274373	0.100213	0.0879446	0.0581609	-0.0722933	-0.0368449	-0.0375681	0.117964	0.288532	0.746175	0.991304	1.11134	0.9922	0.772268	1.0899	1.00654	0.95579	1.01842	0.903438	0.805228	0.884213	0.963844	1.06485	0.886982	0.848171	0.773784	0.856629	0.915948	0.996186	0.900718	0.849658	0.647471	0.832935	0.958208	0.911426	0.771737	0.949125	0.754731	0.94678	0.936301	0.782229	0.733978	0.949305	0.876573	0.880787	0.983943	0.90874	0.751024	0.896473	0.916015	0.890969	0.738292	0.794818	0.757637	0.758163	0.764059	0.801473	0.948073	0.879121	0.952965	0.956608	0.954375	0.786812	0.933115	0.796492	0.975045	0.942698	0.834013	0.610176	0.775947	0.814175	0.961555	0.852437	0.86443	0.767074	0.862475	0.874111	0.784811	0.769526	0.765959	0.933398	0.737635	0.809638	0.865319	0.7491	0.971954	0.775705	0.957726	0.81149	0.79272	0.847351	0.757852	0.811525	0.822319	0.821854	0.740912	0.844536	0.837967	0.651609	0.661212	0.670175	0.679511	0.689132	0.698948	0.708868	0.718801	0.728659	0.738351	0.747786	0.756874	0.791017	0.725771	0.726165	0.693738	0.731588	0.787652	0.764008	0.720198	0.714989	0.676366	0.65047	0.750235	0.710436	0.693824	0.760864	0.737311	0.665498	0.613725	0.550789	0.51519	0.554666	0.575267	0.633231	0.672416	0.606942	0.630414	0.5643	0.499658	0.559357	0.558187	0.578977	0.574831	0.544764	0.571895	0.563387	0.517872	0.48116	0.526133	0.561075	0.475221	0.451042	0.475171	0.47725	0.445454	0.434652	0.41426	0.355737	0.472211	0.428349	0.466406	0.253824	0.45666	0.478274	0.319141	0.325957	0.369052	0.239328	0.226011	0.301623	0.260561	0.343626	0.352414	0.296799	0.361152	0.26518	0.285028	0.401505	0.332414	0.363999	0.373977	0.257154	0.25365	0.372435	0.187452	0.378335	0.282738	0.247924	0.133384	0.365745	0.308672	0.402725	0.357418	0.352526	0.279231	0.340008	0.109057	0.17816	0.271805	0.284421	0.156066	0.309692	0.272791	0.226937	0.359916	0.245068	0.26331	0.2	0.331781	0.241675	0.299008	0.244917	0.506378	0.236484	0.340899	0.203377	0.258772	0.292876	0.262551	0.280849	0.226981	0.311152	0.392301	0.236503	0.141737	0.31675	0.269183	0.328032	0.182973	0.0915927	0.200866	0.271945	0.334027	0.260013	0.269878	0.341172	0.0451133	0.230248	0.266449	0.278368	0.213731
463.6	-0.0182891	0.0874382	-0.0929624	0.0965342	-0.00510273	0.0306015	0.013804	0.0557274	-0.0196967	-0.0236902	0.110632	0.0976429	0.071651	-0.0402396	0.0110967	-0.0295286	0.237848	0.264311	0.72171	0.991101	1.08443	0.868859	0.820871	1.05977	0.973065	0.937523	0.95377	0.8984	0.862909	0.865542	1.00637	1.11784	0.881821	0.958466	0.734794	0.848932	0.926373	0.95778	0.866513	0.82182	0.670654	0.758148	0.916609	0.829349	0.722739	0.889525	0.827483	0.887563	0.967813	0.715174	0.832286	0.928691	0.857598	0.920221	0.961175	0.924254	0.858269	0.927358	0.892474	0.860434	0.735559	0.782946	0.781063	0.801548	0.785037	0.873069	0.951089	0.856181	0.970608	0.980449	0.980259	0.803251	0.922644	0.874487	1.00381	0.860567	0.764558	0.642785	0.75877	0.792261	0.901166	0.895207	0.807187	0.765189	0.817739	0.90257	0.750155	0.817647	0.789223	0.862652	0.795989	0.832293	0.842224	0.716048	1.00034	0.759037	0.963901	0.774075	0.812177	0.847855	0.761335	0.864125	0.759787	0.801387	0.80443	0.893041	0.845989	0.709412	0.776582	0.779859	0.782835	0.785523	0.787938	0.790094	0.792007	0.79369	0.795157	0.796424	0.797505	0.800446	0.76712	0.678001	0.689727	0.749346	0.721912	0.732585	0.709791	0.689666	0.690868	0.697013	0.763272	0.755336	0.725712	0.726864	0.70411	0.656367	0.616126	0.595939	0.554937	0.538944	0.578451	0.626625	0.653365	0.640268	0.619469	0.520965	0.514743	0.539184	0.523018	0.57593	0.545663	0.522726	0.502044	0.505427	0.531974	0.462663	0.500821	0.521397	0.47614	0.473616	0.478753	0.48506	0.468922	0.443949	0.387527	0.305944	0.461391	0.415031	0.407633	0.249795	0.451833	0.465667	0.362635	0.327929	0.297165	0.248821	0.267577	0.303245	0.244208	0.40013	0.358483	0.281975	0.420806	0.277358	0.346731	0.390689	0.309143	0.312509	0.301964	0.312429	0.279405	0.294642	0.242394	0.337792	0.287625	0.289637	0.188584	0.348569	0.293823	0.370506	0.30136	0.307538	0.277567	0.287751	0.149329	0.138187	0.300564	0.253122	0.188598	0.267772	0.254322	0.232148	0.340735	0.341684	0.294789	0.22302	0.289521	0.226668	0.203346	0.228254	0.448547	0.247754	0.289299	0.213551	0.322626	0.263162	0.287155	0.20004	0.230049	0.278983	0.413765	0.300665	0.132114	0.317439	0.21434	0.248217	0.212899	0.0834162	0.263162	0.240391	0.312805	0.18505	0.202708	0.281155	0.0943851	0.239763	0.272242	0.29262	0.216217
464.6	-0.00393855	0.0191351	-0.00561674	0.0716799	0.0318596	0.0128811	-0.0245442	0.0658428	0.0218782	-0.0130275	0.0980321	0.090624	-0.02552	-0.0123284	-0.0524983	-0.0646228	0.139034	0.296737	0.762976	1.02693	1.05692	0.876717	0.866541	1.07326	0.958733	0.945765	0.954201	0.922052	0.846963	0.91904	1.03115	1.07142	0.950333	0.875014	0.785219	0.869839	0.908226	0.937997	0.82499	0.767524	0.682107	0.85659	0.911681	0.86372	0.794309	0.945464	0.873453	0.94103	0.873152	0.7729	0.827947	0.896316	0.904157	0.925275	1.01485	0.868641	0.855367	0.909122	0.898693	0.891008	0.670531	0.733204	0.813601	0.79385	0.775023	0.853331	0.960604	0.933167	0.934815	0.963254	0.951676	0.816277	0.905479	0.835921	1.03096	0.897719	0.758913	0.69505	0.810062	0.906026	0.93506	0.908763	0.837088	0.731224	0.815727	0.838461	0.820024	0.810467	0.809329	0.828748	0.780051	0.877701	0.837328	0.816641	1.01694	0.834612	0.950149	0.809293	0.792501	0.820387	0.816084	0.890785	0.763272	0.753018	0.777073	0.883218	0.855869	0.715548	0.692989	0.693573	0.694888	0.69685	0.699378	0.702386	0.705791	0.709511	0.713462	0.71756	0.721722	0.741469	0.721545	0.71012	0.685647	0.726436	0.778169	0.802131	0.769547	0.765483	0.729088	0.715752	0.751257	0.73728	0.735752	0.716255	0.693643	0.698555	0.689156	0.645535	0.613875	0.613742	0.610471	0.626859	0.602449	0.576355	0.638727	0.60073	0.494922	0.505049	0.595667	0.633713	0.592451	0.547393	0.508826	0.529528	0.540539	0.453358	0.502998	0.540686	0.468869	0.455964	0.503945	0.512515	0.496847	0.49618	0.309415	0.360827	0.484877	0.415527	0.457288	0.287531	0.507102	0.460571	0.319086	0.379515	0.329656	0.234145	0.201096	0.320636	0.236129	0.442128	0.365052	0.280358	0.331834	0.248967	0.33505	0.398015	0.313812	0.308444	0.331657	0.274707	0.256842	0.281432	0.247535	0.338569	0.295467	0.218578	0.0972153	0.328878	0.365491	0.39552	0.386019	0.306048	0.303194	0.334934	0.197437	0.238548	0.257859	0.319883	0.213487	0.187039	0.259558	0.30927	0.329243	0.309296	0.258567	0.169128	0.314572	0.21736	0.27133	0.245668	0.490879	0.22954	0.330713	0.249483	0.297831	0.304375	0.269425	0.319481	0.211415	0.322924	0.432093	0.288877	0.205951	0.346936	0.187416	0.266465	0.179547	0.116167	0.260648	0.281624	0.225323	0.205532	0.224123	0.320327	0.08564	0.298322	0.362401	0.299823	0.187231
465.5	0.00262503	0.0180227	-0.0125223	0.0777902	0.0474897	-0.0240614	0.0925345	0.0295859	-0.00583257	0.0608173	0.105748	0.0508147	0.0185634	-0.0172345	0.0187525	0.0290245	0.153339	0.374683	0.761719	1.04731	1.07043	0.905307	0.918068	1.09598	1.00378	0.961541	1.05154	0.98043	0.9148	0.922611	1.06145	1.05833	0.961037	0.924268	0.833094	0.846018	0.960301	1.00158	0.894049	0.820272	0.752314	0.885601	0.945102	0.891402	0.855991	0.929802	0.857491	0.952931	0.925454	0.771611	0.901928	0.941398	0.884371	0.93415	0.993915	0.828911	0.846039	0.950228	0.930972	0.848611	0.810345	0.817253	0.828127	0.818994	0.816233	0.891752	0.947914	0.841425	1.03179	1.0071	0.922767	0.799512	0.890158	0.918661	0.966509	0.946704	0.745503	0.686987	0.836092	0.86365	0.921321	0.883936	0.829744	0.769626	0.873115	0.89148	0.831657	0.852077	0.800676	0.781385	0.798614	0.871436	0.834432	0.864819	0.959392	0.8225	0.965228	0.868965	0.86304	0.867839	0.825512	0.830102	0.79885	0.796756	0.86261	0.924944	0.884304	0.675838	0.646964	0.648552	0.651851	0.656661	0.662787	0.670029	0.678191	0.687076	0.696485	0.706221	0.716087	0.746052	0.723286	0.717827	0.721972	0.747009	0.739114	0.744289	0.738052	0.751959	0.746268	0.718697	0.764834	0.717078	0.684219	0.725743	0.724651	0.687069	0.6365	0.618002	0.56764	0.573306	0.589634	0.628246	0.676461	0.632458	0.645587	0.611839	0.561991	0.578339	0.588618	0.599788	0.601193	0.610029	0.573991	0.566934	0.543546	0.470458	0.5355	0.570453	0.5233	0.531081	0.533855	0.506702	0.498739	0.498248	0.490831	0.359001	0.537519	0.48821	0.460528	0.27647	0.4389	0.449471	0.381781	0.374177	0.325253	0.261561	0.236688	0.32604	0.290432	0.422913	0.448439	0.325529	0.396093	0.249459	0.359466	0.350806	0.342664	0.377807	0.386676	0.30694	0.343558	0.326269	0.270058	0.325322	0.331261	0.337496	0.174445	0.427914	0.340566	0.370383	0.359594	0.354809	0.370225	0.339216	0.192107	0.176228	0.307386	0.278883	0.206513	0.246184	0.282662	0.342263	0.339104	0.282846	0.331907	0.222708	0.232038	0.293804	0.266038	0.329957	0.496263	0.263146	0.314063	0.200995	0.31335	0.324318	0.328212	0.370709	0.225991	0.278914	0.449101	0.288897	0.152207	0.330516	0.285567	0.289718	0.260038	0.188995	0.290699	0.292294	0.354782	0.290441	0.279361	0.328214	0.148131	0.296884	0.275342	0.340716	0.261091
466.5	0.0307792	-0.00669722	-0.021505	0.110647	0.00706442	-0.0224131	-0.0338553	-0.0649571	-0.0378423	-0.00557965	0.0320194	0.0189515	0.00261656	-0.0217192	-0.0183653	0.00943706	0.193085	0.399015	0.693197	0.990766	1.02634	0.862094	0.923609	1.02642	0.944067	0.965718	0.996997	0.910253	0.859828	0.897491	1.0372	1.00775	0.914134	0.922983	0.841409	0.827802	0.935394	0.969005	0.89667	0.762195	0.757555	0.883936	0.934515	0.836263	0.845074	0.859633	0.835177	0.929584	0.865714	0.778381	0.870679	0.871903	0.855831	0.989549	0.9795	0.835839	0.840485	0.92981	0.925485	0.814594	0.760884	0.758631	0.751855	0.746594	0.776104	0.880515	0.898668	0.914731	0.968358	0.958953	0.885504	0.822448	0.855035	0.905059	0.972968	0.836294	0.687633	0.671559	0.772335	0.832075	0.888203	0.895568	0.790851	0.796733	0.856398	0.817514	0.831699	0.812902	0.789505	0.80489	0.789182	0.825815	0.791044	0.848755	0.849715	0.828512	0.895274	0.826815	0.823895	0.818484	0.816047	0.792883	0.764645	0.792301	0.833564	0.874647	0.807567	0.693777	0.686856	0.68817	0.690705	0.694318	0.698867	0.704207	0.710197	0.716692	0.723549	0.730627	0.737779	0.762757	0.755427	0.730822	0.668207	0.719732	0.750942	0.75519	0.72971	0.742473	0.730514	0.72037	0.743585	0.694665	0.723223	0.754071	0.724226	0.682706	0.619827	0.606882	0.582683	0.554878	0.54128	0.567352	0.561048	0.544016	0.594305	0.56918	0.516619	0.550896	0.593901	0.658423	0.617783	0.569129	0.525416	0.509617	0.500988	0.47273	0.53167	0.531583	0.517831	0.539437	0.514101	0.487565	0.486307	0.480201	0.418492	0.43877	0.483568	0.456626	0.508634	0.273189	0.426467	0.508842	0.362183	0.373071	0.304193	0.330776	0.257372	0.296212	0.315787	0.435968	0.364406	0.388176	0.369332	0.222446	0.351815	0.362105	0.32577	0.333965	0.34322	0.301342	0.259733	0.330556	0.254005	0.355742	0.34816	0.306967	0.131	0.432244	0.367901	0.403078	0.379755	0.302226	0.377286	0.334188	0.213991	0.240426	0.292189	0.347714	0.24881	0.258101	0.294371	0.327617	0.37537	0.290608	0.245679	0.280713	0.317964	0.309771	0.256458	0.262317	0.49241	0.25179	0.231782	0.26227	0.319998	0.319686	0.330649	0.296474	0.211944	0.293971	0.348388	0.295722	0.182421	0.307924	0.215227	0.257327	0.176133	0.0996765	0.230477	0.267673	0.337134	0.269969	0.366807	0.258452	0.159354	0.286226	0.28054	0.273743	0.186105
467.4	0.012644	0.0136238	-0.0664915	0.053176	0.0595144	0.00060212	0.00506328	0.0350687	-0.0205723	0.0537102	0.107455	0.106197	0.0525474	0.0353047	0.0592983	0.0779171	0.192906	0.475313	0.806637	1.0701	1.05428	0.899654	1.06289	1.11361	1.00009	1.05318	1.08148	0.986578	0.954616	1.0265	1.10513	1.07426	0.950344	0.924317	0.91897	0.966606	1.03815	1.02573	0.911791	0.803998	0.851969	0.930981	0.973699	0.890451	0.904431	0.923406	0.913525	0.986317	0.896501	0.853063	0.942436	0.908173	0.927738	1.0181	0.998305	0.874959	0.911062	0.997286	0.966309	0.864609	0.832055	0.85633	0.865829	0.821984	0.827051	0.980627	0.921312	0.977362	1.03216	1.02887	0.925957	0.91376	0.900883	1.01171	1.04682	0.910895	0.762402	0.780476	0.812794	0.866405	0.974654	0.985087	0.86633	0.852042	0.904606	0.903076	0.880346	0.84941	0.854792	0.822354	0.846194	0.890495	0.871817	0.97167	0.889247	0.9592	0.982326	0.924888	0.900633	0.832919	0.80644	0.795297	0.874437	0.871353	0.909158	0.948713	0.803002	0.692903	0.688545	0.690826	0.694994	0.700826	0.708098	0.716585	0.726063	0.736308	0.747095	0.758201	0.769401	0.814749	0.796791	0.791238	0.745247	0.81604	0.808686	0.79825	0.7969	0.773936	0.771018	0.756655	0.774405	0.735101	0.701895	0.769949	0.777185	0.72188	0.664769	0.671949	0.624708	0.601648	0.656901	0.647422	0.598379	0.595292	0.651531	0.647671	0.608543	0.604441	0.616583	0.686716	0.649493	0.593573	0.571126	0.638428	0.62869	0.573779	0.600107	0.598094	0.568711	0.579357	0.647436	0.61647	0.556936	0.545883	0.483556	0.425791	0.521286	0.451255	0.518507	0.407663	0.510037	0.492346	0.451342	0.397224	0.42643	0.397749	0.264355	0.357514	0.308188	0.451409	0.426487	0.360961	0.442537	0.326171	0.371459	0.430657	0.40461	0.431155	0.409829	0.39712	0.410007	0.392536	0.270013	0.445464	0.387079	0.42382	0.261987	0.437084	0.375641	0.411691	0.391531	0.398508	0.371943	0.395647	0.275754	0.23319	0.320645	0.444517	0.315045	0.306415	0.332012	0.305108	0.446045	0.320771	0.381682	0.271517	0.372853	0.409284	0.376932	0.272586	0.534172	0.290081	0.344113	0.334021	0.375487	0.332464	0.401274	0.319945	0.23572	0.343213	0.413706	0.32479	0.245519	0.389582	0.25989	0.326977	0.29359	0.195777	0.284051	0.381196	0.368936	0.304802	0.402056	0.355333	0.210908	0.304872	0.411836	0.342237	0.278588
468.3	-0.0509275	0.0443861	-0.0284487	0.0492308	0.0188393	0.00366769	0.0159183	-0.0310124	-0.02718	0.0954112	0.100982	0.0639227	0.069004	0.0747714	-0.0350343	0.0365586	0.203706	0.388996	0.769544	1.0876	1.04202	0.912954	1.09806	1.09274	1.00657	1.0511	1.03954	0.969946	0.976641	1.02907	1.14779	1.05385	0.986446	0.91453	0.89558	0.970114	1.04591	0.991799	0.888837	0.71725	0.78875	0.947173	1.00871	0.878683	0.95536	0.949511	0.941581	0.961585	0.878652	0.872341	0.974949	0.980858	0.95466	0.991181	0.969221	0.849173	0.955756	0.990916	0.911493	0.802639	0.827665	0.855976	0.830625	0.825275	0.799186	0.983971	0.905295	1.00915	1.07883	1.00331	0.932305	0.962558	0.930046	1.0189	0.988465	0.882588	0.713005	0.762612	0.786996	0.863598	0.967805	0.94941	0.808043	0.856711	0.950854	0.919318	0.861089	0.821946	0.888889	0.814352	0.85157	0.933213	0.812221	1.01851	0.838575	0.971956	0.933945	0.883697	0.919979	0.810254	0.829634	0.877385	0.898537	0.8336	0.942467	0.939838	0.752453	0.745534	0.756846	0.759262	0.761325	0.763067	0.764525	0.765731	0.766722	0.76753	0.768192	0.768741	0.769211	0.810408	0.77605	0.767709	0.756181	0.802702	0.80901	0.783579	0.761177	0.797625	0.760729	0.701026	0.779317	0.741615	0.706678	0.761907	0.769319	0.755024	0.730017	0.638677	0.581081	0.596025	0.62609	0.66429	0.681519	0.655591	0.651468	0.610165	0.599354	0.607854	0.607006	0.702561	0.66033	0.619123	0.642691	0.618473	0.531843	0.5291	0.607906	0.612919	0.56385	0.553743	0.546918	0.550131	0.544376	0.528215	0.508881	0.443017	0.538083	0.505062	0.492371	0.337645	0.470425	0.469221	0.428876	0.383418	0.358471	0.330852	0.289876	0.309001	0.318918	0.465632	0.411471	0.322406	0.441696	0.287797	0.422739	0.463009	0.469939	0.376341	0.426874	0.42698	0.346835	0.371524	0.291619	0.364746	0.385684	0.428798	0.230617	0.450013	0.45379	0.406148	0.353359	0.342539	0.362584	0.399768	0.206861	0.220061	0.348619	0.315396	0.250191	0.319816	0.324199	0.394718	0.349896	0.346871	0.294901	0.328422	0.333651	0.347479	0.264222	0.390927	0.530647	0.288625	0.368073	0.306786	0.38322	0.340645	0.368771	0.319091	0.299799	0.44548	0.43471	0.367591	0.209098	0.378503	0.293596	0.316001	0.254612	0.162784	0.297629	0.34307	0.37191	0.267657	0.355121	0.382481	0.161285	0.303099	0.283956	0.351273	0.236494
469.3	0.00413676	0.022769	-0.074747	0.0308464	0.0137177	-0.038899	0.0377496	-0.0264286	-0.0530228	0.107966	0.0260506	0.0566109	0.0296299	0.0253944	-0.0571853	0.0390869	0.173909	0.355593	0.819767	1.08014	1.01324	0.878573	1.09958	1.03361	1.02989	1.08627	1.02886	1.00364	1.00048	1.00916	1.16206	1.04266	0.94796	0.90601	0.933772	0.981076	1.0524	0.947004	0.929614	0.735601	0.81848	0.986809	0.979956	0.84812	0.938722	0.906121	0.948054	1.02138	0.8211	0.881178	0.943983	0.921966	0.979744	1.06117	0.919826	0.796361	0.971297	0.953628	0.971261	0.850661	0.846907	0.868103	0.808893	0.825172	0.833018	0.988088	0.887024	1.02612	1.03302	1.02385	0.932973	0.981037	0.863314	1.02442	0.977451	0.819215	0.724199	0.761515	0.862744	0.942747	0.920697	0.952995	0.852891	0.924553	0.933466	0.846686	0.897761	0.84954	0.903242	0.830828	0.86083	0.88472	0.863578	1.00335	0.826622	0.968293	0.944763	0.893788	0.835132	0.823369	0.903449	0.870533	0.877115	0.88398	0.984433	0.906609	0.761962	0.759983	0.765958	0.771525	0.777025	0.782431	0.787718	0.792858	0.797827	0.802598	0.807145	0.811442	0.815463	0.817762	0.797965	0.76495	0.779952	0.842573	0.791801	0.816594	0.790382	0.773073	0.767911	0.73918	0.833867	0.821535	0.757526	0.793353	0.774622	0.74465	0.714668	0.641044	0.61439	0.637662	0.652039	0.681242	0.706772	0.67533	0.660225	0.683816	0.652195	0.623316	0.665577	0.721922	0.695156	0.658307	0.609804	0.624522	0.59879	0.561834	0.624664	0.6368	0.540765	0.548168	0.601389	0.573989	0.569287	0.583777	0.524938	0.430309	0.488605	0.584004	0.561425	0.343654	0.542291	0.532074	0.442998	0.403152	0.358451	0.36581	0.345488	0.317492	0.322613	0.512235	0.417946	0.365	0.42355	0.324742	0.42698	0.415382	0.503463	0.44931	0.458484	0.418177	0.406281	0.364015	0.330851	0.39693	0.408531	0.375015	0.239421	0.473922	0.421085	0.433841	0.430627	0.450921	0.397541	0.366258	0.250303	0.205571	0.352383	0.428066	0.200195	0.356724	0.349474	0.359516	0.411985	0.344383	0.371209	0.259382	0.333532	0.368415	0.326978	0.341935	0.588287	0.263788	0.35799	0.327125	0.328991	0.3216	0.391772	0.299154	0.290902	0.34437	0.489931	0.335409	0.212846	0.387123	0.294513	0.283783	0.276962	0.208628	0.272606	0.342096	0.302396	0.28502	0.34333	0.361753	0.158347	0.342861	0.356864	0.374064	0.196147
470.2	0.0550302	0.00498125	-0.0598838	0.0521845	0.00690816	0.00995846	0.0255408	0.0248023	-0.0497148	0.17816	0.0720599	0.0473727	0.0172873	0.0889068	-0.0214895	0.102853	0.205704	0.432069	0.879618	1.12257	1.02923	0.913809	1.18194	1.12028	1.08575	1.09584	1.02499	0.946658	1.00488	1.04821	1.14698	0.985697	1.007	0.912854	0.978835	1.02517	1.0507	0.935954	0.887232	0.755016	0.959188	1.07792	1.04382	0.872871	1.02619	0.911839	0.942653	0.990247	0.887295	0.869693	1.01515	0.939678	0.957717	1.05649	0.962415	0.844628	0.984357	1.00173	0.962657	0.889798	0.840866	0.856676	0.87051	0.870019	0.907776	1.01686	0.955066	1.039	1.03088	1.103	0.930146	0.981159	0.928706	1.04451	1.02607	0.802742	0.817317	0.8868	0.877316	0.971465	0.998156	0.922318	0.856167	0.885297	0.942269	0.858917	0.877094	0.864564	0.906731	0.835203	0.915211	0.962093	0.859105	1.0666	0.832597	1.1283	0.914868	0.892517	0.858641	0.881957	0.876979	0.859862	0.932482	0.801588	0.930618	0.939942	0.691024	0.72278	0.741799	0.759512	0.77635	0.792306	0.807369	0.821532	0.834784	0.847118	0.858523	0.868991	0.878513	0.871431	0.777944	0.817284	0.823193	0.842802	0.83917	0.856228	0.846293	0.819135	0.810286	0.820224	0.872833	0.864304	0.836841	0.858104	0.851714	0.800375	0.764896	0.703784	0.690725	0.688516	0.685308	0.731951	0.765919	0.724113	0.721259	0.700804	0.673114	0.691719	0.679874	0.711395	0.67257	0.667925	0.685056	0.65442	0.620393	0.609556	0.633296	0.612699	0.591639	0.623334	0.626307	0.593488	0.58602	0.585711	0.589641	0.529233	0.538961	0.531264	0.640671	0.394901	0.585999	0.578938	0.472038	0.46612	0.394836	0.41016	0.353887	0.385853	0.328837	0.480799	0.451108	0.406455	0.480621	0.402208	0.480801	0.499131	0.407986	0.451272	0.485723	0.351669	0.454329	0.36679	0.33386	0.502819	0.396991	0.364083	0.243324	0.481668	0.428263	0.439769	0.395263	0.50743	0.434181	0.410904	0.248475	0.259328	0.364964	0.41031	0.325816	0.317565	0.400881	0.380675	0.449293	0.406529	0.369495	0.348478	0.363424	0.35811	0.32798	0.309736	0.585341	0.275927	0.367849	0.344977	0.412766	0.366207	0.353308	0.34091	0.31927	0.391058	0.443746	0.390637	0.310341	0.461816	0.431108	0.353643	0.287079	0.236828	0.319869	0.389295	0.373057	0.323713	0.306154	0.361193	0.180041	0.319571	0.389634	0.351287	0.275555
471.2	0.0124849	0.0309467	-0.0458764	0.0481784	0.00876682	-0.0527704	0.00889292	-0.045566	-0.115049	0.112318	0.00658428	0.00829862	0.00306686	0.0202069	-0.0787374	0.00356387	0.189601	0.389989	0.796803	1.04431	0.981402	0.878116	1.11413	1.06107	1.03025	1.11416	0.983779	0.970112	0.960473	1.0341	1.13228	0.973637	0.916245	0.849197	0.910979	0.96437	1.05702	0.860464	0.888295	0.756386	0.871706	1.01069	0.923967	0.819311	0.903492	0.935763	0.967606	1.03107	0.829932	0.854682	0.950038	0.964366	0.937226	0.996273	0.943285	0.841408	0.979884	1.00282	0.890138	0.804453	0.844429	0.844765	0.878282	0.808764	0.855507	1.02707	0.912704	1.00914	1.04621	1.07399	0.849631	0.965243	0.852477	1.03406	0.944341	0.812881	0.710462	0.808199	0.846511	0.940783	0.942516	0.919982	0.813223	0.84327	0.920261	0.839674	0.843232	0.81226	0.91577	0.848813	0.900094	0.917917	0.776514	1.00194	0.790199	1.01162	0.869118	0.889579	0.891622	0.812817	0.873082	0.855648	0.89541	0.823386	0.925531	0.86692	0.69009	0.688874	0.690072	0.693321	0.698392	0.705057	0.713086	0.722251	0.732322	0.74307	0.754267	0.765682	0.777089	0.809327	0.736961	0.796113	0.764283	0.792086	0.770533	0.792068	0.779324	0.747363	0.747163	0.787834	0.834073	0.792881	0.748931	0.800816	0.751306	0.703006	0.717241	0.695477	0.627927	0.64216	0.615697	0.663136	0.687798	0.670649	0.670708	0.595016	0.607782	0.655447	0.644109	0.653497	0.631709	0.668976	0.621123	0.58503	0.578212	0.499736	0.557408	0.599521	0.534531	0.528925	0.565543	0.553147	0.525039	0.513697	0.445562	0.461009	0.531939	0.533984	0.560418	0.342849	0.490083	0.537692	0.400509	0.411009	0.32835	0.358678	0.3366	0.420779	0.350397	0.47165	0.438065	0.405054	0.451141	0.349887	0.365702	0.449414	0.397409	0.449554	0.52998	0.398055	0.399716	0.387082	0.363453	0.439991	0.333894	0.343794	0.240145	0.402111	0.409769	0.428258	0.438843	0.381584	0.357477	0.323893	0.199129	0.281753	0.352304	0.387563	0.258087	0.307941	0.364662	0.357177	0.390507	0.274482	0.298247	0.348318	0.316262	0.325859	0.356599	0.310991	0.546762	0.265927	0.365512	0.328134	0.314573	0.321045	0.321159	0.337951	0.258305	0.322169	0.457891	0.351224	0.271449	0.353905	0.277156	0.268984	0.265236	0.070394	0.286331	0.311398	0.310052	0.293675	0.334327	0.359437	0.168543	0.32058	0.315992	0.34064	0.211973
472.1	0.0104264	0.0369429	-0.0664246	0.0409465	-0.00577782	0.006775	0.116153	0.0190885	0.0309886	0.182271	0.106831	0.0417592	0.0179478	-0.0191571	-0.0567749	0.0934443	0.205343	0.380266	0.843009	1.15776	1.00933	0.938783	1.21176	1.19169	1.02792	1.13686	1.0588	0.978021	1.05745	1.16657	1.22355	1.02151	0.980909	0.927548	0.979397	0.999503	1.10929	0.991711	0.911906	0.788978	0.939807	1.07673	0.982972	0.874558	1.00843	0.943824	1.04296	0.999753	0.886501	0.889067	1.05384	1.03875	1.04576	1.10971	0.984468	0.886888	1.0273	1.01825	0.965951	0.906755	0.919295	0.911658	0.948015	0.891527	0.92572	1.04136	0.990979	1.132	1.09112	1.04267	0.911397	1.00577	0.942989	1.05126	1.02725	0.899463	0.74787	0.921668	0.967123	1.0483	1.06872	0.956905	0.783585	0.921171	0.995088	0.894454	0.912907	0.87443	0.99729	0.904878	0.928005	0.949341	0.883951	1.08993	0.947491	1.11099	0.970149	0.945033	0.958509	0.886909	0.940488	0.918954	0.926635	0.841884	1.05399	0.948585	0.771095	0.756226	0.757306	0.759917	0.763886	0.769039	0.775205	0.782209	0.789879	0.798043	0.806526	0.815156	0.82376	0.857872	0.852511	0.864035	0.841141	0.861818	0.84278	0.867374	0.86119	0.874097	0.829556	0.80119	0.896757	0.854604	0.809352	0.824281	0.838865	0.835886	0.798245	0.760878	0.698949	0.71027	0.715136	0.778344	0.777153	0.749751	0.743512	0.694741	0.601148	0.683338	0.713477	0.747705	0.7278	0.686986	0.656383	0.67206	0.647928	0.62572	0.678193	0.631433	0.621399	0.663029	0.666479	0.651467	0.668362	0.686108	0.539613	0.502402	0.606951	0.567945	0.590616	0.375426	0.614875	0.633364	0.461264	0.459045	0.470774	0.383743	0.402145	0.434158	0.412808	0.557661	0.476376	0.383099	0.516151	0.383928	0.479527	0.478284	0.417056	0.506212	0.45693	0.46239	0.335411	0.418927	0.369295	0.472753	0.385682	0.414409	0.255192	0.456405	0.470726	0.475312	0.505595	0.525718	0.440573	0.41897	0.282156	0.352026	0.359601	0.43939	0.338539	0.337056	0.323527	0.440993	0.459704	0.4139	0.443259	0.32479	0.383829	0.369545	0.376428	0.367037	0.611745	0.249432	0.450454	0.309708	0.352787	0.375114	0.384496	0.401863	0.316875	0.41022	0.524226	0.353885	0.266643	0.42643	0.362827	0.328508	0.410955	0.199988	0.334787	0.335917	0.417727	0.369488	0.362191	0.405856	0.174948	0.336938	0.422624	0.320281	0.313816
473.1	0.0390612	0.016639	-0.0763719	0.0745706	0.0407502	0.0493779	0.0331644	0.00994913	-0.0228023	0.0844667	0.0574661	0.0202101	-0.0181747	-0.0408001	-0.0983616	0.0755862	0.167146	0.407793	0.880238	1.0892	0.967396	0.991127	1.19505	1.05925	1.06355	1.11998	1.01604	1.01407	1.05281	1.18446	1.16773	1.04564	0.992551	0.946292	0.926213	1.0538	1.10771	0.974417	0.871771	0.818277	0.938533	1.03048	1.0206	0.882132	1.0157	0.934227	0.976935	0.963509	0.852265	0.911814	0.978541	1.01847	1.02763	1.12566	0.962692	0.917163	0.980251	1.04758	0.966307	0.878093	0.882736	0.899885	0.873039	0.916002	0.943899	1.0391	0.980418	1.0746	1.08168	1.00958	0.914736	0.946419	0.954317	1.11301	0.980482	0.850608	0.78513	0.886711	0.936522	1.00259	1.01074	0.943331	0.866415	0.972905	1.00418	0.896801	0.895277	0.882393	0.91069	0.840008	0.937549	0.952773	0.902793	1.03113	0.906099	1.11205	0.955558	0.959267	0.932081	0.921475	0.888999	0.872073	0.902341	0.870835	1.0602	0.913177	0.735341	0.783195	0.788538	0.793291	0.797496	0.801194	0.804429	0.80724	0.809671	0.811762	0.813557	0.815096	0.816421	0.839465	0.81948	0.803853	0.825795	0.886047	0.871721	0.905817	0.846786	0.822856	0.780871	0.772334	0.886009	0.891926	0.835972	0.846854	0.825251	0.809242	0.750989	0.7258	0.646228	0.649154	0.695083	0.738252	0.753746	0.74591	0.729782	0.659466	0.631081	0.657583	0.631377	0.692155	0.704713	0.703077	0.675842	0.706197	0.674232	0.612928	0.662892	0.635789	0.583567	0.613715	0.639907	0.634296	0.628251	0.624951	0.48755	0.519626	0.637218	0.629607	0.654221	0.397878	0.609876	0.638861	0.494001	0.469255	0.461232	0.422573	0.352861	0.416772	0.376977	0.494765	0.530551	0.341316	0.515799	0.382824	0.410835	0.51428	0.405815	0.463203	0.501743	0.433576	0.408514	0.357606	0.326402	0.473982	0.3858	0.434258	0.235197	0.495265	0.477623	0.474769	0.480339	0.432211	0.387084	0.445932	0.315364	0.326081	0.383624	0.391888	0.296394	0.408521	0.377774	0.358862	0.434274	0.395433	0.374353	0.299418	0.418313	0.411509	0.295309	0.321444	0.594335	0.327086	0.383183	0.294216	0.37856	0.329465	0.359517	0.412654	0.327887	0.370799	0.460393	0.359162	0.237336	0.435663	0.307797	0.311202	0.344094	0.100256	0.284995	0.341192	0.410537	0.299397	0.385625	0.44645	0.193747	0.398953	0.338345	0.334335	0.317586
474	0.0201036	0.00517725	-0.0882764	0.0760565	0.0273921	0.0358476	0.0221586	0.0341551	0.02965	0.162388	0.120883	0.0756782	-0.00539793	-0.0149054	-0.0703999	0.108227	0.225941	0.468924	0.918779	1.12093	1.00618	1.04978	1.25515	1.13481	1.12238	1.15467	1.07435	0.992408	1.01831	1.161	1.17353	1.06621	0.984816	0.904715	0.954226	1.09996	1.11976	0.984071	0.970937	0.866462	0.993161	1.10467	0.99596	0.959805	1.01713	0.987966	1.03811	1.01696	0.925372	0.944254	1.00369	1.01633	1.08665	1.13213	0.982184	0.947255	1.02641	1.03006	0.956652	0.911107	0.938105	0.931317	0.937667	0.898853	1.01961	1.028	1.00972	1.12538	1.12356	1.03542	0.978948	1.02382	1.04062	1.10458	0.976302	0.858131	0.781105	0.906396	0.963062	1.05977	0.991813	0.960921	0.926046	0.999633	0.982688	0.933313	0.937806	0.919553	0.928789	0.886775	0.97768	0.947022	0.93686	1.00137	0.903282	1.07102	0.943875	0.942717	0.935282	0.919174	0.951051	0.936829	0.937106	0.967358	1.0816	0.936463	0.788551	0.78441	0.785968	0.789137	0.793732	0.799566	0.806451	0.8142	0.822627	0.831545	0.840767	0.850105	0.859373	0.902208	0.843235	0.833461	0.82837	0.859084	0.901424	0.915333	0.873694	0.914531	0.865678	0.833159	0.870961	0.869262	0.849834	0.861619	0.874095	0.888589	0.833147	0.785025	0.721092	0.688234	0.716114	0.800306	0.784545	0.784792	0.784286	0.709104	0.661196	0.666444	0.694885	0.75268	0.717904	0.719037	0.689773	0.714158	0.687319	0.672564	0.707066	0.684037	0.683905	0.682167	0.640954	0.623757	0.64405	0.657036	0.526726	0.519217	0.615742	0.567353	0.623302	0.392632	0.618019	0.665969	0.46991	0.508959	0.497138	0.424106	0.332622	0.488556	0.454837	0.518918	0.606091	0.427352	0.572808	0.406267	0.482166	0.48076	0.42833	0.487803	0.478424	0.419557	0.411751	0.436423	0.335492	0.428123	0.383904	0.367273	0.313231	0.447801	0.476762	0.568435	0.477472	0.443015	0.442335	0.444221	0.308791	0.326339	0.393087	0.47325	0.302232	0.384654	0.411436	0.393447	0.503721	0.376063	0.445949	0.350435	0.421268	0.31977	0.325431	0.411178	0.55505	0.316967	0.402385	0.339503	0.395781	0.397217	0.461493	0.391327	0.312742	0.356413	0.523956	0.351313	0.333828	0.428891	0.358471	0.352365	0.311232	0.237541	0.379796	0.381831	0.425215	0.378135	0.3912	0.423535	0.201651	0.382482	0.386318	0.42259	0.376217
475	0.0437886	0.00430643	-0.0595972	0.0632277	0.0499824	0.0245039	0.0285565	-0.00396503	0.0520952	0.0965648	0.0722665	0.0552883	0.0589837	0.0309914	0.000300302	0.0855805	0.230077	0.498983	0.889033	1.05276	0.959494	1.08705	1.22466	1.09877	1.14495	1.14038	1.05846	1.02894	1.09508	1.19103	1.16159	1.08846	0.949524	0.936258	1.03693	1.12911	1.11115	0.966018	0.84136	0.846614	1.01066	1.05837	0.940793	0.948829	1.01984	1.0131	1.05495	1.02776	0.972528	0.986469	1.05124	1.03288	1.08708	1.12724	0.960882	0.986065	1.09037	1.07911	0.971813	0.929107	0.926821	0.916741	0.913405	0.939157	1.05132	1.02951	1.05887	1.13612	1.12673	1.03227	1.00694	1.04249	1.06704	1.10994	0.991002	0.858214	0.864456	0.970498	1.04947	1.0775	1.04993	0.944839	0.895058	0.999561	0.979419	0.938225	0.922602	0.946208	0.962718	0.956972	1.00009	0.960415	1.00374	1.01097	1.03593	1.04856	0.949209	0.997227	0.95462	0.928732	0.967631	0.970806	0.949889	0.978578	1.06285	0.968665	0.798785	0.780911	0.781661	0.783105	0.785182	0.787827	0.790977	0.794571	0.798545	0.802835	0.80738	0.812115	0.816979	0.895394	0.85636	0.84679	0.856124	0.891343	0.853368	0.90493	0.906937	0.883848	0.856941	0.835176	0.883322	0.866744	0.844857	0.861104	0.865144	0.888905	0.852162	0.791351	0.733724	0.726476	0.71379	0.770064	0.781075	0.759491	0.791481	0.750837	0.749319	0.753231	0.727399	0.779223	0.729713	0.735436	0.725091	0.733615	0.734505	0.725603	0.705555	0.706383	0.675252	0.676929	0.750644	0.67885	0.660816	0.684797	0.611453	0.524566	0.708204	0.631796	0.672469	0.465959	0.688983	0.649853	0.460936	0.533334	0.522392	0.46707	0.40045	0.481987	0.430912	0.531267	0.557415	0.437356	0.600317	0.452809	0.500311	0.574812	0.460265	0.466634	0.518364	0.377823	0.393369	0.447466	0.402879	0.460085	0.488351	0.385019	0.313904	0.492513	0.489962	0.527273	0.554105	0.432696	0.470811	0.434127	0.254695	0.322968	0.437297	0.456037	0.327834	0.403158	0.373291	0.425999	0.478278	0.416708	0.400126	0.344919	0.414093	0.340687	0.340697	0.409451	0.601124	0.348675	0.398724	0.334049	0.400954	0.389042	0.446259	0.432401	0.398463	0.395182	0.493232	0.391312	0.327109	0.471963	0.406064	0.364284	0.354187	0.176243	0.396043	0.420193	0.448144	0.354232	0.391634	0.398934	0.234835	0.412874	0.357074	0.355002	0.325631
475.9	0.0401754	0.0220117	-0.0499986	0.0481442	0.0477105	0.0123493	-0.0259836	0.0627301	0.0850747	0.110246	0.0959534	0.0615847	0.0652426	0.0123718	0.0188404	0.158595	0.23971	0.427148	0.884276	1.06033	0.994451	1.13335	1.16671	1.12235	1.15412	1.16021	1.04393	0.990999	1.10238	1.20843	1.1623	1.06588	0.988253	0.998373	1.0775	1.14658	1.10194	1.02387	0.889476	0.93916	1.06001	1.08993	0.955922	1.00718	1.00021	0.994286	1.08363	0.995274	0.909908	1.02786	1.03306	1.02351	1.15501	1.12669	0.987563	1.01843	1.09526	1.07166	0.962027	0.954757	0.935146	0.927567	0.919778	0.946312	1.04899	1.00593	1.09413	1.12449	1.13133	0.99582	1.01233	1.00323	1.11872	1.141	1.00354	0.822372	0.866111	0.942178	0.983808	1.0219	1.05286	1.01725	0.964488	1.01951	0.985328	0.976012	0.953321	0.988073	0.936193	0.944222	1.00017	0.982212	1.0407	0.978178	1.04883	1.06034	0.959559	0.977732	0.988934	0.981564	0.94239	0.956154	0.947979	1.04746	1.08525	0.869361	0.821669	0.84409	0.846537	0.848621	0.850377	0.851841	0.853048	0.854033	0.85483	0.855477	0.856007	0.856456	0.856859	0.903689	0.918934	0.868984	0.872324	0.951384	0.913146	0.949473	0.92487	0.955651	0.942842	0.908855	0.919195	0.915344	0.871923	0.870471	0.916312	0.914156	0.849612	0.793666	0.739708	0.726281	0.742101	0.819041	0.821617	0.823087	0.83819	0.782765	0.730719	0.720518	0.758281	0.857266	0.807052	0.762362	0.707295	0.744054	0.733336	0.705157	0.726718	0.736697	0.706713	0.713449	0.751741	0.701245	0.702784	0.723752	0.600188	0.572558	0.642695	0.668192	0.631403	0.414529	0.653466	0.635938	0.526633	0.532385	0.510411	0.472957	0.496151	0.473413	0.433058	0.524585	0.563036	0.465533	0.558002	0.456365	0.454629	0.544504	0.522957	0.476682	0.529934	0.435335	0.450731	0.40362	0.367531	0.481721	0.421964	0.480036	0.287944	0.52217	0.589714	0.570093	0.473903	0.505249	0.523264	0.514823	0.335682	0.300527	0.414613	0.460266	0.372962	0.41523	0.372258	0.411233	0.477012	0.410303	0.455018	0.348811	0.408662	0.489682	0.315129	0.42348	0.605809	0.302549	0.466523	0.384901	0.458371	0.405857	0.407531	0.45557	0.366434	0.361246	0.529764	0.351309	0.292208	0.45846	0.367905	0.35493	0.363731	0.234243	0.362902	0.442339	0.495585	0.358523	0.423053	0.459377	0.304624	0.432817	0.364044	0.421332	0.318827
476.9	0.0440082	-0.020278	-0.0387647	0.0900327	0.080555	0.027379	-0.00813578	-0.0267141	0.0715396	0.0523194	0.049755	-0.0135231	0.027281	-0.0785488	-0.0348236	0.0910588	0.203812	0.43679	0.894371	1.04302	0.968183	1.18827	1.19481	1.10119	1.16971	1.1072	1.03641	1.03764	1.14887	1.28357	1.15207	1.04137	0.968195	0.959328	1.01373	1.15045	1.02342	1.0002	0.914268	0.922164	1.06203	1.08297	0.938151	1.0324	1.00659	1.00768	1.07002	0.966908	0.97152	0.991768	0.964766	0.997782	1.13739	1.05158	0.984201	1.04181	1.09845	1.01478	0.931134	0.929736	0.997648	0.990626	0.945517	0.929915	1.08445	1.0109	1.1117	1.08859	1.05699	0.981454	1.04815	1.0139	1.11176	1.08364	0.947623	0.788828	0.873926	0.95589	0.971886	0.995687	1.02489	0.984977	1.00188	0.989479	0.987653	0.906789	0.865436	0.980621	0.914988	0.954134	0.963782	0.927059	1.02892	0.89596	1.10042	1.03172	1.00777	0.993476	0.97036	0.990365	0.956187	0.987301	0.96949	1.09268	1.07003	0.879506	0.871216	0.878664	0.880958	0.883043	0.884928	0.886624	0.888139	0.889485	0.89067	0.891705	0.892599	0.893362	0.894005	0.87952	0.846381	0.843687	0.850344	0.926417	0.879501	0.920805	0.907165	0.930776	0.870739	0.844532	0.906664	0.914971	0.838415	0.838502	0.88106	0.881916	0.807087	0.747324	0.707721	0.707839	0.719744	0.829765	0.836774	0.794295	0.792938	0.730764	0.69128	0.723299	0.744756	0.806114	0.791085	0.741615	0.654048	0.68185	0.701973	0.709044	0.730525	0.730526	0.735544	0.757258	0.752249	0.691819	0.649688	0.6391	0.594787	0.550714	0.695476	0.646662	0.713219	0.464562	0.657457	0.645265	0.490026	0.482678	0.521583	0.471898	0.358554	0.495571	0.398934	0.501631	0.580208	0.430651	0.547772	0.452	0.513729	0.534912	0.490422	0.441449	0.506876	0.457631	0.403212	0.413297	0.368832	0.454315	0.424365	0.443342	0.288817	0.515973	0.491971	0.487291	0.498028	0.446627	0.510878	0.454073	0.323873	0.284733	0.390464	0.469094	0.3299	0.398539	0.387466	0.397664	0.472672	0.387337	0.399442	0.323335	0.389456	0.369685	0.324722	0.397809	0.596439	0.33741	0.379557	0.374678	0.35499	0.369574	0.366387	0.380999	0.297951	0.440081	0.492025	0.365613	0.282788	0.460956	0.334411	0.346648	0.303432	0.170658	0.33676	0.364451	0.469351	0.355828	0.387774	0.408154	0.22049	0.397726	0.375343	0.401762	0.29434
477.8	0.00753072	0.00761026	-0.0165839	0.0657624	0.0354738	-0.0291139	-0.0340741	0.0109483	0.0807713	0.0384562	-0.00539084	-0.0162846	0.0115335	-0.0459106	-0.0514524	0.109539	0.164363	0.379348	0.868616	0.987313	0.927551	1.12897	1.14304	1.11622	1.18588	1.11193	1.03392	1.05297	1.1449	1.21872	1.12035	1.05337	1.01699	0.983862	1.07939	1.08798	1.03514	1.00067	0.835332	0.970931	1.07669	1.11107	0.97031	1.07605	0.96992	0.984692	1.0349	1.00596	0.964464	1.04208	1.00843	1.02162	1.14935	1.02519	0.935961	1.07736	1.08197	1.0499	0.988103	0.948579	0.93669	0.947347	0.956626	0.931271	1.07271	0.943853	1.12939	1.13577	1.14482	0.968835	1.11641	1.0363	1.11488	1.04464	0.927581	0.807804	0.856535	0.986527	1.04448	1.1042	1.03518	0.959295	1.0398	1.02401	1.00695	0.937046	0.926481	0.990333	0.913334	0.933246	1.01332	0.968265	1.11837	0.946993	1.0836	1.00189	0.987745	1.01091	1.02976	1.0097	0.983126	0.985984	0.949034	1.04744	1.03638	0.825047	0.766929	0.766253	0.768801	0.773052	0.778801	0.785845	0.793977	0.802996	0.812695	0.822872	0.833322	0.84384	0.854222	0.913483	0.892548	0.883056	0.895378	0.916814	0.904283	0.942673	0.90727	0.909862	0.871994	0.853127	0.889972	0.876326	0.880852	0.87165	0.887577	0.88068	0.832507	0.776308	0.745291	0.783113	0.767003	0.78398	0.787425	0.79363	0.809642	0.765129	0.722111	0.769507	0.785777	0.842419	0.833026	0.752597	0.698262	0.724326	0.715508	0.700895	0.758156	0.768915	0.721364	0.723163	0.732992	0.685027	0.67888	0.689674	0.526639	0.624943	0.683029	0.594752	0.683466	0.457422	0.602176	0.582103	0.554599	0.487992	0.509976	0.55129	0.464295	0.506737	0.434588	0.581489	0.540891	0.443091	0.529721	0.465654	0.492512	0.522158	0.443622	0.503193	0.503842	0.465753	0.419101	0.470607	0.381443	0.439297	0.498574	0.459314	0.310771	0.519802	0.480646	0.513085	0.50595	0.487303	0.504902	0.416942	0.32457	0.339336	0.418071	0.444285	0.349816	0.371664	0.39885	0.428663	0.481162	0.365613	0.449602	0.383303	0.414706	0.35862	0.334823	0.362111	0.565507	0.325875	0.418175	0.422228	0.423046	0.353323	0.42481	0.439689	0.207656	0.378553	0.449233	0.324675	0.269385	0.424819	0.37073	0.300068	0.336738	0.236391	0.382535	0.397906	0.426383	0.354179	0.398959	0.416386	0.228863	0.345204	0.301511	0.39343	0.250023
478.8	0.0412251	-0.00498209	-0.0266713	0.0255849	0.00584539	0.000421857	-0.0241687	0.00947223	0.0923436	0.0455014	0.013322	0.0153212	0.00311855	-0.00486527	-0.0410471	0.0628775	0.195907	0.436461	0.88724	0.971966	0.944162	1.19642	1.18228	1.14647	1.16088	1.10855	1.04904	1.06781	1.15595	1.27187	1.11942	1.05891	1.04951	1.0286	1.0605	1.13901	1.0591	1.09603	0.902748	0.99673	1.08409	1.12289	0.968054	1.08593	0.994729	1.04958	1.08664	0.97925	0.948187	1.1091	1.06617	1.0633	1.12111	1.02964	0.936865	1.14541	1.08264	1.04494	0.975661	0.954057	1.00234	0.956372	0.910847	1.00364	1.12993	1.01528	1.16874	1.12384	1.16998	1.01917	1.08106	1.021	1.14019	1.10051	0.968587	0.836138	0.911431	0.917233	1.07096	1.04632	1.05531	0.92582	0.952655	1.03142	1.0032	0.981971	0.941426	1.08546	0.914225	1.01862	0.990535	0.95117	1.11941	0.904014	1.12172	1.06604	1.0175	0.965848	1.02655	0.981089	1.0307	1.04565	0.951512	1.13069	1.0198	0.909997	0.846768	0.846718	0.847907	0.849818	0.852362	0.85545	0.858991	0.862897	0.867078	0.871444	0.875905	0.880372	0.884756	0.904265	0.924489	0.922753	0.899581	0.918046	0.89122	0.927454	0.899603	0.922432	0.916425	0.877841	0.927375	0.920111	0.877623	0.888763	0.905804	0.912573	0.887595	0.831378	0.769878	0.765756	0.810189	0.88066	0.799895	0.82957	0.849191	0.756367	0.783061	0.766531	0.757265	0.859787	0.815967	0.793421	0.766673	0.77798	0.740021	0.715747	0.761002	0.813751	0.755013	0.742701	0.74541	0.700706	0.706937	0.716696	0.636258	0.632558	0.736767	0.614939	0.703253	0.532394	0.620611	0.622122	0.520203	0.534813	0.512684	0.521501	0.481471	0.497515	0.476055	0.61195	0.599336	0.491249	0.537477	0.488542	0.560568	0.535039	0.493786	0.465161	0.581832	0.505272	0.456044	0.502016	0.42754	0.519137	0.429776	0.48851	0.330756	0.554601	0.599876	0.499107	0.510992	0.496221	0.509897	0.484841	0.393743	0.398832	0.433905	0.518512	0.396551	0.4427	0.482605	0.403537	0.478021	0.379243	0.431532	0.371683	0.418246	0.388688	0.349833	0.43094	0.605572	0.365451	0.383612	0.373504	0.386876	0.411604	0.449176	0.41856	0.358473	0.346671	0.452103	0.431698	0.283861	0.415742	0.396184	0.385211	0.390494	0.23427	0.379294	0.434711	0.462937	0.357036	0.372473	0.401192	0.242938	0.362638	0.36489	0.338048	0.332757
479.7	0.044498	0.0273666	-0.00583293	0.0235112	-0.00139066	0.000476537	-0.0134734	-0.0281441	0.087673	0.0362696	-0.0116702	0.00113974	0.053116	-0.106198	-0.0741991	0.102424	0.165721	0.436605	0.911985	1.01766	0.930446	1.19381	1.1735	1.11085	1.22305	1.10754	1.10804	1.03253	1.18599	1.19506	1.06488	1.08137	1.09026	1.06554	1.10089	1.15518	1.04379	1.01508	0.88516	1.00744	1.11999	1.13062	0.965073	1.05506	0.984783	1.07079	1.1086	0.94591	0.974095	1.09425	1.09062	1.11066	1.17325	1.01013	0.924463	1.08217	1.07497	1.02764	0.994485	0.953385	1.00646	1.01917	0.950883	0.93813	1.08298	0.987332	1.22163	1.17881	1.11606	1.00771	1.11901	1.01151	1.16982	1.08689	0.985966	0.861512	0.898767	0.945578	1.10924	1.10657	1.06357	0.954614	1.02125	1.04541	1.04865	0.95032	0.894485	1.00995	0.840068	1.05478	0.997666	1.01131	1.13931	0.930892	1.15848	0.988355	1.02695	1.04516	0.97703	0.951716	1.00941	0.964061	0.967114	1.1146	1.05244	0.859468	0.810202	0.811392	0.814644	0.819727	0.826411	0.834467	0.843664	0.853772	0.864562	0.875804	0.887267	0.898722	0.909939	0.949748	0.891749	0.907337	0.918286	0.978003	0.924792	0.937162	0.918064	0.930412	0.890062	0.876842	0.957234	0.939529	0.875755	0.911411	0.948813	0.940928	0.893711	0.812461	0.738405	0.755042	0.80946	0.869336	0.846373	0.805361	0.786743	0.751822	0.704798	0.77724	0.824142	0.86971	0.83106	0.855226	0.818446	0.772341	0.734587	0.723165	0.738924	0.782174	0.744224	0.754363	0.788586	0.733199	0.712991	0.718195	0.650573	0.626659	0.661056	0.632199	0.697644	0.522746	0.680861	0.701929	0.528964	0.531261	0.551936	0.580405	0.424983	0.457334	0.512441	0.580639	0.630367	0.453111	0.56049	0.481965	0.571261	0.553153	0.522422	0.498513	0.515524	0.464456	0.493684	0.463357	0.444183	0.518465	0.5014	0.41961	0.336342	0.560124	0.537138	0.480925	0.508771	0.479299	0.443729	0.485112	0.361556	0.379133	0.414014	0.423566	0.342063	0.435197	0.417411	0.43893	0.504782	0.378634	0.441603	0.41097	0.466829	0.416648	0.394522	0.437438	0.561684	0.301266	0.432422	0.34804	0.404489	0.407353	0.438043	0.423163	0.340239	0.396836	0.506874	0.368369	0.292736	0.45122	0.39212	0.385079	0.358272	0.230632	0.384239	0.437877	0.354957	0.321616	0.390494	0.438506	0.246759	0.347008	0.382058	0.375625	0.29561
480.6	0.0471027	0.0100436	-0.0120156	0.0837303	0.01532	0.00908845	0.0487808	-0.00508972	0.127714	-0.00644592	0.0483696	0.0487682	0.00156319	-0.0229783	-0.0391691	0.0986167	0.164683	0.417627	0.832193	1.03411	0.954835	1.2315	1.18018	1.22539	1.21313	1.13361	1.18632	1.06111	1.20005	1.22474	1.05756	1.05567	1.07668	1.05907	1.11919	1.16658	1.04752	0.981581	0.923545	1.06746	1.1456	1.1208	1.0083	1.10682	1.02671	1.09879	1.08797	0.964279	1.025	1.12738	1.12874	1.10885	1.17953	1.08556	0.997555	1.14035	1.15732	1.10433	0.962965	0.982551	0.97691	0.982504	0.968815	1.04423	1.12667	1.04064	1.19114	1.16335	1.20863	1.01387	1.06042	1.05183	1.18417	1.06372	0.944501	0.88026	0.954883	0.999964	1.10675	1.16966	1.07855	1.00459	0.992085	1.05251	1.02996	1.03298	0.940341	1.00734	0.890626	1.01253	1.01965	1.02089	1.18933	0.932695	1.18772	1.09421	1.01826	1.00265	1.01402	1.06499	1.02673	1.049	0.984468	1.12798	1.07301	0.887634	0.866493	0.866906	0.867925	0.869496	0.871567	0.874082	0.87699	0.880235	0.883765	0.887526	0.891464	0.895526	0.899657	0.963202	0.93001	0.951143	0.964698	0.998775	0.981125	1.00983	0.947395	0.955923	0.910603	0.902865	1.00459	1.01096	0.911961	0.939832	0.970696	0.927814	0.920716	0.895832	0.795986	0.810762	0.799267	0.863629	0.852358	0.809111	0.838612	0.787097	0.778919	0.816759	0.834856	0.89536	0.809123	0.790384	0.796405	0.815528	0.772076	0.747776	0.792502	0.803308	0.730243	0.747362	0.763132	0.726148	0.718967	0.720214	0.65908	0.611826	0.686385	0.646702	0.651913	0.513726	0.670878	0.696223	0.554903	0.581604	0.551253	0.503431	0.457937	0.501517	0.487163	0.616493	0.633071	0.538578	0.538374	0.500982	0.56477	0.614351	0.567833	0.551989	0.576485	0.522896	0.461125	0.51491	0.386302	0.490637	0.477536	0.5405	0.333685	0.559595	0.48935	0.530137	0.49118	0.53183	0.505169	0.46534	0.355453	0.406128	0.449664	0.443396	0.378364	0.465455	0.415918	0.477122	0.486263	0.420409	0.496492	0.394044	0.447912	0.430136	0.359412	0.421607	0.612341	0.318685	0.418358	0.36646	0.400027	0.433149	0.43014	0.448659	0.377015	0.472778	0.449287	0.405289	0.349308	0.456933	0.445661	0.359333	0.419428	0.250619	0.38679	0.400108	0.471273	0.370531	0.394807	0.41494	0.219557	0.407451	0.407212	0.434144	0.313471
481.6	0.00880662	-0.00925402	-0.0288965	0.0426553	0.0321258	0.0274715	-0.0300538	0.00325594	0.136685	0.0431107	0.0607599	0.0490817	0.0131244	-0.0357587	0.00548012	0.115241	0.174356	0.386785	0.821159	0.976623	1.01953	1.20726	1.20807	1.12645	1.24323	1.1544	1.11037	1.10197	1.21161	1.25554	1.08059	1.09549	1.02122	1.05295	1.1322	1.22053	1.03537	1.03722	0.945579	1.05147	1.13065	1.12682	0.98288	1.08405	1.0073	1.11866	1.08599	1.00097	1.01535	1.11663	1.09266	1.1836	1.20216	1.03401	1.01985	1.12395	1.14589	1.08657	0.998004	0.978968	0.989426	1.03213	0.987915	1.00522	1.1229	1.09493	1.19816	1.17065	1.16653	1.03702	1.11704	1.08645	1.18868	1.0928	0.952078	0.940501	0.956804	1.03231	1.16076	1.16234	1.04202	0.977985	1.03824	1.03801	0.978449	0.991583	0.958482	1.07546	1.0014	1.06927	1.07196	1.05437	1.1633	1.00511	1.20419	1.0563	1.03318	1.02286	1.094	1.05177	1.01456	0.984203	1.00272	1.14621	0.981352	0.865476	0.842637	0.844166	0.847567	0.852645	0.8592	0.867036	0.875954	0.885759	0.896251	0.907233	0.918509	0.92988	0.941149	1.03216	0.941853	0.956735	0.965596	1.02318	0.954856	0.973128	0.913291	0.939275	0.890834	0.92004	0.99669	0.978436	0.886239	0.925295	0.955733	0.963087	0.953532	0.907018	0.836242	0.810641	0.819379	0.928913	0.92877	0.892824	0.863132	0.790879	0.845213	0.830646	0.804381	0.858625	0.849345	0.814304	0.811451	0.80737	0.767339	0.732425	0.763837	0.79882	0.758279	0.763705	0.789124	0.72293	0.752843	0.783962	0.692389	0.694714	0.700989	0.638056	0.697555	0.496754	0.712813	0.739305	0.570411	0.602675	0.554673	0.5328	0.456487	0.508429	0.470388	0.63418	0.581294	0.481823	0.622615	0.494801	0.644934	0.614925	0.561045	0.538707	0.594007	0.52863	0.531195	0.513545	0.477869	0.531691	0.568211	0.52962	0.316998	0.554467	0.500864	0.526615	0.552077	0.55626	0.54346	0.489639	0.374302	0.355519	0.464976	0.456186	0.385691	0.474295	0.40349	0.499789	0.508465	0.397552	0.499371	0.405831	0.429746	0.494353	0.38074	0.421405	0.579925	0.359094	0.475259	0.427001	0.445398	0.411068	0.444413	0.505902	0.372575	0.44828	0.524333	0.431949	0.334276	0.509022	0.449454	0.338927	0.428351	0.23341	0.353218	0.419965	0.403042	0.366296	0.413357	0.45983	0.247109	0.436546	0.433731	0.377305	0.361146
482.5	0.00976966	-0.0207506	-0.0035579	0.0673463	0.065395	0.0747489	0.0676529	-0.00110497	0.133137	0.0490747	0.0370672	0.0213814	-0.0265023	-0.0306954	0.0564475	0.0920231	0.195598	0.436768	0.872327	0.994542	1.07105	1.23504	1.21634	1.18653	1.24798	1.14617	1.10531	1.09427	1.22985	1.26292	1.10901	1.08332	1.0677	1.07943	1.13286	1.1885	1.07779	1.00778	0.925205	1.11274	1.18125	1.09427	1.02836	1.09256	1.07963	1.16629	1.12335	1.03572	1.06341	1.18275	1.17967	1.1994	1.22274	1.07833	1.07148	1.18872	1.16682	1.04133	1.00444	1.00511	1.00539	1.02322	0.984037	1.07361	1.15085	1.09617	1.20889	1.20447	1.1682	1.08364	1.18543	1.12344	1.2204	1.11629	0.975035	0.903957	1.04949	1.13256	1.1919	1.11149	1.05075	1.01384	1.03571	1.11458	1.03455	1.03987	1.04557	1.10889	1.01484	1.07504	1.07624	1.08946	1.19032	1.08807	1.20048	1.03058	1.05422	1.05537	1.07447	1.08813	1.06639	1.06487	1.10138	1.18387	1.00732	0.900074	0.930762	0.935239	0.939272	0.942887	0.946111	0.948971	0.951493	0.953704	0.95563	0.957299	0.958737	0.95997	0.961026	0.971993	0.925041	0.93611	0.976282	0.990847	1.00035	1.01441	0.963063	0.999908	0.943273	0.974365	1.05177	1.01126	0.94575	1.02476	1.04837	0.974611	0.939811	0.874417	0.816047	0.853112	0.840056	0.901429	0.8847	0.904769	0.868612	0.815525	0.835545	0.85902	0.854372	0.906598	0.83708	0.805944	0.815878	0.828145	0.792901	0.796053	0.799702	0.778161	0.749343	0.7841	0.798246	0.737213	0.783698	0.816314	0.693271	0.648756	0.770626	0.724406	0.77171	0.535531	0.73924	0.805679	0.617894	0.63982	0.573326	0.554396	0.513588	0.544074	0.481618	0.644625	0.708517	0.522063	0.617165	0.536564	0.575829	0.56267	0.610032	0.603205	0.616608	0.571057	0.468022	0.534622	0.489536	0.553966	0.525836	0.513478	0.443161	0.556833	0.550636	0.509465	0.561464	0.518635	0.497854	0.526856	0.374962	0.360816	0.499072	0.483072	0.405447	0.50212	0.487302	0.425564	0.589134	0.418224	0.509989	0.409927	0.51559	0.489432	0.460865	0.401012	0.639865	0.374994	0.415164	0.46082	0.456447	0.476675	0.427523	0.407454	0.449841	0.466194	0.559721	0.41886	0.336598	0.510871	0.440874	0.392807	0.415702	0.288286	0.420231	0.465595	0.493934	0.368427	0.421449	0.50182	0.255383	0.453966	0.457906	0.405013	0.34956
483.5	0.0337995	-0.0184239	-0.0141743	0.0881468	0.0824615	0.0109625	0.00504785	-0.0111635	0.189871	0.07795	0.0069377	-0.019417	-0.0634947	-0.0938713	0.0255015	0.105283	0.215025	0.462072	0.792783	0.926188	1.09027	1.22972	1.18477	1.19957	1.2539	1.14662	1.0829	1.11138	1.25301	1.18581	1.08562	1.074	1.05447	1.10447	1.20157	1.21842	1.07186	0.953887	0.911465	1.10218	1.14882	1.03832	1.0091	1.06096	1.09619	1.17118	1.07816	0.985708	1.05341	1.1681	1.16323	1.19492	1.19677	1.04984	1.07688	1.16392	1.14549	1.06885	1.02978	1.00019	1.00483	1.00889	1.03103	1.12465	1.08905	1.1223	1.23991	1.22973	1.11894	1.06861	1.10687	1.13607	1.20787	1.09966	0.948347	0.943166	1.06054	1.13437	1.16922	1.09901	1.03593	1.02454	1.08079	1.05715	1.01066	1.01541	1.08578	1.04604	0.987107	1.06851	1.06676	1.13686	1.12486	1.09391	1.19462	1.06666	1.04867	1.06297	1.05773	1.06192	1.03412	1.02056	1.0464	1.14059	1.0415	0.888886	0.884176	0.885459	0.887955	0.891538	0.896082	0.901461	0.907549	0.914219	0.921346	0.928804	0.936465	0.944204	0.951896	1.02489	0.972685	0.959288	0.94638	1.01558	1.0196	1.01392	0.963241	0.995229	0.938569	0.925029	1.03418	0.980007	0.950521	1.03688	1.00036	0.981091	0.955563	0.9152	0.886338	0.865242	0.846334	0.914127	0.897976	0.905018	0.920303	0.856918	0.794638	0.844421	0.826427	0.866949	0.840353	0.827212	0.823763	0.845204	0.760748	0.764917	0.807375	0.799367	0.764435	0.797302	0.826307	0.767662	0.798401	0.824291	0.677132	0.685487	0.792134	0.684039	0.773594	0.533032	0.797135	0.834852	0.638659	0.638638	0.608897	0.547474	0.509692	0.561996	0.51449	0.636222	0.65456	0.535046	0.640499	0.505904	0.600604	0.604252	0.546603	0.583887	0.63623	0.572601	0.508141	0.495328	0.456134	0.55737	0.546823	0.536998	0.44871	0.594476	0.590239	0.549097	0.533172	0.535491	0.550268	0.544316	0.357337	0.395356	0.514604	0.550575	0.353811	0.487864	0.483651	0.460079	0.531631	0.442129	0.447927	0.431234	0.478934	0.478855	0.421249	0.412988	0.624607	0.362278	0.5101	0.418637	0.49408	0.428002	0.511428	0.437582	0.43937	0.436528	0.566203	0.427605	0.364971	0.490536	0.370627	0.336552	0.413635	0.266961	0.433193	0.403406	0.465044	0.427672	0.457291	0.505254	0.28238	0.443622	0.452224	0.413508	0.373239
484.4	0.0585765	-0.0148042	-0.0425048	0.0657393	0.0851222	0.0979841	0.0441727	-0.0466806	0.12837	0.0627889	0.0436003	0.00541993	-0.0509554	0.010565	0.0571396	0.0973613	0.230158	0.5118	0.842858	0.928814	1.14938	1.22032	1.14647	1.20292	1.19649	1.14375	1.07343	1.12	1.30017	1.24926	1.11498	1.05544	1.05756	1.09331	1.21556	1.16406	1.07841	0.966707	0.958931	1.15457	1.18934	1.03075	1.05125	1.05324	1.06634	1.13003	1.05887	1.01977	1.07607	1.12452	1.16325	1.24966	1.19689	1.04061	1.10098	1.15641	1.12622	1.07343	1.05129	1.03153	1.02422	0.998869	1.04234	1.14897	1.119	1.15365	1.24359	1.24386	1.11819	1.11488	1.11049	1.16553	1.17416	1.06404	0.916028	1.00338	1.07737	1.1167	1.17167	1.14678	1.05657	1.03203	1.08525	1.08185	1.01108	1.01281	1.08253	1.05938	1.0442	1.07167	1.0451	1.16447	1.11129	1.13429	1.12577	1.04387	1.08556	1.08419	1.07842	1.03615	1.00401	1.02374	1.08971	1.13219	0.986936	0.886092	0.888096	0.8911	0.895097	0.899957	0.905554	0.911758	0.91844	0.925473	0.932729	0.940078	0.947392	0.954543	0.961404	0.99013	0.917963	0.939792	0.950398	0.999994	0.990357	0.980223	0.90026	0.967613	0.957794	0.957069	1.03957	1.02151	1.01033	1.02369	1.03285	1.00352	0.931751	0.928589	0.880017	0.840012	0.850736	0.962178	0.931229	0.94561	0.950237	0.815468	0.84236	0.831898	0.857274	0.920073	0.836181	0.826257	0.81167	0.828117	0.815128	0.74557	0.78825	0.807115	0.730657	0.749027	0.812418	0.744701	0.802511	0.84276	0.69055	0.658815	0.821671	0.762324	0.785364	0.572681	0.773468	0.811505	0.642559	0.629764	0.652654	0.626226	0.512585	0.563979	0.534326	0.708786	0.634188	0.53515	0.615954	0.538485	0.575444	0.661188	0.614085	0.553575	0.658501	0.564683	0.501068	0.496201	0.485906	0.588621	0.550863	0.53528	0.405645	0.593502	0.605069	0.596527	0.613225	0.542577	0.498741	0.537963	0.393616	0.384844	0.513942	0.485651	0.41019	0.476901	0.500288	0.488467	0.514935	0.406182	0.565202	0.443556	0.486734	0.480122	0.438806	0.431121	0.620014	0.354564	0.47027	0.464575	0.493864	0.507909	0.48287	0.473758	0.402382	0.509968	0.565454	0.389493	0.365127	0.557203	0.431236	0.378616	0.394277	0.306034	0.440145	0.496646	0.450076	0.409575	0.465648	0.519663	0.306151	0.489183	0.432382	0.484336	0.360426
485.4	0.00812235	-0.0752913	0.00774597	0.0832261	0.0584353	0.0337483	0.0585317	-0.122434	0.0754431	-0.0118077	0.00479159	0.0480977	-0.0663904	-0.0118323	0.0409484	0.180488	0.243273	0.485136	0.777609	0.927472	1.16832	1.21496	1.12083	1.21615	1.19672	1.09815	1.03921	1.13409	1.1992	1.18545	1.09228	1.02198	1.07498	1.10647	1.25618	1.15878	1.03907	0.903029	0.967705	1.13516	1.10948	1.03726	1.06156	1.02998	1.06405	1.09873	1.05037	1.00226	1.10096	1.12022	1.08799	1.21644	1.15412	1.06786	1.0936	1.12889	1.11019	0.988889	1.01226	0.977858	1.02697	1.04143	1.08772	1.11967	1.09508	1.14546	1.20073	1.2041	1.069	1.16022	1.09652	1.16497	1.15153	1.04964	0.91154	0.948807	1.00877	1.16702	1.16429	1.12286	1.04486	1.0449	1.12392	1.08633	1.01887	0.964447	1.07604	1.00925	1.0313	1.06398	1.04128	1.14251	0.993456	1.16146	1.07635	1.0113	1.04825	1.08421	1.07568	1.05532	1.02699	1.03763	1.07516	1.1351	0.983029	0.872886	0.867156	0.868889	0.871936	0.876142	0.881351	0.887407	0.894154	0.901437	0.909099	0.916987	0.924942	0.932811	0.940437	0.977297	0.943413	0.930395	0.948037	1.01888	0.957629	0.95541	0.907154	0.978669	0.928596	0.906247	0.993671	0.986811	0.978096	0.99	0.99483	0.990583	0.934445	0.900439	0.825177	0.833482	0.810426	0.910107	0.865855	0.904737	0.949417	0.831006	0.781422	0.802498	0.822017	0.888963	0.838914	0.831892	0.766335	0.801555	0.781216	0.784867	0.814779	0.786298	0.759907	0.835839	0.824535	0.743149	0.793547	0.820666	0.76572	0.656355	0.809463	0.759167	0.772591	0.574424	0.777197	0.817724	0.589457	0.579578	0.624635	0.543027	0.458279	0.590361	0.540538	0.681088	0.678707	0.558391	0.652366	0.529628	0.568722	0.627418	0.503181	0.561998	0.602349	0.508912	0.507046	0.528342	0.454061	0.559794	0.513356	0.525497	0.402861	0.586614	0.569975	0.516294	0.592202	0.506516	0.527116	0.523033	0.36656	0.405752	0.456665	0.546285	0.346243	0.466679	0.481909	0.521114	0.564725	0.4577	0.467566	0.401503	0.470939	0.463046	0.403403	0.464056	0.672791	0.379285	0.541993	0.425585	0.507043	0.455055	0.515983	0.459499	0.443499	0.508495	0.540356	0.400744	0.344952	0.506825	0.434472	0.362936	0.324969	0.252893	0.401528	0.436789	0.506214	0.452883	0.446266	0.513966	0.293733	0.499489	0.399195	0.449495	0.401862
486.3	0.0216347	-0.036619	0.00886498	0.0700668	0.0627286	0.05451	-0.0129629	-0.0941023	0.0613506	0.000709549	-0.0316983	-0.0243835	-0.0891043	-0.0260785	0.0156991	0.0940882	0.200617	0.443538	0.799165	0.882103	1.22233	1.17861	1.08201	1.24617	1.12745	1.1065	1.03633	1.19831	1.24963	1.19321	1.07595	1.03708	1.0484	1.17779	1.26186	1.10398	1.04591	0.936598	0.940602	1.1203	1.12915	0.97191	1.09437	1.06547	1.07295	1.08049	0.995966	0.990534	1.05628	1.15352	1.10926	1.21365	1.14779	1.02659	1.04787	1.1496	1.12085	1.03363	1.06115	0.991885	1.03005	0.973616	1.08328	1.16485	1.06677	1.18163	1.18423	1.21455	1.06592	1.12203	1.08921	1.18166	1.16087	0.996964	0.873771	0.9908	1.01386	1.12351	1.12608	1.09498	1.00545	1.01575	1.06712	1.05249	1.01322	0.971385	1.09602	1.00303	1.01997	1.06214	1.00394	1.15525	0.99993	1.17424	1.04356	1.02684	1.05381	1.03766	1.04731	1.04623	1.00789	1.04422	1.13317	1.11336	0.967841	0.870307	0.865252	0.86671	0.869197	0.872603	0.876823	0.881749	0.887273	0.893287	0.899685	0.906358	0.913199	0.920101	0.926955	0.998285	0.932121	0.934782	0.944379	0.956717	0.943997	0.967458	0.93751	0.966692	0.959698	0.948225	0.987476	0.976936	0.947311	0.963457	0.980707	0.97736	0.907295	0.918093	0.848936	0.779949	0.763165	0.896767	0.852127	0.869205	0.890788	0.774594	0.765496	0.797834	0.839572	0.879559	0.852928	0.779536	0.769803	0.852077	0.800026	0.787748	0.823641	0.791584	0.763533	0.789882	0.784782	0.754377	0.794271	0.811743	0.674392	0.640136	0.740673	0.711191	0.767376	0.553471	0.783061	0.813585	0.595859	0.536239	0.593907	0.519576	0.496033	0.600853	0.487871	0.62605	0.706551	0.576975	0.631203	0.545733	0.564226	0.618367	0.549396	0.544052	0.55438	0.515706	0.49462	0.536443	0.484991	0.580235	0.51798	0.546843	0.37932	0.497514	0.566441	0.609693	0.603186	0.511753	0.570767	0.510057	0.312138	0.403928	0.476545	0.465987	0.415575	0.475772	0.486901	0.519851	0.573825	0.465822	0.514123	0.502162	0.469768	0.442885	0.37359	0.461858	0.614178	0.347118	0.496597	0.370618	0.487571	0.489615	0.495161	0.4714	0.341651	0.468008	0.545013	0.367139	0.341638	0.535866	0.442429	0.388196	0.387666	0.288411	0.424261	0.424979	0.474395	0.387567	0.45818	0.515157	0.27196	0.495995	0.354554	0.471653	0.338707
487.3	0.0386149	-0.00054775	0.00990162	0.0566992	0.0421963	0.0399706	-0.020364	-0.084167	0.0286184	0.00330825	-0.012767	-0.00988761	-0.103988	-0.0231729	0.0317927	0.133201	0.215203	0.498181	0.787241	0.932943	1.18336	1.18522	1.14071	1.29695	1.20098	1.13765	1.04222	1.22198	1.30397	1.17511	1.0454	1.13516	1.07721	1.19503	1.29676	1.0846	1.05376	0.896168	0.981546	1.13783	1.15465	0.994537	1.12305	1.07044	1.11681	1.14534	1.00104	1.02951	1.10687	1.11029	1.10242	1.26474	1.19411	1.07064	1.11723	1.13694	1.08323	1.01975	1.02332	1.00416	1.08146	1.01684	1.11122	1.11787	1.04052	1.20895	1.1863	1.21627	1.09043	1.16254	1.11237	1.16778	1.15621	1.06851	0.917193	1.02874	1.00583	1.16146	1.10798	1.14376	1.03831	1.06946	1.08066	1.05501	1.01508	0.964989	1.11871	1.01575	1.04372	1.07978	1.05076	1.17337	0.962687	1.20194	1.01105	1.04652	1.10014	1.0252	1.06287	1.05254	1.01297	1.05376	1.14054	1.16514	0.954275	0.866005	0.865051	0.866687	0.869375	0.873002	0.877451	0.882609	0.888361	0.894593	0.901189	0.908035	0.915017	0.922019	0.928928	0.99209	0.955545	0.956749	0.983902	1.01621	0.996155	1.01265	0.96123	0.956723	0.96837	0.959137	0.982673	0.957861	0.982354	0.987757	1.00959	0.963521	0.909204	0.906691	0.847538	0.793582	0.81043	0.92082	0.874019	0.911859	0.922289	0.814025	0.814013	0.817191	0.812303	0.921737	0.871486	0.843785	0.82034	0.838834	0.784337	0.797639	0.831102	0.860294	0.779394	0.810547	0.833555	0.768372	0.79071	0.807737	0.704613	0.706049	0.822748	0.740967	0.808538	0.574789	0.79983	0.768142	0.613395	0.662821	0.597825	0.5314	0.510093	0.599494	0.567261	0.666869	0.68934	0.53869	0.68702	0.55274	0.600109	0.683436	0.5969	0.574544	0.623247	0.558797	0.516303	0.530939	0.461533	0.573026	0.576382	0.589059	0.448334	0.570297	0.614507	0.570166	0.558724	0.493173	0.593785	0.576647	0.403241	0.473541	0.535995	0.565742	0.447617	0.470267	0.472593	0.53914	0.63661	0.445463	0.524672	0.479215	0.497651	0.4549	0.463651	0.463686	0.682684	0.429682	0.54775	0.447645	0.476689	0.503434	0.488778	0.491108	0.372806	0.49441	0.566213	0.36805	0.357451	0.518552	0.490215	0.376289	0.394279	0.251314	0.432122	0.490897	0.548622	0.393253	0.499108	0.552345	0.301928	0.455049	0.380952	0.511722	0.392404
488.2	0.0205765	-0.0238111	0.0419673	0.0750188	0.0677857	0.0393453	0.0286512	-0.108056	0.0613128	0.0770247	0.010337	0.0243085	-0.095939	0.00127072	0.0666526	0.132003	0.204767	0.451359	0.773616	0.946692	1.21971	1.15704	1.09554	1.19118	1.1422	1.16156	1.06486	1.30564	1.25834	1.15201	1.09169	1.09223	1.05808	1.14257	1.23513	1.17515	1.1044	0.961847	1.02338	1.139	1.13975	1.01444	1.12078	1.03763	1.09403	1.10867	1.02015	1.05158	1.14511	1.09296	1.10509	1.28855	1.08488	1.08454	1.14453	1.13864	1.09056	0.988938	1.10656	1.04295	1.08808	1.04241	1.10949	1.16964	1.06446	1.21018	1.18759	1.19992	0.987719	1.16739	1.04255	1.23024	1.13353	1.06016	0.926607	0.995878	1.06414	1.13657	1.13669	1.05838	1.00953	1.03193	1.11628	1.03333	1.03704	0.974497	1.09861	0.978109	1.08101	1.07799	1.07835	1.13227	0.931012	1.21023	1.08642	1.05571	1.08314	1.07432	1.05838	1.01172	1.02671	1.05556	1.13032	1.16166	0.990196	0.965043	0.961069	0.95743	0.954105	0.951078	0.948337	0.945869	0.94366	0.941698	0.939968	0.938458	0.937155	0.936044	0.935114	0.984436	0.95777	0.95272	0.968512	1.02765	1.01058	1.01234	0.973791	1.00556	0.945124	0.949467	1.03807	1.01625	1.00975	1.04255	1.01477	1.00576	0.944058	0.918833	0.836562	0.796363	0.817191	0.898854	0.875261	0.882432	0.90286	0.79733	0.800913	0.814199	0.823882	0.929145	0.901809	0.834428	0.84564	0.851309	0.812675	0.800768	0.839469	0.856314	0.779005	0.82387	0.857338	0.813847	0.812991	0.818502	0.712859	0.675402	0.815491	0.702122	0.823589	0.580131	0.78042	0.747001	0.612769	0.634689	0.637272	0.614513	0.590636	0.578411	0.581111	0.65081	0.694656	0.594479	0.668262	0.587301	0.575617	0.657124	0.579348	0.617034	0.634022	0.556419	0.528949	0.517822	0.47031	0.56557	0.530357	0.562848	0.487971	0.584747	0.604132	0.602062	0.597441	0.5095	0.595385	0.547577	0.456304	0.449894	0.540495	0.54509	0.445601	0.471816	0.557653	0.568856	0.618381	0.501611	0.585474	0.508315	0.505817	0.450315	0.421234	0.496477	0.623407	0.411589	0.533092	0.463211	0.485756	0.503979	0.513404	0.490434	0.390211	0.486976	0.58651	0.391285	0.365366	0.548635	0.496299	0.417192	0.388888	0.282205	0.461232	0.46242	0.532944	0.446716	0.539269	0.554206	0.349891	0.532786	0.433766	0.48756	0.353177
489.2	0.0219574	-0.0328327	0.00141672	0.100183	0.0606923	0.0294355	-0.0163819	-0.126278	0.00537749	0.0504812	-0.00230557	0.0377403	-0.0520749	0.016063	0.0520613	0.180423	0.249885	0.471213	0.782574	0.942684	1.23199	1.13781	1.13129	1.22573	1.17064	1.13884	1.01803	1.26702	1.27711	1.21984	1.12732	1.0561	1.10358	1.16822	1.19834	1.10056	1.11514	0.97068	1.087	1.13512	1.12064	1.05399	1.10025	1.04498	1.04937	1.17098	1.0734	1.06093	1.10194	1.07897	1.07402	1.28029	1.09534	1.04821	1.14987	1.15899	1.08707	1.02165	1.04152	1.07494	1.10969	1.03889	1.05706	1.19052	1.06604	1.17525	1.2243	1.11824	1.05041	1.238	1.09064	1.20544	1.10479	1.0287	0.902258	1.00293	1.04009	1.14416	1.13604	1.06795	1.04161	1.04144	1.13196	1.06233	1.04083	0.995866	1.10544	0.961613	1.09227	1.08034	1.08571	1.15869	0.947848	1.17396	1.0229	1.04849	1.06483	1.08888	1.02773	1.05405	1.05216	1.08653	1.13298	1.17703	0.972835	0.88999	0.890922	0.893331	0.89705	0.901914	0.907758	0.914415	0.921721	0.929509	0.937614	0.945871	0.954114	0.962177	0.969895	0.995877	0.995848	0.936362	0.972088	1.00136	0.947361	0.985838	0.954404	0.980112	0.962008	0.890315	0.969288	0.982737	0.941774	0.974196	0.946653	0.969107	0.932707	0.939284	0.902032	0.836771	0.83579	0.922936	0.890907	0.871879	0.904177	0.846892	0.857963	0.85733	0.865168	0.950776	0.933581	0.872063	0.823953	0.85667	0.821396	0.833706	0.863067	0.892432	0.867829	0.86127	0.856286	0.780337	0.795476	0.810714	0.812222	0.745229	0.787479	0.719539	0.775234	0.627926	0.776331	0.711134	0.632704	0.615763	0.637253	0.585436	0.519371	0.608335	0.533866	0.709626	0.674679	0.575516	0.681272	0.562637	0.618923	0.666416	0.617733	0.593814	0.657042	0.58135	0.548756	0.581195	0.519169	0.594736	0.622323	0.612925	0.476881	0.542736	0.663444	0.635483	0.670573	0.578593	0.601641	0.54533	0.42146	0.457475	0.537308	0.596779	0.476318	0.473323	0.542319	0.562619	0.645617	0.518298	0.539325	0.448307	0.457369	0.483735	0.410362	0.563806	0.71002	0.434206	0.497608	0.449926	0.500453	0.502932	0.54335	0.478906	0.415328	0.499136	0.566317	0.418084	0.394623	0.561937	0.51434	0.465002	0.440015	0.343516	0.468246	0.517655	0.509611	0.425256	0.524228	0.573436	0.412481	0.515634	0.396347	0.464675	0.397209
490.1	0.0156099	-0.0415429	0.0353678	0.0769152	0.00734642	-0.00896954	0.0500117	-0.0685474	-0.0052378	0.0177476	0.0482795	0.0403606	-0.00202536	0.0029843	0.0239849	0.124627	0.185848	0.477609	0.727402	0.939799	1.22573	1.15904	1.15167	1.27327	1.20788	1.14188	1.12857	1.2951	1.29643	1.19177	1.07313	1.11332	1.13077	1.18536	1.20749	1.09668	1.03912	0.986373	1.01345	1.16178	1.15658	1.04396	1.11889	1.09375	1.03314	1.15495	1.02886	1.01728	1.09645	1.11936	1.10579	1.26315	1.10963	1.02145	1.14848	1.16212	1.0882	1.10108	1.0825	1.05746	1.05973	0.999383	1.08585	1.10043	1.03442	1.19419	1.19506	1.14152	1.09326	1.14531	1.06715	1.18701	1.11474	1.02097	0.92266	0.982072	1.03556	1.11306	1.13288	1.07922	1.01069	1.06239	1.06559	1.04192	1.01712	0.971242	1.07962	0.981809	1.07649	1.07468	1.01669	1.12708	0.930719	1.1804	1.07002	1.06712	1.10697	1.05473	1.04624	1.08098	1.03758	1.06392	1.11726	1.10713	0.910474	0.89843	0.898922	0.900087	0.901865	0.904193	0.907008	0.91025	0.913857	0.917766	0.921915	0.926243	0.930688	0.935188	0.93968	0.999463	0.957386	0.974894	1.01513	1.04022	0.971664	0.967634	0.957906	0.964511	0.948991	0.94203	0.946119	0.953966	0.91517	0.968368	0.975782	0.986814	0.942919	0.899022	0.809214	0.792134	0.810229	0.878981	0.878407	0.88523	0.888894	0.803827	0.790649	0.863579	0.86811	0.948771	0.888885	0.837164	0.808384	0.853014	0.846356	0.828312	0.816498	0.853337	0.828615	0.860495	0.878916	0.808243	0.822215	0.835612	0.725474	0.756866	0.76497	0.740967	0.782867	0.596129	0.773591	0.730265	0.644548	0.665062	0.587633	0.616584	0.586777	0.622601	0.600266	0.665149	0.727341	0.588112	0.605819	0.567029	0.615494	0.615529	0.629482	0.575804	0.617266	0.635952	0.610913	0.545889	0.532276	0.575596	0.544677	0.609442	0.428851	0.565181	0.648852	0.598092	0.607864	0.592838	0.570614	0.608967	0.4499	0.484418	0.497779	0.580425	0.472536	0.473146	0.513956	0.570407	0.579667	0.527091	0.537752	0.448994	0.492486	0.525653	0.483282	0.556559	0.683276	0.480031	0.512187	0.572888	0.482901	0.534463	0.558366	0.458825	0.364114	0.523059	0.618007	0.472458	0.390549	0.598332	0.510968	0.435087	0.420553	0.285475	0.462002	0.448067	0.517087	0.458114	0.497293	0.540135	0.424973	0.506874	0.425741	0.450508	0.388605
491	0.0330797	-0.0248615	0.0213864	0.0526869	0.0453912	0.0273516	0.0170403	-0.119948	0.017851	0.00361055	-0.0249329	0.00964993	-0.0264362	-0.0122536	0.0249788	0.052238	0.224488	0.45963	0.731269	0.961321	1.18385	1.17476	1.13639	1.23537	1.15785	1.10763	1.08757	1.25158	1.29801	1.12408	1.05282	1.12218	1.15694	1.19278	1.17702	1.09273	1.04505	0.940565	1.11399	1.14903	1.09351	1.03623	1.10548	1.03854	1.09065	1.09694	1.04559	1.06639	1.11112	1.09129	1.09962	1.1836	1.08926	1.07827	1.1477	1.16274	1.09792	1.0401	1.07927	1.06568	1.06303	0.988633	1.01574	1.14378	1.09511	1.18015	1.18975	1.16695	1.07288	1.10662	1.0863	1.1953	1.05874	1.00348	0.950159	0.960084	0.994678	1.1153	1.11889	1.12057	1.0491	1.03269	1.08762	1.01161	1.01971	0.97327	1.01097	0.980704	1.07131	1.03579	1.1086	1.13184	0.962048	1.17636	1.03258	1.10845	1.09017	1.02089	1.06485	1.07693	1.04706	1.0778	1.13636	1.03147	0.935726	0.880655	0.881957	0.884792	0.888983	0.894356	0.900733	0.90794	0.915801	0.92414	0.932782	0.94155	0.950271	0.958767	0.966864	0.976204	0.974779	0.950719	0.975138	1.025	1.0231	1.04272	0.940619	0.974578	0.947612	0.897491	0.957722	0.9401	0.967202	0.981385	0.933662	0.971566	0.949228	0.858539	0.851541	0.868794	0.843681	0.889627	0.883514	0.920589	0.935112	0.818226	0.818417	0.847383	0.865075	0.938232	0.898087	0.840606	0.805405	0.844359	0.80625	0.805868	0.80803	0.854114	0.793962	0.806517	0.827493	0.800462	0.799793	0.802375	0.723648	0.680955	0.803219	0.7434	0.757951	0.609017	0.732527	0.754893	0.665292	0.648998	0.610462	0.593939	0.576093	0.635234	0.626904	0.716337	0.700747	0.616867	0.66607	0.641451	0.617306	0.687431	0.616595	0.643954	0.642122	0.591453	0.547623	0.527499	0.488515	0.578118	0.615431	0.615327	0.432207	0.573501	0.612967	0.585758	0.649516	0.571911	0.667628	0.551034	0.440065	0.442217	0.528551	0.587193	0.44179	0.513714	0.541525	0.581877	0.563525	0.510886	0.539473	0.557775	0.545039	0.513571	0.471755	0.532805	0.599803	0.358122	0.507397	0.496486	0.512773	0.538688	0.537257	0.500004	0.448411	0.528495	0.570944	0.445458	0.426135	0.550331	0.530554	0.421652	0.453531	0.341018	0.450994	0.463729	0.482826	0.448914	0.507607	0.579317	0.348992	0.511639	0.443807	0.45962	0.422455
492	0.0310963	-0.00518416	0.026027	0.101844	0.0469031	-0.00474597	0.0309542	-0.0518884	-0.0064399	0.0130312	-0.00663347	-0.0245305	-0.00190061	0.0104279	0.0161338	0.114717	0.251167	0.455378	0.743371	1.01717	1.19852	1.16155	1.16788	1.18575	1.16938	1.10873	1.1057	1.27263	1.27227	1.13669	1.08067	1.0749	1.12589	1.17564	1.13328	1.07746	1.05632	0.973066	1.10896	1.18471	1.1145	1.02079	1.06618	1.10913	1.14175	1.12673	1.02311	1.05909	1.14923	1.13692	1.15141	1.21881	1.05315	0.995149	1.10977	1.13459	1.10796	1.03516	1.03441	1.02133	1.03503	1.01505	1.08666	1.09306	1.0908	1.19193	1.18939	1.15507	1.09242	1.13077	1.07584	1.18408	1.09785	0.961942	0.941109	0.992788	1.02545	1.11304	1.11735	1.06946	1.00201	1.04227	1.05338	1.00028	0.97099	1.00674	1.05232	1.00046	1.05817	1.04502	1.06172	1.05633	1.04473	1.16323	1.05865	1.06202	1.03188	1.01274	1.02876	1.05109	1.07015	1.10756	1.12479	1.05172	0.873139	0.846297	0.848137	0.85187	0.857275	0.864133	0.872224	0.881329	0.891228	0.901702	0.912531	0.923496	0.934377	0.944956	0.955011	0.974837	0.993387	0.954629	0.956638	1.02215	0.998284	0.999351	0.944093	0.941867	0.956941	0.920006	0.939706	0.986858	0.930324	0.991646	0.962943	0.94649	0.925889	0.903274	0.849174	0.882685	0.835198	0.890185	0.865794	0.888093	0.892291	0.816113	0.811019	0.855184	0.853868	0.92727	0.846257	0.855416	0.84458	0.863604	0.824547	0.852719	0.844886	0.860226	0.821767	0.838261	0.880489	0.799397	0.830678	0.850764	0.760115	0.709591	0.757208	0.72923	0.841509	0.641616	0.769378	0.76885	0.682607	0.668588	0.655052	0.649716	0.551445	0.627053	0.607527	0.689338	0.694272	0.587716	0.654631	0.581433	0.612256	0.67572	0.639615	0.600738	0.654242	0.598795	0.584881	0.515318	0.541607	0.534088	0.591076	0.576357	0.448977	0.620452	0.633423	0.62202	0.601511	0.567299	0.61132	0.602419	0.450585	0.512195	0.565204	0.609033	0.484515	0.510711	0.526931	0.569255	0.588641	0.525379	0.548095	0.478225	0.55274	0.547247	0.42616	0.531307	0.64605	0.455227	0.517344	0.502385	0.486133	0.527963	0.536479	0.522798	0.473016	0.507122	0.580786	0.43313	0.405675	0.581731	0.495651	0.465587	0.471871	0.372095	0.467315	0.459091	0.51664	0.383496	0.485563	0.577009	0.313386	0.517454	0.444526	0.478289	0.395237
492.9	0.015714	-0.0233902	0.0178343	0.0294777	0.0279766	0.00195779	-0.0178481	-0.0802493	-0.00698696	-0.0170585	0.000566629	-0.00823649	-0.031797	-0.00227912	0.0302928	0.11054	0.232085	0.436643	0.675772	1.03595	1.19767	1.13066	1.1892	1.25511	1.18357	1.11343	1.12314	1.25421	1.25891	1.11658	1.06933	1.07414	1.11409	1.17578	1.13687	1.04639	0.960749	0.952739	1.07677	1.13309	1.10069	1.0651	1.03197	1.03211	1.13755	1.08893	1.02005	1.07472	1.11789	1.10815	1.18153	1.16181	1.03015	1.03788	1.11192	1.10813	1.02302	0.992692	1.01151	1.0354	1.0369	1.01846	1.09615	1.10063	1.09251	1.15918	1.16238	1.11653	1.08005	1.06045	1.09033	1.16451	1.0606	0.951464	0.910433	0.965367	1.01388	1.04769	1.04951	1.00859	1.02452	1.0608	1.03531	1.02154	1.0057	1.00805	0.999138	0.980605	1.06425	1.04341	1.07221	1.051	1.04748	1.11064	1.0247	1.04153	1.03611	1.04216	1.10159	1.0975	1.05128	1.06303	1.11436	1.01027	0.887633	0.896021	0.899657	0.902919	0.905837	0.908439	0.910757	0.912819	0.914656	0.916298	0.917774	0.919115	0.920349	0.921508	0.922621	0.955174	0.945354	0.919706	0.97661	0.987653	0.965534	1.01786	0.914138	0.934789	0.875652	0.932419	0.924051	0.919268	0.947206	0.985566	0.977777	0.916046	0.933319	0.930724	0.855716	0.85056	0.830231	0.923217	0.89249	0.885758	0.882538	0.800472	0.802819	0.840824	0.846535	0.875055	0.820513	0.849485	0.821428	0.787208	0.759378	0.777292	0.806049	0.862531	0.794646	0.801618	0.849619	0.769099	0.815487	0.838557	0.693173	0.721231	0.755187	0.682358	0.789328	0.627145	0.736987	0.774505	0.62115	0.670749	0.556157	0.601486	0.545069	0.611162	0.617236	0.730372	0.696412	0.593313	0.619376	0.529466	0.665714	0.672315	0.613803	0.579498	0.654921	0.596626	0.570876	0.538439	0.502178	0.592963	0.540783	0.647725	0.469277	0.62043	0.574344	0.60269	0.601472	0.546918	0.6085	0.591352	0.460147	0.428829	0.544211	0.585464	0.489785	0.509453	0.538671	0.5545	0.57171	0.476465	0.530789	0.470152	0.559461	0.529505	0.434402	0.51061	0.673418	0.44768	0.511164	0.480829	0.466884	0.544146	0.496363	0.465736	0.457664	0.510243	0.511786	0.447746	0.390887	0.56216	0.553191	0.392172	0.443331	0.308247	0.420207	0.494658	0.441944	0.431087	0.488194	0.548127	0.316227	0.489163	0.404038	0.492201	0.376693
493.9	0.0409437	-0.0955783	0.0511095	0.0834216	0.0114747	0.0101214	-0.00716241	-0.0299744	-0.013684	0.00979329	0.0240621	-0.00424003	-0.00932936	0.0353015	0.0719067	0.148194	0.221948	0.443404	0.706398	1.05789	1.17673	1.15331	1.21672	1.22736	1.15441	1.09809	1.13175	1.25383	1.21333	1.12026	1.07394	1.07505	1.1316	1.18908	1.14062	1.07787	0.961368	0.977684	1.08995	1.12314	1.05228	1.05865	1.03638	1.05356	1.11919	1.06038	1.03296	1.10251	1.17131	1.12047	1.16061	1.10353	0.995588	1.07317	1.11356	1.10133	1.03642	1.03167	1.0377	1.0581	1.01318	0.98722	1.0641	1.06327	1.12798	1.1752	1.13925	1.08091	1.09258	1.05835	1.10776	1.11349	1.01143	0.94425	0.946545	0.959826	1.03077	1.11828	1.09828	1.03359	1.02448	1.05747	1.04828	1.03201	1.04527	1.06963	0.96081	0.987723	1.07288	1.04785	1.10179	1.03096	1.09065	1.07011	1.02183	1.05419	1.0638	1.04872	1.05596	1.02145	1.01072	1.10543	1.10612	0.953748	0.832976	0.818012	0.820565	0.825236	0.831778	0.839943	0.849485	0.860157	0.871712	0.883904	0.896485	0.909208	0.921828	0.934097	0.945767	0.997237	0.965594	0.948044	0.961728	1.00824	0.965604	0.959905	0.922187	0.94489	0.926381	0.905977	0.97555	0.959193	0.953813	1.00438	0.98075	0.893823	0.911974	0.905264	0.813784	0.839694	0.822357	0.868789	0.854989	0.94144	0.936548	0.822367	0.810395	0.7818	0.826031	0.957264	0.901434	0.843908	0.847991	0.83998	0.761846	0.792839	0.788923	0.834573	0.796591	0.795078	0.817858	0.777886	0.828219	0.847534	0.740056	0.718017	0.758407	0.725356	0.782056	0.569933	0.732111	0.779691	0.671434	0.65014	0.599307	0.624506	0.596368	0.604288	0.5821	0.678441	0.688902	0.602343	0.647711	0.582437	0.638987	0.674918	0.614469	0.6522	0.616626	0.627042	0.583911	0.585652	0.534172	0.594609	0.549179	0.622437	0.48317	0.623547	0.606267	0.649892	0.586165	0.585667	0.628938	0.549862	0.41014	0.486447	0.525433	0.606334	0.481083	0.524407	0.532104	0.564023	0.555939	0.505074	0.544994	0.458815	0.526765	0.576903	0.447001	0.5454	0.654444	0.416593	0.55293	0.483647	0.534082	0.498523	0.503743	0.51307	0.451843	0.528116	0.559512	0.492937	0.452172	0.600041	0.520964	0.4163	0.438693	0.335923	0.419848	0.491209	0.514102	0.416885	0.479709	0.553067	0.312438	0.520689	0.42429	0.472428	0.334196
494.8	0.0145382	-0.0713076	0.0480851	0.0492506	0.0276419	0.0578417	0.0437822	-0.00501334	-0.00602345	-0.0312945	-0.0027399	-0.0447589	-0.0418937	0.031326	0.0417724	0.115507	0.239229	0.454901	0.683252	1.10299	1.18668	1.13377	1.19186	1.19108	1.15671	1.08015	1.15475	1.26388	1.18525	1.10313	1.08051	1.08788	1.1307	1.18881	1.12578	1.10006	0.99174	0.983342	1.13577	1.12529	0.987448	1.06812	1.05462	1.0547	1.11666	1.02395	0.993074	1.10588	1.10663	1.1229	1.21111	1.11717	1.01436	1.051	1.10249	1.06551	0.991563	1.00575	1.01076	1.05562	1.0324	1.03996	1.09872	1.08999	1.14711	1.18161	1.15825	1.0401	1.11848	1.04214	1.13004	1.14507	1.06858	0.937191	0.961243	0.959561	1.09779	1.11796	1.05914	1.02843	0.992291	1.07334	0.999672	1.00705	0.976361	1.04184	0.987081	1.01273	1.05664	1.06823	1.16387	0.99223	1.13058	1.12381	1.01516	1.04015	1.04375	1.05457	1.04179	1.05525	1.04797	1.08841	1.10587	0.922527	0.879918	0.892955	0.900093	0.906587	0.912474	0.917794	0.922586	0.92689	0.930743	0.934186	0.937257	0.939995	0.942439	0.944629	0.946604	0.973949	0.968227	0.929981	0.968325	0.962076	0.961864	0.964333	0.88695	0.941789	0.92626	0.911977	0.974959	0.97539	0.967951	0.999056	0.959939	0.93409	0.907078	0.90557	0.851894	0.875575	0.846125	0.933354	0.902098	0.869543	0.901888	0.808484	0.743401	0.813008	0.848426	0.904568	0.84996	0.836199	0.840034	0.852985	0.800852	0.79569	0.801772	0.753867	0.747923	0.807186	0.825031	0.777057	0.787604	0.795279	0.760279	0.713105	0.819944	0.721665	0.767845	0.602415	0.742953	0.813453	0.636922	0.67899	0.666299	0.607047	0.530208	0.648936	0.577886	0.708469	0.691293	0.599238	0.697264	0.572814	0.649414	0.71614	0.630985	0.582363	0.642298	0.638061	0.559193	0.535955	0.498608	0.577268	0.581914	0.63052	0.455772	0.582995	0.641771	0.653334	0.619017	0.596207	0.619749	0.556136	0.402109	0.445376	0.571339	0.598436	0.477173	0.533648	0.538182	0.525383	0.548381	0.469805	0.586655	0.471551	0.581875	0.499114	0.513355	0.503682	0.623001	0.430464	0.510069	0.464318	0.494831	0.494579	0.523819	0.492528	0.454813	0.54452	0.57908	0.487117	0.441702	0.558516	0.526145	0.385235	0.414732	0.340893	0.481628	0.493076	0.480646	0.413	0.4585	0.605927	0.304095	0.454189	0.439675	0.505481	0.425841
495.8	0.0371856	-0.0187996	0.0214247	0.0445441	0.0426353	0.0313141	0.0814939	0.0135127	-0.00607013	-0.0182188	-0.0105491	-0.0689647	-0.0286488	0.00205399	0.0336639	0.123283	0.206116	0.439267	0.737921	1.13638	1.15689	1.12246	1.2753	1.1774	1.13979	1.07519	1.19014	1.27644	1.17627	1.09234	0.992967	1.06846	1.12344	1.21167	1.08944	1.04516	0.911287	0.983663	1.16062	1.14411	1.00441	1.04689	0.988866	1.02323	1.11913	0.988393	0.952168	1.13353	1.14019	1.13455	1.20807	1.11092	1.02583	1.09226	1.12016	1.09115	0.985731	0.99357	0.990493	1.03648	1.03491	1.04406	1.09562	1.07218	1.1978	1.20727	1.163	1.04226	1.11977	1.02481	1.17903	1.09766	0.981309	0.904675	0.9052	1.01897	1.12716	1.1127	1.08501	0.999498	0.990807	1.11566	1.04572	1.00804	0.968778	1.01374	0.97414	0.998351	1.07653	1.05123	1.13918	0.970563	1.14132	1.05631	1.03737	1.03122	1.02603	1.10387	1.02239	1.00437	1.03682	1.10334	1.11521	0.905766	0.892301	0.896773	0.898663	0.90037	0.901904	0.903275	0.904494	0.90557	0.906514	0.907335	0.908044	0.908651	0.909165	0.909598	0.909958	0.912196	0.916469	0.929925	0.938004	0.980452	0.974697	0.97189	0.880376	0.941489	0.918945	0.923726	0.968107	0.971283	0.938449	0.961731	0.972294	0.954891	0.908245	0.915182	0.812764	0.82496	0.818587	0.891509	0.860604	0.887409	0.912518	0.798359	0.803565	0.823197	0.800108	0.895583	0.840262	0.870931	0.850953	0.815755	0.786688	0.757056	0.821868	0.834866	0.781195	0.758943	0.811562	0.797465	0.844469	0.859226	0.699916	0.684387	0.851087	0.71578	0.751075	0.576436	0.761788	0.785425	0.646116	0.621514	0.58081	0.584644	0.560243	0.583731	0.601291	0.669212	0.696299	0.568883	0.652807	0.509756	0.643885	0.723802	0.598504	0.602158	0.639187	0.59253	0.586456	0.54417	0.536461	0.602474	0.559044	0.610289	0.395932	0.608605	0.598015	0.633263	0.601379	0.599619	0.607941	0.562494	0.431394	0.438338	0.552505	0.59706	0.488396	0.46933	0.546136	0.519547	0.54365	0.4705	0.549168	0.471898	0.604071	0.475023	0.46984	0.503148	0.650594	0.415209	0.526592	0.505332	0.490814	0.483196	0.519202	0.425474	0.488845	0.581886	0.607987	0.465482	0.449893	0.575081	0.483713	0.399898	0.449159	0.29665	0.46769	0.465059	0.416661	0.381602	0.470094	0.567863	0.295697	0.499197	0.433636	0.475306	0.371211
496.7	0.0204035	-0.0731603	0.0429879	0.0134147	0.0110054	0.0289076	0.020858	0.0546221	0.0314048	-0.0392116	-0.023507	-0.064492	0.0195308	-0.0061394	0.0583054	0.139842	0.243644	0.47238	0.710766	1.13213	1.1909	1.09217	1.23601	1.2326	1.16409	1.03595	1.18207	1.2575	1.1449	1.04882	1.03729	1.09945	1.07967	1.24431	1.10567	1.05412	0.933147	0.987582	1.12034	1.10905	1.0233	1.07349	0.995301	1.05167	1.0857	1.0114	0.999545	1.11012	1.12971	1.10275	1.22801	1.11211	1.01746	1.0812	1.1373	1.06899	1.01169	1.00819	0.98695	1.05178	0.978157	1.0011	1.11119	1.02334	1.15324	1.18607	1.1647	1.05055	1.09929	1.00402	1.17015	1.10453	1.01854	0.880969	1.01531	1.03123	1.11101	1.10216	1.06351	0.952123	0.937981	1.0958	0.948259	0.97252	0.958141	1.05806	0.991835	1.02126	1.03728	1.06095	1.1085	0.931163	1.15529	1.06485	1.01108	1.05937	1.00341	1.07716	1.01813	0.9956	1.04341	1.05698	1.09996	0.884771	0.882647	0.890578	0.898322	0.906059	0.913742	0.921326	0.928762	0.936006	0.943011	0.949731	0.956118	0.962128	0.967714	0.972829	0.977427	0.922309	0.909294	0.91009	0.957185	0.999228	0.963306	0.961354	0.913579	0.887829	0.872515	0.892878	0.987773	0.967962	0.975063	1.0384	0.953593	0.899908	0.909951	0.960414	0.89507	0.811299	0.785232	0.889127	0.858334	0.888011	0.917727	0.799006	0.793724	0.78965	0.791466	0.903332	0.803926	0.820208	0.793395	0.8446	0.79497	0.771079	0.804311	0.800868	0.73358	0.769137	0.800074	0.781283	0.827678	0.841371	0.727656	0.715955	0.855118	0.730234	0.733636	0.536933	0.786842	0.82328	0.652251	0.610936	0.575578	0.601758	0.564613	0.68864	0.593486	0.699745	0.604611	0.560878	0.694946	0.538691	0.63662	0.708103	0.591652	0.623281	0.677754	0.580342	0.557414	0.586561	0.508116	0.611498	0.521768	0.618654	0.467648	0.596256	0.555914	0.667851	0.607207	0.561275	0.559816	0.544681	0.414004	0.494023	0.551613	0.594454	0.437619	0.501843	0.524662	0.472375	0.607679	0.523094	0.584622	0.491955	0.506696	0.525774	0.446611	0.517619	0.680863	0.440366	0.560803	0.498252	0.479352	0.512379	0.501211	0.506435	0.414145	0.504231	0.586428	0.512045	0.423337	0.530622	0.530838	0.423668	0.37444	0.317195	0.480051	0.448063	0.460706	0.42676	0.480162	0.513136	0.339162	0.526575	0.506761	0.496087	0.397936
497.7	0.0042576	-0.0902026	0.053838	0.0470552	0.0367365	0.0336858	0.0452015	-0.00153739	0.0610929	-0.0402889	0.0114068	-0.112026	0.0480262	-0.00369319	0.0365418	0.113004	0.212699	0.469344	0.685774	1.19796	1.22643	1.07246	1.22689	1.20325	1.13741	1.052	1.27017	1.26718	1.14266	1.04748	1.02594	1.05512	1.18136	1.22259	1.03891	1.0358	0.922959	1.01045	1.13336	1.08079	1.02248	1.10444	0.993711	1.05161	1.14028	1.0027	0.975636	1.12217	1.12737	1.12858	1.2173	1.13161	1.03704	1.10325	1.07142	1.06595	0.963995	0.968822	1.0112	1.01352	0.975186	1.08613	1.07548	1.01628	1.22624	1.19931	1.08833	0.952614	1.13931	0.995762	1.15335	1.10847	1.03481	0.849312	1.01034	1.00933	1.07795	1.08604	1.01544	0.922625	1.001	1.0871	0.980517	1.02513	0.983718	1.0964	0.96492	1.02749	1.06514	1.03027	1.19757	0.933292	1.1722	0.95853	0.982119	1.03099	1.05038	1.08847	1.02134	1.03416	1.04144	1.04924	1.11296	0.886245	0.893752	0.900288	0.906856	0.913426	0.919957	0.926409	0.93274	0.938911	0.944881	0.950608	0.956053	0.961174	0.965931	0.970284	0.974191	0.931156	0.910928	0.897091	0.895843	0.939927	0.946308	0.929925	0.847927	0.939883	0.948016	0.897786	1.01243	0.989919	0.972708	0.949338	0.935614	0.944987	0.894239	0.939828	0.85034	0.847682	0.787682	0.903817	0.914137	0.885148	0.937957	0.821878	0.765258	0.779436	0.805849	0.859202	0.829027	0.81731	0.799773	0.859581	0.781434	0.760065	0.825934	0.785187	0.804144	0.803827	0.826113	0.770664	0.797027	0.808862	0.757534	0.662973	0.837177	0.692769	0.765449	0.55277	0.803495	0.849431	0.677949	0.634052	0.609351	0.555696	0.561151	0.673644	0.605865	0.71395	0.719343	0.579031	0.672847	0.576537	0.630358	0.707109	0.599214	0.561841	0.644156	0.551894	0.522764	0.500979	0.483472	0.606255	0.54648	0.633072	0.414335	0.587248	0.59514	0.657659	0.626619	0.576573	0.590688	0.560965	0.429987	0.508949	0.584273	0.559615	0.475362	0.476622	0.550132	0.56053	0.585643	0.517825	0.58215	0.51192	0.54313	0.500457	0.412493	0.534368	0.646644	0.460988	0.555466	0.435474	0.588542	0.550359	0.537403	0.484198	0.45151	0.519474	0.665659	0.5192	0.406746	0.578526	0.486417	0.384527	0.376376	0.310411	0.447079	0.472818	0.494433	0.451805	0.50406	0.54824	0.337864	0.546234	0.494871	0.445595	0.430011
498.6	0.00901369	-0.0669886	0.0660575	0.0834882	0.0799899	0.0339514	0.0367458	-0.0223929	0.0336372	-0.0280329	-0.0219257	-0.10821	-0.0226038	0.0541705	0.0407803	0.093328	0.217385	0.429062	0.673245	1.17971	1.15868	1.08468	1.24112	1.2017	1.09801	1.04517	1.27709	1.30117	1.21809	1.07394	1.04755	1.09627	1.15806	1.22687	1.09739	0.984214	0.88872	1.02969	1.14669	1.13168	0.98013	1.03515	1.00903	1.04048	1.08482	0.973445	1.00982	1.07908	1.05072	1.095	1.19061	1.09261	1.00741	1.081	1.11799	1.07296	0.962272	0.962932	1.01946	1.04241	1.02211	1.10484	1.07821	1.05464	1.19544	1.14569	1.13404	0.991237	1.13195	0.984166	1.0974	1.10811	0.993446	0.772183	0.995924	1.05222	1.06908	1.10793	1.03206	0.991283	0.971473	1.0647	0.980939	0.99987	0.946395	1.06207	0.957464	1.03354	1.08557	1.02747	1.09417	0.90991	1.11656	0.992278	0.972668	1.02001	1.01393	1.04767	0.988958	1.00676	1.01311	1.04735	1.14168	0.94497	0.921546	0.921745	0.922273	0.923092	0.924166	0.925459	0.926934	0.928553	0.930281	0.932079	0.933912	0.935743	0.937535	0.939252	0.940855	0.897167	0.896085	0.93659	0.95771	0.991542	0.96131	0.952891	0.859171	0.90546	0.882475	0.910845	0.986853	0.992431	0.994209	0.984446	0.932579	0.92828	0.925647	0.955579	0.859834	0.827846	0.803279	0.93935	0.870547	0.888699	0.933666	0.816166	0.799094	0.853227	0.773303	0.855069	0.79547	0.791399	0.765109	0.827227	0.789959	0.743478	0.804293	0.770124	0.757049	0.788403	0.844783	0.811488	0.808947	0.810168	0.713187	0.669343	0.825118	0.727128	0.752875	0.567432	0.788073	0.810438	0.664142	0.634393	0.565588	0.592115	0.54997	0.638895	0.586978	0.674723	0.676338	0.559168	0.667265	0.550234	0.583049	0.688633	0.570716	0.571073	0.628184	0.630172	0.53365	0.555907	0.534638	0.607766	0.586798	0.560971	0.467686	0.535666	0.629111	0.653673	0.641475	0.569512	0.62386	0.607054	0.41435	0.457475	0.564401	0.56347	0.464458	0.466902	0.496722	0.512036	0.61461	0.495342	0.557978	0.514615	0.489912	0.496339	0.419888	0.550882	0.644624	0.396268	0.59643	0.495509	0.523328	0.566374	0.530654	0.49833	0.413926	0.522743	0.633972	0.419005	0.394546	0.554744	0.454443	0.397229	0.408596	0.337849	0.440057	0.477548	0.547715	0.374906	0.480705	0.563081	0.380219	0.518932	0.414308	0.443875	0.413889
499.6	0.0161848	-0.0463733	0.0508309	0.0819604	0.0590836	0.025386	0.0325413	0.00141192	0.0129175	-0.086422	-0.0412821	-0.0723782	0.0242557	-0.0204156	0.105112	0.158077	0.225423	0.384743	0.753728	1.17616	1.13881	1.09645	1.25776	1.14992	1.1207	1.06075	1.20613	1.25405	1.13861	1.04003	1.03317	1.10273	1.18847	1.22545	1.07037	1.02988	0.964457	1.02589	1.13043	1.07287	0.990209	1.06182	0.954501	0.983625	1.07811	1.01636	1.01058	1.0982	1.08158	1.12551	1.29978	1.12629	1.03367	1.10909	1.08838	1.01926	0.979854	1.06054	1.02587	1.05508	1.00042	1.05951	1.06204	1.03664	1.17271	1.14766	1.11671	1.01694	1.0922	1.03019	1.15543	1.05826	1.00847	0.879637	1.03616	1.07253	1.04858	1.05345	1.0084	0.986848	0.952518	1.04284	1.03585	0.991771	0.968499	1.05019	1.00046	0.9789	1.03531	1.06343	1.08692	0.890274	1.14897	1.00136	0.99534	1.02023	1.01437	1.05518	0.995982	1.03396	1.10567	1.06193	1.10016	0.953875	0.908988	0.90548	0.902293	0.89941	0.896818	0.8945	0.892441	0.890628	0.889043	0.887673	0.886501	0.885514	0.884696	0.884031	0.883504	0.919107	0.881172	0.884275	0.918874	0.975134	0.921553	0.952412	0.909918	0.958338	0.896914	0.884525	0.970216	0.934496	0.976182	0.976268	0.945464	0.957088	0.903107	0.969386	0.812005	0.806623	0.790833	0.915649	0.847964	0.835672	0.897696	0.785073	0.811272	0.823416	0.826191	0.877861	0.861556	0.796954	0.774712	0.853198	0.794965	0.782942	0.780845	0.768207	0.736681	0.776028	0.794138	0.781328	0.832543	0.845878	0.755171	0.684888	0.81045	0.696298	0.799906	0.60739	0.772496	0.83677	0.661536	0.687612	0.578076	0.610179	0.578274	0.650461	0.583987	0.662995	0.751607	0.573879	0.65638	0.571261	0.581903	0.677521	0.549487	0.592172	0.6035	0.586873	0.546088	0.50438	0.474903	0.605955	0.553856	0.564781	0.425159	0.622152	0.612918	0.67778	0.639139	0.594291	0.59932	0.591771	0.414625	0.497325	0.511961	0.552401	0.447298	0.473271	0.539621	0.541689	0.567578	0.511371	0.589765	0.477321	0.497732	0.529025	0.419925	0.553534	0.623889	0.415709	0.554883	0.47178	0.533283	0.528567	0.52859	0.523249	0.426468	0.500801	0.622163	0.461611	0.364961	0.550459	0.498617	0.373505	0.367957	0.370164	0.431392	0.491152	0.524153	0.462929	0.467035	0.525654	0.344742	0.541238	0.458025	0.488566	0.405366
500.5	-0.0220285	-0.0551524	0.0802435	0.118278	0.0574961	0.0434769	0.0526478	0.0336025	0.0141329	-0.0397421	-0.0190881	-0.0714623	0.0334679	0.0175541	0.0754768	0.161486	0.224472	0.479336	0.757268	1.17127	1.18881	1.11042	1.24677	1.1968	1.13819	1.08006	1.26072	1.28108	1.13603	1.02912	1.02558	1.10565	1.18546	1.22829	1.07838	1.01992	0.959957	1.07388	1.13903	1.12191	1.0181	1.04575	1.01185	0.986346	1.01899	1.03168	1.05139	1.07514	1.03408	1.11268	1.23235	1.06205	1.08702	1.1384	1.11759	1.02028	1.00733	1.04365	1.04866	1.07139	1.05055	1.13754	1.09815	1.07995	1.18859	1.17575	1.10602	1.02361	1.13251	1.04527	1.11422	1.05683	1.01725	0.858342	1.01965	1.06277	1.06756	1.05174	1.03841	0.993503	1.01242	1.0418	1.0446	0.986071	0.973043	1.05243	0.931815	1.01758	1.0006	1.06931	1.10256	0.988575	1.09622	1.00793	1.02529	1.07393	1.07236	1.06151	0.995395	0.949788	1.04796	1.09297	1.09495	0.941737	0.95339	0.953621	0.95383	0.954018	0.954186	0.954335	0.954467	0.954583	0.954683	0.954768	0.954841	0.954901	0.954951	0.95499	0.955021	0.906743	0.896377	0.881463	0.917153	0.981717	0.934438	0.941705	0.857794	0.949103	0.917081	0.908945	0.98456	0.991422	1.04822	1.0325	0.945236	0.920366	0.927168	0.96865	0.888279	0.804766	0.820286	0.938408	0.848082	0.84283	0.92984	0.80818	0.831886	0.854591	0.822048	0.900094	0.860685	0.799632	0.803047	0.90118	0.827336	0.813855	0.799857	0.814882	0.79027	0.80725	0.882003	0.804761	0.802396	0.806996	0.766178	0.726753	0.832832	0.731181	0.790547	0.641058	0.820898	0.827034	0.637663	0.64884	0.653426	0.634997	0.588939	0.674002	0.579213	0.73247	0.729368	0.623606	0.720382	0.6345	0.59142	0.72058	0.619746	0.60905	0.645228	0.586453	0.571284	0.545235	0.544512	0.654122	0.596732	0.592744	0.413275	0.581525	0.635709	0.665306	0.664197	0.531338	0.638455	0.542221	0.420272	0.464604	0.527957	0.632075	0.471986	0.519929	0.477452	0.557617	0.581154	0.530567	0.630119	0.554027	0.540971	0.549956	0.461661	0.535159	0.672488	0.480426	0.557437	0.490996	0.552658	0.591994	0.57241	0.571983	0.443058	0.534709	0.636179	0.441771	0.439676	0.571635	0.516947	0.422973	0.42067	0.324021	0.467055	0.49827	0.508724	0.454069	0.551636	0.562855	0.378683	0.622473	0.427703	0.499862	0.407853
501.5	0.012555	-0.0608129	0.0765567	0.0807579	0.063926	0.0451626	0.05128	0.0113248	0.0107778	-0.0348211	-0.0164524	-0.0465733	-0.00862133	-0.010108	0.0636227	0.170455	0.278842	0.469483	0.845653	1.13848	1.13823	1.142	1.2435	1.1788	1.15321	1.12734	1.3025	1.19137	1.10473	1.04179	1.08029	1.10151	1.1841	1.19427	1.03446	0.995727	0.95136	1.07411	1.11445	1.0535	0.987662	1.06126	1.0029	1.03913	1.03215	0.998038	1.0215	1.05922	1.03724	1.15198	1.23433	1.07824	1.07979	1.07292	1.12152	1.04937	1.02858	1.02384	1.08154	1.07032	1.05187	1.09741	1.07038	1.09131	1.19335	1.13831	1.07102	1.04444	1.07975	1.06808	1.12569	1.10455	0.954708	0.907182	1.0256	1.04669	1.05236	1.04801	1.00973	1.00157	1.01924	1.01563	0.991345	0.969786	0.981378	1.07347	0.987161	1.02444	1.03014	1.04176	1.00518	1.00568	1.09957	1.0111	1.06478	1.03392	1.04223	1.07178	1.03634	1.00729	1.06184	1.08859	1.05976	0.942193	0.977953	0.979884	0.981634	0.983213	0.984628	0.985888	0.987003	0.987981	0.988831	0.989561	0.990182	0.990701	0.991127	0.99147	0.991737	0.948282	0.925854	0.919651	0.924727	0.95829	0.914749	0.946373	0.888246	0.968626	0.930215	0.943584	0.962152	0.996408	0.977852	0.983863	0.981322	0.888924	0.871357	0.96991	0.904708	0.82699	0.773834	0.928843	0.851258	0.854834	0.922291	0.851297	0.770636	0.788371	0.805682	0.897421	0.897333	0.832665	0.782601	0.854287	0.838679	0.804896	0.826735	0.832367	0.806827	0.843827	0.865268	0.787741	0.827495	0.841025	0.770447	0.697578	0.805795	0.729487	0.824625	0.618837	0.773393	0.82533	0.670345	0.656648	0.674617	0.627438	0.527878	0.678231	0.578589	0.672451	0.657427	0.600282	0.707828	0.592831	0.551121	0.710298	0.618436	0.591664	0.613118	0.613676	0.602314	0.510907	0.516664	0.613302	0.563423	0.613128	0.442381	0.566394	0.643871	0.643823	0.704666	0.61345	0.622782	0.533314	0.391384	0.513147	0.541355	0.614825	0.525315	0.53185	0.514928	0.564608	0.651023	0.485464	0.610057	0.526613	0.509664	0.510343	0.450044	0.542145	0.645134	0.398278	0.592686	0.462767	0.554377	0.544536	0.54646	0.569432	0.446483	0.494513	0.583495	0.424455	0.415035	0.554368	0.510386	0.404955	0.397008	0.335407	0.474682	0.503819	0.603466	0.515933	0.518747	0.51872	0.372519	0.56688	0.390507	0.461936	0.43923
502.4	-0.00329381	-0.0558517	0.0990153	0.0723456	0.0347439	0.0396797	0.0416185	-0.0263061	-0.0127034	-0.0305387	-0.0360086	-0.0207848	0.0102197	0.00962089	0.0620115	0.110517	0.211152	0.450656	0.852156	1.14535	1.1448	1.17615	1.23777	1.142	1.07849	1.15488	1.25116	1.21124	1.16767	1.07492	1.08219	1.13968	1.20102	1.18479	1.08395	1.00096	0.955463	1.08486	1.12398	1.03896	1.00484	1.02748	0.984183	1.06303	1.06979	1.0179	1.0363	1.02547	1.05565	1.1445	1.16941	1.04932	1.05084	1.08579	1.08826	0.989391	0.9912	1.03915	1.04727	1.02768	1.02594	1.06489	1.02332	1.05099	1.1662	1.1221	1.05287	1.05978	1.10782	1.07194	1.10392	1.04653	0.889277	0.879953	1.04013	1.04055	1.01488	1.0298	1.03987	1.0184	0.984199	1.0082	1.03182	0.976755	1.02287	1.07462	1.03862	1.06647	1.02334	1.0281	0.990177	1.00005	1.09316	1.01575	1.05135	1.0392	1.0247	1.03403	1.0276	1.02848	1.05396	1.08514	1.04356	0.911627	0.896572	0.889687	0.883337	0.877504	0.872167	0.867307	0.862906	0.858943	0.8554	0.852257	0.849495	0.847095	0.845037	0.843303	0.841872	0.896703	0.937779	0.905809	0.919048	0.976096	0.948766	0.911941	0.921953	0.935605	0.907493	0.927931	0.91849	0.979559	0.965846	0.946447	0.899355	0.939972	0.957877	0.956982	0.847116	0.783938	0.725321	0.897213	0.854307	0.865535	0.896875	0.790996	0.771104	0.792231	0.807716	0.832121	0.824933	0.799056	0.80373	0.856504	0.800238	0.747164	0.788663	0.814993	0.820463	0.82864	0.884129	0.798952	0.820124	0.828864	0.726065	0.713531	0.792603	0.723765	0.80109	0.595109	0.77884	0.776409	0.568156	0.641469	0.658923	0.648521	0.564407	0.654849	0.570012	0.629364	0.738164	0.548197	0.692573	0.586312	0.519472	0.690555	0.611665	0.570633	0.58069	0.595975	0.562641	0.505481	0.486669	0.559045	0.563598	0.559684	0.477635	0.517723	0.641246	0.636933	0.65574	0.601636	0.682461	0.56793	0.449106	0.479171	0.510318	0.595409	0.497707	0.452846	0.498908	0.565137	0.613469	0.527606	0.57015	0.529988	0.459622	0.497997	0.455209	0.568525	0.632842	0.433242	0.572287	0.497404	0.565177	0.54448	0.539685	0.517771	0.419442	0.507041	0.600962	0.453463	0.414956	0.530169	0.524126	0.403855	0.425429	0.344498	0.494528	0.443548	0.557795	0.431275	0.518523	0.515093	0.36801	0.565803	0.415892	0.442122	0.394723
503.3	0.013677	-0.0298059	0.0218256	0.0633458	0.0833376	0.0248428	0.0256505	-0.0100073	-0.0328013	-0.0345448	-0.044062	-0.0372046	-0.0110065	0.0106529	0.0817262	0.112076	0.178112	0.424203	0.88824	1.14074	1.14844	1.19066	1.2147	1.13548	1.04512	1.16084	1.2781	1.2438	1.1103	1.06558	1.0685	1.13338	1.2093	1.15559	1.07705	0.981043	0.967664	1.03403	1.08587	1.02967	1.03199	1.03905	0.989687	1.06182	1.05487	0.975524	0.984745	1.06	1.07502	1.1814	1.19728	1.0696	1.06404	1.1085	1.0582	1.01634	1.03563	1.04035	1.08414	1.04071	1.02427	1.0636	1.04194	1.1107	1.16193	1.12661	1.05031	1.06257	1.07073	1.09491	1.09395	1.02403	0.941365	0.898854	1.00345	1.04849	1.03968	1.04776	1.01611	0.971752	0.965669	1.0173	1.0328	0.953174	1.00003	1.00516	1.00118	1.00993	0.993169	0.995861	0.940347	1.03105	1.04937	0.997263	1.0489	1.02712	1.01954	1.06877	1.06095	1.03148	1.0492	1.07047	1.01218	0.933607	0.925767	0.924168	0.922783	0.921595	0.920583	0.919729	0.919014	0.918418	0.917921	0.917506	0.917152	0.91684	0.916552	0.916267	0.915968	0.896813	0.948091	0.945592	0.966739	0.968887	0.910356	0.957912	0.885732	0.938741	0.924772	0.920154	0.9571	0.947469	0.937877	0.938898	0.904443	0.914944	0.907126	0.928926	0.838385	0.769056	0.789254	0.876649	0.818289	0.836271	0.901025	0.814008	0.808723	0.832608	0.858166	0.883839	0.860829	0.808033	0.799069	0.874407	0.858527	0.764115	0.807401	0.789837	0.785437	0.856061	0.88992	0.79705	0.787225	0.792521	0.801949	0.690429	0.786556	0.685442	0.792118	0.626028	0.77073	0.792426	0.653156	0.637254	0.606462	0.594956	0.594887	0.647689	0.545374	0.685369	0.71266	0.553077	0.639189	0.646047	0.598025	0.646114	0.555557	0.546956	0.559395	0.611017	0.607632	0.533815	0.536854	0.58067	0.558247	0.622573	0.414164	0.596424	0.585257	0.605738	0.655627	0.564326	0.661111	0.571084	0.41566	0.523003	0.501033	0.651309	0.478957	0.494781	0.525315	0.622553	0.592498	0.498354	0.601282	0.548829	0.469078	0.542078	0.436729	0.545652	0.615208	0.441977	0.572951	0.466892	0.509014	0.529325	0.539028	0.581646	0.487989	0.516833	0.56296	0.448423	0.412934	0.540861	0.543296	0.418751	0.435183	0.353613	0.462766	0.492074	0.516948	0.482218	0.546388	0.522463	0.369729	0.521394	0.40985	0.442316	0.377955
504.3	-0.0132603	-0.042401	0.0617999	0.0289007	0.0450139	-0.05369	0.010077	-0.0106861	-0.0114428	-0.0321547	-0.0661156	-0.0535376	0.029975	0.0057718	0.0308713	0.0811469	0.189684	0.430292	0.864521	1.14807	1.10554	1.18835	1.1937	1.16174	1.08842	1.18215	1.28453	1.262	1.06271	1.04905	1.09921	1.18225	1.21485	1.17942	1.09418	1.01785	1.00845	1.03028	1.12277	1.03682	1.00178	1.00922	1.00554	1.07336	1.05064	0.984969	1.00144	1.06521	1.03959	1.17954	1.11479	1.0503	1.07148	1.11587	1.06304	1.01963	0.985866	1.00764	1.09369	1.04153	1.01514	1.05549	1.01641	1.10428	1.14996	1.12699	1.03544	1.07123	1.06789	1.11361	1.08392	1.03999	0.874652	0.932505	1.02195	1.00283	1.05355	1.03808	1.02955	1.0031	0.989549	1.01355	0.981981	0.964601	1.05318	1.0225	1.02163	1.0262	1.02226	1.03541	0.946283	1.07185	1.0632	1.03289	1.04312	1.02889	1.02921	1.06679	1.06515	1.076	1.06169	1.07937	0.962533	0.920387	0.931725	0.934839	0.937678	0.940253	0.942578	0.944664	0.946525	0.948171	0.949616	0.950873	0.951953	0.952869	0.953632	0.954257	0.954754	0.892222	0.948781	0.919158	0.966957	0.972674	0.94728	0.914912	0.909762	0.968077	0.973679	0.9506	0.940988	0.920039	1.00889	0.96644	0.978901	0.925076	0.91055	0.916678	0.876744	0.793858	0.79741	0.905194	0.832476	0.833065	0.918351	0.838515	0.812323	0.853235	0.857948	0.922118	0.877419	0.762433	0.775527	0.850282	0.859161	0.802907	0.851413	0.843965	0.791292	0.852208	0.873612	0.791875	0.793346	0.797345	0.773849	0.72128	0.814605	0.706321	0.823137	0.581487	0.776258	0.720964	0.667503	0.652098	0.652345	0.639678	0.581313	0.649592	0.582069	0.666987	0.743689	0.566221	0.652798	0.586256	0.566324	0.663791	0.567858	0.561228	0.617115	0.62448	0.602476	0.557923	0.542249	0.573666	0.589959	0.673256	0.48382	0.603045	0.681194	0.670268	0.608939	0.602579	0.665088	0.562929	0.461977	0.486015	0.531186	0.620833	0.527671	0.500683	0.59238	0.563848	0.629862	0.496489	0.571703	0.535073	0.541798	0.536134	0.477191	0.603963	0.633088	0.47096	0.540783	0.540413	0.536539	0.574437	0.565091	0.536164	0.431074	0.503494	0.571273	0.454409	0.448764	0.559534	0.55895	0.43086	0.419529	0.369428	0.47873	0.449176	0.526844	0.446548	0.532672	0.499998	0.376283	0.550745	0.415435	0.451396	0.364688
505.2	0.00294443	-0.0203257	0.0460469	0.0416603	0.00478171	0.0189554	0.0282289	0.000659943	-0.0330966	0.0277671	-0.00529045	0.0229721	0.034206	0.0391071	0.082594	0.155894	0.225886	0.427833	0.947914	1.16147	1.18567	1.23523	1.18391	1.17981	1.15536	1.27879	1.29258	1.22957	1.06298	1.10501	1.11713	1.17433	1.26524	1.13662	1.12528	1.0148	1.00964	1.09205	1.14528	1.02826	1.03828	1.02318	1.00062	1.07517	1.0722	1.03823	1.07272	1.09641	1.04629	1.20817	1.084	1.06383	1.09501	1.09427	1.08552	1.06899	1.06715	1.0937	1.0589	1.01842	1.04055	1.12061	1.02043	1.14696	1.17377	1.12413	1.04314	1.10982	1.06245	1.16046	1.12103	1.05933	0.940855	0.932329	1.03694	1.00701	1.0396	1.04668	0.996558	1.02339	1.02711	1.05463	1.00496	0.994915	1.05947	0.970875	1.03486	1.03637	1.09178	1.08788	0.960152	1.11601	1.04099	1.08421	1.0377	1.03092	1.02992	1.09877	1.0191	1.05044	1.11674	1.14432	0.970682	0.969272	0.979963	0.978956	0.977212	0.97482	0.971869	0.968449	0.964647	0.960553	0.956255	0.951843	0.947406	0.943031	0.938809	0.934827	0.931175	0.935332	0.954706	0.946479	0.997106	1.01242	0.963548	0.991244	0.907297	0.950477	0.945432	0.990875	0.986729	0.965021	0.965165	1.01629	0.967428	0.901323	0.917386	0.960842	0.88836	0.824859	0.80396	0.913697	0.870987	0.86655	0.922662	0.811371	0.838088	0.814348	0.858075	0.940376	0.913943	0.820427	0.795192	0.864205	0.845501	0.851405	0.893952	0.854162	0.860087	0.857273	0.907769	0.843574	0.85696	0.861803	0.772197	0.75813	0.816227	0.725412	0.769158	0.601289	0.774636	0.75035	0.646816	0.636011	0.698636	0.649336	0.641779	0.703659	0.635012	0.662891	0.746104	0.640939	0.726119	0.645726	0.657551	0.667066	0.640929	0.596522	0.632836	0.64747	0.632835	0.562514	0.556693	0.659317	0.590768	0.652553	0.506752	0.656778	0.688431	0.631174	0.652696	0.618027	0.678446	0.578334	0.540154	0.547822	0.540107	0.615644	0.497743	0.504023	0.569498	0.602532	0.64933	0.553408	0.576546	0.552868	0.529299	0.524663	0.522084	0.579331	0.658874	0.499594	0.51467	0.551301	0.558786	0.575043	0.601645	0.549472	0.450973	0.528397	0.561337	0.511045	0.443348	0.600892	0.565445	0.471942	0.487345	0.385063	0.45468	0.46593	0.485066	0.451842	0.579346	0.534568	0.399643	0.540637	0.425719	0.473755	0.396944
506.2	-0.00158262	-0.0288133	0.0686504	0.055308	0.0364472	-0.0163811	0.0233746	0.0181089	-0.028411	0.0596773	-0.0376645	-0.0114641	0.0328118	0.00688958	0.0789991	0.149002	0.244327	0.464946	0.9423	1.15917	1.17148	1.25264	1.23371	1.19051	1.11675	1.31072	1.24126	1.20532	1.02947	1.08629	1.08571	1.18018	1.21719	1.09305	1.09392	1.01363	1.03066	1.08195	1.15304	1.05101	1.08875	1.0476	1.04082	1.08495	1.04443	1.02047	1.05566	1.095	1.07697	1.20928	1.11138	1.03347	1.09183	1.16457	1.1044	1.06458	1.06027	1.09178	1.08632	1.02125	1.02765	1.09611	1.01073	1.164	1.16979	1.14519	1.06519	1.11631	1.0235	1.10792	1.11686	1.00852	0.952288	0.969481	1.04614	1.01269	1.07683	1.03237	1.01805	1.00698	1.01399	1.01879	1.00932	0.96237	1.06281	0.985583	1.06339	1.0462	1.03301	1.05437	0.942628	1.16647	1.04407	1.06349	1.03891	1.04774	1.03446	1.11412	1.04079	1.07526	1.12259	1.10793	0.971388	0.922717	0.921355	0.921696	0.922267	0.923039	0.923985	0.925076	0.926284	0.927582	0.928941	0.930334	0.931732	0.933108	0.934433	0.935679	0.936819	0.92608	0.965698	0.967291	1.03811	1.02621	0.964437	1.00066	0.938487	0.962148	0.953993	0.937351	0.950554	0.96068	0.984479	1.03388	0.949318	0.956915	0.935832	0.957865	0.845494	0.832226	0.815468	0.946618	0.916695	0.862818	0.96377	0.873544	0.89133	0.869712	0.842448	0.922479	0.861107	0.851885	0.82629	0.857489	0.831869	0.823092	0.813596	0.872825	0.854701	0.890412	0.854669	0.809329	0.838361	0.843832	0.764482	0.744362	0.812953	0.745552	0.819898	0.680391	0.764882	0.737689	0.684219	0.672265	0.653589	0.657581	0.607563	0.689448	0.682465	0.73238	0.697224	0.582883	0.676956	0.620447	0.591706	0.663263	0.698523	0.610854	0.667395	0.644819	0.660605	0.53664	0.577671	0.633628	0.627433	0.623958	0.524598	0.641246	0.65514	0.665092	0.672665	0.613953	0.636475	0.571043	0.51161	0.568043	0.541709	0.669499	0.535971	0.492117	0.572017	0.638364	0.632893	0.508958	0.605862	0.609352	0.499854	0.556723	0.497497	0.548513	0.62332	0.477816	0.554131	0.580166	0.549549	0.532941	0.561534	0.558264	0.454837	0.522277	0.613204	0.533784	0.443401	0.570398	0.594993	0.442068	0.478757	0.379013	0.491889	0.51586	0.495201	0.477559	0.571934	0.529461	0.410218	0.558405	0.392405	0.506633	0.396869
507.1	0.0167943	-0.0699162	0.0376429	0.0797213	0.0637687	0.00474362	0.00500666	-0.010653	0.00260288	0.0107942	0.0280136	-0.0208331	0.102303	0.0190229	0.0560374	0.112038	0.245128	0.446669	0.919579	1.17244	1.22401	1.24814	1.27491	1.20107	1.11865	1.2846	1.27194	1.17857	1.01336	1.1414	1.12091	1.2225	1.21088	1.16681	1.10812	1.00161	1.05129	1.15132	1.17629	1.04621	1.08017	1.00937	1.09484	1.09617	1.08319	1.0399	1.11258	1.10959	1.10536	1.26126	1.06078	1.07792	1.11662	1.14368	1.06082	1.09772	1.03015	1.03023	1.13864	1.0166	1.0406	1.10743	1.01161	1.19068	1.18029	1.09852	1.06009	1.14985	1.06642	1.14548	1.10174	1.05843	0.933828	0.990098	0.992194	1.02517	1.09852	1.09394	1.06214	1.02863	1.04529	1.05257	1.0461	0.982059	1.02142	0.990004	1.06476	1.05985	1.03076	1.13391	0.964626	1.14829	1.03914	1.0778	1.04934	1.07949	0.98656	1.12058	1.059	1.01764	1.0995	1.08265	0.956298	0.931534	0.931538	0.932415	0.933842	0.935752	0.938076	0.940746	0.943696	0.946856	0.950159	0.953538	0.956923	0.960248	0.963444	0.966444	0.96918	0.970633	0.984341	0.940172	1.01211	1.04255	0.978105	1.00599	0.924542	0.975118	0.96975	1.02133	1.00497	0.98709	0.993402	1.04684	0.99681	0.971452	0.980199	0.971053	0.878681	0.853092	0.844846	0.921472	0.910103	0.906651	0.948389	0.847064	0.89699	0.878036	0.871948	0.924701	0.921763	0.849486	0.842354	0.903695	0.851265	0.894281	0.855482	0.91756	0.821462	0.860994	0.934642	0.794263	0.852507	0.868602	0.808017	0.774419	0.845166	0.737568	0.818501	0.670315	0.759842	0.737017	0.680876	0.690701	0.583313	0.675618	0.626117	0.682796	0.700737	0.70185	0.738101	0.619732	0.669505	0.642326	0.620555	0.67791	0.681414	0.651597	0.669136	0.68783	0.697891	0.581003	0.574628	0.611029	0.65249	0.723775	0.513958	0.570551	0.568261	0.659454	0.615405	0.622339	0.667077	0.600693	0.519652	0.539	0.591045	0.663393	0.518714	0.555682	0.588525	0.641176	0.685259	0.48647	0.588955	0.588657	0.560147	0.546014	0.54516	0.574701	0.601479	0.498055	0.569017	0.591247	0.552872	0.551918	0.585399	0.53421	0.467963	0.547428	0.590761	0.462364	0.385572	0.569343	0.517604	0.466301	0.523626	0.38444	0.469317	0.517376	0.529736	0.452969	0.568082	0.528349	0.443162	0.535518	0.448466	0.431099	0.404135
508.1	0.0374216	-0.0407888	0.0857366	-1.87834e-05	0.0175332	0.0118443	-0.0125077	-0.0191824	-0.0239148	-0.0263383	-0.0155217	-0.0315284	0.0643222	-0.0262322	0.0284635	0.131212	0.203028	0.373513	0.940631	1.21844	1.22571	1.26661	1.24402	1.21993	1.08745	1.31411	1.29438	1.2213	1.06422	1.08781	1.19886	1.15391	1.23369	1.14199	1.08693	1.04159	1.03771	1.11399	1.21236	1.02377	1.1315	1.00881	1.10509	1.09298	1.0435	1.05146	1.093	1.11683	1.13143	1.23585	1.03868	1.01348	1.15334	1.14142	1.0687	1.07093	1.02631	1.04289	1.09288	0.963717	1.0285	1.11258	1.03208	1.1927	1.21522	1.14766	1.02278	1.15206	1.08166	1.12216	1.08611	1.02701	0.951519	0.944059	1.02027	1.06152	1.11325	1.08779	1.02343	1.01085	1.00751	1.0653	1.01703	0.972115	1.08277	0.942473	1.06099	1.01338	1.07171	1.08098	0.969842	1.16533	1.02533	1.10186	1.03953	1.05792	1.08938	1.03824	1.10149	1.05405	1.13103	1.1286	0.934435	0.957673	0.963195	0.968292	0.972986	0.977293	0.981226	0.9848	0.988029	0.990929	0.993514	0.995797	0.997794	0.99952	1.00099	1.00221	1.00321	0.968108	0.938215	0.977453	0.972537	1.04273	0.987838	0.985855	0.933559	1.00346	0.976736	0.943365	0.993836	0.97928	0.960571	0.944865	1.02008	0.963526	0.970536	0.993208	0.867617	0.903422	0.862058	0.924736	0.889905	0.907051	0.974505	0.906986	0.853186	0.862256	0.922871	0.986461	0.900868	0.805264	0.856902	0.884954	0.815946	0.885622	0.810846	0.872309	0.829817	0.834124	0.879702	0.846407	0.844402	0.844227	0.763582	0.751692	0.868406	0.798681	0.800203	0.677469	0.790013	0.778239	0.662829	0.700417	0.620528	0.648722	0.599684	0.650039	0.609378	0.728717	0.765876	0.597041	0.632597	0.627379	0.673925	0.716644	0.690515	0.625275	0.705854	0.680152	0.678671	0.597748	0.6167	0.646311	0.607537	0.676123	0.499102	0.647126	0.623661	0.627562	0.655455	0.685652	0.675873	0.550098	0.539392	0.541644	0.557367	0.642963	0.579277	0.54037	0.578207	0.615975	0.617276	0.533381	0.61387	0.568003	0.559296	0.651086	0.529987	0.611951	0.614876	0.497897	0.585379	0.539716	0.567669	0.602202	0.587765	0.536795	0.454284	0.568132	0.618347	0.455121	0.489897	0.575882	0.588843	0.444712	0.460254	0.415242	0.509709	0.484269	0.540417	0.457721	0.557089	0.541605	0.447396	0.551495	0.411195	0.508595	0.397836
509	-0.00659109	-0.0216341	0.0369045	0.125038	0.0363072	-0.0295127	0.037933	0.0222351	0.0276247	0.0768551	0.00043838	-0.0225911	0.0736163	0.0211254	0.0971181	0.181983	0.252171	0.456177	0.979382	1.16856	1.27757	1.2827	1.30785	1.28873	1.15425	1.32809	1.33932	1.2346	1.11306	1.14052	1.19026	1.246	1.21943	1.14619	1.14121	1.0559	1.10581	1.15918	1.15259	1.04198	1.15792	1.07371	1.17439	1.1201	1.07761	1.11212	1.18029	1.1244	1.13423	1.25731	1.06963	1.04973	1.16828	1.20308	1.0983	1.07319	1.07285	1.11307	1.17011	1.02387	1.1024	1.09163	1.08505	1.2617	1.22415	1.19109	1.10678	1.22958	1.0881	1.19707	1.16664	1.02808	0.999882	1.01229	1.11574	1.08458	1.1787	1.08321	1.06348	1.05442	1.10465	1.07579	1.08201	1.01643	1.13815	1.01092	1.07586	1.05743	1.11732	1.10085	1.03126	1.24562	1.08002	1.07759	1.07205	1.14784	1.09718	1.07685	1.11145	1.09419	1.11197	1.12554	1.01203	0.947417	0.94781	0.948835	0.950424	0.952503	0.955003	0.957853	0.960982	0.964318	0.96779	0.971329	0.974862	0.97832	0.981629	0.984721	0.987524	0.987863	0.999256	1.0262	1.04687	1.07488	1.03226	1.08752	1.00895	1.04432	0.988384	0.96842	1.01192	1.00025	0.966218	1.08115	1.02044	0.940249	1.02874	1.03185	0.910304	0.926155	0.884806	0.961618	0.976088	0.974303	0.979124	0.895316	0.9326	0.915346	0.91762	0.966964	0.9253	0.917251	0.889493	0.889947	0.86745	0.892071	0.885243	0.909472	0.877031	0.903255	0.955906	0.835252	0.866535	0.875404	0.803402	0.754494	0.884507	0.802555	0.852128	0.702628	0.784507	0.816697	0.711863	0.66766	0.660298	0.713123	0.634073	0.678228	0.702568	0.755557	0.783813	0.643846	0.697926	0.659572	0.708741	0.720155	0.681659	0.626849	0.695406	0.694577	0.69681	0.654426	0.619485	0.678797	0.677498	0.710929	0.569564	0.683449	0.657779	0.685453	0.687756	0.664072	0.701828	0.651114	0.54497	0.563325	0.593123	0.676399	0.56668	0.628206	0.58711	0.693826	0.661401	0.551409	0.655979	0.594192	0.575216	0.618672	0.577581	0.625526	0.722913	0.550189	0.588305	0.611351	0.57473	0.609121	0.584946	0.550496	0.540395	0.589674	0.61443	0.546938	0.463726	0.653586	0.590213	0.484711	0.542796	0.40682	0.504173	0.534493	0.50397	0.491289	0.516706	0.597742	0.421576	0.623454	0.502913	0.485102	0.460865
510	0.0370959	-0.0386536	0.0198519	0.0124695	0.0202942	-0.00577944	-0.0114196	-0.0151115	-0.0544325	0.0113525	-0.0210881	-0.0288862	0.0606905	-0.00770943	0.0507123	0.111661	0.211497	0.479158	0.959285	1.21082	1.32032	1.25477	1.29315	1.19549	1.15111	1.32121	1.32452	1.2187	1.09123	1.14327	1.1646	1.21857	1.2522	1.15711	1.11333	0.974663	1.08688	1.14696	1.17715	1.06009	1.12982	1.04371	1.14068	1.14824	1.05319	1.0965	1.16992	1.17632	1.11633	1.24833	1.06788	1.05222	1.13646	1.18297	1.08187	1.05175	1.05533	1.07582	1.0939	1.05688	1.08414	1.17942	1.08905	1.26805	1.2198	1.18024	1.06744	1.10113	1.119	1.18973	1.11114	1.0012	0.967046	0.976001	1.05134	1.08144	1.19377	1.08716	1.02483	1.04398	1.07762	1.07734	1.02514	1.02617	1.09109	1.01596	1.09915	1.07694	1.09835	1.14614	1.03338	1.20124	1.05014	1.06401	1.07415	1.10055	1.08808	1.15655	1.113	1.10648	1.11962	1.0612	0.952845	0.974498	0.97825	0.981669	0.984772	0.987574	0.990094	0.992347	0.994351	0.996122	0.997677	0.999033	1.00021	1.00121	1.00207	1.0028	1.00341	1.00809	0.965711	1.02568	1.0277	1.05147	1.04276	1.0338	0.948365	1.01472	0.964732	0.989398	1.03115	0.997245	0.983285	1.04887	0.967986	1.00453	1.00127	0.951618	0.853158	0.944075	0.895324	0.993371	0.938618	0.953493	0.992937	0.877437	0.875829	0.894594	0.892899	1.01137	0.935058	0.847853	0.844671	0.929032	0.839485	0.835519	0.873919	0.855708	0.792631	0.796177	0.894032	0.877559	0.847908	0.831245	0.739551	0.771521	0.819728	0.748652	0.78202	0.692486	0.787208	0.815767	0.691639	0.696268	0.657397	0.679027	0.63783	0.700657	0.675279	0.751687	0.795389	0.639835	0.694233	0.657757	0.721851	0.732617	0.671179	0.649753	0.719636	0.673545	0.685463	0.593681	0.60782	0.666387	0.645055	0.682807	0.514531	0.667453	0.68205	0.651102	0.674013	0.697466	0.673132	0.62538	0.552364	0.562985	0.603344	0.700288	0.558144	0.562009	0.60342	0.598787	0.612969	0.539328	0.581353	0.581303	0.577883	0.57471	0.522331	0.627102	0.685126	0.524101	0.539415	0.545965	0.53636	0.591651	0.595075	0.565382	0.476082	0.587858	0.639338	0.495923	0.459413	0.577448	0.542414	0.491456	0.509676	0.377747	0.491938	0.474899	0.485422	0.484116	0.498058	0.569439	0.462617	0.546094	0.545249	0.478248	0.444651
510.9	0.0575367	-0.0732674	0.0359048	0.0508638	0.0442396	0.0214323	0.0300894	-0.00349037	0.0271457	0.0592202	-0.0698662	0.0151275	-0.00417555	-0.0393393	0.0902037	0.152876	0.198649	0.436549	0.981899	1.23271	1.26593	1.28982	1.28358	1.22736	1.19004	1.34276	1.30454	1.17006	1.12332	1.12825	1.15821	1.20795	1.28094	1.14506	1.11598	1.03451	1.10333	1.2021	1.20117	1.08741	1.11724	1.09233	1.17445	1.16526	1.06579	1.07	1.17406	1.18148	1.20135	1.25469	1.0719	1.06522	1.12854	1.14467	1.10542	1.0976	1.06607	1.06844	1.11006	1.04082	1.10709	1.16087	1.13625	1.24958	1.21305	1.15369	1.0626	1.16688	1.06995	1.18905	1.16335	0.982115	0.985177	1.023	1.06776	1.09545	1.13922	1.08786	1.08547	1.04329	1.10129	1.05946	1.04524	1.01766	1.08005	1.04527	1.10691	1.1124	1.09408	1.18025	1.07909	1.2613	1.07423	1.09196	1.08293	1.09619	1.1247	1.08853	1.06852	1.1448	1.16574	1.1475	1.00207	0.985477	0.986126	0.987566	0.989706	0.992455	0.995724	0.999422	1.00346	1.00774	1.01219	1.0167	1.02119	1.02556	1.02973	1.03361	1.0371	1.03569	0.964007	1.05676	1.05991	1.10322	1.05584	1.077	0.946733	1.02927	0.97924	1.01758	1.08737	1.05844	1.04511	1.06988	1.02525	1.04457	0.993683	1.02287	0.890804	0.932909	0.93877	0.994564	0.97254	0.985798	0.986472	0.897292	0.929237	0.927432	0.983186	1.00526	0.951667	0.913788	0.905433	0.943178	0.908345	0.87736	0.885498	0.915253	0.84703	0.91577	0.927215	0.843689	0.945297	0.963176	0.859191	0.797166	0.837337	0.759319	0.843345	0.723763	0.840977	0.844646	0.744036	0.729211	0.666537	0.738701	0.615531	0.717439	0.693199	0.755473	0.755355	0.664104	0.739995	0.68539	0.715638	0.73597	0.693606	0.692719	0.749576	0.764302	0.663351	0.68104	0.590581	0.724294	0.665017	0.702015	0.566332	0.693808	0.676789	0.657898	0.666724	0.696743	0.702533	0.634171	0.547894	0.596542	0.643782	0.686485	0.517233	0.634912	0.5954	0.665054	0.641798	0.573984	0.635826	0.563294	0.643914	0.61031	0.536774	0.617673	0.770896	0.577772	0.576078	0.567707	0.581707	0.649045	0.609202	0.562424	0.517636	0.56308	0.651671	0.528474	0.549515	0.627269	0.591093	0.470527	0.529027	0.428859	0.504265	0.540223	0.520716	0.481186	0.497721	0.590322	0.436892	0.597291	0.532842	0.468942	0.456298
511.9	0.026004	-0.0677404	0.0342312	0.0948313	0.0475869	-0.0289143	0.0254841	-0.0332833	0.000237087	0.0122342	-0.05842	0.000932075	0.0233003	-0.0202319	0.0795833	0.128482	0.226136	0.448682	0.992789	1.2019	1.28002	1.32278	1.29445	1.18568	1.18183	1.30225	1.31934	1.19264	1.12594	1.1236	1.17114	1.183	1.226	1.1364	1.10958	1.04057	1.12195	1.20477	1.16574	1.05685	1.09251	1.04207	1.1353	1.12541	1.09112	1.13141	1.22572	1.18049	1.21769	1.28039	1.11955	1.07814	1.1596	1.16552	1.09393	1.09286	1.08994	1.09154	1.12284	1.01861	1.11328	1.1413	1.12973	1.22309	1.25085	1.16691	1.13502	1.17794	1.13666	1.1903	1.12932	1.06868	1.00813	1.03768	1.08847	1.13185	1.15495	1.09375	1.0937	1.07147	1.08827	1.08128	1.08234	1.08129	1.08063	1.02149	1.07196	1.06853	1.1175	1.11552	1.08133	1.18935	1.0616	1.08792	1.06971	1.09363	1.15499	1.12125	1.10476	1.14674	1.1996	1.16629	0.979915	0.917636	0.919172	0.922361	0.927014	0.932938	0.939942	0.947836	0.956428	0.965528	0.974944	0.984485	0.99396	1.00318	1.01195	1.02008	1.02738	1.04421	0.989104	0.999946	1.04493	1.06549	1.06908	1.09716	0.995855	1.03709	1.00885	1.03358	1.10967	1.05372	1.05911	1.08313	1.05393	1.03938	1.01988	0.978249	0.915981	0.964478	0.869223	0.979896	0.972228	0.994001	1.01364	0.882269	0.935215	0.931844	0.958494	0.993482	0.904231	0.878761	0.863807	0.909877	0.876762	0.884979	0.933057	0.917733	0.873996	0.889238	0.917454	0.905615	0.940083	0.944092	0.799637	0.740926	0.872606	0.758842	0.886465	0.691954	0.858831	0.877494	0.728162	0.683303	0.731912	0.664018	0.654055	0.729929	0.697164	0.800447	0.757755	0.67111	0.732833	0.644531	0.735066	0.768812	0.738853	0.644982	0.726347	0.762193	0.746213	0.616539	0.637563	0.727448	0.661466	0.675647	0.541049	0.676306	0.656995	0.720454	0.701458	0.683635	0.697914	0.642237	0.546389	0.590844	0.62137	0.663819	0.573958	0.61824	0.550113	0.610305	0.662404	0.504747	0.66431	0.545035	0.627088	0.617817	0.547637	0.597801	0.727073	0.568467	0.598088	0.577819	0.551139	0.623624	0.598356	0.509859	0.471393	0.575259	0.672709	0.488037	0.480973	0.641583	0.59693	0.461012	0.484183	0.376805	0.496133	0.509031	0.533902	0.455527	0.535178	0.585982	0.464482	0.561045	0.496521	0.497464	0.481272
512.8	0.0247163	-0.0477923	0.0976987	0.0844028	0.0113883	0.0302762	0.0220342	0.000144843	0.00303889	-0.0269369	-0.0695699	-0.0340666	0.000278812	0.0146561	0.0384324	0.138077	0.246279	0.459586	1.00057	1.22477	1.28486	1.31647	1.30096	1.18188	1.19763	1.36525	1.34917	1.17199	1.11854	1.15408	1.18707	1.26014	1.25506	1.17395	1.09991	1.05595	1.13052	1.20198	1.14843	1.07059	1.11482	1.13705	1.19705	1.15991	1.10606	1.15299	1.19572	1.15022	1.19569	1.2287	1.07333	1.09465	1.16798	1.18176	1.12858	1.06434	1.12431	1.11974	1.08548	1.07811	1.15457	1.15787	1.20632	1.28169	1.21519	1.14045	1.14794	1.17185	1.16594	1.2099	1.16019	1.02486	0.986476	1.04283	1.10889	1.17171	1.14318	1.0983	1.08475	1.08171	1.13344	1.13533	1.08037	1.07085	1.10137	1.09539	1.11447	1.10548	1.14461	1.16415	1.15266	1.20911	1.10129	1.13657	1.12777	1.12281	1.1328	1.11754	1.12413	1.12954	1.18792	1.13895	0.971761	0.953595	0.954418	0.956057	0.958433	0.961468	0.965082	0.969197	0.973734	0.978615	0.983761	0.989093	0.994532	1	1.00542	1.01071	1.01579	1.07405	0.982721	1.03396	1.06656	1.13585	1.10088	1.09133	0.970715	1.07888	0.998082	1.0301	1.10285	1.07604	1.08399	1.1013	1.06273	1.02113	1.02286	1.03046	0.907874	0.962318	0.931107	1.04358	0.980359	1.00401	1.04639	0.913793	0.955884	0.896028	0.903912	1.01296	0.984305	0.934082	0.900682	0.980641	0.905563	0.918386	0.901723	0.899802	0.873879	0.923121	0.940221	0.863021	0.937313	0.947164	0.752234	0.803834	0.872216	0.765147	0.89555	0.730212	0.842756	0.864538	0.765502	0.743964	0.709145	0.704694	0.670095	0.752603	0.713065	0.77406	0.75827	0.627291	0.774218	0.691135	0.747094	0.810893	0.7143	0.68493	0.773119	0.696479	0.732479	0.652522	0.65619	0.691723	0.696806	0.687637	0.575538	0.699713	0.725609	0.735534	0.702419	0.685385	0.704752	0.64576	0.582709	0.602194	0.636664	0.670755	0.586457	0.614501	0.630791	0.720249	0.650303	0.571285	0.64481	0.570742	0.657338	0.625014	0.580159	0.594492	0.758708	0.526746	0.565647	0.585332	0.574451	0.633252	0.601565	0.559648	0.569886	0.594737	0.649633	0.64028	0.488185	0.579095	0.566806	0.49894	0.565458	0.420402	0.535341	0.50268	0.498338	0.469658	0.544825	0.603385	0.489695	0.56796	0.5413	0.535685	0.484472
513.8	0.0338454	-0.0613226	0.0558826	0.105982	0.0324709	0.0126266	0.0138218	-0.0284848	0.00111237	-0.0297606	-0.0409943	0.0150591	0.00529277	0.0167576	0.0529825	0.0855775	0.181061	0.517768	1.03931	1.22764	1.29376	1.31345	1.24832	1.1912	1.26046	1.37894	1.34791	1.1857	1.1402	1.14641	1.17783	1.27778	1.24884	1.14216	1.07423	1.0747	1.13815	1.18831	1.13416	1.11787	1.11738	1.13316	1.17585	1.13306	1.07392	1.13869	1.1942	1.17733	1.24196	1.23009	1.16073	1.16312	1.20801	1.17349	1.08612	1.10173	1.11044	1.1319	1.11457	1.11429	1.13543	1.11107	1.16775	1.26391	1.25042	1.12884	1.12902	1.13371	1.16936	1.20386	1.13556	1.03056	1.02537	1.12487	1.15247	1.17929	1.13126	1.09994	1.09049	1.1057	1.11308	1.10175	1.09297	1.09425	1.09664	1.11153	1.14432	1.14483	1.16269	1.10638	1.16642	1.18705	1.11021	1.14791	1.134	1.13021	1.15073	1.11998	1.10858	1.1514	1.16764	1.06017	0.978938	0.979619	0.980799	0.982476	0.984588	0.987072	0.989866	0.992908	0.996136	0.999488	1.0029	1.00631	1.00966	1.01289	1.01593	1.01871	1.02119	1.01303	1.0195	1.04141	1.05657	1.13958	1.07195	1.08616	1.01871	1.06729	1.05113	1.11783	1.12158	1.08014	1.11515	1.13356	1.04353	1.03934	1.08522	1.05417	0.964687	0.988827	0.896622	0.992901	0.993341	0.993635	1.03455	0.901937	0.92907	0.952436	0.957484	1.01429	0.982163	0.968903	0.920269	0.955638	0.889976	0.904987	0.943416	0.922447	0.889039	0.903682	0.969242	0.931783	0.961395	0.965158	0.856638	0.829376	0.892599	0.782823	0.923807	0.761458	0.87286	0.912876	0.791954	0.783632	0.68624	0.660014	0.680657	0.75912	0.69484	0.796355	0.79787	0.658092	0.743338	0.674541	0.738204	0.767157	0.724421	0.662048	0.744267	0.760476	0.747488	0.643522	0.62058	0.743211	0.68164	0.713135	0.551516	0.750509	0.675697	0.772155	0.714611	0.696711	0.681841	0.674859	0.545558	0.603431	0.618973	0.670595	0.585304	0.641096	0.588621	0.610903	0.655931	0.588111	0.700495	0.608645	0.665301	0.645221	0.537356	0.63593	0.736189	0.515649	0.639133	0.571924	0.572739	0.592754	0.620361	0.542562	0.539343	0.571871	0.659585	0.504609	0.451792	0.661699	0.586244	0.478884	0.479988	0.395328	0.533038	0.510968	0.564251	0.494657	0.528998	0.637318	0.42979	0.567829	0.539229	0.518242	0.475738
514.7	0.0539787	-0.0874132	0.0450243	0.0629485	0.0533319	0.0036218	0.00652871	-0.0343397	0.00823952	-0.0148418	-0.0259862	-0.00486556	-0.00464778	0.0293069	0.0730477	0.14831	0.227056	0.562711	1.04748	1.1998	1.29785	1.36535	1.32756	1.21073	1.2467	1.40015	1.37053	1.2049	1.15417	1.17157	1.25347	1.31165	1.24982	1.17412	1.08987	1.08282	1.20153	1.23239	1.14389	1.13126	1.10344	1.1435	1.18202	1.14452	1.10481	1.14441	1.19888	1.17191	1.27983	1.24032	1.09985	1.13607	1.21618	1.16316	1.11844	1.11933	1.11604	1.15812	1.07578	1.1023	1.20489	1.18012	1.22462	1.28447	1.26755	1.13848	1.1912	1.16435	1.17972	1.21102	1.14047	1.01568	1.02247	1.11039	1.17865	1.21819	1.14475	1.06799	1.06454	1.12793	1.13813	1.13216	1.0767	1.08686	1.09584	1.10895	1.16404	1.13681	1.187	1.12601	1.24099	1.17183	1.12371	1.14478	1.14583	1.18159	1.1747	1.12221	1.13362	1.15684	1.17437	1.0912	1.02672	1.02443	1.02513	1.02641	1.02821	1.03046	1.03312	1.03612	1.0394	1.04291	1.04658	1.05036	1.05419	1.05801	1.06176	1.06538	1.06882	1.10242	1.07195	1.07563	1.07553	1.13723	1.07969	1.11507	1.0213	1.09037	1.03343	1.06886	1.1354	1.10712	1.10548	1.14601	1.10667	1.05997	1.07269	1.09541	0.967531	0.981322	0.95573	0.992675	1.02604	0.980156	1.02725	0.910285	0.944927	0.962385	0.996185	1.01862	0.935502	0.918735	0.92944	0.994235	0.950056	0.924132	0.95104	0.973418	0.934411	0.93516	0.982393	0.928322	0.997226	1.00486	0.808382	0.800167	0.898898	0.877212	0.923705	0.794788	0.890416	0.925228	0.753629	0.745442	0.746632	0.729038	0.701577	0.80458	0.721282	0.830486	0.831401	0.705746	0.80662	0.678021	0.715647	0.820677	0.717132	0.722735	0.767313	0.740133	0.748802	0.620171	0.640702	0.744781	0.690287	0.760741	0.55728	0.723026	0.689617	0.771872	0.752173	0.703239	0.762142	0.647707	0.556651	0.609084	0.631478	0.709744	0.597781	0.590522	0.601465	0.613824	0.723608	0.609426	0.671042	0.62693	0.701662	0.653016	0.519194	0.658902	0.776793	0.569925	0.663396	0.595923	0.610681	0.682981	0.689822	0.580434	0.56051	0.577765	0.689506	0.555616	0.534445	0.66438	0.599042	0.523911	0.48085	0.424767	0.577434	0.526789	0.553632	0.495875	0.547841	0.630071	0.481272	0.629176	0.502411	0.579722	0.46653
515.6	0.00684796	-0.0381108	0.0649432	0.0977463	0.0823016	0.00958209	0.0616006	-0.0108545	-0.027192	-0.0439126	0.011869	0.013495	0.0101944	0.0433798	0.0342257	0.113329	0.248338	0.604811	1.05171	1.26963	1.35125	1.38543	1.3276	1.22119	1.32796	1.41105	1.37265	1.21205	1.156	1.19102	1.28268	1.3707	1.30075	1.16606	1.06384	1.1261	1.21052	1.19712	1.10321	1.18293	1.11549	1.16695	1.2183	1.1705	1.13354	1.19423	1.22712	1.17684	1.27587	1.23682	1.16096	1.20113	1.19539	1.16106	1.15438	1.15157	1.16626	1.19585	1.14228	1.18894	1.20787	1.18251	1.2445	1.29346	1.27841	1.16537	1.19779	1.17622	1.22969	1.25029	1.16916	1.04466	1.10903	1.14507	1.16892	1.24026	1.14783	1.12381	1.1042	1.14532	1.18433	1.16469	1.08166	1.16869	1.10184	1.14376	1.13632	1.17419	1.23745	1.12809	1.27092	1.21695	1.14703	1.17879	1.17295	1.21891	1.2225	1.15381	1.15682	1.18122	1.2368	1.11228	1.05208	1.05077	1.05183	1.0537	1.05627	1.05945	1.06314	1.06725	1.07167	1.07632	1.0811	1.0859	1.09064	1.09522	1.09954	1.10351	1.10702	1.09087	1.04395	1.09128	1.08612	1.17778	1.0931	1.14702	1.04355	1.11997	1.08306	1.12338	1.20166	1.15559	1.1847	1.18409	1.14553	1.10746	1.09536	1.10787	0.998024	1.03772	0.959231	1.08904	1.02583	1.08693	1.08867	0.958053	0.96327	1.02183	1.02485	1.10091	0.997064	0.946996	0.960739	1.06506	0.956797	0.980019	0.968147	0.983114	0.924363	0.940522	1.00453	0.933474	0.984392	0.991751	0.901034	0.820987	0.926129	0.850964	0.975085	0.766496	0.952673	0.979179	0.788748	0.781032	0.750042	0.749366	0.730363	0.784621	0.770702	0.870978	0.853831	0.68079	0.824357	0.727172	0.694676	0.839586	0.769834	0.687968	0.754105	0.779745	0.739107	0.703731	0.660499	0.725138	0.69805	0.729782	0.599706	0.658878	0.711384	0.784782	0.784922	0.737804	0.725739	0.667532	0.560993	0.623116	0.642457	0.722585	0.626858	0.622479	0.640682	0.633524	0.770822	0.604728	0.701509	0.690273	0.683278	0.653265	0.649147	0.653382	0.764288	0.600254	0.680225	0.667805	0.664095	0.714153	0.654268	0.596767	0.571975	0.584979	0.719818	0.56486	0.545677	0.630937	0.577795	0.4998	0.53889	0.468953	0.564652	0.542214	0.587002	0.515897	0.550405	0.626797	0.475981	0.644957	0.539012	0.60662	0.517487
516.6	-0.0217016	-0.0583829	0.0808083	0.0701863	0.0528911	-0.0497982	0.0539178	-0.0411447	0.0188433	-0.0621236	0.00669884	0.0190587	0.0157808	0.0314118	0.0770108	0.136039	0.235437	0.61045	1.02003	1.21653	1.34451	1.37499	1.29335	1.18397	1.29441	1.41976	1.34466	1.21603	1.14706	1.20449	1.25553	1.3566	1.25628	1.15591	1.0914	1.11593	1.20767	1.21509	1.13508	1.196	1.11136	1.18049	1.25909	1.16771	1.1411	1.18788	1.21571	1.18208	1.37267	1.25598	1.155	1.21376	1.24178	1.16397	1.12462	1.13071	1.15077	1.23458	1.15153	1.25234	1.23522	1.16346	1.27983	1.29857	1.29449	1.13524	1.2462	1.17711	1.23719	1.27144	1.20722	1.05548	1.13672	1.16696	1.15916	1.22471	1.11646	1.16017	1.0957	1.1823	1.16794	1.16952	1.07342	1.1711	1.146	1.17398	1.20421	1.19618	1.22668	1.12647	1.33187	1.14927	1.16462	1.17351	1.17394	1.22523	1.23168	1.16514	1.20286	1.18349	1.26469	1.14588	1.04995	1.04512	1.04555	1.04631	1.04735	1.04865	1.05018	1.05192	1.05383	1.05589	1.05808	1.06036	1.0627	1.06508	1.06748	1.06986	1.07219	1.11256	1.08651	1.0213	1.09381	1.16496	1.11526	1.11518	1.05658	1.1344	1.11336	1.16401	1.23338	1.14281	1.14173	1.18027	1.15164	1.10497	1.12398	1.09735	1.02883	1.01079	0.96311	1.11574	1.04224	1.03092	1.07832	0.968288	1.01087	0.995507	0.997306	1.05793	1.02412	0.977943	0.950567	1.04973	0.973415	0.990182	0.960765	0.975468	0.925886	0.95996	0.974156	0.977915	1.00591	1.00827	0.928853	0.858659	0.975522	0.861109	0.946977	0.754508	0.950709	1.02094	0.795351	0.77876	0.790678	0.787599	0.783075	0.83742	0.797132	0.871877	0.819912	0.65013	0.821368	0.738436	0.782988	0.825725	0.790351	0.68516	0.841135	0.761655	0.774332	0.740169	0.682285	0.764655	0.799235	0.692646	0.589309	0.733373	0.739782	0.808851	0.77017	0.723141	0.774858	0.732674	0.571662	0.642388	0.671548	0.688912	0.635109	0.633684	0.609489	0.711061	0.724449	0.652294	0.726966	0.607575	0.670739	0.647319	0.554138	0.674788	0.771232	0.556549	0.683862	0.616804	0.685336	0.724841	0.633366	0.670584	0.563687	0.629874	0.676195	0.574877	0.558442	0.659019	0.577802	0.462183	0.492113	0.417768	0.605826	0.525858	0.619169	0.508291	0.620097	0.639658	0.498784	0.683579	0.584487	0.528839	0.494776
517.5	0.00876129	-0.0665978	0.0618399	0.100158	0.0638099	-0.0544666	-0.00645777	-0.0284912	0.0236748	-0.0556965	0.0054231	-0.0256428	-0.0246527	0.0343364	0.0405875	0.163829	0.204732	0.586281	1.02295	1.22678	1.39044	1.34811	1.32862	1.2119	1.40737	1.44066	1.40339	1.21566	1.15678	1.24031	1.31235	1.35185	1.22014	1.18066	1.04781	1.17224	1.25051	1.2442	1.10804	1.13878	1.08673	1.18318	1.2345	1.15686	1.15568	1.24054	1.25917	1.18459	1.35799	1.22831	1.1548	1.20439	1.1963	1.18864	1.15384	1.11702	1.15765	1.21114	1.10889	1.19211	1.19366	1.12796	1.26455	1.34802	1.26592	1.14159	1.29771	1.18824	1.23784	1.22559	1.20699	1.00093	1.12511	1.23687	1.2289	1.25824	1.16964	1.18263	1.14907	1.18996	1.2162	1.17926	1.04992	1.20449	1.16089	1.14544	1.21807	1.23031	1.21419	1.10376	1.30956	1.15615	1.1768	1.17404	1.14786	1.21707	1.24761	1.18897	1.25574	1.20289	1.31245	1.14788	1.06137	1.05935	1.05958	1.05998	1.06052	1.0612	1.06201	1.06293	1.06395	1.06507	1.06626	1.06752	1.06885	1.07021	1.07161	1.07304	1.07447	1.11409	1.10431	1.06007	1.08753	1.19546	1.11929	1.12058	1.0551	1.11885	1.14664	1.17566	1.22779	1.1575	1.1746	1.159	1.11899	1.09741	1.12741	1.12829	1.01244	1.02478	0.981092	1.11042	1.11477	1.05439	1.1297	0.986894	1.04491	1.01078	1.00982	1.06046	1.05216	1.02178	1.00812	1.0784	0.990858	0.992122	0.977351	1.0295	0.955764	0.993917	1.04095	0.995923	1.05959	1.06714	0.950438	0.805159	0.969081	0.824834	0.94946	0.803366	0.977956	0.994186	0.784132	0.76892	0.755942	0.744603	0.778487	0.865993	0.761779	0.860119	0.871163	0.739784	0.877509	0.761737	0.738925	0.900136	0.821741	0.668242	0.759924	0.778126	0.75755	0.676132	0.686218	0.787148	0.789042	0.782527	0.591622	0.688252	0.752657	0.813333	0.792379	0.700136	0.800839	0.743637	0.594493	0.643455	0.659809	0.747678	0.624137	0.618801	0.649346	0.718109	0.723657	0.605642	0.68726	0.659168	0.668008	0.739529	0.577788	0.683873	0.793733	0.565838	0.703283	0.663639	0.685337	0.717081	0.661933	0.648416	0.588965	0.628878	0.730487	0.552426	0.579118	0.688897	0.591661	0.536463	0.552385	0.453218	0.578748	0.560823	0.640786	0.509875	0.599654	0.662343	0.463484	0.691247	0.535637	0.598157	0.478793
518.5	-0.0293278	-0.0576891	0.0628127	0.0607198	0.0627744	-0.0434494	0.0110748	-0.0642734	0.0203549	-0.0419038	0.00159607	0.0392699	0.05524	0.0842663	0.0456322	0.120843	0.210058	0.610234	1.00197	1.25535	1.40247	1.341	1.32156	1.245	1.37573	1.50083	1.37154	1.1834	1.17303	1.27545	1.30258	1.3749	1.2306	1.21465	1.10231	1.17851	1.16009	1.2305	1.13597	1.25371	1.08719	1.1869	1.2726	1.14912	1.1663	1.18346	1.22888	1.25249	1.39978	1.25169	1.20159	1.2188	1.30316	1.19626	1.11896	1.18643	1.18635	1.25474	1.12228	1.18947	1.24235	1.20243	1.34196	1.35706	1.31336	1.12156	1.24467	1.21491	1.23383	1.29787	1.18667	1.0559	1.12403	1.20152	1.23611	1.31569	1.17663	1.1833	1.16994	1.22002	1.21156	1.15973	1.10066	1.21477	1.16044	1.20185	1.22793	1.21741	1.24109	1.13623	1.37177	1.18784	1.20754	1.25394	1.21478	1.24881	1.23067	1.21678	1.26717	1.21383	1.30229	1.12917	1.11841	1.11843	1.1186	1.11885	1.1192	1.11962	1.12011	1.12064	1.12121	1.12181	1.12242	1.12303	1.12364	1.12422	1.12477	1.12527	1.12572	1.12698	1.10284	1.10701	1.12485	1.24499	1.18923	1.2255	1.11313	1.14184	1.12032	1.15476	1.24948	1.16939	1.22516	1.20726	1.13105	1.1272	1.15526	1.12975	1.02832	1.00808	1.02649	1.16474	1.08107	1.05862	1.14553	1.00845	1.04398	1.05069	1.06856	1.08658	1.07344	1.0248	1.02559	1.05817	1.01927	1.01816	1.0252	1.03528	1.03725	1.01213	1.04358	1.00496	1.05524	1.05976	0.911547	0.861356	0.957251	0.88176	1.00133	0.801877	1.00198	1.01831	0.81384	0.812985	0.785388	0.782199	0.753638	0.843458	0.810572	0.880526	0.911559	0.747872	0.874404	0.77202	0.792903	0.887028	0.800477	0.735329	0.801579	0.840692	0.759855	0.744418	0.686088	0.797106	0.73244	0.760878	0.622653	0.747616	0.827088	0.825827	0.796	0.780298	0.766804	0.726894	0.592893	0.653584	0.691604	0.774208	0.633458	0.668334	0.640992	0.759236	0.811901	0.644956	0.776768	0.718658	0.671454	0.634318	0.638138	0.743777	0.831773	0.598791	0.70368	0.673819	0.680802	0.702286	0.697791	0.683966	0.591347	0.6993	0.75246	0.562426	0.616283	0.693321	0.633031	0.532476	0.508994	0.471562	0.604042	0.580123	0.661452	0.545348	0.672024	0.695878	0.501806	0.672281	0.503606	0.620852	0.565485
519.4	-0.0128132	-0.026034	0.0513406	0.0652477	0.048514	-0.0685974	0.00295219	-0.0844978	-0.0110255	-0.0203097	0.016672	-0.00682672	-0.00718798	0.016731	-0.0352313	0.167954	0.213004	0.643932	1.0025	1.24407	1.44947	1.37771	1.3026	1.2089	1.42085	1.46502	1.37425	1.21303	1.17371	1.28153	1.27282	1.3675	1.24907	1.21732	1.11487	1.19073	1.30978	1.22737	1.15675	1.2117	1.12916	1.20408	1.2503	1.2105	1.19594	1.24213	1.21278	1.21636	1.40727	1.19898	1.20854	1.24614	1.28077	1.20039	1.15486	1.18497	1.20825	1.299	1.15441	1.29563	1.2352	1.20708	1.32192	1.39882	1.27219	1.18262	1.2729	1.22434	1.28773	1.19608	1.17542	1.04671	1.1638	1.26723	1.2478	1.29089	1.15077	1.16276	1.13296	1.18805	1.20294	1.1343	1.10386	1.16028	1.15676	1.29486	1.22736	1.22096	1.2649	1.12792	1.34232	1.17377	1.29212	1.23871	1.24821	1.26317	1.29204	1.18924	1.3194	1.22073	1.33845	1.09587	1.09087	1.09096	1.09121	1.0916	1.09214	1.09279	1.09355	1.0944	1.09532	1.09631	1.09735	1.09842	1.09951	1.10061	1.1017	1.10277	1.10381	1.11875	1.08453	1.08808	1.16244	1.24775	1.17872	1.20646	1.09258	1.21668	1.18581	1.17322	1.24226	1.20978	1.21219	1.21272	1.19333	1.18011	1.18835	1.17555	1.07876	1.0327	1.0338	1.15552	1.16028	1.05593	1.14835	1.0321	1.07341	1.05861	1.07656	1.12586	1.09309	1.0134	0.992164	1.0586	1.0491	1.06043	1.04798	1.04449	1.03742	1.03935	1.08096	1.0478	1.06252	1.06348	0.961278	0.887946	1.01732	0.88278	1.01284	0.820465	0.992175	1.01333	0.861465	0.907423	0.829896	0.82608	0.774737	0.919286	0.801651	0.851704	0.857695	0.768044	0.920872	0.727744	0.792747	0.844951	0.797172	0.679217	0.765529	0.829229	0.777551	0.752211	0.717861	0.801252	0.773546	0.777577	0.616753	0.752023	0.873826	0.852362	0.818826	0.743878	0.835332	0.719918	0.601287	0.673022	0.702822	0.785514	0.650358	0.671539	0.693302	0.729988	0.787488	0.610941	0.739727	0.673247	0.680486	0.68847	0.65628	0.740309	0.816698	0.58423	0.695357	0.682245	0.719424	0.729608	0.742066	0.646205	0.601752	0.619573	0.75012	0.639102	0.532532	0.665538	0.638253	0.599595	0.533478	0.520296	0.589229	0.556556	0.685964	0.506013	0.607746	0.668443	0.529561	0.701943	0.544188	0.630932	0.532368
520.4	-0.0120339	-0.0149593	0.0549033	0.0846889	0.0634401	-0.0565304	0.0147948	-0.0214996	0.00706983	-0.0680088	0.0339137	0.0395478	0.0500075	0.0327089	0.0220184	0.167968	0.166367	0.635424	0.964819	1.25186	1.41575	1.36556	1.3072	1.24339	1.46865	1.48722	1.40272	1.23115	1.2681	1.30083	1.36802	1.42915	1.23439	1.26208	1.1278	1.21408	1.25915	1.27991	1.16509	1.1965	1.21781	1.19558	1.30851	1.23941	1.24017	1.26488	1.25087	1.23757	1.41236	1.27821	1.26556	1.29023	1.31534	1.22046	1.20441	1.20662	1.22143	1.2762	1.18004	1.34172	1.24251	1.20217	1.35399	1.39599	1.32009	1.17446	1.30841	1.27714	1.31693	1.32471	1.19265	1.038	1.19502	1.33139	1.25299	1.28023	1.20489	1.22865	1.18351	1.21917	1.23001	1.21028	1.14518	1.2153	1.1926	1.24568	1.21094	1.25479	1.24966	1.14155	1.33952	1.20208	1.24111	1.27155	1.27056	1.32527	1.2664	1.21882	1.32071	1.30665	1.34695	1.14858	1.14642	1.14647	1.1466	1.1468	1.14708	1.14742	1.14783	1.1483	1.14882	1.14939	1.15002	1.15069	1.1514	1.15214	1.15292	1.15373	1.15457	1.19545	1.15351	1.12965	1.1738	1.25764	1.18973	1.20211	1.18787	1.26458	1.16001	1.2203	1.28635	1.24682	1.24174	1.24053	1.1842	1.20549	1.22591	1.22337	1.09376	1.09319	1.02893	1.16941	1.14638	1.13761	1.19023	1.05152	1.08259	1.12835	1.08805	1.13514	1.12867	1.09492	1.03863	1.15659	1.04791	1.08254	1.01253	1.04791	1.05266	1.09664	1.11261	1.05809	1.0813	1.08348	0.992546	0.911584	1.02774	0.910172	1.01948	0.828195	1.02876	1.03715	0.920162	0.887757	0.863075	0.833583	0.849882	0.917888	0.819821	0.925524	0.953328	0.793748	0.916044	0.750719	0.7852	0.838793	0.8276	0.768306	0.823668	0.847663	0.78661	0.754858	0.724341	0.844946	0.813354	0.837489	0.681394	0.808181	0.837052	0.853774	0.8632	0.803832	0.802095	0.814598	0.687449	0.672982	0.710739	0.79059	0.648314	0.641324	0.697078	0.733182	0.778686	0.647236	0.77606	0.691272	0.717076	0.718302	0.646855	0.756899	0.814333	0.649359	0.733742	0.687356	0.696289	0.743182	0.759114	0.67988	0.629658	0.646728	0.808454	0.600868	0.570922	0.693415	0.630105	0.53724	0.5657	0.532054	0.61001	0.574221	0.690445	0.57141	0.643237	0.683879	0.549717	0.66085	0.498964	0.648229	0.507621
521.3	-0.0328507	-0.0255201	0.0873832	0.0921899	0.0303664	-0.0656584	-0.0263991	-0.0726956	-0.00284568	-0.0446925	0.0039075	-0.0345187	0.0593746	0.0881809	0.00864287	0.112599	0.151862	0.667893	0.948029	1.23377	1.42076	1.42027	1.35046	1.26441	1.44322	1.47845	1.42057	1.23181	1.24198	1.32704	1.37283	1.39959	1.29472	1.23196	1.14248	1.22509	1.2549	1.26252	1.18688	1.22329	1.14539	1.21759	1.25645	1.22045	1.23444	1.22409	1.25893	1.2308	1.43665	1.25659	1.28516	1.28803	1.27252	1.22608	1.20856	1.23306	1.25167	1.30357	1.21592	1.2824	1.24525	1.24356	1.38213	1.40693	1.27389	1.20744	1.30789	1.2668	1.31858	1.25924	1.20372	1.10808	1.19561	1.27887	1.23919	1.32832	1.22092	1.19229	1.15639	1.24326	1.24151	1.21276	1.18717	1.24189	1.20189	1.2622	1.23367	1.23222	1.20785	1.15181	1.36263	1.21857	1.23099	1.27795	1.23485	1.27129	1.30571	1.23256	1.33835	1.25277	1.33182	1.13486	1.1376	1.13747	1.13717	1.13671	1.13612	1.13541	1.13461	1.13372	1.13278	1.13181	1.13081	1.12981	1.12883	1.12789	1.12701	1.12621	1.1255	1.12331	1.19406	1.15748	1.20423	1.23405	1.22061	1.24537	1.10413	1.19332	1.17373	1.25598	1.28371	1.22459	1.24527	1.31992	1.18953	1.17791	1.2573	1.22823	1.15157	1.04988	1.04966	1.16772	1.12143	1.15127	1.17731	1.05232	1.11951	1.08615	1.08381	1.16993	1.16092	1.08988	1.05507	1.15071	1.10143	1.08793	1.06589	1.06755	1.05441	1.09448	1.13651	1.05306	1.06289	1.06332	0.9477	0.891531	1.04947	0.906408	1.02188	0.846747	1.02576	1.01252	0.862788	0.8338	0.860167	0.836312	0.814423	0.930588	0.857789	0.924412	0.923453	0.763407	0.900338	0.782157	0.785095	0.891872	0.789879	0.732968	0.8168	0.815763	0.844636	0.716264	0.722074	0.837932	0.786781	0.856516	0.686725	0.79336	0.831487	0.879798	0.787334	0.72606	0.878706	0.805419	0.636027	0.699938	0.702191	0.777931	0.680899	0.650321	0.606048	0.670831	0.791424	0.697369	0.734532	0.754207	0.682353	0.673895	0.64149	0.798221	0.795355	0.621745	0.717383	0.692212	0.684957	0.740193	0.688678	0.719482	0.569485	0.625181	0.778372	0.565891	0.563821	0.707856	0.653039	0.583503	0.521083	0.512653	0.587891	0.590961	0.658718	0.586904	0.615026	0.639575	0.53064	0.694758	0.59112	0.566712	0.465923
522.3	-0.00887104	-0.0259705	0.0710636	0.102777	0.0359436	-0.0113603	-0.0305285	0.0111356	0.0530363	-0.000380988	0.000968171	-0.0364611	0.0640352	0.019486	0.0211	0.148906	0.216349	0.681039	0.958471	1.2584	1.44147	1.42066	1.35007	1.33145	1.5243	1.45417	1.33641	1.2351	1.2607	1.36155	1.42994	1.38678	1.26412	1.24455	1.20592	1.22921	1.2781	1.30157	1.2096	1.24209	1.17958	1.28855	1.29054	1.27067	1.29864	1.24149	1.29177	1.29477	1.42708	1.26872	1.25349	1.31553	1.33076	1.23616	1.26757	1.24883	1.25231	1.31726	1.23921	1.3255	1.28181	1.27833	1.4102	1.39926	1.30353	1.26821	1.31158	1.31756	1.3581	1.28253	1.19621	1.15528	1.22034	1.31745	1.28734	1.28111	1.25614	1.20404	1.19049	1.2401	1.21825	1.21139	1.22576	1.23974	1.22163	1.28813	1.21733	1.31678	1.2694	1.20756	1.38928	1.22374	1.28854	1.28172	1.28081	1.28884	1.30962	1.28284	1.3577	1.30957	1.35665	1.17394	1.18483	1.18451	1.1838	1.18274	1.18139	1.17979	1.17798	1.176	1.17391	1.17174	1.16953	1.16734	1.1652	1.16317	1.16128	1.15957	1.1581	1.18071	1.19005	1.19464	1.23944	1.30284	1.22451	1.26689	1.18798	1.25019	1.1877	1.23739	1.2728	1.2641	1.28762	1.2754	1.26732	1.1954	1.24126	1.28734	1.1316	1.15404	1.08589	1.19439	1.19595	1.11914	1.19034	1.10465	1.1451	1.14037	1.18868	1.17033	1.16121	1.06799	1.07024	1.17353	1.11674	1.13239	1.09023	1.15208	1.0901	1.07886	1.15852	1.096	1.13111	1.13369	1.02048	0.980165	1.07659	0.907205	1.10312	0.905233	1.08017	1.10643	0.92302	0.847435	0.849121	0.916393	0.833727	0.922928	0.868657	0.960524	0.978017	0.796061	0.904061	0.821484	0.853006	0.869403	0.834292	0.775386	0.827758	0.888806	0.862166	0.811097	0.774011	0.785925	0.828476	0.914762	0.690625	0.781249	0.819124	0.88215	0.848657	0.803383	0.890674	0.797747	0.647644	0.739611	0.675148	0.785328	0.717861	0.699363	0.722124	0.722282	0.805972	0.705443	0.765184	0.728863	0.719028	0.746928	0.640486	0.809214	0.815069	0.60215	0.714865	0.743304	0.75984	0.729957	0.750089	0.735925	0.613012	0.701066	0.755627	0.641363	0.58991	0.729765	0.684085	0.59753	0.623154	0.537887	0.668684	0.586328	0.703413	0.572437	0.671408	0.714591	0.575074	0.716943	0.581788	0.578326	0.601143
523.2	0.00433405	-0.0309849	0.0683964	0.0660058	0.0393656	0.0150837	0.0169073	-0.0559327	0.026842	0.0182054	0.0458368	0.0282824	0.0323046	0.0390498	0.0234047	0.131447	0.291467	0.656431	0.980098	1.3074	1.45403	1.42711	1.3822	1.3298	1.51326	1.53136	1.38778	1.28437	1.33864	1.42042	1.43355	1.40503	1.32553	1.29025	1.21208	1.29823	1.32669	1.29133	1.2249	1.28048	1.24454	1.29448	1.29513	1.261	1.29808	1.30667	1.32786	1.35505	1.43631	1.31097	1.32359	1.36757	1.36334	1.26414	1.27287	1.27127	1.27684	1.28754	1.24272	1.33051	1.31002	1.29211	1.42646	1.41971	1.28835	1.24854	1.32193	1.32916	1.35747	1.30825	1.22095	1.18454	1.26247	1.31111	1.32066	1.33621	1.27692	1.25862	1.24783	1.25471	1.27049	1.22327	1.23425	1.28064	1.25459	1.30178	1.26553	1.27651	1.28976	1.27602	1.36632	1.25377	1.31236	1.33912	1.34758	1.33277	1.33235	1.33546	1.36257	1.32878	1.35216	1.16529	1.18499	1.18797	1.19059	1.19288	1.19486	1.19657	1.19804	1.19929	1.20036	1.20127	1.20206	1.20275	1.20338	1.20396	1.20455	1.20515	1.2058	1.23004	1.22446	1.24012	1.27727	1.34337	1.25672	1.25483	1.18217	1.26727	1.26859	1.26716	1.3178	1.28466	1.27729	1.32254	1.29784	1.25469	1.29822	1.25463	1.19211	1.15459	1.09537	1.26247	1.16677	1.20324	1.24827	1.1505	1.17058	1.13103	1.14347	1.205	1.16027	1.13189	1.1091	1.20435	1.17068	1.16278	1.10409	1.15633	1.1206	1.1178	1.16772	1.09147	1.13018	1.134	1.06919	0.978453	1.13377	1.0301	1.05075	0.902087	1.0738	1.04065	0.924062	0.868802	0.896095	0.919089	0.850166	0.936585	0.922883	0.960558	1.03703	0.814373	0.90282	0.848344	0.862431	0.977411	0.816038	0.788006	0.881405	0.893181	0.888429	0.785285	0.762547	0.865576	0.886154	0.85445	0.770891	0.830879	0.845527	0.941776	0.885008	0.828847	0.874164	0.820633	0.669713	0.729932	0.751343	0.84726	0.723972	0.725238	0.695139	0.794428	0.809659	0.67688	0.818209	0.730764	0.707159	0.770144	0.652483	0.804056	0.84417	0.714706	0.764147	0.751917	0.739765	0.763748	0.721145	0.712769	0.621599	0.664691	0.76006	0.662346	0.608222	0.718548	0.715193	0.568686	0.628022	0.575193	0.612541	0.613714	0.691651	0.587244	0.727064	0.726395	0.580082	0.735552	0.558792	0.597095	0.52139
[truncated: 519,129 more chars]
