# Supplementary material for: Optical gap and fundamental gap of oligoynes and carbyne
Source: Nat Commun. 2020 Sep 23;11:4797. doi: 10.1038/s41467-020-18496-4 (PMC7511338; doi:10.1038/s41467-020-18496-4)
Supplement: Supplementary file 3 — Source Data [file 41467_2020_18496_MOESM3_ESM.zip › NCOMMS-20-03672A_Source Data/TableS2/TableS2.txt]

Source Data Table S2
Column 1 (Lambda_em): Source Data available in folder "Figure2c"
Column 2 (Stokes shift): Source Data available in folder "Figure2c"
Column 3 (FQY): Source Data available in seperate file (TableS2_QYF.OPJ) in folder "TableS2"
