# Supplementary material for: Optical gap and fundamental gap of oligoynes and carbyne
Source: Nat Commun. 2020 Sep 23;11:4797. doi: 10.1038/s41467-020-18496-4 (PMC7511338; doi:10.1038/s41467-020-18496-4)
Supplement: Supplementary file 3 — Source Data [file 41467_2020_18496_MOESM3_ESM.zip › NCOMMS-20-03672A_Source Data/FigureS1/FigureS1_inset_Glu[6]-Glu[12]_DCM.txt]

wavelength	Glu[12]	Glu[10]	Glu[8]	Glu[6]
800	0.0321514	0.0112377	0.00246309	0.00720543
799	0.032173	0.0112696	0.00244479	0.00723353
798	0.0321496	0.0112739	0.00242878	0.00723916
797	0.0320437	0.0112839	0.00237045	0.00725698
796	0.0319952	0.0112753	0.00236596	0.00728887
795	0.0319391	0.0112777	0.00235216	0.00733677
794	0.0319117	0.0112908	0.00235776	0.00738433
793	0.0318509	0.0112805	0.00232712	0.00741046
792	0.031817	0.0113252	0.00234463	0.00749968
791	0.0318268	0.0113736	0.00237553	0.00758448
790	0.0318392	0.0113913	0.00240035	0.00763549
789	0.0318573	0.0114378	0.00240288	0.00767607
788	0.0318131	0.0115092	0.00242871	0.00774343
787	0.0318002	0.0115819	0.00244402	0.00781987
786	0.0317556	0.0115992	0.00242776	0.00786034
785	0.0317312	0.0116183	0.00240556	0.00788275
784	0.031697	0.0116849	0.00238775	0.00794375
783	0.0316857	0.0117845	0.00242952	0.00803765
782	0.0316477	0.0118281	0.00242854	0.00810406
781	0.0316632	0.0118623	0.00242792	0.00817116
780	0.0316448	0.0119172	0.00246702	0.00823918
779	0.0316548	0.0119938	0.0025054	0.00830865
778	0.0316273	0.0120737	0.00252367	0.00838336
777	0.0316182	0.0120733	0.00251113	0.008429
776	0.031627	0.0121242	0.00249933	0.00845134
775	0.0316216	0.0121247	0.00248733	0.00847535
774	0.0316384	0.0121706	0.00248155	0.0084912
773	0.0315904	0.012204	0.00246386	0.00849369
772	0.031623	0.0122643	0.0024863	0.00853256
771	0.0315946	0.0123316	0.00250555	0.00856633
770	0.0315711	0.0123897	0.00252771	0.0085874
769	0.0315679	0.0124655	0.00255121	0.00860542
768	0.0315696	0.0125293	0.00255522	0.00862228
767	0.031621	0.0125554	0.00252967	0.00862179
766	0.031657	0.0125893	0.00249555	0.0086056
765	0.0316719	0.0126	0.00244889	0.00856867
764	0.0316609	0.0126075	0.00236876	0.00852902
763	0.0316902	0.0126402	0.00235604	0.00854707
762	0.031669	0.0126535	0.00233104	0.00854305
761	0.031658	0.0126957	0.00230976	0.00853901
760	0.031638	0.0127251	0.00227992	0.00855911
759	0.0315889	0.0127713	0.00228526	0.00858259
758	0.0316227	0.0128216	0.00228931	0.00862372
757	0.0316139	0.0128559	0.00227714	0.00863628
756	0.031582	0.0129349	0.00228987	0.00867916
755	0.0316242	0.0129898	0.00229134	0.00872376
754	0.0316411	0.0130823	0.00231934	0.00878026
753	0.0316829	0.0131818	0.00235649	0.00885897
752	0.0317072	0.0132946	0.00240474	0.008966
751	0.0316922	0.0134211	0.00247761	0.00908203
750	0.0317394	0.0135444	0.00255586	0.00919319
749	0.0317635	0.0136862	0.00262702	0.00930271
748	0.0317501	0.0138081	0.00269979	0.0094292
747	0.0317963	0.0139345	0.00276725	0.00951651
746	0.0317989	0.0140534	0.00282912	0.00961923
745	0.0318127	0.0141801	0.00289911	0.00969187
744	0.0318791	0.0143096	0.00297284	0.0097775
743	0.031887	0.0144555	0.0030639	0.00989594
742	0.0319088	0.0145895	0.0031545	0.0100025
741	0.0319364	0.0147427	0.00324859	0.0100882
740	0.0319282	0.0152108	0.0035516	0.00934994
739	0.0319854	0.0152941	0.00355601	0.00937878
738	0.0319964	0.0153823	0.00358388	0.00940862
737	0.0320396	0.0154813	0.0036191	0.0094757
736	0.0320473	0.0155723	0.0036567	0.00952165
735	0.0320624	0.0156898	0.00369341	0.00958422
734	0.0320392	0.0158089	0.00373628	0.00966195
733	0.0320582	0.0159238	0.00378165	0.00974103
732	0.0320801	0.0160229	0.00380408	0.00979612
731	0.0321426	0.016116	0.00383215	0.00986609
730	0.0321977	0.0161964	0.00383801	0.0099168
729	0.0323133	0.0162716	0.00385322	0.00997373
728	0.0325007	0.0163374	0.00386099	0.0100114
727	0.0326252	0.0163841	0.00387186	0.0100365
726	0.0327781	0.0164501	0.00388477	0.0100738
725	0.0329299	0.0165142	0.0039033	0.0101038
724	0.0330099	0.0165925	0.00391442	0.0101343
723	0.0330794	0.0166687	0.00394298	0.0101919
722	0.0330653	0.0167545	0.003978	0.0102495
721	0.0330363	0.016846	0.00400038	0.0103069
720	0.0329646	0.0169425	0.00403489	0.0103637
719	0.0328703	0.0170362	0.0040712	0.010424
718	0.0327771	0.0171536	0.00409135	0.0104917
717	0.0326714	0.017257	0.00413428	0.0105552
716	0.0325623	0.01735	0.00414489	0.0105826
715	0.0324679	0.0174295	0.004162	0.0106283
714	0.0323506	0.0174942	0.00418116	0.0106629
713	0.0322727	0.0175664	0.00417991	0.0107047
712	0.0322154	0.0176059	0.0041645	0.0106977
711	0.0321337	0.0176522	0.00413703	0.010708
710	0.032074	0.0177017	0.00412537	0.0107048
709	0.03206	0.017727	0.00407146	0.0107053
708	0.0320614	0.0177784	0.00405078	0.0107116
707	0.0320765	0.0177991	0.00401164	0.0106793
706	0.032069	0.0178501	0.00400342	0.0106921
705	0.0320873	0.0179159	0.00399578	0.0107024
704	0.0321295	0.0179953	0.00399154	0.0107305
703	0.0321235	0.0180869	0.00400126	0.0107626
702	0.0321145	0.0182006	0.004045	0.0108167
701	0.0321151	0.0183508	0.00409388	0.0109218
700	0.0321171	0.0185287	0.00414236	0.0110281
699	0.0321305	0.0186971	0.0042003	0.0111386
698	0.0321351	0.0188786	0.00426123	0.0112687
697	0.0321517	0.0190898	0.00434709	0.0114162
696	0.0322082	0.0192815	0.00439887	0.0115551
695	0.0322545	0.0194681	0.00444384	0.0116661
694	0.0322846	0.0196688	0.00450428	0.0117968
693	0.0322918	0.0198801	0.00455846	0.0119448
692	0.0323436	0.0200604	0.00459737	0.0120695
691	0.0323809	0.0202144	0.0046238	0.0121851
690	0.0323658	0.0203739	0.0046375	0.0122804
689	0.0323518	0.0204914	0.00466763	0.0123604
688	0.0323222	0.02061	0.00467603	0.0124178
687	0.0323289	0.0206945	0.00469885	0.0124806
686	0.0323172	0.0207847	0.00471032	0.012536
685	0.0322931	0.02087	0.00472201	0.0125699
684	0.032278	0.0209647	0.00476059	0.0126186
683	0.0322711	0.0210565	0.00477035	0.0126715
682	0.0322867	0.021156	0.00478654	0.0127277
681	0.0322813	0.0212714	0.00481651	0.0127711
680	0.0322445	0.0213778	0.00487632	0.0128225
679	0.03225	0.021475	0.00490147	0.0128574
678	0.0322651	0.0216136	0.00495051	0.01292
677	0.0322386	0.0217365	0.0049764	0.0129629
676	0.0322654	0.0218728	0.00504656	0.0130327
675	0.0322389	0.0219897	0.00509212	0.0131071
674	0.0322596	0.0221168	0.00512693	0.0131687
673	0.0322909	0.0222302	0.00515076	0.01324
672	0.0322888	0.0223515	0.00518705	0.013315
671	0.0323095	0.0224879	0.00524022	0.0134149
670	0.0323324	0.0226345	0.00527261	0.0134922
669	0.0323545	0.0227872	0.00533062	0.01359
668	0.0323551	0.0229176	0.00535056	0.0136501
667	0.0323612	0.0230464	0.00539608	0.0137236
666	0.0323753	0.0232015	0.0054477	0.0138087
665	0.0323725	0.023339	0.0054844	0.0138694
664	0.0323841	0.0234741	0.00553745	0.0139486
663	0.0323973	0.02363	0.00558965	0.0140444
662	0.0324321	0.0237781	0.00563464	0.0141395
661	0.0324272	0.0239757	0.00570239	0.0142483
660	0.0324375	0.0241436	0.0057458	0.0143414
659	0.0324505	0.0243151	0.00580038	0.0144497
658	0.0324416	0.0245016	0.00584678	0.0145282
657	0.0324796	0.0246858	0.00591339	0.0146359
656	0.0324815	0.0248735	0.00597899	0.0147575
655	0.0324839	0.0250709	0.00605464	0.0148808
654	0.0324921	0.0252946	0.00616654	0.0150394
653	0.0325038	0.0255399	0.00629054	0.0152058
652	0.032515	0.0257761	0.00639845	0.0153778
651	0.0325083	0.0260404	0.00654626	0.0155639
650	0.0325208	0.0263059	0.00667663	0.0157477
649	0.0325263	0.0265375	0.00677962	0.0159025
648	0.0325407	0.0267724	0.00688793	0.0160642
647	0.0325604	0.0269909	0.00696566	0.0162064
646	0.0325841	0.0271867	0.00702908	0.0163407
645	0.0325852	0.0273652	0.00707675	0.0164664
644	0.0325829	0.0275451	0.00712403	0.0165874
643	0.0326031	0.0277282	0.00717996	0.016724
642	0.0326332	0.027924	0.00723091	0.0168321
641	0.0326415	0.0281294	0.00732009	0.0169831
640	0.0326224	0.0283574	0.00740193	0.0171482
639	0.0326515	0.0285711	0.00748022	0.0172983
638	0.0326515	0.0288077	0.00757738	0.0174388
637	0.0326775	0.0290138	0.00764067	0.0175594
636	0.0326722	0.0292074	0.0077033	0.0176883
635	0.0326818	0.0293876	0.00774768	0.0178107
634	0.032726	0.0295594	0.00777428	0.0178991
633	0.0327214	0.029721	0.00779901	0.0179879
632	0.0327787	0.0299039	0.00783683	0.0181183
631	0.0327927	0.0300769	0.00787698	0.0182334
630	0.0328148	0.0302537	0.00791596	0.0183504
629	0.0328471	0.030457	0.00797127	0.0184854
628	0.0328705	0.0306545	0.00803312	0.0186329
627	0.0328894	0.0308844	0.00810705	0.0187862
626	0.0329277	0.0310962	0.00816811	0.0189136
625	0.0329446	0.0313167	0.00824458	0.0190596
624	0.0329694	0.0315499	0.00831939	0.0192107
623	0.0329997	0.0317601	0.00838137	0.0193497
622	0.0330397	0.0319793	0.00844068	0.0194855
621	0.0330697	0.0321933	0.00849196	0.019625
620	0.0331135	0.0324246	0.008548	0.0197621
619	0.0331469	0.0326181	0.0085824	0.0198746
618	0.0331908	0.0328432	0.00865466	0.0200175
617	0.033248	0.0330404	0.0086967	0.020144
616	0.0332898	0.0332709	0.00874572	0.0202761
615	0.0333403	0.0334922	0.00881352	0.0204259
614	0.0333296	0.0337	0.00886083	0.020576
613	0.0333807	0.0339356	0.00893058	0.0207326
612	0.0333896	0.0341599	0.00900034	0.0208988
611	0.0334029	0.0343844	0.0090548	0.0210427
610	0.0334163	0.0346155	0.00911452	0.0211934
609	0.0334108	0.0348484	0.00916794	0.0213366
608	0.0334283	0.0350712	0.00922621	0.0214649
607	0.0334742	0.0353198	0.00927596	0.0216035
606	0.0334841	0.0355629	0.00933447	0.0217565
605	0.0334991	0.0358037	0.00939521	0.0219108
604	0.0335294	0.0360637	0.0094732	0.0220796
603	0.0335582	0.0363416	0.00956585	0.0222663
602	0.0335714	0.0366133	0.00966464	0.0224642
601	0.0335736	0.0368984	0.00977175	0.0226665
600	0.03355	0.0370098	0.00978518	0.0228509
599	0.0335694	0.0373025	0.00987918	0.0230482
598	0.033588	0.0376043	0.00997453	0.023242
597	0.0336361	0.0378985	0.0100596	0.0234265
596	0.0336819	0.0382105	0.010152	0.0236159
595	0.0337315	0.0385292	0.0102487	0.0238229
594	0.0337647	0.0388453	0.0103434	0.0240271
593	0.0338053	0.0391478	0.0104386	0.0242348
592	0.0338513	0.039457	0.0105259	0.0244378
591	0.0339105	0.0397628	0.0106193	0.0246602
590	0.0339732	0.0400746	0.0107029	0.0248688
589	0.0340072	0.0404074	0.0108009	0.0250849
588	0.0340661	0.04071	0.0108973	0.0252928
587	0.0341564	0.0410317	0.0109778	0.0255035
586	0.0342574	0.0413489	0.0110756	0.0257199
585	0.034337	0.0416884	0.0111399	0.0259299
584	0.0344267	0.0420336	0.0112495	0.0261674
583	0.0345109	0.0423521	0.0113367	0.0263799
582	0.0346035	0.0426858	0.0114377	0.0265941
581	0.0346802	0.0430543	0.0115358	0.0268429
580	0.034725	0.0434129	0.0116537	0.0270857
579	0.0348029	0.0437728	0.0117799	0.027328
578	0.0348984	0.0441391	0.0119076	0.027586
577	0.0350161	0.0445048	0.0120192	0.0278346
576	0.03513	0.044897	0.0121618	0.0281346
575	0.0352451	0.0452846	0.0122679	0.0284022
574	0.0353398	0.0456524	0.0123769	0.0286691
573	0.0354473	0.0460432	0.0125059	0.028955
572	0.0355886	0.0464356	0.012626	0.0292456
571	0.0356632	0.0468527	0.0127576	0.0295212
570	0.0357937	0.0472601	0.0128736	0.0298028
569	0.035889	0.0476732	0.0130064	0.0300818
568	0.0360456	0.0481027	0.013144	0.0303936
567	0.0361696	0.0485298	0.0132743	0.030684
566	0.0362537	0.0489599	0.0134024	0.0309864
565	0.0363629	0.0493783	0.0135309	0.0312859
564	0.0364644	0.0497998	0.0136806	0.0316043
563	0.0365623	0.0502366	0.0138188	0.0319249
562	0.0366273	0.0506689	0.0139553	0.0322284
561	0.0367085	0.0511132	0.014097	0.0325491
560	0.0368128	0.0515759	0.0142264	0.032857
559	0.0368945	0.0520491	0.0143781	0.0331903
558	0.03697	0.0525307	0.0145252	0.033538
557	0.0370439	0.0529974	0.0146568	0.033853
556	0.0371402	0.0534944	0.0147884	0.0342112
555	0.0372023	0.053987	0.0149203	0.0345435
554	0.037301	0.0544817	0.015047	0.0348795
553	0.0374205	0.0550003	0.0151905	0.0352254
552	0.0375088	0.0555356	0.01534	0.0355852
551	0.0376355	0.0560853	0.015502	0.0359442
550	0.0377268	0.0566284	0.0156458	0.0362821
549	0.0378515	0.0571856	0.0158186	0.0366482
548	0.0379662	0.0577663	0.0160075	0.037028
547	0.038072	0.0583586	0.0161877	0.0373922
546	0.0381866	0.0589436	0.0163598	0.0377572
545	0.0383193	0.0595572	0.0165442	0.0381434
544	0.0384754	0.0601971	0.0167382	0.0385221
543	0.0386285	0.0608499	0.0169376	0.0388908
542	0.0387941	0.0615419	0.0171407	0.0392715
541	0.0389595	0.0622216	0.0173457	0.0396535
540	0.0391284	0.0629595	0.017577	0.0400654
539	0.0393043	0.0637085	0.0177883	0.0404624
538	0.0394762	0.0644666	0.0180021	0.0408594
537	0.0396454	0.0652685	0.0182375	0.0412711
536	0.0398697	0.0661036	0.0184806	0.0417008
535	0.0400844	0.0669665	0.018714	0.0421138
534	0.0403032	0.067835	0.0189422	0.0425163
533	0.0404891	0.0687586	0.0191923	0.0429414
532	0.0406835	0.0696922	0.0194568	0.0433606
531	0.0408836	0.0706468	0.019724	0.043793
530	0.0410213	0.0716152	0.0200158	0.0442514
529	0.0411521	0.0725354	0.020301	0.0446773
528	0.0412593	0.0734569	0.0206175	0.0451397
527	0.0414226	0.0743617	0.0209401	0.0456222
526	0.0415576	0.0752236	0.0212832	0.0460983
525	0.0417078	0.0760599	0.0216473	0.0465972
524	0.0418534	0.076816	0.0220007	0.0470905
523	0.0419999	0.0775761	0.0223853	0.0476048
522	0.0421588	0.0782905	0.0227832	0.0481217
521	0.0423631	0.078997	0.0231976	0.0486566
520	0.0424615	0.0795649	0.0234628	0.0487996
519	0.0426689	0.0802577	0.0239023	0.0493428
518	0.0428926	0.0809551	0.0243782	0.049933
517	0.0431212	0.081689	0.0248817	0.0505482
516	0.0433651	0.0823992	0.0253953	0.0511598
515	0.0436016	0.0831511	0.0259472	0.0517987
514	0.043832	0.0838968	0.0265091	0.052454
513	0.0441104	0.0846795	0.0270726	0.0531152
512	0.0443703	0.0854997	0.0276968	0.0538197
511	0.0446067	0.0863407	0.0283452	0.0545295
510	0.0448745	0.0872665	0.0290529	0.0553099
509	0.0451166	0.088256	0.0297895	0.0561206
508	0.0453403	0.0893546	0.0305837	0.0569741
507	0.0456285	0.0905311	0.0314342	0.0578843
506	0.0459174	0.09183	0.0323453	0.0588276
505	0.0462691	0.0932662	0.0333047	0.0598271
504	0.0466365	0.0948583	0.0343554	0.0608628
503	0.0470617	0.0965905	0.0354982	0.0619616
502	0.0475623	0.0984197	0.0367178	0.0631135
501	0.0480815	0.10037	0.0380445	0.0643142
500	0.0486904	0.102426	0.0394708	0.0656216
499	0.0493484	0.104505	0.0409982	0.0669999
498	0.0500611	0.106597	0.0425608	0.068498
497	0.0507959	0.108619	0.044139	0.0700763
496	0.051587	0.110544	0.0456622	0.0717771
495	0.0524123	0.112369	0.0471142	0.0736471
494	0.0532643	0.114073	0.0484577	0.0756482
493	0.0540725	0.115667	0.0496288	0.0778359
492	0.0548787	0.117193	0.0506926	0.0801964
491	0.0556535	0.118718	0.0516204	0.0827236
490	0.0562691	0.120308	0.0524877	0.0854472
489	0.0568183	0.122004	0.0533286	0.0883629
488	0.0572044	0.123863	0.0542005	0.0914978
487	0.0575055	0.125918	0.0551135	0.0948606
486	0.0577133	0.128183	0.0560072	0.0984286
485	0.0577981	0.130636	0.0568918	0.102246
484	0.0578243	0.133224	0.0576683	0.106277
483	0.0578837	0.13602	0.0583052	0.110585
482	0.0579053	0.138871	0.0587184	0.115097
481	0.0579506	0.141778	0.0589174	0.119848
480	0.0580533	0.144606	0.058884	0.124798
479	0.0582008	0.147281	0.0586562	0.129955
478	0.0584579	0.149759	0.0582789	0.135275
477	0.0587575	0.151891	0.0577898	0.140755
476	0.0591497	0.153602	0.0572858	0.146343
475	0.0596461	0.154909	0.0568102	0.152053
474	0.0602033	0.15579	0.0564364	0.157839
473	0.0608158	0.156294	0.0561789	0.163661
472	0.0614812	0.156532	0.0560859	0.16948
471	0.0622007	0.156641	0.0561991	0.175264
470	0.0629285	0.156753	0.0565495	0.180933
469	0.0636905	0.157001	0.0571039	0.186409
468	0.0644497	0.157488	0.0578696	0.191563
467	0.0652004	0.158335	0.0588636	0.196355
466	0.0658993	0.159577	0.0600399	0.20074
465	0.066644	0.16126	0.0613869	0.204646
464	0.0673944	0.16339	0.0628666	0.208126
463	0.0681803	0.166048	0.0644857	0.211197
462	0.0690212	0.169217	0.0662441	0.213983
461	0.0699672	0.172918	0.0681876	0.216606
460	0.0710197	0.177111	0.0703148	0.219162
459	0.0722216	0.181808	0.0727161	0.221873
458	0.0734876	0.186939	0.0753491	0.224869
457	0.0748274	0.192383	0.0781804	0.228347
456	0.0762772	0.198075	0.0811404	0.232494
455	0.0777364	0.203892	0.084057	0.237419
454	0.0792072	0.209732	0.0867911	0.243267
453	0.0806132	0.21549	0.0892303	0.249974
452	0.0819463	0.221112	0.0913136	0.257505
451	0.0831454	0.226552	0.0930326	0.265655
450	0.0842389	0.231761	0.0945025	0.274234
449	0.0852222	0.236712	0.0958628	0.283136
448	0.0861109	0.241352	0.0972706	0.292378
447	0.087041	0.245601	0.0988281	0.302216
446	0.0881035	0.249359	0.100484	0.312986
445	0.0893663	0.252573	0.10215	0.325143
444	0.0909971	0.255157	0.10362	0.338909
443	0.0930403	0.257096	0.104736	0.354321
442	0.0954649	0.258391	0.105302	0.370882
441	0.0981513	0.259082	0.10527	0.387878
440	0.101002	0.259282	0.104697	0.40454
439	0.103903	0.259042	0.103719	0.420313
438	0.106669	0.258434	0.102526	0.435143
437	0.10919	0.257585	0.101333	0.449594
436	0.111445	0.256606	0.100317	0.464522
435	0.113508	0.255643	0.099553	0.480644
434	0.115468	0.254885	0.0991149	0.498271
433	0.117545	0.254556	0.0990323	0.516786
432	0.119868	0.254836	0.0992949	0.53469
431	0.122655	0.25596	0.0998953	0.549869
430	0.126064	0.258006	0.100754	0.560261
429	0.130176	0.261041	0.101866	0.564533
428	0.135031	0.265042	0.103181	0.562517
427	0.140621	0.269929	0.104687	0.555238
426	0.146952	0.275579	0.106341	0.544528
425	0.154009	0.281773	0.108143	0.53233
424	0.161934	0.288445	0.11013	0.520468
423	0.170806	0.295483	0.112353	0.510293
422	0.180885	0.30281	0.114796	0.502534
421	0.19265	0.310457	0.11748	0.49759
420	0.206637	0.318859	0.120554	0.495774
419	0.223083	0.326997	0.123352	0.496149
418	0.242613	0.335517	0.126216	0.498825
417	0.265444	0.344501	0.129123	0.503257
416	0.291568	0.354014	0.13213	0.508747
415	0.320999	0.364232	0.135326	0.514537
414	0.35351	0.375271	0.138808	0.520136
413	0.388738	0.387101	0.142603	0.525536
412	0.427255	0.399694	0.146684	0.53136
411	0.469946	0.412826	0.150852	0.538815
410	0.518686	0.426054	0.154872	0.54933
409	0.576253	0.438938	0.158593	0.564244
408	0.646301	0.451006	0.161877	0.584085
407	0.731724	0.461985	0.16474	0.608365
406	0.835549	0.471901	0.167252	0.635604
405	0.960676	0.481304	0.16956	0.663985
404	1.11024	0.491148	0.171961	0.692192
403	1.28775	0.502582	0.174564	0.719941
402	1.49761	0.516927	0.17756	0.748351
401	1.74397	0.535469	0.181115	0.779124
400	2.03058	0.559114	0.185348	0.813386
399	2.35626	0.588174	0.190184	0.850938
398	2.71332	0.622975	0.195647	0.889899
397	3.07873	0.66363	0.201849	0.926753
396	3.411	0.710158	0.208594	0.956985
395	3.65786	0.762631	0.215641	0.977577
394	3.80154	0.821147	0.222524	0.988674
393	3.84411	0.886542	0.229021	0.993432
392	3.80051	0.959803	0.234984	0.995787
391	3.6524	1.04201	0.24027	0.998123
390	3.41264	1.13449	0.244913	1.0009
389	3.13387	1.23858	0.249201	1.00278
388	2.86661	1.35536	0.253335	1.00151
387	2.63257	1.48556	0.257562	0.995268
386	2.43423	1.6295	0.262002	0.983495
385	2.26869	1.78638	0.266678	0.966722
384	2.13205	1.95397	0.271592	0.946172
383	2.02176	2.12835	0.276708	0.923574
382	1.93682	2.30597	0.282336	0.901091
381	1.87828	2.48464	0.288925	0.880955
380	1.84724	2.66505	0.297408	0.865358
379	1.84462	2.85061	0.308812	0.856114
378	1.871	3.0465	0.324554	0.854695
377	1.92733	3.25388	0.346236	0.861593
376	2.01616	3.46321	0.375425	0.876049
375	2.14065	3.63741	0.413874	0.89715
374	2.30415	3.73807	0.462946	0.923906
373	2.51023	3.76848	0.523316	0.95587
372	2.75895	3.76963	0.594385	0.992908
371	3.04634	3.76866	0.673862	1.03446
370	3.51022	7	0.763082	1.08228
369	4.01197	7	0.846928	1.13029
368	4.7312	7	0.921377	1.177
367	7	7	0.981257	1.21999
366	4.71303	7	1.02338	1.25713
365	3.92303	7	1.04988	1.28856
364	3.41431	7	1.06747	1.31653
363	3.00593	7	1.08443	1.3436
362	2.68144	7	1.10818	1.3701
361	2.42947	7	1.1444	1.39353
360	2.23497	7	1.19718	1.40869
359	2.08371	7	1.26988	1.41111
358	1.96624	7	1.36546	1.40011
357	1.87729	5.53582	1.48739	1.37921
356	1.81527	4.55182	1.63951	1.35467
355	1.77932	4.35153	1.82731	1.3333
354	1.76812	4.30594	2.05873	1.32018
353	1.78009	4.34752	2.34334	1.31861
352	1.81497	4.50933	2.69253	1.3292
351	1.87304	5.20595	3.11836	1.35174
350	1.9564	7	3.63523	1.38544
349	2.06555	7	4.28821	1.42942
348	2.20006	7	5.60248	1.48268
347	2.35488	7	7	1.54478
346	2.50954	7	7	1.61595
345	2.61392	7	7	1.69787
344	2.58094	7	7	1.7941
343	2.39754	7	7	1.90967
342	2.15585	7	7	2.04925
341	1.93011	7	7	2.21651
340	1.73432	5.00066	4.13665	2.41787
339	1.57924	4.98359	4.15829	2.65424
338	1.45454	4.69227	4.18928	2.93727
337	1.357	4.29763	4.22544	3.28147
336	1.28424	3.94951	4.25241	3.69297
335	1.23434	3.70156	4.28125	4.14741
334	1.20341	3.54918	4.31206	4.52657
333	1.18977	3.47223	4.34897	4.52678
332	1.19281	3.44951	4.38111	4.27924
331	1.21216	3.46752	4.4114	3.98623
330	1.2457	3.53469	4.43923	3.75744
329	1.28932	3.67478	4.46898	3.5913
328	1.33607	3.91765	4.50093	3.47798
327	1.37361	4.27549	4.52967	3.41639
326	1.385	4.7519	4.53066	3.4009
325	1.35609	5.04361	4.50399	3.42837
324	1.29099	5.17593	4.52766	3.50601
323	1.20576	5.08629	4.55891	3.63339
322	1.11679	4.88003	4.59936	3.8321
321	1.03446	4.44724	4.61559	4.10963
320	0.964075	3.93218	4.6855	4.51042
319	0.907816	3.48337	4.74012	5.27381
318	0.8659	3.13737	4.79194	7
317	0.837125	2.88645	4.76738	7
316	0.820214	2.71432	4.78191	7
315	0.814755	2.60364	4.77769	7
314	0.81996	2.54383	4.81226	7
313	0.833851	2.52925	4.79809	7
312	0.853083	2.55858	4.84382	7
311	0.873721	2.63462	4.8491	7
310	0.892419	2.75945	4.91049	7
309	0.906491	2.93556	4.90354	7
308	0.913872	3.15344	4.9848	7
307	0.913194	3.36384	4.9756	7
306	0.903696	3.41177	5.00776	7
305	0.886218	3.1945	4.99766	7
304	0.861221	2.87597	5.04566	7
303	0.82991	2.58544	5.09831	7
302	0.794508	2.35401	5.15712	7
301	0.758459	2.18023	5.16037	7
300	0.725892	2.05588	5.27492	7
299	0.700635	1.97392	5.27774	7
298	0.684818	1.93072	5.39633	7
297	0.678824	1.92445	5.30877	7
296	0.681595	1.95362	5.36862	7
295	0.690536	2.01458	5.47481	7
294	0.701742	2.09897	5.56328	7
293	0.711297	2.1883	5.56467	7
292	0.716585	2.24608	5.47902	7
291	0.717969	2.22841	5.48002	7
290	0.717572	2.12862	5.56766	7
289	0.71822	1.98905	5.61931	7
288	0.72314	1.85008	5.74432	7
287	0.733944	1.73134	5.82358	7
286	0.750884	1.63874	6.52035	7
285	0.771111	1.57366	7	7
284	0.78908	1.53637	7	7
283	0.799006	1.52556	7	7
282	0.797474	1.53868	7	7
281	0.785551	1.57174	7	7
280	0.767308	1.61864	7	7
279	0.749087	1.66959	7	7
278	0.737024	1.71159	7	7
277	0.735694	1.73149	7	7
276	0.746756	1.7243	7	7
275	0.767348	1.69509	6.03956	7
274	0.791536	1.65546	5.81724	7
273	0.812801	1.61731	5.67025	7
272	0.825578	1.58926	5.66866	7
271	0.826165	1.57597	6.0336	7
270	0.814288	1.57856	7	7
269	0.793201	1.59527	7	7
268	0.7694	1.62341	7	7
267	0.750087	1.66019	7	7
266	0.741145	1.7032	5.08717	7
265	0.745465	1.75016	4.49259	7
264	0.761996	1.79929	4.16069	7
263	0.786243	1.85055	3.92478	7
262	0.811291	1.9047	3.73462	7
261	0.829376	1.95988	3.55386	7
260	0.833773	2.0082	3.38901	7
259	0.820898	2.03802	3.25461	7
258	0.794375	2.04372	3.1491	7
257	0.76273	2.03102	3.05361	7
256	0.735659	2.01251	2.95209	7
255	0.720593	2.00092	2.85156	7
254	0.72094	2.00508	2.77078	7
253	0.73639	2.02996	2.72009	7
252	0.765005	2.07702	2.69418	7
251	0.802575	2.14252	2.67736	7
250	0.842726	2.21106	2.65542	7
249	0.880136	2.2557	2.61939	7
248	0.912825	2.25599	2.57066	7
247	0.944732	2.22028	2.51564	7
246	0.981814	2.17564	2.45944	7
245	1.02977	2.1442	2.40965	7
244	1.09469	2.13836	2.37734	7
243	1.1825	2.16299	2.37488	7
242	1.29764	2.21617	2.40885	7
241	1.4418	2.28891	2.47543	7
240	1.6148	2.36371	2.5631	7
239	1.81487	2.41218	2.66707	7
238	2.0378	2.40721	2.78934	7
237	2.27879	2.3519	2.92843	7
236	2.53491	2.27444	3.05893	7
235	2.80254	2.19887	3.14331	7
234	3.07789	2.13445	3.18053	7
233	3.34861	2.08734	3.21908	7
232	3.59353	2.06258	3.31939	7
231	3.77715	2.06641	3.52964	7
230	3.88544	2.09945	4.11583	7
229	3.94461	2.15643	7	7
228	3.9788	2.22148	7	7
227	3.9967	2.28877	7	7
226	4.02009	2.40298	7	7
225	4.02513	2.88377	7	7
224	4.03169	7	7	7
223	4.03042	7	7	7
222	4.02934	7	7	7
221	4.03578	7	7	7
220	4.04083	7	7	7
219	4.04948	7	7	7
218	4.05326	7	7	7
217	4.06179	7	7	7
216	4.08556	7	7	7
215	4.09202	7	7	7
214	4.08929	7	7	7
213	4.07268	7	7	7
212	4.08731	7	7	7
211	4.07451	7	7	7
210	4.05616	7	7	7
209	4.03004	7	7	7
208	4.02306	7	2.82213	7
207	4.01293	7	2.46643	7
206	4.01234	7	2.09729	7
205	4.00361	7	1.89856	7
204	3.98404	7	1.78681	7
203	3.96797	2.78586	1.67578	7
202	3.94459	2.24182	1.60732	7
201	3.93209	2.07022	1.54926	2.74977
200	3.8968	1.80898	1.47873	2.21082
