# Supplementary material for: Optical gap and fundamental gap of oligoynes and carbyne
Source: Nat Commun. 2020 Sep 23;11:4797. doi: 10.1038/s41467-020-18496-4 (PMC7511338; doi:10.1038/s41467-020-18496-4)
Supplement: Supplementary file 3 — Source Data [file 41467_2020_18496_MOESM3_ESM.zip › NCOMMS-20-03672A_Source Data/FigureS1/FigureS1_inset_Glu[4]_DCM.txt]

TITLE	StS424_DCM
DATA TYPE	ULTRAVIOLET SPECTRUM
ORIGIN	JASCO
OWNER
DATE	13/02/18
TIME	19:06:52
SPECTROMETER/DATA SYSTEM
LOCALE	1033
RESOLUTION
DELTAX	-1
XUNITS	NANOMETERS
YUNITS	ABSORBANCE
FIRSTX	800.0000
LASTX	190.0000
NPOINTS	611
FIRSTY	0.00127
MAXY	3.67156
MINY	0.00111
XYDATA
800.0000	0.00127035
799.0000	0.00132517
798.0000	0.00133218
797.0000	0.00129416
796.0000	0.00129004
795.0000	0.00133418
794.0000	0.00132199
793.0000	0.00125631
792.0000	0.00122695
791.0000	0.00126092
790.0000	0.00127347
789.0000	0.00126257
788.0000	0.00125867
787.0000	0.0012523
786.0000	0.00125844
785.0000	0.00126167
784.0000	0.00123095
783.0000	0.00125295
782.0000	0.00117672
781.0000	0.0011636
780.0000	0.00117869
779.0000	0.00119581
778.0000	0.00121608
777.0000	0.00121538
776.0000	0.00124232
775.0000	0.00127122
774.0000	0.00125802
773.0000	0.00123844
772.0000	0.00122921
771.0000	0.00120925
770.0000	0.00115837
769.0000	0.0011411
768.0000	0.00114802
767.0000	0.00116329
766.0000	0.00121316
765.0000	0.0012423
764.0000	0.00122476
763.0000	0.00125558
762.0000	0.00125322
761.0000	0.00122964
760.0000	0.00120302
759.0000	0.00116628
758.0000	0.00117161
757.0000	0.00116724
756.0000	0.00114455
755.0000	0.00117243
754.0000	0.0011593
753.0000	0.00121323
752.0000	0.00119029
751.0000	0.00118396
750.0000	0.00120295
749.0000	0.00120374
748.0000	0.00117771
747.0000	0.00117258
746.0000	0.00115189
745.0000	0.00122468
744.0000	0.0012572
743.0000	0.00123168
742.0000	0.00122342
741.0000	0.00122539
740.0000	0.00118243
739.0000	0.00117728
738.0000	0.00119681
737.0000	0.00117566
736.0000	0.0011794
735.0000	0.00118686
734.0000	0.00114051
733.0000	0.00117467
732.0000	0.00116025
731.0000	0.00115942
730.0000	0.0011335
729.0000	0.00112297
728.0000	0.00113101
727.0000	0.00115926
726.0000	0.00118699
725.0000	0.00117335
724.0000	0.00119539
723.0000	0.00118097
722.0000	0.00115723
721.0000	0.0011626
720.0000	0.00117515
719.0000	0.00118294
718.0000	0.00119789
717.0000	0.00121236
716.0000	0.00122306
715.0000	0.00124158
714.0000	0.00120573
713.0000	0.00117053
712.0000	0.00114336
711.0000	0.0011342
710.0000	0.00111453
709.0000	0.00114315
708.0000	0.00113197
707.0000	0.00114956
706.0000	0.00114675
705.0000	0.0011941
704.0000	0.00121399
703.0000	0.00120223
702.0000	0.00116662
701.0000	0.00118127
700.0000	0.00118839
699.0000	0.0011868
698.0000	0.00115015
697.0000	0.00111685
696.0000	0.00114773
695.0000	0.00114479
694.0000	0.00116635
693.0000	0.00117942
692.0000	0.00122126
691.0000	0.00126834
690.0000	0.00128131
689.0000	0.0013244
688.0000	0.00129391
687.0000	0.0012876
686.0000	0.00126979
685.0000	0.00123531
684.0000	0.00123975
683.0000	0.00123733
682.0000	0.00120558
681.0000	0.00120141
680.0000	0.00117487
679.0000	0.00117697
678.0000	0.00120273
677.0000	0.00119158
676.0000	0.00119671
675.0000	0.00119726
674.0000	0.00121029
673.0000	0.00124114
672.0000	0.00122567
671.0000	0.00125223
670.0000	0.00127136
669.0000	0.00131136
668.0000	0.00131453
667.0000	0.00130634
666.0000	0.00131363
665.0000	0.00131133
664.0000	0.00128919
663.0000	0.00129069
662.0000	0.00130975
661.0000	0.00129704
660.0000	0.00130194
659.0000	0.00128163
658.0000	0.00126835
657.0000	0.00126952
656.0000	0.00124726
655.0000	0.00124043
654.0000	0.00126899
653.0000	0.00126756
652.0000	0.00127919
651.0000	0.00126855
650.0000	0.00125069
649.0000	0.00126606
648.0000	0.00125776
647.0000	0.00125768
646.0000	0.00125822
645.0000	0.00124401
644.0000	0.00122675
643.0000	0.00123518
642.0000	0.00125052
641.0000	0.00125326
640.0000	0.0012434
639.0000	0.00127245
638.0000	0.00128676
637.0000	0.00127974
636.0000	0.00125329
635.0000	0.00125938
634.0000	0.00126989
633.0000	0.00124874
632.0000	0.00127672
631.0000	0.00129204
630.0000	0.00132258
629.0000	0.00135016
628.0000	0.00135858
627.0000	0.00137117
626.0000	0.0014066
625.0000	0.00139439
624.0000	0.0014048
623.0000	0.00140142
622.0000	0.00139895
621.0000	0.00140915
620.0000	0.00140822
619.0000	0.00141888
618.0000	0.00144951
617.0000	0.00146307
616.0000	0.0014978
615.0000	0.00153377
614.0000	0.00154387
613.0000	0.00156386
612.0000	0.00155818
611.0000	0.00156747
610.0000	0.00157381
609.0000	0.00156093
608.0000	0.0015444
607.0000	0.00157704
606.0000	0.00159205
605.0000	0.00158403
604.0000	0.00162438
603.0000	0.00161587
602.0000	0.00161538
601.0000	0.00162835
600.0000	0.00159731
599.0000	0.0016222
598.0000	0.00161522
597.0000	0.00159815
596.0000	0.00160797
595.0000	0.00162619
594.0000	0.00161476
593.0000	0.00161236
592.0000	0.00160572
591.0000	0.00161781
590.0000	0.001644
589.0000	0.00163916
588.0000	0.00166699
587.0000	0.00168249
586.0000	0.00170799
585.0000	0.00173831
584.0000	0.00176546
583.0000	0.00175828
582.0000	0.0017557
581.0000	0.00175012
580.0000	0.00175716
579.0000	0.00174695
578.0000	0.00175626
577.0000	0.00175548
576.0000	0.00176636
575.0000	0.00178254
574.0000	0.00178627
573.0000	0.00182073
572.0000	0.00182974
571.0000	0.00181769
570.0000	0.00186037
569.0000	0.00190007
568.0000	0.00192651
567.0000	0.00192408
566.0000	0.00192167
565.0000	0.00192652
564.0000	0.00191368
563.0000	0.00193157
562.0000	0.00191641
561.0000	0.00193387
560.0000	0.00195289
559.0000	0.00198248
558.0000	0.00198112
557.0000	0.001989
556.0000	0.0020176
555.0000	0.00200436
554.0000	0.00206108
553.0000	0.00206788
552.0000	0.00209959
551.0000	0.00212445
550.0000	0.00213356
549.0000	0.00214974
548.0000	0.00213419
547.0000	0.00215128
546.0000	0.00216249
545.0000	0.0021865
544.0000	0.00221795
543.0000	0.00222308
542.0000	0.00224509
541.0000	0.00226833
540.0000	0.00226642
539.0000	0.00229216
538.0000	0.00230997
537.0000	0.00234218
536.0000	0.00237336
535.0000	0.00242422
534.0000	0.00245777
533.0000	0.00248967
532.0000	0.00252675
531.0000	0.00256452
530.0000	0.00257838
529.0000	0.00259726
528.0000	0.00260187
527.0000	0.00264299
526.0000	0.00265486
525.0000	0.002702
524.0000	0.00272235
523.0000	0.00276899
522.0000	0.00279954
521.0000	0.00283469
520.0000	0.00283645
519.0000	0.00287924
518.0000	0.00290205
517.0000	0.00295063
516.0000	0.00298843
515.0000	0.00299335
514.0000	0.0030199
513.0000	0.00304916
512.0000	0.00310104
511.0000	0.00313529
510.0000	0.00316421
509.0000	0.0032221
508.0000	0.00325171
507.0000	0.00332751
506.0000	0.00336889
505.0000	0.00344169
504.0000	0.00346545
503.0000	0.00349874
502.0000	0.00356333
501.0000	0.00357574
500.0000	0.00359828
499.0000	0.00363201
498.0000	0.00366042
497.0000	0.00371124
496.0000	0.00379075
495.0000	0.00382672
494.0000	0.00390732
493.0000	0.00398628
492.0000	0.00406466
491.0000	0.00414619
490.0000	0.00420289
489.0000	0.0042727
488.0000	0.00430189
487.0000	0.00436962
486.0000	0.00443923
485.0000	0.00447174
484.0000	0.00454105
483.0000	0.0045946
482.0000	0.00468052
481.0000	0.00474831
480.0000	0.00480056
479.0000	0.00485731
478.0000	0.00492245
477.0000	0.00497378
476.0000	0.00502831
475.0000	0.00509446
474.0000	0.00514712
473.0000	0.00522137
472.0000	0.00527546
471.0000	0.00531071
470.0000	0.00532802
469.0000	0.00540434
468.0000	0.00545873
467.0000	0.00553152
466.0000	0.00559918
465.0000	0.00568645
464.0000	0.00579532
463.0000	0.00585928
462.0000	0.00594193
461.0000	0.00604428
460.0000	0.0061573
459.0000	0.0062609
458.0000	0.0063496
457.0000	0.0064619
456.0000	0.00657732
455.0000	0.00669833
454.0000	0.00679659
453.0000	0.0068968
452.0000	0.00702544
451.0000	0.00712843
450.0000	0.00727562
449.0000	0.00740633
448.0000	0.00752848
447.0000	0.00765627
446.0000	0.00780807
445.0000	0.00790312
444.0000	0.00806072
443.0000	0.0082364
442.0000	0.0084258
441.0000	0.00861261
440.0000	0.00876635
439.0000	0.008962
438.0000	0.00912418
437.0000	0.00925623
436.0000	0.00940995
435.0000	0.00959251
434.0000	0.00976665
433.0000	0.00992446
432.0000	0.0101065
431.0000	0.0103589
430.0000	0.0106418
429.0000	0.0109219
428.0000	0.0112758
427.0000	0.0117041
426.0000	0.0121771
425.0000	0.0126628
424.0000	0.0132597
423.0000	0.0139251
422.0000	0.0146051
421.0000	0.0152952
420.0000	0.0160871
419.0000	0.0167398
418.0000	0.0173571
417.0000	0.0178441
416.0000	0.0182167
415.0000	0.0184805
414.0000	0.0186058
413.0000	0.0186435
412.0000	0.0185978
411.0000	0.0185836
410.0000	0.0185675
409.0000	0.0185837
408.0000	0.0186088
407.0000	0.0187018
406.0000	0.018815
405.0000	0.018896
404.0000	0.0190692
403.0000	0.0191714
402.0000	0.019379
401.0000	0.0195973
400.0000	0.0198919
399.0000	0.0201692
398.0000	0.0205069
397.0000	0.0208614
396.0000	0.0212707
395.0000	0.0216947
394.0000	0.0221224
393.0000	0.0225648
392.0000	0.0230715
391.0000	0.0235681
390.0000	0.0240181
389.0000	0.0244674
388.0000	0.0248765
387.0000	0.0252834
386.0000	0.025663
385.0000	0.0260015
384.0000	0.0263962
383.0000	0.0266969
382.0000	0.0271042
381.0000	0.0274933
380.0000	0.0278888
379.0000	0.0283306
378.0000	0.0287729
377.0000	0.0293019
376.0000	0.0298317
375.0000	0.0303994
374.0000	0.0310149
373.0000	0.0317208
372.0000	0.0325112
371.0000	0.0333937
370.0000	0.0344396
369.0000	0.0356099
368.0000	0.0369
367.0000	0.0384375
366.0000	0.0402083
365.0000	0.0421723
364.0000	0.0443338
363.0000	0.046479
362.0000	0.0485752
361.0000	0.0504425
360.0000	0.0523816
359.0000	0.0542177
358.0000	0.0560466
357.0000	0.0581047
356.0000	0.0605632
355.0000	0.0637195
354.0000	0.0679547
353.0000	0.0737768
352.0000	0.0813855
351.0000	0.090577
350.0000	0.100579
349.0000	0.109868
348.0000	0.116752
347.0000	0.119996
346.0000	0.119301
345.0000	0.114831
344.0000	0.10767
343.0000	0.0991419
342.0000	0.0910287
341.0000	0.0845376
340.0000	0.0802775
339.0000	0.0775981
338.0000	0.0762573
337.0000	0.0758262
336.0000	0.0760304
335.0000	0.0768888
334.0000	0.0783013
333.0000	0.0803819
332.0000	0.0834142
331.0000	0.0880559
330.0000	0.0949805
329.0000	0.104603
328.0000	0.116819
327.0000	0.130713
326.0000	0.144474
325.0000	0.155623
324.0000	0.161902
323.0000	0.162297
322.0000	0.156925
321.0000	0.146708
320.0000	0.133819
319.0000	0.12079
318.0000	0.109536
317.0000	0.101213
316.0000	0.0956151
315.0000	0.0923322
314.0000	0.0910298
313.0000	0.0913465
312.0000	0.0933046
311.0000	0.0969817
310.0000	0.103067
309.0000	0.112237
308.0000	0.124724
307.0000	0.139864
306.0000	0.156129
305.0000	0.171504
304.0000	0.1838
303.0000	0.191261
302.0000	0.193077
301.0000	0.189455
300.0000	0.181735
299.0000	0.172006
298.0000	0.16228
297.0000	0.154074
296.0000	0.148022
295.0000	0.144299
294.0000	0.142469
293.0000	0.1421
292.0000	0.142784
291.0000	0.144783
290.0000	0.148269
289.0000	0.152822
288.0000	0.157829
287.0000	0.162818
286.0000	0.16731
285.0000	0.17087
284.0000	0.173736
283.0000	0.176428
282.0000	0.179927
281.0000	0.185128
280.0000	0.192945
279.0000	0.204182
278.0000	0.220101
277.0000	0.241967
276.0000	0.272448
275.0000	0.314753
274.0000	0.371543
273.0000	0.443479
272.0000	0.527969
271.0000	0.619518
270.0000	0.709425
269.0000	0.785473
268.0000	0.833035
267.0000	0.841987
266.0000	0.814943
265.0000	0.765905
264.0000	0.711039
263.0000	0.662666
262.0000	0.628971
261.0000	0.615548
260.0000	0.626121
259.0000	0.661279
258.0000	0.719826
257.0000	0.798642
256.0000	0.894406
255.0000	1.00597
254.0000	1.1334
253.0000	1.27645
252.0000	1.43511
251.0000	1.60978
250.0000	1.80977
249.0000	2.05598
248.0000	2.37888
247.0000	2.80192
246.0000	3.27515
245.0000	3.5512
244.0000	3.61261
243.0000	3.64086
242.0000	3.65684
241.0000	3.66592
240.0000	3.67156
239.0000	3.66623
238.0000	3.65694
237.0000	3.63816
236.0000	3.61412
235.0000	3.58617
234.0000	3.53933
233.0000	3.47906
232.0000	3.39388
231.0000	3.28616
230.0000	3.13673
229.0000	2.95643
228.0000	2.72369
227.0000	2.45204
226.0000	2.11985
225.0000	1.76884
224.0000	1.47521
223.0000	1.28429
222.0000	1.14581
221.0000	1.03969
220.0000	0.962196
219.0000	0.911624
218.0000	0.878022
217.0000	0.861778
216.0000	0.844734
215.0000	0.836567
214.0000	0.830062
213.0000	0.827377
212.0000	0.818384
211.0000	0.805542
210.0000	0.793634
209.0000	0.784655
208.0000	0.771343
207.0000	0.756693
206.0000	0.740063
205.0000	0.72823
204.0000	0.724779
203.0000	0.709745
202.0000	0.696479
201.0000	0.691317
200.0000	0.684611
199.0000	0.677518
198.0000	0.661505
197.0000	0.650842
196.0000	0.644907
195.0000	0.639377
194.0000	0.629293
193.0000	0.617392
192.0000	0.614957
191.0000	0.611665
190.0000	0.59879
##### Extended Information
[Comments]
Sample name	StS424_DCM
Comment
User	Stephen
Division
Company	EPFL
[Detailed Information]
Creation date	2/18/2013 8:06 PM
Data array type	Linear data array
Horizontal axis	Wavelength [nm]
Vertical axis	Abs
Start	800 nm
End	190 nm
Data interval	1 nm
Data points	611
[Measurement Information]
Instrument name	V-670
Model name	V-670
Serial No.	A056461154
Photometric mode	Abs
Measurement range	800 - 190 nm
Data interval	1 nm
UV/Vis bandwidth	1.0 nm
NIR bandwidth	8.0 nm
Response	Medium
Scan speed	400 nm/min
Change source at	340 nm
Change grating at	850 nm
Light source	D2/WI
Filter exchange	Step
Correction	Baseline
