# Supplementary material for: Optical gap and fundamental gap of oligoynes and carbyne
Source: Nat Commun. 2020 Sep 23;11:4797. doi: 10.1038/s41467-020-18496-4 (PMC7511338; doi:10.1038/s41467-020-18496-4)
Supplement: Supplementary file 3 — Source Data [file 41467_2020_18496_MOESM3_ESM.zip › NCOMMS-20-03672A_Source Data/FigureS1/FigureS1_Glu[4]_DCM.txt]

TITLE	StS424_DCM
DATA TYPE	ULTRAVIOLET SPECTRUM
ORIGIN	JASCO
OWNER
DATE	13/02/18
TIME	19:39:34
SPECTROMETER/DATA SYSTEM
LOCALE	1033
RESOLUTION
DELTAX	-1
XUNITS	NANOMETERS
YUNITS	ABSORBANCE
FIRSTX	800.0000
LASTX	190.0000
NPOINTS	611
FIRSTY	0.00619
MAXY	1.20617
MINY	0.00075
XYDATA
800.0000	0.00618647
799.0000	0.0062441
798.0000	0.00626326
797.0000	0.00620412
796.0000	0.00620776
795.0000	0.00622727
794.0000	0.00620534
793.0000	0.00618193
792.0000	0.00618953
791.0000	0.00622591
790.0000	0.0062492
789.0000	0.0062517
788.0000	0.00623932
787.0000	0.00624468
786.0000	0.0062674
785.0000	0.00628366
784.0000	0.00634712
783.0000	0.00637871
782.0000	0.00642028
781.0000	0.00644418
780.0000	0.00646709
779.0000	0.0065261
778.0000	0.00649573
777.0000	0.0065064
776.0000	0.00650803
775.0000	0.00651356
774.0000	0.00655599
773.0000	0.00655926
772.0000	0.00660123
771.0000	0.00659564
770.0000	0.00661733
769.0000	0.00666846
768.0000	0.00668507
767.0000	0.00672746
766.0000	0.00679587
765.0000	0.00682733
764.0000	0.00683701
763.0000	0.0068718
762.0000	0.00686795
761.0000	0.00688526
760.0000	0.00690584
759.0000	0.00690537
758.0000	0.00693246
757.0000	0.00695888
756.0000	0.0069224
755.0000	0.00694222
754.0000	0.00695903
753.0000	0.00700705
752.0000	0.00702574
751.0000	0.00706657
750.0000	0.00714667
749.0000	0.00720329
748.0000	0.00720781
747.0000	0.00725709
746.0000	0.00731286
745.0000	0.00734951
744.0000	0.00737398
743.0000	0.00738218
742.0000	0.00739944
741.0000	0.0074256
740.0000	0.00846444
739.0000	0.00852033
738.0000	0.00855207
737.0000	0.0085788
736.0000	0.0086149
735.0000	0.00864852
734.0000	0.00862901
733.0000	0.00869298
732.0000	0.00871259
731.0000	0.00873971
730.0000	0.00876021
729.0000	0.00879014
728.0000	0.0088272
727.0000	0.00883841
726.0000	0.00886387
725.0000	0.00889018
724.0000	0.00887246
723.0000	0.00889746
722.0000	0.00890745
721.0000	0.00893842
720.0000	0.00900295
719.0000	0.00900647
718.0000	0.0090637
717.0000	0.00909239
716.0000	0.00909521
715.0000	0.00913274
714.0000	0.00912835
713.0000	0.00911078
712.0000	0.00913848
711.0000	0.00915679
710.0000	0.0091545
709.0000	0.00921039
708.0000	0.00923638
707.0000	0.00928819
706.0000	0.00933086
705.0000	0.00938637
704.0000	0.00943143
703.0000	0.00943783
702.0000	0.00943926
701.0000	0.00946193
700.0000	0.00947765
699.0000	0.00950001
698.0000	0.00950948
697.0000	0.00949829
696.0000	0.00954745
695.0000	0.0095413
694.0000	0.0095451
693.0000	0.00953082
692.0000	0.00954771
691.0000	0.00955429
690.0000	0.00954691
689.0000	0.00954335
688.0000	0.00955139
687.0000	0.00957264
686.0000	0.00958665
685.0000	0.0096133
684.0000	0.00966727
683.0000	0.00972427
682.0000	0.00975868
681.0000	0.0098372
680.0000	0.0098502
679.0000	0.00991255
678.0000	0.0099276
677.0000	0.00994374
676.0000	0.00999464
675.0000	0.00998327
674.0000	0.01002
673.0000	0.0100606
672.0000	0.0100647
671.0000	0.0101239
670.0000	0.0101284
669.0000	0.0101908
668.0000	0.0101903
667.0000	0.0101929
666.0000	0.0102236
665.0000	0.0102431
664.0000	0.0102649
663.0000	0.0102792
662.0000	0.0103364
661.0000	0.0103927
660.0000	0.0104161
659.0000	0.0104257
658.0000	0.0104323
657.0000	0.010466
656.0000	0.0104698
655.0000	0.0104882
654.0000	0.0105221
653.0000	0.0105545
652.0000	0.0105811
651.0000	0.0106147
650.0000	0.0106146
649.0000	0.0106337
648.0000	0.0106621
647.0000	0.0106854
646.0000	0.0107211
645.0000	0.010739
644.0000	0.0107685
643.0000	0.0108085
642.0000	0.0108672
641.0000	0.01088
640.0000	0.0108779
639.0000	0.010909
638.0000	0.0108902
637.0000	0.0109175
636.0000	0.0109437
635.0000	0.0109654
634.0000	0.0110047
633.0000	0.0110129
632.0000	0.0111013
631.0000	0.0111696
630.0000	0.0112319
629.0000	0.0106757
628.0000	0.00960902
627.0000	0.00855328
626.0000	0.00749215
625.0000	0.00639251
624.0000	0.0052877
623.0000	0.00431788
622.0000	0.00433846
621.0000	0.00433311
620.0000	0.00434612
619.0000	0.00436357
618.0000	0.00439568
617.0000	0.0044208
616.0000	0.00444307
615.0000	0.00448659
614.0000	0.00451725
613.0000	0.00453287
612.0000	0.00451993
611.0000	0.00451178
610.0000	0.00454567
609.0000	0.00455362
608.0000	0.00456
607.0000	0.00456352
606.0000	0.00459421
605.0000	0.00460662
604.0000	0.00462742
603.0000	0.00461446
602.0000	0.00458971
601.0000	0.00458249
600.0000	0.0049284
599.0000	0.00494049
598.0000	0.00496343
597.0000	0.00495126
596.0000	0.00496392
595.0000	0.00499405
594.0000	0.0050005
593.0000	0.00499407
592.0000	0.00497272
591.0000	0.00501949
590.0000	0.00504222
589.0000	0.00505689
588.0000	0.00507941
587.0000	0.00513018
586.0000	0.00516158
585.0000	0.00519001
584.0000	0.00522176
583.0000	0.00523661
582.0000	0.0052557
581.0000	0.00525038
580.0000	0.00526891
579.0000	0.00527255
578.0000	0.00528133
577.0000	0.00528547
576.0000	0.00529188
575.0000	0.00530338
574.0000	0.00527004
573.0000	0.00524485
572.0000	0.00525853
571.0000	0.00525177
570.0000	0.00525611
569.0000	0.00527432
568.0000	0.00533498
567.0000	0.00537359
566.0000	0.00537951
565.0000	0.00540968
564.0000	0.00539513
563.0000	0.00553356
562.0000	0.00566366
561.0000	0.00567224
560.0000	0.00570343
559.0000	0.00572075
558.0000	0.00574538
557.0000	0.0057306
556.0000	0.00548591
555.0000	0.00550561
554.0000	0.00553878
553.0000	0.00555499
552.0000	0.00559217
551.0000	0.00563238
550.0000	0.00564108
549.0000	0.00565459
548.0000	0.00564311
547.0000	0.00564892
546.0000	0.00563582
545.0000	0.00566183
544.0000	0.0056796
543.0000	0.0056981
542.0000	0.00573361
541.0000	0.0057554
540.0000	0.00592007
539.0000	0.00605432
538.0000	0.00529634
537.0000	0.00453728
536.0000	0.00378746
535.0000	0.00300571
534.0000	0.00222972
533.0000	0.000879196
532.0000	0.000884631
531.0000	0.000877867
530.0000	0.000852828
529.0000	0.000831101
528.0000	0.000813884
527.0000	0.000827592
526.0000	0.000803775
525.0000	0.000811798
524.0000	0.000827867
523.0000	0.000833296
522.0000	0.000844651
521.0000	0.00085545
520.0000	0.000752597
519.0000	0.000788279
518.0000	0.00080507
517.0000	0.000824537
516.0000	0.000860406
515.0000	0.000847099
514.0000	0.000819884
513.0000	0.000823438
512.0000	0.000814059
511.0000	0.00080542
510.0000	0.000801958
509.0000	0.000804989
508.0000	0.000804038
507.0000	0.000838546
506.0000	0.000828564
505.0000	0.000854496
504.0000	0.000827418
503.0000	0.000848152
502.0000	0.000838701
501.0000	0.000806019
500.0000	0.000808959
499.0000	0.000797463
498.0000	0.000809092
497.0000	0.000808167
496.0000	0.000801558
495.0000	0.000817937
494.0000	0.000840432
493.0000	0.000828614
492.0000	0.000837312
491.0000	0.000845609
490.0000	0.000823974
489.0000	0.000858615
488.0000	0.00085199
487.0000	0.000844616
486.0000	0.000871472
485.0000	0.000882468
484.0000	0.00091263
483.0000	0.000918248
482.0000	0.000894378
481.0000	0.000903687
480.0000	0.000914336
479.0000	0.000895436
478.0000	0.000900916
477.0000	0.000872412
476.0000	0.000873898
475.0000	0.000894062
474.0000	0.000897818
473.0000	0.000929841
472.0000	0.000920511
471.0000	0.000904445
470.0000	0.000895144
469.0000	0.000898524
468.0000	0.000881965
467.0000	0.000897212
466.0000	0.000891431
465.0000	0.000925224
464.0000	0.00093713
463.0000	0.000946614
462.0000	0.000957845
461.0000	0.00095295
460.0000	0.000957089
459.0000	0.000954009
458.0000	0.000919922
457.0000	0.000938774
456.0000	0.000906103
455.0000	0.00091127
454.0000	0.000937815
453.0000	0.000908851
452.0000	0.000905941
451.0000	0.000879115
450.0000	0.0009019
449.0000	0.000928484
448.0000	0.000911299
447.0000	0.000915171
446.0000	0.000986526
445.0000	0.000983749
444.0000	0.000973255
443.0000	0.00103597
442.0000	0.00106869
441.0000	0.00107944
440.0000	0.0010854
439.0000	0.00109681
438.0000	0.00109558
437.0000	0.00106476
436.0000	0.00104809
435.0000	0.00108339
434.0000	0.00106333
433.0000	0.0010689
432.0000	0.00107555
431.0000	0.00110405
430.0000	0.00113792
429.0000	0.00112911
428.0000	0.00115414
427.0000	0.00118453
426.0000	0.00124821
425.0000	0.00127392
424.0000	0.00130451
423.0000	0.00139563
422.0000	0.0014215
421.0000	0.00145166
420.0000	0.00156183
419.0000	0.00157521
418.0000	0.00165461
417.0000	0.00167155
416.0000	0.0016907
415.0000	0.00167123
414.0000	0.00162448
413.0000	0.00162092
412.0000	0.00155437
411.0000	0.00155434
410.0000	0.00154973
409.0000	0.00154588
408.0000	0.00156615
407.0000	0.00157767
406.0000	0.00160434
405.0000	0.00159811
404.0000	0.0016323
403.0000	0.00158061
402.0000	0.00163516
401.0000	0.0016696
400.0000	0.00170774
399.0000	0.00172651
398.0000	0.00175326
397.0000	0.00173204
396.0000	0.00173481
395.0000	0.00174758
394.0000	0.00173481
393.0000	0.00169085
392.0000	0.0017144
391.0000	0.00179665
390.0000	0.00182637
389.0000	0.00180286
388.0000	0.00182094
387.0000	0.00182874
386.0000	0.00186241
385.0000	0.00184219
384.0000	0.00188287
383.0000	0.00191421
382.0000	0.00193394
381.0000	0.00192207
380.0000	0.00192977
379.0000	0.00195312
378.0000	0.00197959
377.0000	0.00202126
376.0000	0.0020325
375.0000	0.0020401
374.0000	0.00207509
373.0000	0.00213784
372.0000	0.00215962
371.0000	0.0021347
370.0000	0.00217811
369.0000	0.00216366
368.0000	0.00219322
367.0000	0.0022755
366.0000	0.00238172
365.0000	0.0024917
364.0000	0.00264511
363.0000	0.00275913
362.0000	0.00292041
361.0000	0.00304543
360.0000	0.0031848
359.0000	0.00323451
358.0000	0.00329019
357.0000	0.00344813
356.0000	0.00365538
355.0000	0.00386153
354.0000	0.00405284
353.0000	0.00442099
352.0000	0.00487076
351.0000	0.00535173
350.0000	0.00593503
349.0000	0.006447
348.0000	0.00680984
347.0000	0.00698762
346.0000	0.00700017
345.0000	0.00669968
344.0000	0.00632391
343.0000	0.00582949
342.0000	0.00534152
341.0000	0.00508886
340.0000	0.00519989
339.0000	0.00495976
338.0000	0.00487504
337.0000	0.00484849
336.0000	0.00480943
335.0000	0.00492412
334.0000	0.00499306
333.0000	0.00509728
332.0000	0.0052787
331.0000	0.00552928
330.0000	0.00583228
329.0000	0.00627693
328.0000	0.00700519
327.0000	0.00777594
326.0000	0.00849913
325.0000	0.00904839
324.0000	0.00944218
323.0000	0.00935624
322.0000	0.0090954
321.0000	0.00840543
320.0000	0.00765828
319.0000	0.00691077
318.0000	0.00625368
317.0000	0.00577796
316.0000	0.00536295
315.0000	0.00513522
314.0000	0.00502561
313.0000	0.00503224
312.0000	0.00509785
311.0000	0.00516875
310.0000	0.00545675
309.0000	0.00598721
308.0000	0.00662529
307.0000	0.00747998
306.0000	0.00841833
305.0000	0.00941329
304.0000	0.010111
303.0000	0.010559
302.0000	0.0106438
301.0000	0.0104521
300.0000	0.00999091
299.0000	0.00938348
298.0000	0.00878208
297.0000	0.00821787
296.0000	0.00790145
295.0000	0.00771851
294.0000	0.00761534
293.0000	0.00769778
292.0000	0.00779602
291.0000	0.008005
290.0000	0.0082778
289.0000	0.00853243
288.0000	0.008727
287.0000	0.00898991
286.0000	0.00924651
285.0000	0.00943978
284.0000	0.00956446
283.0000	0.00970634
282.0000	0.01002
281.0000	0.0104327
280.0000	0.0108533
279.0000	0.0115691
278.0000	0.012585
277.0000	0.0138846
276.0000	0.0156657
275.0000	0.0182839
274.0000	0.0218382
273.0000	0.0264565
272.0000	0.0318018
271.0000	0.0374975
270.0000	0.0426598
269.0000	0.0465851
268.0000	0.0489828
267.0000	0.0493506
266.0000	0.0479239
265.0000	0.0452348
264.0000	0.0420836
263.0000	0.0392718
262.0000	0.0373236
261.0000	0.0366469
260.0000	0.037811
259.0000	0.0406192
258.0000	0.0452276
257.0000	0.0511719
256.0000	0.0580639
255.0000	0.0659
254.0000	0.0749385
253.0000	0.0857896
252.0000	0.100723
251.0000	0.123516
250.0000	0.160824
249.0000	0.222137
248.0000	0.315525
247.0000	0.441046
246.0000	0.592246
245.0000	0.76856
244.0000	0.969292
243.0000	1.15637
242.0000	1.20617
241.0000	1.07497
240.0000	0.892148
239.0000	0.732097
238.0000	0.608513
237.0000	0.525939
236.0000	0.492985
235.0000	0.517123
234.0000	0.590474
233.0000	0.693487
232.0000	0.799023
231.0000	0.866075
230.0000	0.858624
229.0000	0.783336
228.0000	0.675295
227.0000	0.563163
226.0000	0.464416
225.0000	0.38527
224.0000	0.337895
223.0000	0.317745
222.0000	0.313735
221.0000	0.318947
220.0000	0.322315
219.0000	0.320534
218.0000	0.310654
217.0000	0.304861
216.0000	0.302621
215.0000	0.298815
214.0000	0.296816
213.0000	0.292392
212.0000	0.288999
211.0000	0.283947
210.0000	0.281513
209.0000	0.275286
208.0000	0.271335
207.0000	0.265389
206.0000	0.261242
205.0000	0.254774
204.0000	0.250672
203.0000	0.245821
202.0000	0.241918
201.0000	0.236931
200.0000	0.23306
199.0000	0.232387
198.0000	0.22723
197.0000	0.224336
196.0000	0.221269
195.0000	0.217131
194.0000	0.212745
193.0000	0.2087
192.0000	0.203911
191.0000	0.201664
190.0000	0.194677
##### Extended Information
[Comments]
Sample name	StS424_DCM
Comment
User	Stephen
Division
Company	EPFL
[Detailed Information]
Creation date	2/18/2013 8:39 PM
Data array type	Linear data array
Horizontal axis	Wavelength [nm]
Vertical axis	Abs
Start	800 nm
End	190 nm
Data interval	1 nm
Data points	611
[Measurement Information]
Instrument name	V-670
Model name	V-670
Serial No.	A056461154
Photometric mode	Abs
Measurement range	800 - 190 nm
Data interval	1 nm
UV/Vis bandwidth	1.0 nm
NIR bandwidth	8.0 nm
Response	Medium
Scan speed	400 nm/min
Change source at	340 nm
Change grating at	850 nm
Light source	D2/WI
Filter exchange	Step
Correction	Baseline
