# Supplementary material for: Optical gap and fundamental gap of oligoynes and carbyne
Source: Nat Commun. 2020 Sep 23;11:4797. doi: 10.1038/s41467-020-18496-4 (PMC7511338; doi:10.1038/s41467-020-18496-4)
Supplement: Supplementary file 3 — Source Data [file 41467_2020_18496_MOESM3_ESM.zip › NCOMMS-20-03672A_Source Data/FigureS1/FigureS1_Glu[6]-Glu[12]_DCM.txt]

wavelength	Glu[12]	Glu[10]	Glu[8]	Glu[6]
800	0.0296299	-4.83711E-4	-0.00190125	-0.00153587
799	0.0295411	-5.04959E-4	-0.00191864	-0.00155773
798	0.0295088	-5.66115E-4	-0.00195911	-0.00162018
797	0.0294399	-6.12597E-4	-0.00201116	-0.00167
796	0.0293741	-6.20873E-4	-0.00204911	-0.00168817
795	0.0293292	-6.47362E-4	-0.00208004	-0.00172648
794	0.0293273	-6.66763E-4	-0.00210369	-0.00175323
793	0.0293221	-7.06119E-4	-0.00213756	-0.00179447
792	0.0292405	-6.89462E-4	-0.00213369	-0.00178877
791	0.0292058	-6.65514E-4	-0.00211781	-0.00177991
790	0.0292039	-6.72005E-4	-0.00211134	-0.00179027
789	0.029181	-6.82478E-4	-0.0020974	-0.00180665
788	0.0291645	-6.68999E-4	-0.00206012	-0.00178049
787	0.0290929	-6.45728E-4	-0.00205924	-0.00177169
786	0.0290508	-6.48899E-4	-0.00209917	-0.001797
785	0.0290508	-6.77677E-4	-0.0021226	-0.00184332
784	0.0290511	-6.78326E-4	-0.00213514	-0.00184831
783	0.0290404	-6.75074E-4	-0.00211624	-0.00181437
782	0.0289845	-6.68522E-4	-0.00211898	-0.00181258
781	0.0290049	-7.02595E-4	-0.00211809	-0.00183891
780	0.0290354	-7.15453E-4	-0.00208127	-0.00182962
779	0.0290553	-6.98859E-4	-0.0020744	-0.00180981
778	0.0290573	-6.9516E-4	-0.00208416	-0.00180881
777	0.0290423	-7.39025E-4	-0.00210997	-0.00182169
776	0.029054	-7.50697E-4	-0.00213372	-0.00182598
775	0.0290397	-7.64618E-4	-0.00217439	-0.00184553
774	0.0290529	-7.92403E-4	-0.00220909	-0.00185768
773	0.0290235	-8.27064E-4	-0.00223739	-0.00187025
772	0.0290404	-8.19248E-4	-0.00222154	-0.00186435
771	0.0290105	-8.05911E-4	-0.00220257	-0.00185614
770	0.0289631	-8.15395E-4	-0.00220953	-0.00187064
769	0.0289772	-8.25571E-4	-0.00222477	-0.00187263
768	0.0289534	-8.27292E-4	-0.00223997	-0.00190244
767	0.0289615	-8.54758E-4	-0.00226458	-0.001928
766	0.0289982	-9.19991E-4	-0.0023289	-0.0019701
765	0.0290282	-9.9178E-4	-0.00239062	-0.00201856
764	0.0290609	-0.00106113	-0.00246961	-0.00209499
763	0.0291149	-0.00110084	-0.00251275	-0.00212492
762	0.0291198	-0.00115499	-0.00256513	-0.00217559
761	0.0291125	-0.00120237	-0.00262914	-0.00220247
760	0.0291178	-0.00122741	-0.00267561	-0.00223916
759	0.0291112	-0.00124344	-0.00268762	-0.00225487
758	0.0291669	-0.00127373	-0.00271309	-0.00228191
757	0.0291523	-0.00129621	-0.00272787	-0.00232147
756	0.0291102	-0.00128911	-0.00272983	-0.00231503
755	0.0291435	-0.00131349	-0.00273702	-0.00232175
754	0.0291357	-0.00128749	-0.00273608	-0.00227947
753	0.0291349	-0.00124827	-0.00269755	-0.00223265
752	0.0291075	-0.00119714	-0.00265106	-0.00216185
751	0.0291357	-0.00114678	-0.0025956	-0.0021079
750	0.0291849	-0.00110825	-0.00252312	-0.0020242
749	0.0292024	-0.0010544	-0.00245577	-0.00196274
748	0.0292168	-9.97986E-4	-0.00238556	-0.0019089
747	0.0292589	-9.51027E-4	-0.00233102	-0.00188648
746	0.0292983	-9.18575E-4	-0.00227128	-0.00183488
745	0.0293174	-8.78213E-4	-0.00220712	-0.00178388
744	0.0293189	-8.19115E-4	-0.00215199	-0.0017559
743	0.0293111	-7.52608E-4	-0.00207999	-0.00167447
742	0.0293145	-6.95387E-4	-0.00199716	-0.00159935
741	0.0293227	-6.55726E-4	-0.00194543	-0.00153958
740	0.0292459	-5.89013E-4	-0.00152672	-0.00106295
739	0.0292882	-5.77633E-4	-0.00154249	-0.00108259
738	0.0293218	-5.71033E-4	-0.00155108	-0.00108356
737	0.0293034	-5.40059E-4	-0.00154151	-0.00108089
736	0.0293028	-5.33201E-4	-0.00154697	-0.0010515
735	0.0293214	-4.95879E-4	-0.00154328	-0.00103307
734	0.0293061	-4.75423E-4	-0.00152723	-0.00100321
733	0.0293174	-4.73651E-4	-0.00151573	-9.92836E-4
732	0.0293476	-4.70185E-4	-0.0015075	-9.96083E-4
731	0.0294163	-4.56938E-4	-0.00152023	-9.85097E-4
730	0.0294995	-4.79471E-4	-0.0015369	-0.00101663
729	0.0296184	-4.70232E-4	-0.00154134	-0.00105208
728	0.0297798	-4.90817E-4	-0.0015867	-0.0011041
727	0.0299246	-4.95257E-4	-0.00161045	-0.0011654
726	0.030111	-4.9781E-4	-0.0016268	-0.00119967
725	0.0302561	-5.21061E-4	-0.00165593	-0.00124006
724	0.0303644	-5.31315E-4	-0.00167986	-0.0012796
723	0.0304534	-5.32954E-4	-0.00170463	-0.0013041
722	0.0304459	-5.37035E-4	-0.00169644	-0.00132014
721	0.0304195	-5.34314E-4	-0.0017096	-0.00133692
720	0.0303404	-5.38636E-4	-0.00171237	-0.00134877
719	0.0302336	-5.34144E-4	-0.00172644	-0.0013881
718	0.0301181	-5.34244E-4	-0.00175706	-0.00140112
717	0.0299991	-5.16009E-4	-0.00175909	-0.00140598
716	0.0298492	-5.33442E-4	-0.0017949	-0.00142141
715	0.0297858	-5.40728E-4	-0.00182493	-0.00143607
714	0.0296748	-5.50349E-4	-0.00189094	-0.00146694
713	0.0295588	-5.89006E-4	-0.00192942	-0.00148651
712	0.0294906	-6.4735E-4	-0.00200945	-0.00153789
711	0.0294325	-6.98286E-4	-0.00204816	-0.00158944
710	0.0293461	-7.51528E-4	-0.00212928	-0.00164031
709	0.029329	-8.21833E-4	-0.00221353	-0.00169242
708	0.0293113	-8.78787E-4	-0.00228026	-0.00173042
707	0.02932	-9.39712E-4	-0.00235756	-0.00176624
706	0.0293225	-9.78496E-4	-0.00240286	-0.00179332
705	0.0293371	-0.00101862	-0.00245063	-0.00180622
704	0.0293444	-0.00102682	-0.00250448	-0.00183024
703	0.0293425	-0.00103961	-0.00252739	-0.00187661
702	0.0293225	-0.00102101	-0.0025339	-0.00190006
701	0.0293353	-9.88898E-4	-0.00251461	-0.00193225
700	0.0293293	-9.31834E-4	-0.00247125	-0.00192305
699	0.0293534	-8.75709E-4	-0.00245152	-0.00192745
698	0.0293605	-8.0388E-4	-0.00241518	-0.00190343
697	0.0293726	-7.18509E-4	-0.00235081	-0.00186873
696	0.0294092	-6.2695E-4	-0.00229095	-0.00182895
695	0.0294295	-5.51632E-4	-0.00225465	-0.00180671
694	0.0294569	-4.64817E-4	-0.00222619	-0.0017694
693	0.0294582	-3.7833E-4	-0.00217429	-0.001723
692	0.029479	-3.0065E-4	-0.00212911	-0.00169614
691	0.0294943	-2.56459E-4	-0.00214007	-0.00168363
690	0.0295007	-2.10718E-4	-0.00214724	-0.00168797
689	0.0294869	-2.03223E-4	-0.00215784	-0.00168462
688	0.0294735	-2.13151E-4	-0.00216996	-0.00170851
687	0.02949	-2.2047E-4	-0.00222096	-0.00170806
686	0.029477	-2.45757E-4	-0.00227436	-0.00169191
685	0.029462	-2.55079E-4	-0.0023182	-0.00167405
684	0.0294538	-2.83529E-4	-0.0023588	-0.00163742
683	0.0294189	-3.01544E-4	-0.00241167	-0.00157672
682	0.0294107	-3.3081E-4	-0.00247019	-0.00151626
681	0.0294234	-3.46253E-4	-0.00249994	-0.00145013
680	0.0294041	-3.51099E-4	-0.00252629	-0.001403
679	0.0294133	-3.78207E-4	-0.00256167	-0.00135608
678	0.0294274	-3.7766E-4	-0.00256761	-0.00128693
677	0.0294324	-3.99314E-4	-0.00257942	-0.00126502
676	0.0294278	-4.0167E-4	-0.00257362	-0.00125311
675	0.0294151	-3.94322E-4	-0.00257418	-0.00122658
674	0.029404	-4.01008E-4	-0.00257724	-0.00118816
673	0.0294216	-4.04472E-4	-0.00259969	-0.00117738
672	0.0294105	-3.97633E-4	-0.00261732	-0.00115905
671	0.0294545	-3.86334E-4	-0.00262087	-0.00113145
670	0.0294681	-3.78637E-4	-0.00263118	-0.00112478
669	0.0294989	-3.61964E-4	-0.00262275	-0.00108456
668	0.0295069	-3.53406E-4	-0.00265193	-0.00108377
667	0.0295163	-3.43742E-4	-0.00265822	-0.00107274
666	0.0295095	-3.32779E-4	-0.00264703	-0.00106577
665	0.0295176	-3.26854E-4	-0.0026483	-0.00107984
664	0.0295064	-3.12025E-4	-0.0026707	-0.00106689
663	0.0295157	-2.92494E-4	-0.00266711	-0.0010649
662	0.0295393	-2.75248E-4	-0.00266833	-0.00106482
661	0.0295413	-2.38497E-4	-0.00264427	-0.00104636
660	0.0295561	-2.15261E-4	-0.00263768	-0.00102094
659	0.02956	-1.86528E-4	-0.00262941	-9.93644E-4
658	0.0295341	-1.78094E-4	-0.00262127	-9.85552E-4
657	0.0295637	-1.36555E-4	-0.00260195	-9.61377E-4
656	0.0295457	-1.02439E-4	-0.00256741	-9.2392E-4
655	0.0295405	-5.81E-5	-0.00254168	-8.71536E-4
654	0.029551	3.38E-6	-0.00248012	-8.34077E-4
653	0.0295655	7.54E-5	-0.00240973	-7.8245E-4
652	0.0295639	1.62752E-4	-0.00235376	-7.16702E-4
651	0.0295797	2.66423E-4	-0.00227099	-6.25384E-4
650	0.0295678	3.70804E-4	-0.00219712	-5.1472E-4
649	0.0295637	4.29209E-4	-0.00213466	-4.09246E-4
648	0.0295605	4.87543E-4	-0.00210036	-3.17845E-4
647	0.0295581	5.52776E-4	-0.00207306	-2.54117E-4
646	0.0295527	5.59981E-4	-0.00206937	-2.32395E-4
645	0.0295438	5.64991E-4	-0.00205537	-2.2539E-4
644	0.0295614	5.71294E-4	-0.00206044	-1.86623E-4
643	0.0295806	5.8804E-4	-0.00206103	-1.511E-4
642	0.0296072	6.12715E-4	-0.00204754	-1.41552E-4
641	0.0296146	6.58962E-4	-0.00201245	-1.24789E-4
640	0.0295966	7.2084E-4	-0.00197643	-1.14005E-4
639	0.0295994	7.74807E-4	-0.00195133	-1.08911E-4
638	0.0295824	8.35161E-4	-0.00190642	-1.51729E-4
637	0.0295857	8.59616E-4	-0.00189704	-3.00973E-4
636	0.0295533	8.78484E-4	-0.00190734	-4.31825E-4
635	0.029565	8.81277E-4	-0.0019317	-5.6335E-4
634	0.029563	8.54572E-4	-0.00197424	-6.94904E-4
633	0.0295593	8.23647E-4	-0.00203011	-8.04726E-4
632	0.0295856	8.40692E-4	-0.0020528	-8.72669E-4
631	0.0295646	8.39999E-4	-0.00208223	-8.96131E-4
630	0.0295858	8.36285E-4	-0.00211921	-9.35117E-4
629	0.0296142	8.48663E-4	-0.00213857	-9.35265E-4
628	0.0296334	8.87127E-4	-0.00214914	-9.09179E-4
627	0.0296602	9.19156E-4	-0.00213761	-8.76994E-4
626	0.0296914	9.3965E-4	-0.00214312	-8.6454E-4
625	0.0296839	9.73175E-4	-0.00213147	-8.53897E-4
624	0.0297144	9.96961E-4	-0.0021342	-8.41557E-4
623	0.029713	0.00100898	-0.00212624	-8.33415E-4
622	0.0297331	0.00102291	-0.00213258	-8.3492E-4
621	0.0297378	0.00102607	-0.00212928	-8.42869E-4
620	0.0297527	0.00103449	-0.0021379	-8.3942E-4
619	0.0297875	0.00102783	-0.00217877	-8.34079E-4
618	0.0298109	0.00104294	-0.00218105	-8.18892E-4
617	0.0298341	0.00104377	-0.002218	-8.33514E-4
616	0.0298489	0.00104182	-0.00223055	-8.33429E-4
615	0.0298654	0.00106212	-0.00224501	-7.9003E-4
614	0.0298639	0.00108029	-0.00226095	-7.6754E-4
613	0.0298759	0.00106418	-0.00226282	-7.35215E-4
612	0.0298561	0.00107734	-0.00227045	-6.9708E-4
611	0.0298274	0.0010841	-0.00229115	-6.92532E-4
610	0.0298449	0.00109873	-0.00229858	-6.68753E-4
609	0.029813	0.00108999	-0.00231526	-6.46964E-4
608	0.0298057	0.00108246	-0.00234483	-6.67231E-4
607	0.0298271	0.00109943	-0.00236017	-6.90186E-4
606	0.0298544	0.00112443	-0.00237718	-7.03322E-4
605	0.0298514	0.00111866	-0.00239487	-7.29904E-4
604	0.0298586	0.00114587	-0.00239866	-7.22847E-4
603	0.0298535	0.00117101	-0.00239026	-7.21583E-4
602	0.0298546	0.00119809	-0.00238639	-7.04717E-4
601	0.0298365	0.00122609	-0.0023758	-6.74278E-4
600	0.0297344	0.00109587	-0.00207874	-8.1514E-4
599	0.0297491	0.00111836	-0.00205984	-8.23638E-4
598	0.0297526	0.00114546	-0.00204305	-8.09277E-4
597	0.0297774	0.00116484	-0.00205472	-8.20416E-4
596	0.029799	0.00120226	-0.00204231	-8.10947E-4
595	0.0298063	0.00124599	-0.00202552	-7.8792E-4
594	0.0298296	0.00127318	-0.00202573	-7.50325E-4
593	0.0298246	0.00129618	-0.00200543	-7.19723E-4
592	0.0298157	0.00132726	-0.00201433	-6.87845E-4
591	0.0298317	0.00135507	-0.00200528	-6.34598E-4
590	0.0298381	0.0013872	-0.00201048	-5.89813E-4
589	0.0298209	0.00140355	-0.00202214	-5.61693E-4
588	0.0298221	0.00142718	-0.00202768	-5.35815E-4
587	0.0298638	0.00143912	-0.0020415	-5.19603E-4
586	0.0299117	0.00146398	-0.00203767	-4.93422E-4
585	0.0299485	0.0014672	-0.00206012	-4.81E-4
584	0.0299992	0.00149753	-0.00205622	-4.51788E-4
583	0.0300535	0.00150792	-0.00209333	-4.25633E-4
582	0.0300898	0.00151301	-0.0021413	-4.13144E-4
581	0.0301181	0.0015578	-0.0021813	-3.73678E-4
580	0.0301144	0.00158636	-0.00222612	-3.68674E-4
579	0.0301216	0.0016297	-0.00227898	-3.61267E-4
578	0.0301232	0.00166667	-0.00229919	-3.48762E-4
577	0.0301344	0.00170441	-0.0023312	-3.53092E-4
576	0.0301593	0.00175919	-0.00231284	-3.18076E-4
575	0.0301944	0.00178792	-0.00232739	-3.1294E-4
574	0.0302042	0.00181596	-0.0023211	-2.98899E-4
573	0.0302322	0.00187148	-0.00229895	-2.4525E-4
572	0.0302656	0.00191515	-0.00228439	-1.87709E-4
571	0.0302759	0.00195412	-0.00227558	-1.01969E-4
570	0.0303005	0.00199267	-0.00225084	1.3E-6
569	0.0303212	0.00204578	-0.00222686	7.29E-5
568	0.0303607	0.0021006	-0.00221491	1.21669E-4
567	0.0303943	0.00214872	-0.00219767	1.3115E-4
566	0.0304256	0.0021945	-0.0021755	1.0805E-4
565	0.0304829	0.00222346	-0.00218669	5.4E-5
564	0.0305048	0.00225109	-0.00219024	1.1E-5
563	0.0305492	0.00228691	-0.00218673	-3.48E-5
562	0.0305753	0.00232175	-0.00218583	-2.55E-5
561	0.0306118	0.00234387	-0.00220145	4.49E-5
560	0.0306322	0.00236278	-0.00222895	1.69121E-4
559	0.0306367	0.00239174	-0.00224208	3.33838E-4
558	0.0306515	0.00244145	-0.0022416	5.24097E-4
557	0.0306721	0.00245028	-0.0022795	7.16195E-4
556	0.0306746	0.00248551	-0.00233649	9.40473E-4
555	0.0306637	0.00250084	-0.00236163	0.00109448
554	0.030718	0.00249989	-0.00238811	0.00118321
553	0.0307457	0.00250707	-0.00241603	0.00120264
552	0.0307785	0.00253832	-0.00243518	0.00115362
551	0.030798	0.0025659	-0.0024415	0.00102406
550	0.0308005	0.00257821	-0.00245781	8.02002E-4
549	0.0308231	0.0025976	-0.00246858	6.01276E-4
548	0.0308222	0.00263315	-0.00246673	4.31158E-4
547	0.0308201	0.0026759	-0.00246711	3.09156E-4
546	0.0308097	0.00270174	-0.00249951	2.47174E-4
545	0.0308021	0.00272553	-0.00251541	2.36564E-4
544	0.0308418	0.0027574	-0.00255037	2.73084E-4
543	0.0308327	0.00278843	-0.00256121	3.22487E-4
542	0.0308354	0.00283837	-0.00258302	3.70137E-4
541	0.03083	0.00286666	-0.00262404	3.83252E-4
540	0.0308453	0.00291382	-0.00260732	3.83242E-4
539	0.0308708	0.00295255	-0.00263285	3.61706E-4
538	0.0308889	0.00299573	-0.0026541	3.24994E-4
537	0.0309262	0.00304042	-0.00266227	3.02698E-4
536	0.0309611	0.00309264	-0.00267618	2.84823E-4
535	0.0309921	0.00313739	-0.00270689	2.53443E-4
534	0.0310348	0.00318527	-0.00275263	2.20954E-4
533	0.0310502	0.00323714	-0.00278066	2.23178E-4
532	0.0310731	0.00329146	-0.00280267	2.35632E-4
531	0.0311023	0.00334009	-0.00283611	2.74343E-4
530	0.0311111	0.00341727	-0.00286167	3.95258E-4
529	0.0311219	0.00345116	-0.00288753	5.02554E-4
528	0.0311226	0.00350397	-0.00288968	6.72148E-4
527	0.0311442	0.00356666	-0.0028991	8.14099E-4
526	0.0311405	0.00362368	-0.00289871	8.99382E-4
525	0.0311662	0.00370131	-0.00288006	9.10585E-4
524	0.0311807	0.00374459	-0.00288751	8.20936E-4
523	0.0312246	0.00381948	-0.00287628	7.13806E-4
522	0.0312204	0.00386646	-0.00289257	5.48267E-4
521	0.0312606	0.00394094	-0.00287449	3.86498E-4
520	0.0313499	0.00394622	-0.00300459	-4.68077E-4
519	0.0313702	0.00400462	-0.0030105	-4.97759E-4
518	0.031383	0.00405666	-0.00298907	-5.06129E-4
517	0.0314097	0.0041378	-0.00297317	-5.16104E-4
516	0.031468	0.00419576	-0.00296855	-5.28474E-4
515	0.0314859	0.00426132	-0.00293551	-5.01273E-4
514	0.0315104	0.00431946	-0.00292887	-4.55269E-4
513	0.0315279	0.00437667	-0.00292378	-4.32055E-4
512	0.0315582	0.0044619	-0.00289767	-3.8855E-4
511	0.0315888	0.00452806	-0.00289455	-3.389E-4
510	0.031607	0.00462254	-0.00287495	-2.8746E-4
509	0.031636	0.00472528	-0.00285385	-2.42764E-4
508	0.0316321	0.00485589	-0.00281667	-2.00797E-4
507	0.0317231	0.00499173	-0.00279592	-1.70255E-4
506	0.0317771	0.0051102	-0.00276221	-1.45511E-4
505	0.0318081	0.00525251	-0.00272397	-1.00346E-4
504	0.0318133	0.00539672	-0.00268479	-5.8E-5
503	0.0318768	0.00555522	-0.00267885	4.71E-6
502	0.0319141	0.0057074	-0.00267989	4.69E-5
501	0.0319252	0.00582323	-0.0026702	7.44E-5
500	0.031984	0.00598292	-0.00264951	1.14612E-4
499	0.032069	0.00615098	-0.0026633	1.20024E-4
498	0.0321232	0.00631645	-0.00263844	9.64E-5
497	0.0322063	0.00645185	-0.00264802	6.35E-5
496	0.0322915	0.00659425	-0.00264324	2.82E-5
495	0.0323873	0.00675758	-0.0026237	1.78E-5
494	0.032502	0.00690696	-0.00261663	1.72E-5
493	0.0325647	0.00704298	-0.00260921	4.35E-5
492	0.0326738	0.0071885	-0.00258482	1.04456E-4
491	0.0327602	0.00732147	-0.00258029	1.42148E-4
490	0.032802	0.00746101	-0.00258218	1.7723E-4
489	0.0328552	0.00758808	-0.00258867	2.02083E-4
488	0.0328821	0.0077226	-0.00260032	2.10963E-4
487	0.0329008	0.00787668	-0.00260504	2.52224E-4
486	0.0329326	0.00802891	-0.00260466	2.65524E-4
485	0.0329171	0.00822043	-0.00262209	2.92529E-4
484	0.0329423	0.00840299	-0.00264715	3.12173E-4
483	0.0329481	0.00861136	-0.00263273	3.85825E-4
482	0.0329574	0.00881443	-0.00264489	4.6012E-4
481	0.0329763	0.00904544	-0.0026346	5.46381E-4
480	0.0329745	0.00925636	-0.00264779	6.21058E-4
479	0.0330113	0.00946584	-0.00265665	7.09012E-4
478	0.0330218	0.00965083	-0.00267788	7.8302E-4
477	0.0330638	0.00980049	-0.00271101	8.33556E-4
476	0.0331066	0.00991878	-0.00277607	8.42515E-4
475	0.033128	0.0100012	-0.00280327	8.7006E-4
474	0.033206	0.0100533	-0.0028235	8.70483E-4
473	0.0332856	0.0100734	-0.00285595	8.53811E-4
472	0.0333548	0.0100694	-0.00289488	8.04588E-4
471	0.0333989	0.0100695	-0.00290034	7.4253E-4
470	0.0334592	0.0100999	-0.00288207	7.09713E-4
469	0.0335496	0.0101251	-0.00287932	6.65322E-4
468	0.0335985	0.0101536	-0.00288919	6.46416E-4
467	0.0336715	0.0102295	-0.00290415	6.23359E-4
466	0.0337426	0.0103187	-0.00288399	6.27819E-4
465	0.0338458	0.0104661	-0.0028657	6.90142E-4
464	0.0339183	0.0106342	-0.00285265	7.47142E-4
463	0.0339913	0.0108248	-0.00284092	8.03285E-4
462	0.0340626	0.0110901	-0.00282401	8.95821E-4
461	0.0341286	0.0113863	-0.00278406	9.68145E-4
460	0.0341941	0.0117279	-0.00275592	0.00103833
459	0.0343069	0.0121257	-0.00271487	0.00112913
458	0.034406	0.0125288	-0.00267242	0.00119823
457	0.0345394	0.0129679	-0.00264684	0.00126422
456	0.0346981	0.0134163	-0.00260814	0.00134854
455	0.0348472	0.0138744	-0.00257736	0.00144987
454	0.0350111	0.0143363	-0.00254568	0.00158009
453	0.0351414	0.014774	-0.00251736	0.00168736
452	0.0352757	0.0151948	-0.00249618	0.0017623
451	0.0353722	0.0155871	-0.00249759	0.00178743
450	0.0354918	0.0159589	-0.00250848	0.00177696
449	0.035566	0.0162828	-0.00254381	0.00168366
448	0.0356378	0.0165853	-0.00259024	0.00153798
447	0.0357079	0.0168155	-0.00265019	0.00136039
446	0.0358117	0.0170159	-0.00272719	0.0012141
445	0.0359167	0.0171947	-0.00278924	0.00107414
444	0.0360625	0.0173125	-0.00287522	9.34421E-4
443	0.0362978	0.0173922	-0.00295011	8.61484E-4
442	0.0365521	0.0174109	-0.00304104	7.98331E-4
441	0.0368175	0.0174029	-0.00311968	7.68507E-4
440	0.0370483	0.0173622	-0.00320315	7.1893E-4
439	0.03731	0.0172759	-0.00329635	6.90039E-4
438	0.0375556	0.017154	-0.00339033	7.31556E-4
437	0.0377803	0.0170206	-0.0034663	8.29351E-4
436	0.0379578	0.0168994	-0.00349919	9.59048E-4
435	0.0381576	0.0167624	-0.00358159	0.00107943
434	0.0383215	0.0166522	-0.00362918	0.00124706
433	0.0385168	0.0165784	-0.00367742	0.00140173
432	0.03874	0.0165316	-0.00373042	0.00148483
431	0.0389799	0.0165541	-0.00376524	0.00143161
430	0.0393138	0.0166702	-0.00382174	0.00135985
429	0.039676	0.0168589	-0.00384881	0.00124216
428	0.0401088	0.0171396	-0.00385691	0.0011175
427	0.0406503	0.0175063	-0.00384528	9.89261E-4
426	0.0412676	0.0179658	-0.00379337	9.06235E-4
425	0.0418875	0.0184532	-0.00376418	8.79401E-4
424	0.0426295	0.0189712	-0.00371136	9.03763E-4
423	0.0434422	0.0195556	-0.00361305	9.59878E-4
422	0.0443496	0.020161	-0.00355465	0.00102708
421	0.0453899	0.0208055	-0.00344423	0.00114606
420	0.0466332	0.0216495	-0.00327173	0.00136995
419	0.0480722	0.0222218	-0.00330946	0.00135042
418	0.0498043	0.0228368	-0.00331364	0.00135896
417	0.0518361	0.0234767	-0.00332691	0.00135324
416	0.0541442	0.0241649	-0.00334407	0.00131192
415	0.0566974	0.0249113	-0.00336646	0.00130032
414	0.0595877	0.0257219	-0.00338454	0.00126548
413	0.0626812	0.0265851	-0.00337564	0.00123087
412	0.0661432	0.0275396	-0.00333845	0.00122236
411	0.0700368	0.0285234	-0.0033008	0.0011938
410	0.0745577	0.0295269	-0.00326443	0.00117468
409	0.0801026	0.0305001	-0.00321489	0.00113342
408	0.0870928	0.0314097	-0.00319916	0.00112353
407	0.0960795	0.0322408	-0.00313633	0.00112878
406	0.107516	0.0330278	-0.00311346	0.00114506
405	0.121961	0.0337515	-0.00309472	0.00116937
404	0.139906	0.0345454	-0.00303665	0.00124381
403	0.161552	0.0354847	-0.00298391	0.00132053
402	0.186993	0.0366703	-0.00291878	0.00142249
401	0.215978	0.0382223	-0.00286233	0.00153191
400	0.247682	0.0401924	-0.00280163	0.00165659
399	0.281092	0.0426283	-0.00270308	0.00175405
398	0.314481	0.0454815	-0.00261726	0.0018369
397	0.345617	0.0488459	-0.00250615	0.00195487
396	0.372136	0.0526703	-0.00239467	0.00206207
395	0.391471	0.0570321	-0.00224343	0.00218539
394	0.401684	0.0619056	-0.00207136	0.00233953
393	0.401806	0.0673613	-0.00196763	0.0024645
392	0.392269	0.0736097	-0.00188917	0.00260912
391	0.374675	0.0807759	-0.00182359	0.00279841
390	0.351326	0.0889472	-0.0018022	0.00294971
389	0.324998	0.0983535	-0.00178767	0.00306959
388	0.298352	0.109013	-0.00175178	0.00316274
387	0.273519	0.120846	-0.00174043	0.00324417
386	0.251752	0.133601	-0.00169978	0.00332748
385	0.233563	0.146983	-0.00165997	0.00337313
384	0.219127	0.16074	-0.00158793	0.00341672
383	0.208146	0.17478	-0.00153808	0.0034324
382	0.200117	0.189554	-0.0014882	0.00345828
381	0.194738	0.20614	-0.00142147	0.0034654
380	0.192016	0.226306	-0.00130422	0.00347106
379	0.192277	0.252357	-0.00116693	0.00343069
378	0.195937	0.28705	-9.5875E-4	0.00334162
377	0.203539	0.333027	-6.02053E-4	0.0033013
376	0.21552	0.392248	-1.62653E-4	0.00321906
375	0.232285	0.466075	4.33219E-4	0.00318512
374	0.253531	0.554677	0.00117005	0.00314272
373	0.278741	0.65748	0.00213227	0.00315165
372	0.306574	0.772342	0.00325939	0.00320896
371	0.335255	0.895475	0.00446123	0.00326069
370	0.36233	1.02868	0.0060641	0.00369337
369	0.384988	1.14129	0.00718694	0.00379873
368	0.399428	1.21935	0.00812894	0.00388779
367	0.403563	1.24244	0.00887564	0.00399311
366	0.396543	1.20307	0.00936935	0.00404933
365	0.379077	1.11548	0.00962485	0.00410274
364	0.353704	1.00326	0.00980953	0.00415617
363	0.323735	0.884928	0.0100639	0.00423571
362	0.292837	0.771259	0.0104137	0.00429842
361	0.264112	0.667582	0.0109905	0.00433655
360	0.239622	0.576431	0.0119588	0.00439987
359	0.220286	0.498886	0.0133928	0.0044544
358	0.206148	0.435272	0.0154355	0.00449878
357	0.196528	0.385633	0.0182645	0.00453407
356	0.190508	0.350014	0.0221437	0.00457429
355	0.187217	0.328818	0.027359	0.00464154
354	0.186317	0.323263	0.0340694	0.00474036
353	0.187699	0.335114	0.042536	0.00485233
352	0.191509	0.366331	0.0529761	0.0049635
351	0.197963	0.417934	0.0654107	0.00508371
350	0.207137	0.489956	0.0796722	0.00520792
349	0.218779	0.580405	0.0953607	0.0053391
348	0.23169	0.685971	0.112415	0.00551323
347	0.243976	0.800629	0.131326	0.00567803
346	0.253304	0.913696	0.153817	0.00592903
345	0.257314	1.00643	0.182744	0.00619895
344	0.254765	1.0538	0.222304	0.00655349
343	0.245616	1.0403	0.277483	0.00696497
342	0.231076	0.973723	0.352827	0.00740399
341	0.213311	0.877198	0.451061	0.00787241
340	0.194753	0.765974	0.577717	0.00823228
339	0.177514	0.662053	0.723935	0.00881478
338	0.163212	0.566755	0.894984	0.00943782
337	0.152662	0.483252	1.09123	0.0101318
336	0.145191	0.41336	1.30587	0.0107177
335	0.140457	0.358077	1.50746	0.0112022
334	0.137649	0.317661	1.61616	0.0114908
333	0.13635	0.292638	1.55689	0.0115988
332	0.136544	0.283411	1.37823	0.011608
331	0.138384	0.290129	1.17216	0.0114868
330	0.141395	0.312249	0.98182	0.0113178
329	0.145096	0.348156	0.816622	0.0111938
328	0.148684	0.394544	0.676021	0.011132
327	0.151111	0.446348	0.558493	0.0112697
326	0.1515	0.496445	0.463649	0.0114824
325	0.149305	0.536575	0.39193	0.0119185
324	0.144677	0.558729	0.343267	0.0125086
323	0.138162	0.557724	0.31802	0.0132923
322	0.13073	0.533375	0.317896	0.0143867
321	0.123354	0.490702	0.346024	0.015781
320	0.116958	0.437363	0.404977	0.0174649
319	0.111968	0.381141	0.494889	0.0194952
318	0.108383	0.328041	0.613443	0.0217166
317	0.106077	0.282094	0.757508	0.0239897
316	0.104737	0.245743	0.9224	0.0262151
315	0.104355	0.22014	1.09148	0.0282281
314	0.104971	0.205461	1.21459	0.0299248
313	0.106244	0.200906	1.21864	0.0313484
312	0.107973	0.205125	1.10461	0.0327429
311	0.109774	0.216186	0.945446	0.0342906
310	0.111504	0.231828	0.788701	0.0363433
309	0.112854	0.249095	0.64788	0.03939
308	0.113735	0.264478	0.525783	0.0438991
307	0.114082	0.274646	0.424048	0.0506319
306	0.113743	0.276846	0.344775	0.0603207
305	0.112684	0.269995	0.288574	0.0739822
304	0.110999	0.25493	0.254633	0.0929549
303	0.108694	0.23405	0.242602	0.118657
302	0.105844	0.210811	0.253207	0.152771
301	0.102688	0.188604	0.286948	0.197709
300	0.099688	0.170045	0.341197	0.256661
299	0.097324	0.157056	0.409053	0.333639
298	0.0958556	0.150216	0.478913	0.431306
297	0.0953275	0.149065	0.535862	0.54985
296	0.0956303	0.152449	0.565002	0.687475
295	0.0965358	0.158797	0.557442	0.841004
294	0.0976694	0.16618	0.515265	1.00108
293	0.0988212	0.172452	0.44957	1.1338
292	0.0994595	0.175779	0.373953	1.17106
291	0.0998606	0.175045	0.30026	1.08353
290	0.100117	0.17005	0.236559	0.92968
289	0.100509	0.161489	0.187526	0.768158
288	0.10124	0.150584	0.154333	0.620969
287	0.102519	0.139188	0.136356	0.494542
286	0.104198	0.129095	0.1324	0.393911
285	0.106039	0.121666	0.140265	0.325072
284	0.10753	0.117408	0.156458	0.292076
283	0.108325	0.116218	0.175938	0.295405
282	0.108201	0.117553	0.193174	0.333548
281	0.107279	0.120677	0.203656	0.403726
280	0.105907	0.124717	0.204558	0.500244
279	0.104809	0.128699	0.195074	0.613781
278	0.104539	0.131659	0.17656	0.729893
277	0.105209	0.132975	0.152419	0.822726
276	0.107117	0.132476	0.127206	0.856947
275	0.109749	0.130453	0.104889	0.815243
274	0.112436	0.127447	0.0876277	0.718068
273	0.114607	0.124247	0.0761491	0.598958
272	0.115962	0.121726	0.0700335	0.481203
271	0.116269	0.120537	0.0682604	0.377657
270	0.115495	0.120848	0.0692177	0.296917
269	0.11397	0.122406	0.0711048	0.244248
268	0.11225	0.12484	0.0723766	0.220575
267	0.110944	0.12791	0.0721319	0.223244
266	0.110408	0.131439	0.0700063	0.247442
265	0.110982	0.135298	0.0660699	0.285456
264	0.112692	0.139332	0.0607167	0.326601
263	0.114946	0.143464	0.0548551	0.359077
262	0.116948	0.147705	0.0493619	0.373587
261	0.118133	0.151793	0.0447543	0.365905
260	0.118345	0.1551	0.0411201	0.337094
259	0.117159	0.15694	0.038408	0.292802
258	0.115017	0.157081	0.0363294	0.241557
257	0.112427	0.156006	0.0345108	0.192882
256	0.110179	0.154455	0.0327086	0.154215
255	0.109197	0.153404	0.0309726	0.12897
254	0.10976	0.154	0.0295148	0.116757
253	0.111668	0.157062	0.0285188	0.115037
252	0.114807	0.162192	0.0278977	0.119999
251	0.118667	0.167873	0.0274612	0.127568
250	0.122854	0.172337	0.0269858	0.134036
249	0.12701	0.174512	0.0263756	0.137193
248	0.131108	0.174047	0.0256665	0.136317
247	0.135892	0.171266	0.0248518	0.131862
246	0.142051	0.167239	0.0238298	0.124934
245	0.150555	0.164034	0.0227935	0.11722
244	0.162265	0.163769	0.02208	0.110149
243	0.177911	0.167282	0.0221234	0.10435
242	0.197959	0.173446	0.0231336	0.0996482
241	0.222636	0.179986	0.0250014	0.0951528
240	0.251823	0.184998	0.0272856	0.0899381
239	0.285976	0.187378	0.0295589	0.0837193
238	0.325649	0.186645	0.0317865	0.0774344
237	0.372033	0.18283	0.0340986	0.0722638
236	0.426591	0.176896	0.0365841	0.068828
235	0.490971	0.170611	0.039296	0.067088
234	0.566818	0.165539	0.0424112	0.0666685
233	0.656024	0.162617	0.0462251	0.06741
232	0.760141	0.162169	0.050898	0.0694757
231	0.880478	0.16465	0.056694	0.0733156
230	1.0189	0.169923	0.0642892	0.0790402
229	1.17693	0.177675	0.0734217	0.0862998
228	1.35731	0.186379	0.0837374	0.0941804
227	1.5632	0.193776	0.0927484	0.102032
226	1.79744	0.19739	0.0973049	0.110631
225	2.06128	0.19533	0.0941387	0.121453
224	2.35169	0.188359	0.0822781	0.133542
223	2.6513	0.181269	0.0686069	0.141195
222	2.90731	0.177348	0.0623778	0.144196
221	3.07002	0.17694	0.0613741	0.145364
220	3.14446	0.176758	0.0614333	0.146257
219	3.17534	0.178052	0.0617681	0.146416
218	3.19208	0.1785	0.0622607	0.146711
217	3.20577	0.178911	0.0623516	0.147117
216	3.2182	0.182249	0.063865	0.1492
215	3.22906	0.183719	0.0642848	0.149631
214	3.23542	0.183938	0.0666084	0.152591
213	3.23885	0.184356	0.0683375	0.154592
212	3.24335	0.184823	0.0686152	0.155227
211	3.2406	0.185886	0.0716878	0.155988
210	3.23587	0.186859	0.0722528	0.156484
209	3.22901	0.1869	0.0730204	0.155344
208	3.22095	0.187831	0.0731185	0.153974
207	3.21339	0.190028	0.0732899	0.153151
206	3.19716	0.193761	0.0735793	0.15373
205	3.17921	0.196435	0.0731448	0.154799
204	3.166	0.201306	0.0748342	0.155088
203	3.14819	0.205427	0.0753616	0.156886
202	3.12553	0.211146	0.0753107	0.158313
201	3.09737	0.216701	0.0755513	0.157992
200	3.07037	0.22554	0.0764801	0.158838
