# Supplementary material for: Optical gap and fundamental gap of oligoynes and carbyne
Source: Nat Commun. 2020 Sep 23;11:4797. doi: 10.1038/s41467-020-18496-4 (PMC7511338; doi:10.1038/s41467-020-18496-4)
Supplement: Supplementary file 3 — Source Data [file 41467_2020_18496_MOESM3_ESM.zip › NCOMMS-20-03672A_Source Data/FigureS14/FigureS14_Tr[8]_nsTA_Ar_Kinetics.txt]

Sample: [8]_Hex_0_02_266nm_5nJ
Lambda: 400nm
Dose: 10.0mJ
Io: 0.154117V
Cell: 1.0cm
0.0 0.000702
2.0e-008 -0.000271
4.0e-008 8.33e-005
6.0e-008 8.23e-005
8.0e-008 -0.000139
1.0e-007 3.73e-005
1.2e-007 3.93e-005
1.4e-007 -6.7e-006
1.6e-007 -0.000228
1.8e-007 3.93e-005
2.0e-007 0.000215
2.2e-007 0.000258
2.4e-007 -0.00067
2.6e-007 -9.47e-005
2.8e-007 -0.000139
3.0e-007 0.000171
3.2e-007 -0.000492
3.4e-007 0.000436
3.6e-007 -0.000314
3.8e-007 8.33e-005
4.0e-007 -4.97e-005
4.2e-007 3.73e-005
4.4e-007 0.000435
4.6e-007 -0.000228
4.8e-007 -0.000228
5.0e-007 0.000218
5.2e-007 -0.000449
5.4e-007 0.000258
5.6e-007 0.000169
5.8e-007 3.93e-005
6.0e-007 3.73e-005
6.2e-007 -0.000139
6.4e-007 -0.00036
6.6e-007 0.000127
6.8e-007 0.000171
7.0e-007 3.73e-005
7.2e-007 -0.000182
7.4e-007 3.83e-005
7.6e-007 -0.000405
7.8e-007 0.000479
8.0e-007 -2.7e-006
8.2e-007 -0.000314
8.4e-007 -0.000314
8.6e-007 -0.000271
8.8e-007 -0.000228
9.0e-007 -5.7e-006
9.2e-007 -4.97e-005
9.4e-007 -0.000139
9.6e-007 -5.7e-006
9.8e-007 -4.97e-005
1.0e-006 -9.47e-005
1.02e-006 0.000127
1.04e-006 -0.000317
1.06e-006 -0.000227
1.08e-006 0.000261
1.1e-006 0.000215
1.12e-006 -0.00067
1.14e-006 -9.27e-005
1.16e-006 3.93e-005
1.18e-006 -5.17e-005
1.2e-006 -5.7e-006
1.22e-006 -0.000314
1.24e-006 -0.000492
1.26e-006 -4.97e-005
1.28e-006 -0.000492
1.3e-006 -0.000359
1.32e-006 0.000261
1.34e-006 -0.000403
1.36e-006 0.000214
1.38e-006 0.000347
1.4e-006 3.73e-005
1.42e-006 0.000258
1.44e-006 -0.000139
1.46e-006 -0.000359
1.48e-006 -0.000581
1.5e-006 0.00026
1.52e-006 4.03e-005
1.54e-006 -9.47e-005
1.56e-006 8.23e-005
1.58e-006 -0.00027
1.6e-006 -0.000448
1.62e-006 4.03e-005
1.64e-006 -0.000273
1.66e-006 -0.00036
1.68e-006 0.00039
1.7e-006 -6.7e-006
1.72e-006 0.000346
1.74e-006 -9.57e-005
1.76e-006 -4.97e-005
1.78e-006 3.73e-005
1.8e-006 0.000126
1.82e-006 0.000129
1.84e-006 -0.000228
1.86e-006 0.000128
1.88e-006 3.83e-005
1.9e-006 3.93e-005
1.92e-006 0.00026
1.94e-006 -0.00058
1.96e-006 0.000967
1.98e-006 0.023286
2.0e-006 0.044364
2.02e-006 0.052763
2.04e-006 0.057668
2.06e-006 0.058641
2.08e-006 0.05864
2.1e-006 0.058552
2.12e-006 0.058066
2.14e-006 0.058112
2.16e-006 0.057802
2.18e-006 0.057403
2.2e-006 0.056609
2.22e-006 0.05683
2.24e-006 0.056651
2.26e-006 0.056697
2.28e-006 0.056343
2.3e-006 0.055459
2.32e-006 0.055192
2.34e-006 0.055239
2.36e-006 0.054441
2.38e-006 0.054355
2.4e-006 0.054265
2.42e-006 0.053999
2.44e-006 0.053601
2.46e-006 0.053427
2.48e-006 0.053071
2.5e-006 0.05285
2.52e-006 0.052982
2.54e-006 0.052761
2.56e-006 0.05223
2.58e-006 0.051835
2.6e-006 0.051879
2.62e-006 0.051524
2.64e-006 0.051259
2.66e-006 0.051082
2.68e-006 0.050507
2.7e-006 0.050952
2.72e-006 0.050376
2.74e-006 0.050243
2.76e-006 0.050157
2.78e-006 0.049889
2.8e-006 0.049715
2.82e-006 0.049626
2.84e-006 0.049405
2.86e-006 0.048828
2.88e-006 0.048477
2.9e-006 0.048609
2.92e-006 0.048388
2.94e-006 0.048299
2.96e-006 0.047903
2.98e-006 0.047901
3.0e-006 0.047679
3.02e-006 0.047636
3.04e-006 0.04693
3.06e-006 0.047415
3.08e-006 0.046974
3.1e-006 0.046488
3.12e-006 0.046311
3.14e-006 0.046222
3.16e-006 0.045867
3.18e-006 0.045913
3.2e-006 0.045735
3.22e-006 0.045822
3.24e-006 0.044983
3.26e-006 0.045161
3.28e-006 0.045118
3.3e-006 0.044145
3.32e-006 0.045029
3.34e-006 0.044453
3.36e-006 0.044542
3.38e-006 0.043879
3.4e-006 0.04304
3.42e-006 0.043436
3.44e-006 0.043569
3.46e-006 0.043173
3.48e-006 0.042688
3.5e-006 0.042512
3.52e-006 0.042377
3.54e-006 0.042156
3.56e-006 0.042291
3.58e-006 0.041934
3.6e-006 0.041625
3.62e-006 0.041403
3.64e-006 0.041447
3.66e-006 0.041492
3.68e-006 0.041008
3.7e-006 0.040787
3.72e-006 0.040388
3.74e-006 0.040477
3.76e-006 0.040388
3.78e-006 0.040123
3.8e-006 0.040078
3.82e-006 0.039813
3.84e-006 0.039459
3.86e-006 0.039283
3.88e-006 0.039017
3.9e-006 0.038708
3.92e-006 0.038707
3.94e-006 0.038002
3.96e-006 0.038135
3.98e-006 0.038134
4.0e-006 0.037735
4.02e-006 0.038398
4.04e-006 0.03809
4.06e-006 0.037293
4.08e-006 0.037604
4.1e-006 0.037737
4.12e-006 0.037029
4.14e-006 0.036899
4.16e-006 0.03681
4.18e-006 0.036896
4.2e-006 0.036898
4.22e-006 0.036143
4.24e-006 0.036498
4.26e-006 0.036277
4.28e-006 0.035926
4.3e-006 0.035659
4.32e-006 0.035437
4.34e-006 0.035834
4.36e-006 0.035039
4.38e-006 0.035307
4.4e-006 0.03482
4.42e-006 0.034465
4.44e-006 0.035084
4.46e-006 0.034599
4.48e-006 0.034023
4.5e-006 0.034686
4.52e-006 0.034376
4.54e-006 0.033847
4.56e-006 0.033936
4.58e-006 0.03354
4.6e-006 0.033537
4.62e-006 0.033406
4.64e-006 0.033406
4.66e-006 0.032964
4.68e-006 0.033009
4.7e-006 0.032478
4.72e-006 0.032125
4.74e-006 0.03252
4.76e-006 0.03248
4.78e-006 0.032125
4.8e-006 0.031504
4.82e-006 0.031814
4.84e-006 0.031637
4.86e-006 0.03155
4.88e-006 0.031108
4.9e-006 0.031195
4.92e-006 0.031595
4.94e-006 0.030973
4.96e-006 0.030311
4.98e-006 0.030623
5.0e-006 0.030796
5.02e-006 0.030399
5.04e-006 0.030133
5.06e-006 0.03031
5.08e-006 0.030001
5.1e-006 0.029737
5.12e-006 0.029384
5.14e-006 0.029604
5.16e-006 0.029516
5.18e-006 0.029297
5.2e-006 0.028941
5.22e-006 0.028895
5.24e-006 0.028899
5.26e-006 0.028944
5.28e-006 0.028853
5.3e-006 0.028455
5.32e-006 0.028278
5.34e-006 0.028366
5.36e-006 0.027706
5.38e-006 0.027881
5.4e-006 0.027616
5.42e-006 0.027483
5.44e-006 0.026776
5.46e-006 0.027485
5.48e-006 0.026952
5.5e-006 0.027528
5.52e-006 0.027086
5.54e-006 0.026423
5.56e-006 0.026908
5.58e-006 0.02651
5.6e-006 0.02651
5.62e-006 0.026114
5.64e-006 0.026202
5.66e-006 0.025935
5.68e-006 0.025893
5.7e-006 0.025757
5.72e-006 0.025757
5.74e-006 0.025671
5.76e-006 0.025096
5.78e-006 0.025275
5.8e-006 0.025275
5.82e-006 0.024522
5.84e-006 0.024258
5.86e-006 0.024833
5.88e-006 0.024611
5.9e-006 0.024654
5.92e-006 0.023948
5.94e-006 0.024301
5.96e-006 0.02439
5.98e-006 0.023638
6.0e-006 0.02377
6.02e-006 0.023638
6.04e-006 0.023595
6.06e-006 0.023109
6.08e-006 0.023814
6.1e-006 0.02364
6.12e-006 0.023328
6.14e-006 0.023019
6.16e-006 0.022976
6.18e-006 0.022887
6.2e-006 0.022886
6.22e-006 0.022709
6.24e-006 0.022711
6.26e-006 0.022492
6.28e-006 0.022181
6.3e-006 0.02205
6.32e-006 0.02249
6.34e-006 0.021784
6.36e-006 0.02218
6.38e-006 0.021516
6.4e-006 0.021427
6.42e-006 0.021916
6.44e-006 0.021518
6.46e-006 0.021648
6.48e-006 0.021117
6.5e-006 0.021206
6.52e-006 0.020632
6.54e-006 0.021295
6.56e-006 0.021471
6.58e-006 0.020765
6.6e-006 0.020676
6.62e-006 0.020589
6.64e-006 0.020765
6.66e-006 0.020457
6.68e-006 0.020104
6.7e-006 0.020412
6.72e-006 0.020236
6.74e-006 0.020236
6.76e-006 0.020015
6.78e-006 0.019662
6.8e-006 0.019263
6.82e-006 0.019969
6.84e-006 0.019441
6.86e-006 0.019484
6.88e-006 0.019619
6.9e-006 0.019353
6.92e-006 0.019441
6.94e-006 0.019309
6.96e-006 0.018865
6.98e-006 0.018908
7.0e-006 0.018689
7.02e-006 0.018686
7.04e-006 0.018291
7.06e-006 0.018866
7.08e-006 0.01838
7.1e-006 0.018469
7.12e-006 0.018027
7.14e-006 0.018821
7.16e-006 0.018201
7.18e-006 0.018289
7.2e-006 0.018334
7.22e-006 0.017716
7.24e-006 0.017629
7.26e-006 0.018028
7.28e-006 0.017804
7.3e-006 0.017759
7.32e-006 0.017891
7.34e-006 0.017364
7.36e-006 0.017187
7.38e-006 0.017186
7.4e-006 0.017319
7.42e-006 0.017186
7.44e-006 0.0167
7.46e-006 0.01723
7.48e-006 0.016347
7.5e-006 0.016611
7.52e-006 0.017186
7.54e-006 0.016611
7.56e-006 0.016481
7.58e-006 0.016568
7.6e-006 0.015991
7.62e-006 0.016257
7.64e-006 0.016169
7.66e-006 0.0167
7.68e-006 0.016082
7.7e-006 0.015508
7.72e-006 0.015594
7.74e-006 0.015283
7.76e-006 0.01586
7.78e-006 0.015727
7.8e-006 0.015684
7.82e-006 0.015904
7.84e-006 0.014934
7.86e-006 0.014889
7.88e-006 0.015508
7.9e-006 0.015064
7.92e-006 0.015372
7.94e-006 0.015287
7.96e-006 0.01524
7.98e-006 0.015019
8.0e-006 0.014934
8.02e-006 0.014535
8.04e-006 0.01489
8.06e-006 0.014624
8.08e-006 0.01427
8.1e-006 0.014622
8.12e-006 0.013826
8.14e-006 0.014092
8.16e-006 0.01427
8.18e-006 0.01409
8.2e-006 0.014537
8.22e-006 0.014135
8.24e-006 0.01409
8.26e-006 0.01396
8.28e-006 0.013385
8.3e-006 0.013295
8.32e-006 0.013386
8.34e-006 0.013517
8.36e-006 0.013429
8.38e-006 0.013033
8.4e-006 0.013429
8.42e-006 0.013295
8.44e-006 0.013385
8.46e-006 0.013076
8.48e-006 0.012987
8.5e-006 0.013297
8.52e-006 0.013517
8.54e-006 0.012768
8.56e-006 0.012413
8.58e-006 0.012853
8.6e-006 0.012987
8.62e-006 0.013209
8.64e-006 0.012326
8.66e-006 0.012456
8.68e-006 0.012149
8.7e-006 0.012192
8.72e-006 0.012367
8.74e-006 0.012456
8.76e-006 0.011885
8.78e-006 0.011971
8.8e-006 0.011443
8.82e-006 0.011618
8.84e-006 0.011529
8.86e-006 0.011529
8.88e-006 0.011794
8.9e-006 0.011486
8.92e-006 0.010908
8.94e-006 0.011439
8.96e-006 0.011352
8.98e-006 0.011531
9.0e-006 0.011352
9.02e-006 0.011528
9.04e-006 0.011218
9.06e-006 0.011397
9.08e-006 0.011529
9.1e-006 0.010867
9.12e-006 0.010954
9.14e-006 0.010646
9.16e-006 0.010997
9.18e-006 0.010512
9.2e-006 0.010556
9.22e-006 0.010599
9.24e-006 0.01069
9.26e-006 0.010159
9.28e-006 0.010248
9.3e-006 0.01038
9.32e-006 0.010337
9.34e-006 0.01082
9.36e-006 0.01016
9.38e-006 0.010424
9.4e-006 0.010071
9.42e-006 0.010114
9.44e-006 0.009936
9.46e-006 0.00976
9.48e-006 0.009761
9.5e-006 0.010159
9.52e-006 0.009273
9.54e-006 0.009851
9.56e-006 0.009892
9.58e-006 0.009938
9.6e-006 0.009584
9.62e-006 0.009319
9.64e-006 0.009143
9.66e-006 0.009141
9.68e-006 0.009671
9.7e-006 0.009407
9.72e-006 0.009273
9.74e-006 0.008968
9.76e-006 0.009187
9.78e-006 0.009011
9.8e-006 0.009584
9.82e-006 0.009054
9.84e-006 0.009542
9.86e-006 0.008702
9.88e-006 0.00879
9.9e-006 0.009011
9.92e-006 0.009364
9.94e-006 0.009054
9.96e-006 0.008612
9.98e-006 0.008259
1.0e-005 0.008348
1.002e-005 0.008744
1.004e-005 0.008656
1.006e-005 0.008259
1.008e-005 0.008435
1.01e-005 0.008125
1.012e-005 0.008526
1.014e-005 0.008392
1.016e-005 0.008214
1.018e-005 0.008302
1.02e-005 0.008038
1.022e-005 0.00848
1.024e-005 0.008348
1.026e-005 0.008526
1.028e-005 0.00808
1.03e-005 0.008124
1.032e-005 0.007949
1.034e-005 0.007993
1.036e-005 0.007638
1.038e-005 0.007993
1.04e-005 0.007418
1.042e-005 0.007197
1.044e-005 0.007461
1.046e-005 0.007685
1.048e-005 0.007861
1.05e-005 0.007903
1.052e-005 0.007684
1.054e-005 0.007329
1.056e-005 0.007553
1.058e-005 0.007418
1.06e-005 0.0068
1.062e-005 0.007289
1.064e-005 0.007153
1.066e-005 0.007111
1.068e-005 0.007598
1.07e-005 0.007331
1.072e-005 0.006976
1.074e-005 0.007332
1.076e-005 0.00724
1.078e-005 0.007021
1.08e-005 0.007021
1.082e-005 0.006978
1.084e-005 0.006798
1.086e-005 0.007597
1.088e-005 0.006801
1.09e-005 0.006712
1.092e-005 0.007242
1.094e-005 0.006579
1.096e-005 0.006579
1.098e-005 0.006887
1.1e-005 0.006976
1.102e-005 0.007064
1.104e-005 0.007021
1.106e-005 0.006712
1.108e-005 0.006183
1.11e-005 0.006491
1.112e-005 0.006757
1.114e-005 0.006712
1.116e-005 0.006137
1.118e-005 0.006315
1.12e-005 0.00649
1.122e-005 0.006356
1.124e-005 0.006757
1.126e-005 0.006048
1.128e-005 0.00649
1.13e-005 0.006224
1.132e-005 0.005873
1.134e-005 0.006005
1.136e-005 0.006048
1.138e-005 0.006404
1.14e-005 0.006711
1.142e-005 0.00627
1.144e-005 0.00596
1.146e-005 0.006401
1.148e-005 0.005607
1.15e-005 0.005474
1.152e-005 0.006269
1.154e-005 0.006226
1.156e-005 0.005563
1.158e-005 0.005916
1.16e-005 0.005917
1.162e-005 0.006137
1.164e-005 0.005784
1.166e-005 0.005386
1.168e-005 0.005828
1.17e-005 0.005739
1.172e-005 0.005253
1.174e-005 0.005827
1.176e-005 0.005474
1.178e-005 0.005652
1.18e-005 0.005739
1.182e-005 0.005208
1.184e-005 0.005695
1.186e-005 0.005164
1.188e-005 0.005784
1.19e-005 0.005253
1.192e-005 0.005078
1.194e-005 0.005652
1.196e-005 0.006094
1.198e-005 0.005431
1.2e-005 0.00552
1.202e-005 0.004987
1.204e-005 0.004857
1.206e-005 0.005253
1.208e-005 0.005121
1.21e-005 0.005033
1.212e-005 0.00552
1.214e-005 0.005253
1.216e-005 0.005121
1.218e-005 0.005519
1.22e-005 0.004987
1.222e-005 0.005297
1.224e-005 0.00481
1.226e-005 0.005296
1.228e-005 0.004547
1.23e-005 0.004987
1.232e-005 0.005474
1.234e-005 0.005075
1.236e-005 0.004636
1.238e-005 0.005385
1.24e-005 0.004944
1.242e-005 0.0049
1.244e-005 0.004591
1.246e-005 0.004853
1.248e-005 0.004547
1.25e-005 0.004943
1.252e-005 0.004326
1.254e-005 0.005299
1.256e-005 0.004412
1.258e-005 0.004191
1.26e-005 0.004549
1.262e-005 0.004148
1.264e-005 0.004544
1.266e-005 0.005076
1.268e-005 0.004591
1.27e-005 0.004458
1.272e-005 0.004549
1.274e-005 0.004369
1.276e-005 0.004059
1.278e-005 0.004104
1.28e-005 0.003841
1.282e-005 0.004238
1.284e-005 0.004459
1.286e-005 0.004458
1.288e-005 0.004279
1.29e-005 0.004634
1.292e-005 0.004017
1.294e-005 0.00397
1.296e-005 0.004015
1.298e-005 0.00397
1.3e-005 0.004104
1.302e-005 0.004191
1.304e-005 0.003881
1.306e-005 0.004104
1.308e-005 0.004059
1.31e-005 0.00384
1.312e-005 0.004102
1.314e-005 0.004192
1.316e-005 0.004236
1.318e-005 0.004059
1.32e-005 0.00393
1.322e-005 0.003709
1.324e-005 0.003706
1.326e-005 0.004191
1.328e-005 0.003795
1.33e-005 0.004193
1.332e-005 0.003706
1.334e-005 0.00353
1.336e-005 0.004059
1.338e-005 0.003705
1.34e-005 0.003795
1.342e-005 0.003662
1.344e-005 0.00384
1.346e-005 0.00397
1.348e-005 0.003662
1.35e-005 0.00437
1.352e-005 0.003441
1.354e-005 0.003751
1.356e-005 0.003883
1.358e-005 0.003881
1.36e-005 0.003353
1.362e-005 0.003926
1.364e-005 0.003616
1.366e-005 0.003352
1.368e-005 0.003398
1.37e-005 0.003662
1.372e-005 0.002999
1.374e-005 0.003575
1.376e-005 0.003353
1.378e-005 0.003662
1.38e-005 0.00375
1.382e-005 0.003263
1.384e-005 0.003175
1.386e-005 0.003439
1.388e-005 0.003573
1.39e-005 0.003751
1.392e-005 0.003086
1.394e-005 0.003266
1.396e-005 0.003528
1.398e-005 0.002867
1.4e-005 0.003045
1.402e-005 0.00322
1.404e-005 0.003619
1.406e-005 0.002733
1.408e-005 0.003131
1.41e-005 0.00322
1.412e-005 0.002956
1.414e-005 0.002999
1.416e-005 0.003177
1.418e-005 0.002868
1.42e-005 0.002822
1.422e-005 0.003353
1.424e-005 0.003088
1.426e-005 0.002956
1.428e-005 0.003086
1.43e-005 0.00291
1.432e-005 0.002779
1.434e-005 0.003266
1.436e-005 0.002733
1.438e-005 0.002867
1.44e-005 0.00322
1.442e-005 0.002956
1.444e-005 0.00291
1.446e-005 0.002999
1.448e-005 0.003045
1.45e-005 0.003307
1.452e-005 0.003
1.454e-005 0.002689
1.456e-005 0.002911
1.458e-005 0.003307
1.46e-005 0.002692
1.462e-005 0.002911
1.464e-005 0.002646
1.466e-005 0.002822
1.468e-005 0.002822
1.47e-005 0.003441
1.472e-005 0.002867
1.474e-005 0.002689
1.476e-005 0.002646
1.478e-005 0.00291
1.48e-005 0.002558
1.482e-005 0.002869
1.484e-005 0.002514
1.486e-005 0.003
1.488e-005 0.003
1.49e-005 0.002558
1.492e-005 0.002558
1.494e-005 0.002603
1.496e-005 0.003088
1.498e-005 0.002733
1.5e-005 0.002735
1.502e-005 0.002779
1.504e-005 0.002425
1.506e-005 0.002029
1.508e-005 0.002557
1.51e-005 0.002247
1.512e-005 0.002514
1.514e-005 0.003044
1.516e-005 0.002514
1.518e-005 0.002379
1.52e-005 0.002603
1.522e-005 0.002603
1.524e-005 0.002468
1.526e-005 0.002865
1.528e-005 0.002115
1.53e-005 0.002336
1.532e-005 0.002161
1.534e-005 0.002425
1.536e-005 0.002557
1.538e-005 0.002601
1.54e-005 0.002644
1.542e-005 0.002912
1.544e-005 0.00225
1.546e-005 0.002558
1.548e-005 0.002513
1.55e-005 0.002601
1.552e-005 0.002337
1.554e-005 0.00194
1.556e-005 0.002692
1.558e-005 0.002026
1.56e-005 0.002115
1.562e-005 0.002161
1.564e-005 0.00176
1.566e-005 0.002205
1.568e-005 0.002158
1.57e-005 0.002247
1.572e-005 0.002337
1.574e-005 0.002072
1.576e-005 0.001983
1.578e-005 0.002336
1.58e-005 0.002161
1.582e-005 0.001984
1.584e-005 0.002116
1.586e-005 0.001981
1.588e-005 0.002291
1.59e-005 0.002379
1.592e-005 0.002116
1.594e-005 0.001938
1.596e-005 0.002072
1.598e-005 0.001983
1.6e-005 0.001496
1.602e-005 0.001938
1.604e-005 0.001805
1.606e-005 0.001719
1.608e-005 0.001983
1.61e-005 0.002116
1.612e-005 0.002072
1.614e-005 0.002337
1.616e-005 0.002159
1.618e-005 0.002115
1.62e-005 0.001585
1.622e-005 0.00207
1.624e-005 0.001188
1.626e-005 0.002293
1.628e-005 0.001851
1.63e-005 0.001851
1.632e-005 0.001849
1.634e-005 0.002293
1.636e-005 0.001716
1.638e-005 0.002161
1.64e-005 0.002205
1.642e-005 0.001849
1.644e-005 0.002249
1.646e-005 0.001409
1.648e-005 0.001541
1.65e-005 0.001981
1.652e-005 0.001674
1.654e-005 0.001674
1.656e-005 0.002029
1.658e-005 0.001277
1.66e-005 0.001806
1.662e-005 0.001321
1.664e-005 0.001938
1.666e-005 0.001762
1.668e-005 0.001762
1.67e-005 0.001585
1.672e-005 0.001542
1.674e-005 0.00163
1.676e-005 0.001716
1.678e-005 0.001498
1.68e-005 0.002027
1.682e-005 0.001719
1.684e-005 0.001452
1.686e-005 0.001894
1.688e-005 0.001145
1.69e-005 0.001321
1.692e-005 0.00207
1.694e-005 0.001541
1.696e-005 0.001585
1.698e-005 0.002072
1.7e-005 0.001674
1.702e-005 0.001938
1.704e-005 0.001674
1.706e-005 0.001674
1.708e-005 0.001409
1.71e-005 0.001719
1.712e-005 0.001981
1.714e-005 0.001409
1.716e-005 0.001762
1.718e-005 0.001498
1.72e-005 0.001805
1.722e-005 0.001366
1.724e-005 0.001366
1.726e-005 0.001716
1.728e-005 0.001585
1.73e-005 0.00132
1.732e-005 0.001498
1.734e-005 0.001806
1.736e-005 0.001277
1.738e-005 0.001364
1.74e-005 0.001452
1.742e-005 0.001496
1.744e-005 0.001452
1.746e-005 0.000924
1.748e-005 0.001808
1.75e-005 0.0011
1.752e-005 0.001673
1.754e-005 0.001321
1.756e-005 0.00163
1.758e-005 0.001673
1.76e-005 0.00176
1.762e-005 0.001056
1.764e-005 0.001719
1.766e-005 0.001762
1.768e-005 0.001277
1.77e-005 0.001099
1.772e-005 0.001585
1.774e-005 0.000967
1.776e-005 0.001188
1.778e-005 0.00101
1.78e-005 0.001053
1.782e-005 0.001143
1.784e-005 0.001054
1.786e-005 0.001057
1.788e-005 0.001145
1.79e-005 0.001143
1.792e-005 0.001056
1.794e-005 0.001496
1.796e-005 0.000967
1.798e-005 0.001496
1.8e-005 0.001232
1.802e-005 0.000835
1.804e-005 0.001363
1.806e-005 0.001719
1.808e-005 0.001673
1.81e-005 0.00079
1.812e-005 0.001232
1.814e-005 0.00101
1.816e-005 0.001143
1.818e-005 0.001098
1.82e-005 0.001407
1.822e-005 0.00101
1.824e-005 0.001231
1.826e-005 0.001496
1.828e-005 0.00101
1.83e-005 0.001009
1.832e-005 0.000701
1.834e-005 0.001188
1.836e-005 0.001366
1.838e-005 0.001099
1.84e-005 0.000924
1.842e-005 0.001056
1.844e-005 0.001143
1.846e-005 0.001189
1.848e-005 0.001232
1.85e-005 0.001232
1.852e-005 0.000967
1.854e-005 0.001455
1.856e-005 0.001145
1.858e-005 0.001277
1.86e-005 0.001541
1.862e-005 0.001321
1.864e-005 0.00101
1.866e-005 0.000964
1.868e-005 0.00079
1.87e-005 0.001277
1.872e-005 0.000964
1.874e-005 0.00132
1.876e-005 0.000924
1.878e-005 0.000832
1.88e-005 0.00132
1.882e-005 0.001143
1.884e-005 0.001452
1.886e-005 0.000833
1.888e-005 0.00048
1.89e-005 0.001098
1.892e-005 0.000701
1.894e-005 0.00092
1.896e-005 0.00079
1.898e-005 0.001054
1.9e-005 0.000526
1.902e-005 0.001188
1.904e-005 0.001366
1.906e-005 0.000746
1.908e-005 0.000879
1.91e-005 0.000743
1.912e-005 0.000526
1.914e-005 0.000879
1.916e-005 0.001275
1.918e-005 0.00141
1.92e-005 0.001099
1.922e-005 0.001232
1.924e-005 8.23e-005
1.926e-005 0.000968
1.928e-005 0.001277
1.93e-005 0.000657
1.932e-005 0.001143
1.934e-005 0.000614
1.936e-005 0.001054
1.938e-005 0.001009
1.94e-005 0.000835
1.942e-005 0.000746
1.944e-005 0.000788
1.946e-005 0.001143
1.948e-005 0.000703
1.95e-005 0.000968
1.952e-005 0.000924
1.954e-005 0.001232
1.956e-005 0.000964
1.958e-005 0.000658
1.96e-005 0.000747
1.962e-005 0.00079
1.964e-005 0.001277
1.966e-005 0.000482
1.968e-005 0.00101
1.97e-005 0.0011
1.972e-005 0.000657
1.974e-005 0.001366
1.976e-005 0.000879
1.978e-005 0.000567
1.98e-005 0.000967
1.982e-005 0.000747
1.984e-005 0.00035
1.986e-005 0.001056
1.988e-005 0.000879
1.99e-005 0.000746
1.992e-005 0.001053
1.994e-005 0.000746
1.996e-005 0.000746
1.998e-005 0.00079
2.0e-005 0.000347
