# Supplementary material for: Optical gap and fundamental gap of oligoynes and carbyne
Source: Nat Commun. 2020 Sep 23;11:4797. doi: 10.1038/s41467-020-18496-4 (PMC7511338; doi:10.1038/s41467-020-18496-4)
Supplement: Supplementary file 3 — Source Data [file 41467_2020_18496_MOESM3_ESM.zip › NCOMMS-20-03672A_Source Data/FigureS14/FigureS14_Tr[8]_nsTA_O2]

Spektrum  Spectra VWIN3.0
JZ;d:\MessDaten\Zirzl\130611\EXPORT\
Probe:    [2]_Hex_0_25_266nm_5nJ
Messung:  absorption
Files:    JZ110613.1-42
not used: 
Trigger:  4.05e-008
Punkte:   42
Lambda;5.0e-008;9.0e-008;1.5e-007;3.0e-007
300.0;-0.08502;-0.018776;-0.000212;0.00111
310.0;-0.071634;-0.016348;-0.001017;0.000149
320.0;-0.065537;-0.021375;-0.002822;0.00089
330.0;-0.044174;-0.017285;-0.002545;0.000562
340.0;-0.032496;-0.013536;-0.002268;0.001279
350.0;-0.042479;-0.020297;-0.003353;0.00087
360.0;0.008342;0.005498;0.002452;0.000618
370.0;0.027699;0.015775;0.006171;0.000721
380.0;0.036327;0.02074;0.007185;0.000781
390.0;0.077374;0.045097;0.013544;0.001262
400.0;0.107004;0.062884;0.018064;0.000962
410.0;0.056559;0.031938;0.009894;0.000395
420.0;0.021189;0.012297;0.003977;0.00081
430.0;0.001485;0.000405;0.000627;0.00044
440.0;0.005039;0.001789;0.001641;0.000813
450.0;0.005926;0.002196;0.001915;0.000441
460.0;0.00541;0.002403;0.00124;0.000884
470.0;0.003546;0.001126;0.001386;0.000621
480.0;0.002928;0.0011;0.000875;0.000933
490.0;0.004264;0.001612;0.000962;0.001013
500.0;0.011646;0.006182;0.002371;0.000519
510.0;0.010851;0.005868;0.001766;0.000667
515.0;0.006868;0.002768;0.00119;0.000825
520.0;-0.005268;9.493008e-005;0.001695;0.000392
530.0;-0.033604;-0.005152;0.001278;0.001136
540.0;0.001343;6.586646e-005;0.001195;0.001046
550.0;0.002713;0.000991;0.000591;0.000361
560.0;0.001844;0.000106;0.000393;0.000592
570.0;0.000929;4.652308e-005;0.000252;0.000927
580.0;-0.000374;-0.000953;0.000794;0.000879
590.0;-0.000559;-0.001082;0.001116;0.001173
600.0;-0.000869;-0.001409;0.00095;0.000812
620.0;-0.000314;-0.001114;0.000791;0.000167
640.0;-0.000624;-0.001214;0.000789;0.000893
660.0;-0.000651;-0.000493;0.001037;0.001072
680.0;-0.000512;-0.000582;-0.000266;0.000352
700.0;-0.000919;-0.001183;0.000586;0.000964
720.0;-0.000401;-0.000754;0.000912;0.000216
740.0;-0.000528;-0.000909;0.000699;0.000726
760.0;-0.000886;-0.001354;0.000558;0.001072
780.0;-0.001414;-0.001736;0.000385;0.000301
800.0;-0.000707;-0.001413;0.000286;0.00051
