# Supplementary material for: Optical gap and fundamental gap of oligoynes and carbyne
Source: Nat Commun. 2020 Sep 23;11:4797. doi: 10.1038/s41467-020-18496-4 (PMC7511338; doi:10.1038/s41467-020-18496-4)
Supplement: Supplementary file 3 — Source Data [file 41467_2020_18496_MOESM3_ESM.zip › NCOMMS-20-03672A_Source Data/FigureS14/FigureS14_Tr[8]_nsTA_Ar]

Spektrum  Spectra VWIN3.0
JZ;d:\MessDaten\Zirzl\130611\EXPORT\
Probe:    [8]_Hex_0_02_266nm_5nJ
Messung:  absorption
Files:    JZ110613.1-42
not used: 
Trigger:  1.86e-006
Punkte:   42
Lambda;5.0e-007;5.0e-006;1.0015e-005;1.7e-005
300.0;-0.024162;-0.003212;-0.001003;-0.001002
310.0;-0.023137;-0.002644;-0.000627;-0.000164
320.0;-0.04774;-0.004406;-0.000254;0.000219
330.0;-0.041572;-0.006136;-0.000794;0.000274
340.0;-0.035097;-0.005148;-0.000806;-0.000186
350.0;-0.057093;-0.007398;-0.000748;0.000299
360.0;0.017401;0.003442;0.000493;0.000493
370.0;0.046816;0.006756;0.001084;-0.000331
380.0;0.058306;0.009122;0.001424;0.000554
390.0;0.121532;0.018535;0.002586;-0.00014
400.0;0.187918;0.058562;0.015451;0.002279
410.0;0.096508;0.030258;0.008448;0.001011
420.0;0.03666;0.010905;0.003154;0.000719
430.0;0.018143;0.004795;0.001115;0.000304
440.0;0.013454;0.003238;0.001407;0.000596
450.0;0.011828;0.003063;0.001081;0.000577
460.0;0.0096;0.002644;0.001083;0.00054
470.0;0.004991;0.001;0.000338;8.611235e-005
480.0;0.004057;0.000883;0.000187;0.00031
490.0;0.005366;0.001238;0.000117;-0.000183
500.0;0.018726;0.004861;0.001415;0.000258
510.0;0.016357;0.004109;0.001232;0.000398
515.0;0.00992;0.002385;0.000895;0.000457
520.0;0.006002;0.001432;0.000233;-9.299749e-006
530.0;0.002817;0.000601;-0.000106;-9.006903e-005
540.0;0.002018;0.000732;5.551744e-005;-0.000192
550.0;0.004224;0.001039;0.000549;0.000147
560.0;0.002576;0.000308;-0.00017;-0.000246
570.0;0.001092;-8.375233e-006;1.389563e-005;-5.57684e-005
580.0;0.000964;0.000143;0.000152;0.000547
590.0;0.001035;0.000272;0.000384;7.338727e-006
600.0;0.00036;0.000169;0.00014;-0.000235
620.0;0.000611;-4.786485e-005;0.000728;0.000166
640.0;-1.928173e-005;0.000352;-2.587528e-005;-5.344725e-005
660.0;0.000188;2.408417e-005;-2.807986e-005;-0.000166
680.0;5.054753e-005;-0.000147;-0.000198;-0.000641
700.0;0.000437;0.000925;0.000253;-0.000167
720.0;0.000113;8.745531e-005;0.000623;-0.000188
740.0;0.000351;1.850872e-005;0.000273;0.000388
760.0;0.000448;-2.156414e-005;0.000597;0.000586
780.0;2.139464e-005;-0.000131;0.000403;0.000136
800.0;0.000608;0.000137;1.78218e-005;-2.057786e-005
