# Supplementary material for: Optical gap and fundamental gap of oligoynes and carbyne
Source: Nat Commun. 2020 Sep 23;11:4797. doi: 10.1038/s41467-020-18496-4 (PMC7511338; doi:10.1038/s41467-020-18496-4)
Supplement: Supplementary file 3 — Source Data [file 41467_2020_18496_MOESM3_ESM.zip › NCOMMS-20-03672A_Source Data/FigureS14/FigureS14_Tr[8]_nsTA_O2_Kinetics.txt]

Sample: [2]_Hex_0_25_266nm_5nJ
Lambda: 400nm
Dose: 10.0mJ
Io: 0.149805V
Cell: 1.0cm
0.0 -0.000134
5.0e-010 0.000527
1.0e-009 0.000154
1.5e-009 -0.000107
2.0e-009 0.000261
2.5e-009 0.0003
3.0e-009 -8.426667e-005
3.5e-009 -0.000186
4.0e-009 -0.000239
4.5e-009 0.000383
5.0e-009 0.000348
5.5e-009 -0.000513
6.0e-009 -0.000468
6.5e-009 -1.326667e-005
7.0e-009 0.000332
7.5e-009 6.873333e-005
8.0e-009 0.00032
8.5e-009 -8.726667e-005
9.0e-009 -0.000249
9.5e-009 0.000637
1.0e-008 -0.000263
1.05e-008 -0.000755
1.1e-008 -9.326667e-005
1.15e-008 0.000765
1.2e-008 0.000244
1.25e-008 -0.00045
1.3e-008 0.000282
1.35e-008 0.000445
1.4e-008 -0.000542
1.45e-008 -0.000876
1.5e-008 0.000632
1.55e-008 0.001131
1.6e-008 0.000906
1.65e-008 0.00054
1.7e-008 -0.00063
1.75e-008 -0.001844
1.8e-008 -0.000728
1.85e-008 0.001678
1.9e-008 0.001339
1.95e-008 0.001307
2.0e-008 0.001566
2.05e-008 -0.000119
2.1e-008 -0.001171
2.15e-008 -0.000762
2.2e-008 -0.000917
2.25e-008 -0.000189
2.3e-008 0.001487
2.35e-008 0.001495
2.4e-008 6.733333e-006
2.45e-008 -0.000962
2.5e-008 -0.00076
2.55e-008 2.733333e-006
2.6e-008 0.000606
2.65e-008 0.001664
2.7e-008 0.001727
2.75e-008 -0.000532
2.8e-008 -0.001797
2.85e-008 -0.001043
2.9e-008 -0.001455
2.95e-008 -0.000417
3.0e-008 0.00259
3.05e-008 0.002944
3.1e-008 0.000604
3.15e-008 -0.001449
3.2e-008 -0.00242
3.25e-008 -0.002198
3.3e-008 -0.000369
3.35e-008 0.002075
3.4e-008 0.003278
3.45e-008 0.001826
3.5e-008 0.000293
3.55e-008 -0.001783
3.6e-008 -0.003481
3.65e-008 -0.001796
3.7e-008 0.001031
3.75e-008 0.003218
3.8e-008 0.003533
3.85e-008 0.001042
3.9e-008 -0.00181
3.95e-008 -0.003821
4.0e-008 -0.003067
4.05e-008 0.000178
4.1e-008 0.002435
4.15e-008 0.00422
4.2e-008 0.003648
4.25e-008 -7.626667e-005
4.3e-008 -0.00362
4.35e-008 -0.004434
4.4e-008 -0.00289
4.45e-008 0.000539
4.5e-008 0.004061
4.55e-008 0.004961
4.6e-008 0.00244
4.65e-008 -0.001942
4.7e-008 -0.004477
4.75e-008 -0.00352
4.8e-008 -0.000909
4.85e-008 0.002888
4.9e-008 0.005608
4.95e-008 0.003852
5.0e-008 0.000291
5.05e-008 -0.002129
5.1e-008 -0.003125
5.15e-008 -0.002105
5.2e-008 0.001597
5.25e-008 0.007058
5.3e-008 0.007962
5.35e-008 0.00529
5.4e-008 0.002949
5.45e-008 0.000936
5.5e-008 0.001213
5.55e-008 0.004445
5.6e-008 0.00785
5.65e-008 0.010654
5.7e-008 0.010954
5.75e-008 0.0091
5.8e-008 0.006479
5.85e-008 0.00644
5.9e-008 0.009569
5.95e-008 0.013049
6.0e-008 0.015778
6.05e-008 0.016846
6.1e-008 0.016107
6.15e-008 0.013852
6.2e-008 0.013341
6.25e-008 0.014707
6.3e-008 0.017206
6.35e-008 0.01998
6.4e-008 0.022874
6.45e-008 0.023177
6.5e-008 0.021149
6.55e-008 0.01974
6.6e-008 0.020069
6.65e-008 0.021577
6.7e-008 0.023756
6.75e-008 0.026243
6.8e-008 0.026778
6.85e-008 0.025519
6.9e-008 0.024757
6.95e-008 0.024722
7.0e-008 0.025435
7.05e-008 0.027354
7.1e-008 0.029516
7.15e-008 0.029668
7.2e-008 0.028707
7.25e-008 0.028138
7.3e-008 0.027691
7.35e-008 0.027979
7.4e-008 0.029539
7.45e-008 0.030642
7.5e-008 0.031202
7.55e-008 0.031219
7.6e-008 0.030128
7.65e-008 0.029666
7.7e-008 0.029938
7.75e-008 0.031097
7.8e-008 0.032225
7.85e-008 0.032882
7.9e-008 0.032359
7.95e-008 0.031767
8.0e-008 0.031538
8.05e-008 0.031008
8.1e-008 0.031734
8.15e-008 0.032729
8.2e-008 0.033322
8.25e-008 0.033456
8.3e-008 0.032867
8.35e-008 0.031767
8.4e-008 0.031764
8.45e-008 0.032869
8.5e-008 0.033277
8.55e-008 0.033821
8.6e-008 0.033694
8.65e-008 0.033116
8.7e-008 0.03258
8.75e-008 0.032556
8.8e-008 0.032722
8.85e-008 0.033427
8.9e-008 0.033775
8.95e-008 0.033231
9.0e-008 0.032752
9.05e-008 0.032628
9.1e-008 0.032199
9.15e-008 0.032604
9.2e-008 0.03339
9.25e-008 0.033821
9.3e-008 0.033572
9.35e-008 0.033241
9.4e-008 0.032511
9.45e-008 0.032011
9.5e-008 0.032061
9.55e-008 0.032186
9.6e-008 0.03287
9.65e-008 0.032914
9.7e-008 0.032527
9.75e-008 0.032066
9.8e-008 0.031586
9.85e-008 0.03153
9.9e-008 0.031965
9.95e-008 0.032711
1.0e-007 0.032746
1.005e-007 0.032205
1.01e-007 0.030825
1.015e-007 0.030046
1.02e-007 0.029403
1.025e-007 0.030235
1.03e-007 0.031495
1.035e-007 0.031412
1.04e-007 0.031473
1.045e-007 0.030755
1.05e-007 0.029704
1.055e-007 0.029217
1.06e-007 0.02899
1.065e-007 0.029904
1.07e-007 0.030117
1.075e-007 0.030219
1.08e-007 0.029328
1.085e-007 0.028729
1.09e-007 0.028085
1.095e-007 0.027855
1.1e-007 0.02838
1.105e-007 0.028594
1.11e-007 0.029043
1.115e-007 0.028054
1.12e-007 0.027327
1.125e-007 0.027188
1.13e-007 0.02656
1.135e-007 0.026086
1.14e-007 0.026976
1.145e-007 0.027963
1.15e-007 0.027008
1.155e-007 0.027038
1.16e-007 0.026019
1.165e-007 0.025268
1.17e-007 0.025351
1.175e-007 0.025713
1.18e-007 0.026246
1.185e-007 0.026426
1.19e-007 0.026112
1.195e-007 0.024974
1.2e-007 0.024234
1.205e-007 0.024059
1.21e-007 0.024624
1.215e-007 0.025052
1.22e-007 0.025151
1.225e-007 0.024904
1.23e-007 0.024133
1.235e-007 0.023562
1.24e-007 0.022909
1.245e-007 0.022515
1.25e-007 0.023262
1.255e-007 0.023869
1.26e-007 0.023528
1.265e-007 0.023341
1.27e-007 0.022002
1.275e-007 0.021529
1.28e-007 0.021309
1.285e-007 0.021497
1.29e-007 0.021583
1.295e-007 0.021799
1.3e-007 0.021696
1.305e-007 0.021214
1.31e-007 0.020488
1.315e-007 0.019362
1.32e-007 0.019704
1.325e-007 0.020203
1.33e-007 0.020734
1.335e-007 0.020381
1.34e-007 0.019339
1.345e-007 0.018764
1.35e-007 0.018736
1.355e-007 0.018681
1.36e-007 0.019013
1.365e-007 0.019466
1.37e-007 0.01931
1.375e-007 0.018894
1.38e-007 0.018296
1.385e-007 0.018307
1.39e-007 0.018111
1.395e-007 0.017717
1.4e-007 0.018184
1.405e-007 0.018112
1.41e-007 0.017241
1.415e-007 0.017612
1.42e-007 0.017099
1.425e-007 0.016828
1.43e-007 0.016641
1.435e-007 0.016829
1.44e-007 0.017238
1.445e-007 0.016832
1.45e-007 0.016106
1.455e-007 0.015267
1.46e-007 0.015152
1.465e-007 0.015578
1.47e-007 0.015819
1.475e-007 0.015588
1.48e-007 0.015247
1.485e-007 0.015605
1.49e-007 0.014765
1.495e-007 0.014083
1.5e-007 0.013764
1.505e-007 0.014589
1.51e-007 0.014428
1.515e-007 0.014113
1.52e-007 0.013712
1.525e-007 0.013003
1.53e-007 0.013132
1.535e-007 0.01336
1.54e-007 0.01337
1.545e-007 0.013735
1.55e-007 0.013566
1.555e-007 0.013436
1.56e-007 0.013219
1.565e-007 0.012662
1.57e-007 0.012459
1.575e-007 0.012685
1.58e-007 0.012562
1.585e-007 0.012592
1.59e-007 0.013067
1.595e-007 0.012632
1.6e-007 0.012205
1.605e-007 0.01214
1.61e-007 0.011739
1.615e-007 0.011094
1.62e-007 0.011271
1.625e-007 0.01178
1.63e-007 0.011536
1.635e-007 0.0108
1.64e-007 0.010714
1.645e-007 0.01061
1.65e-007 0.01077
1.655e-007 0.010313
1.66e-007 0.010061
1.665e-007 0.010135
1.67e-007 0.010131
1.675e-007 0.010145
1.68e-007 0.009383
1.685e-007 0.009787
1.69e-007 0.010119
1.695e-007 0.009753
1.7e-007 0.009587
1.705e-007 0.009615
1.71e-007 0.009338
1.715e-007 0.009747
1.72e-007 0.00971
1.725e-007 0.009167
1.73e-007 0.009077
1.735e-007 0.009304
1.74e-007 0.008971
1.745e-007 0.008771
1.75e-007 0.008618
1.755e-007 0.00843
1.76e-007 0.009026
1.765e-007 0.00902
1.77e-007 0.008644
1.775e-007 0.008057
1.78e-007 0.008092
1.785e-007 0.008344
1.79e-007 0.00831
1.795e-007 0.008157
1.8e-007 0.007945
1.805e-007 0.008117
1.81e-007 0.008055
1.815e-007 0.007818
1.82e-007 0.007449
1.825e-007 0.007475
1.83e-007 0.007465
1.835e-007 0.007371
1.84e-007 0.007159
1.845e-007 0.007067
1.85e-007 0.006634
1.855e-007 0.0068
1.86e-007 0.006445
1.865e-007 0.00635
1.87e-007 0.006594
1.875e-007 0.006575
1.88e-007 0.006776
1.885e-007 0.006547
1.89e-007 0.006086
1.895e-007 0.005941
1.9e-007 0.006095
1.905e-007 0.006455
1.91e-007 0.005965
1.915e-007 0.006061
1.92e-007 0.005941
1.925e-007 0.006184
1.93e-007 0.005809
1.935e-007 0.005668
1.94e-007 0.006049
1.945e-007 0.006017
1.95e-007 0.006015
1.955e-007 0.005544
1.96e-007 0.005511
1.965e-007 0.005468
1.97e-007 0.005229
1.975e-007 0.005136
1.98e-007 0.004925
1.985e-007 0.005199
1.99e-007 0.005196
1.995e-007 0.004822
2.0e-007 0.004807
2.005e-007 0.004734
2.01e-007 0.00463
2.015e-007 0.004566
2.02e-007 0.004738
2.025e-007 0.004558
2.03e-007 0.003991
2.035e-007 0.004231
2.04e-007 0.003688
2.045e-007 0.004124
2.05e-007 0.00439
2.055e-007 0.00408
2.06e-007 0.004443
2.065e-007 0.004282
2.07e-007 0.004042
2.075e-007 0.003968
2.08e-007 0.003871
2.085e-007 0.004081
2.09e-007 0.004155
2.095e-007 0.004522
2.1e-007 0.004455
2.105e-007 0.004114
2.11e-007 0.004004
2.115e-007 0.004027
2.12e-007 0.004022
2.125e-007 0.004068
2.13e-007 0.00413
2.135e-007 0.004054
2.14e-007 0.003468
2.145e-007 0.003741
2.15e-007 0.003662
2.155e-007 0.003571
2.16e-007 0.003756
2.165e-007 0.003737
2.17e-007 0.003851
2.175e-007 0.003517
2.18e-007 0.00312
2.185e-007 0.00311
2.19e-007 0.003132
2.195e-007 0.003146
2.2e-007 0.002998
2.205e-007 0.003117
2.21e-007 0.002909
2.215e-007 0.002949
2.22e-007 0.002657
2.225e-007 0.00298
2.23e-007 0.002599
2.235e-007 0.002849
2.24e-007 0.002911
2.245e-007 0.002877
2.25e-007 0.002884
2.255e-007 0.002286
2.26e-007 0.002447
2.265e-007 0.002926
2.27e-007 0.002481
2.275e-007 0.002679
2.28e-007 0.00289
2.285e-007 0.002742
2.29e-007 0.003096
2.295e-007 0.002735
2.3e-007 0.002423
2.305e-007 0.00249
2.31e-007 0.002431
2.315e-007 0.002325
2.32e-007 0.002531
2.325e-007 0.002315
2.33e-007 0.002292
2.335e-007 0.002193
2.34e-007 0.002447
2.345e-007 0.002541
2.35e-007 0.002491
2.355e-007 0.002372
2.36e-007 0.002123
2.365e-007 0.002052
2.37e-007 0.002016
2.375e-007 0.001917
2.38e-007 0.001827
2.385e-007 0.001885
2.39e-007 0.00177
2.395e-007 0.001697
2.4e-007 0.001732
2.405e-007 0.001775
2.41e-007 0.002076
2.415e-007 0.001842
2.42e-007 0.001552
2.425e-007 0.002133
2.43e-007 0.001943
2.435e-007 0.001972
2.44e-007 0.001737
2.445e-007 0.001641
2.45e-007 0.001857
2.455e-007 0.001946
2.46e-007 0.001891
2.465e-007 0.001791
2.47e-007 0.001591
2.475e-007 0.001844
2.48e-007 0.001776
2.485e-007 0.001672
2.49e-007 0.001525
2.495e-007 0.001726
2.5e-007 0.001807
2.505e-007 0.001665
2.51e-007 0.001918
2.515e-007 0.001942
2.52e-007 0.001736
2.525e-007 0.001515
2.53e-007 0.001634
2.535e-007 0.001648
2.54e-007 0.001139
2.545e-007 0.001264
2.55e-007 0.00141
2.555e-007 0.001285
2.56e-007 0.001598
2.565e-007 0.001571
2.57e-007 0.001453
2.575e-007 0.000865
2.58e-007 0.000967
2.585e-007 0.00143
2.59e-007 0.000779
2.595e-007 0.000992
2.6e-007 0.001177
2.605e-007 0.000878
2.61e-007 0.001316
2.615e-007 0.001097
2.62e-007 0.001106
2.625e-007 0.001213
2.63e-007 0.001365
2.635e-007 0.000867
2.64e-007 0.001089
2.645e-007 0.001388
2.65e-007 0.001229
2.655e-007 0.001534
2.66e-007 0.001275
2.665e-007 0.001116
2.67e-007 0.001031
2.675e-007 0.001071
2.68e-007 0.001114
2.685e-007 0.000771
2.69e-007 0.000894
2.695e-007 0.001153
2.7e-007 0.001086
2.705e-007 0.001304
2.71e-007 0.001068
2.715e-007 0.000975
2.72e-007 0.000699
2.725e-007 0.000662
2.73e-007 0.00076
2.735e-007 0.000975
2.74e-007 0.000722
2.745e-007 0.001203
2.75e-007 0.000906
2.755e-007 0.000451
2.76e-007 0.00043
2.765e-007 0.000853
2.77e-007 0.000925
2.775e-007 0.000562
2.78e-007 0.000661
2.785e-007 0.000666
2.79e-007 0.000515
2.795e-007 0.001
2.8e-007 0.000796
2.805e-007 0.000435
2.81e-007 0.000759
2.815e-007 0.000248
2.82e-007 0.000397
2.825e-007 0.001211
2.83e-007 0.000877
2.835e-007 0.000661
2.84e-007 0.000462
2.845e-007 0.001007
2.85e-007 0.000953
2.855e-007 0.000855
2.86e-007 0.000666
2.865e-007 0.000857
2.87e-007 0.000683
2.875e-007 0.000444
2.88e-007 0.000606
2.885e-007 0.000687
2.89e-007 0.000634
2.895e-007 0.000444
2.9e-007 0.000627
2.905e-007 0.0008
2.91e-007 0.000747
2.915e-007 0.000246
2.92e-007 0.000226
2.925e-007 0.000628
2.93e-007 0.000284
2.935e-007 0.000515
2.94e-007 0.000891
2.945e-007 0.000435
2.95e-007 0.000123
2.955e-007 0.000308
2.96e-007 0.000266
2.965e-007 0.000607
2.97e-007 0.000336
2.975e-007 0.000483
2.98e-007 0.000527
2.985e-007 0.000438
2.99e-007 0.000344
2.995e-007 0.0002
3.0e-007 0.000644
3.005e-007 0.000687
3.01e-007 0.00099
3.015e-007 0.000731
3.02e-007 0.000519
3.025e-007 0.00054
3.03e-007 0.000358
3.035e-007 0.001021
3.04e-007 0.000323
3.045e-007 0.00054
3.05e-007 0.000933
3.055e-007 6.773333e-005
3.06e-007 0.000191
3.065e-007 0.000877
3.07e-007 0.00067
3.075e-007 0.000571
3.08e-007 0.000499
3.085e-007 0.000299
3.09e-007 4.673333e-005
3.095e-007 0.000532
3.1e-007 0.000486
3.105e-007 0.000368
3.11e-007 0.000508
3.115e-007 0.000752
3.12e-007 0.0004
3.125e-007 3.173333e-005
3.13e-007 0.000243
3.135e-007 0.000117
3.14e-007 0.000405
3.145e-007 0.000186
3.15e-007 0.000101
3.155e-007 0.000153
3.16e-007 0.000359
3.165e-007 0.000642
3.17e-007 0.000409
3.175e-007 0.000202
3.18e-007 -8.126667e-005
3.185e-007 0.000422
3.19e-007 0.001016
3.195e-007 0.000532
3.2e-007 0.000404
3.205e-007 0.000668
3.21e-007 0.000678
3.215e-007 0.000436
3.22e-007 0.000387
3.225e-007 0.000688
3.23e-007 0.000413
3.235e-007 0.000318
3.24e-007 0.000257
3.245e-007 0.000557
3.25e-007 0.000399
3.255e-007 0.000491
3.26e-007 0.000692
3.265e-007 0.000511
3.27e-007 0.000447
3.275e-007 0.000231
3.28e-007 0.000592
3.285e-007 0.000481
3.29e-007 0.00014
3.295e-007 -0.000105
3.3e-007 -0.000146
3.305e-007 0.000541
3.31e-007 0.000636
3.315e-007 -2.326667e-005
3.32e-007 -6.826667e-005
3.325e-007 0.000166
3.33e-007 5.073333e-005
3.335e-007 0.000356
3.34e-007 2.673333e-005
3.345e-007 0.000354
3.35e-007 0.000389
3.355e-007 0.000137
3.36e-007 0.000255
3.365e-007 0.000548
3.37e-007 0.000378
3.375e-007 -7.826667e-005
3.38e-007 0.000268
3.385e-007 0.000671
3.39e-007 0.00044
3.395e-007 0.000898
3.4e-007 0.000673
3.405e-007 5.573333e-005
3.41e-007 -1.226667e-005
3.415e-007 0.000421
3.42e-007 0.00052
3.425e-007 0.000549
3.43e-007 1.973333e-005
3.435e-007 0.000106
3.44e-007 0.000264
3.445e-007 -0.000322
3.45e-007 0.000315
3.455e-007 9.673333e-005
3.46e-007 -0.000114
3.465e-007 0.000515
3.47e-007 0.000476
3.475e-007 0.000214
3.48e-007 3.873333e-005
3.485e-007 0.00013
3.49e-007 0.000392
3.495e-007 0.00018
3.5e-007 -0.000123
3.505e-007 -0.000193
3.51e-007 0.000223
3.515e-007 0.000125
3.52e-007 1.473333e-005
3.525e-007 0.000308
3.53e-007 -6.026667e-005
3.535e-007 2.673333e-005
3.54e-007 0.000326
3.545e-007 0.000166
3.55e-007 0.00017
3.555e-007 0.000567
3.56e-007 4.373333e-005
3.565e-007 -3.826667e-005
3.57e-007 0.000255
3.575e-007 0.000691
3.58e-007 0.000504
3.585e-007 0.000397
3.59e-007 0.000239
3.595e-007 0.000325
3.6e-007 0.000765
3.605e-007 0.000627
3.61e-007 0.000485
3.615e-007 5.373333e-005
3.62e-007 0.000589
3.625e-007 0.000312
3.63e-007 0.000135
3.635e-007 3.173333e-005
3.64e-007 3.773333e-005
3.645e-007 0.000378
3.65e-007 4.673333e-005
3.655e-007 0.000186
3.66e-007 9.173333e-005
3.665e-007 0.000599
3.67e-007 0.000195
3.675e-007 3.573333e-005
3.68e-007 0.000254
3.685e-007 -6.926667e-005
3.69e-007 0.000124
3.695e-007 0.000294
3.7e-007 0.000101
3.705e-007 -1.726667e-005
3.71e-007 -3.326667e-005
3.715e-007 0.000178
3.72e-007 0.000281
3.725e-007 0.000118
3.73e-007 5.373333e-005
3.735e-007 0.00046
3.74e-007 -0.000129
3.745e-007 8.173333e-005
3.75e-007 0.00072
3.755e-007 0.000231
3.76e-007 9.373333e-005
3.765e-007 0.000214
3.77e-007 0.000272
3.775e-007 -6.426667e-005
3.78e-007 0.000232
3.785e-007 0.000368
3.79e-007 0.000117
3.795e-007 0.000489
3.8e-007 0.000172
3.805e-007 -5.526667e-005
3.81e-007 0.000215
3.815e-007 0.000167
3.82e-007 -0.000218
3.825e-007 8.673333e-005
3.83e-007 0.00018
3.835e-007 0.000296
3.84e-007 0.000197
3.845e-007 -0.000148
3.85e-007 9.473333e-005
3.855e-007 0.000389
3.86e-007 0.000363
3.865e-007 -7.426667e-005
3.87e-007 -0.000193
3.875e-007 -5.926667e-005
3.88e-007 0.000257
3.885e-007 0.000342
3.89e-007 0.000171
3.895e-007 0.000294
3.9e-007 -5.266667e-006
3.905e-007 0.000283
3.91e-007 5.373333e-005
3.915e-007 -0.000175
3.92e-007 0.000507
3.925e-007 0.000322
3.93e-007 5.673333e-005
3.935e-007 0.000133
3.94e-007 7.733333e-006
3.945e-007 0.000513
3.95e-007 -4.526667e-005
3.955e-007 -7.326667e-005
3.96e-007 0.000282
3.965e-007 0.000334
3.97e-007 0.000327
3.975e-007 0.000154
3.98e-007 0.000184
3.985e-007 0.00035
3.99e-007 3.773333e-005
3.995e-007 0.000452
4.0e-007 0.000119
4.005e-007 -4.726667e-005
4.01e-007 0.000109
4.015e-007 -0.000114
4.02e-007 -8.126667e-005
4.025e-007 0.000356
4.03e-007 -0.000248
4.035e-007 -1.726667e-005
4.04e-007 -0.000136
4.045e-007 8.733333e-006
4.05e-007 0.000157
4.055e-007 2.873333e-005
4.06e-007 8.173333e-005
4.065e-007 6.273333e-005
4.07e-007 -4.526667e-005
4.075e-007 -0.000514
4.08e-007 -0.000199
4.085e-007 0.000173
4.09e-007 0.000131
4.095e-007 -5.626667e-005
4.1e-007 4.373333e-005
4.105e-007 0.000245
4.11e-007 -0.000318
4.115e-007 -6.426667e-005
4.12e-007 0.000217
4.125e-007 0.000191
4.13e-007 0.000245
4.135e-007 0.000115
4.14e-007 0.000222
4.145e-007 0.000283
4.15e-007 0.000342
4.155e-007 0.000468
4.16e-007 0.000135
4.165e-007 5.873333e-005
4.17e-007 -0.000195
4.175e-007 -2.626667e-005
4.18e-007 -2.926667e-005
4.185e-007 0.000123
4.19e-007 0.000193
4.195e-007 -0.000247
4.2e-007 0.000255
4.205e-007 0.000471
4.21e-007 0.000176
4.215e-007 0.000237
4.22e-007 0.000151
4.225e-007 -7.426667e-005
4.23e-007 -0.000166
4.235e-007 0.000315
4.24e-007 5.573333e-005
4.245e-007 0.000171
4.25e-007 0.000179
4.255e-007 -0.000348
4.26e-007 -0.000109
4.265e-007 0.000587
4.27e-007 0.00013
4.275e-007 -3.726667e-005
4.28e-007 -5.426667e-005
4.285e-007 0.000257
4.29e-007 0.000296
4.295e-007 0.000152
4.3e-007 9.173333e-005
4.305e-007 0.000545
4.31e-007 0.000383
4.315e-007 0.000375
4.32e-007 5.973333e-005
4.325e-007 0.000255
4.33e-007 0.000435
4.335e-007 0.000289
4.34e-007 5.573333e-005
4.345e-007 -0.000232
4.35e-007 -2.266667e-006
4.355e-007 7.333333e-007
4.36e-007 0.000299
4.365e-007 0.000213
4.37e-007 -0.000134
4.375e-007 -0.000127
4.38e-007 0.000229
4.385e-007 0.000229
4.39e-007 2.773333e-005
4.395e-007 0.000361
4.4e-007 0.00014
4.405e-007 0.00026
4.41e-007 0.000244
4.415e-007 -9.266667e-006
4.42e-007 0.00016
4.425e-007 0.000132
4.43e-007 0.000152
4.435e-007 8.073333e-005
4.44e-007 -0.000148
4.445e-007 0.000308
4.45e-007 0.000221
4.455e-007 -2.266667e-006
4.46e-007 -0.000137
4.465e-007 0.000233
4.47e-007 0.000192
4.475e-007 -2.926667e-005
4.48e-007 0.000102
4.485e-007 0.00042
4.49e-007 0.000586
4.495e-007 -0.000403
4.5e-007 -0.000247
4.505e-007 0.000123
4.51e-007 0.000319
4.515e-007 0.000241
4.52e-007 0.000218
4.525e-007 0.000117
4.53e-007 0.000348
4.535e-007 0.000354
4.54e-007 2.673333e-005
4.545e-007 0.000456
4.55e-007 0.000151
4.555e-007 -0.000332
4.56e-007 -2.326667e-005
4.565e-007 0.000181
4.57e-007 0.000284
4.575e-007 -0.000184
4.58e-007 -3.526667e-005
4.585e-007 0.000293
4.59e-007 4.273333e-005
4.595e-007 -3.026667e-005
4.6e-007 0.000122
4.605e-007 0.000422
4.61e-007 0.000306
4.615e-007 6.473333e-005
4.62e-007 -0.000291
4.625e-007 0.000123
4.63e-007 0.000126
4.635e-007 0.000295
4.64e-007 -0.00018
4.645e-007 0.000132
4.65e-007 5.973333e-005
4.655e-007 -5.626667e-005
4.66e-007 0.000411
4.665e-007 6.073333e-005
4.67e-007 0.000365
4.675e-007 0.000265
4.68e-007 0.000155
4.685e-007 0.000452
4.69e-007 4.873333e-005
4.695e-007 0.00037
4.7e-007 0.000263
4.705e-007 -0.000138
4.71e-007 -0.000161
4.715e-007 0.000183
4.72e-007 0.000166
4.725e-007 3.273333e-005
4.73e-007 -5.326667e-005
4.735e-007 -0.000353
4.74e-007 -0.000597
4.745e-007 0.000472
4.75e-007 0.000249
4.755e-007 -0.000133
4.76e-007 -0.000293
4.765e-007 -0.000176
4.77e-007 0.000383
4.775e-007 9.373333e-005
4.78e-007 -0.000162
4.785e-007 0.000126
4.79e-007 -0.000198
4.795e-007 -9.126667e-005
4.8e-007 -0.000134
4.805e-007 0.000294
4.81e-007 0.000332
4.815e-007 5.373333e-005
4.82e-007 4.673333e-005
4.825e-007 0.000147
4.83e-007 -6.426667e-005
4.835e-007 0.000125
4.84e-007 0.000154
4.845e-007 0.000167
4.85e-007 1.673333e-005
4.855e-007 5.773333e-005
4.86e-007 0.000181
4.865e-007 0.00038
4.87e-007 0.000375
4.875e-007 0.00023
4.88e-007 0.000474
4.885e-007 0.000106
4.89e-007 -0.000196
4.895e-007 -9.926667e-005
4.9e-007 -0.000133
4.905e-007 7.573333e-005
4.91e-007 -0.000189
4.915e-007 -0.000165
4.92e-007 0.000143
4.925e-007 0.000416
4.93e-007 6.973333e-005
4.935e-007 0.000198
4.94e-007 -0.000177
4.945e-007 -0.000177
4.95e-007 0.000404
4.955e-007 0.00011
4.96e-007 -0.000236
4.965e-007 5.373333e-005
4.97e-007 -7.426667e-005
4.975e-007 -0.00014
4.98e-007 -0.000302
4.985e-007 -0.000204
4.99e-007 -6.626667e-005
4.995e-007 9.173333e-005
5.0e-007 5.973333e-005
