# Supplementary material for: Optical gap and fundamental gap of oligoynes and carbyne
Source: Nat Commun. 2020 Sep 23;11:4797. doi: 10.1038/s41467-020-18496-4 (PMC7511338; doi:10.1038/s41467-020-18496-4)
Supplement: Supplementary file 3 — Source Data [file 41467_2020_18496_MOESM3_ESM.zip › NCOMMS-20-03672A_Source Data/FigureS13/FigureS13_Tr[10]_nsTA_Ar_Kinetics.txt]

Sample: [10]_Hex_Ar_OD0_1_266nm_5mJ
Lambda: 440nm
Dose: 10.0mJ
Io: 0.155616V
Cell: 1.0cm
0.0 -6.62e-005
5.0e-008 5.18e-005
1.0e-007 0.000119
1.5e-007 0.000167
2.0e-007 0.000119
2.5e-007 0.00016
3.0e-007 0.00027
3.5e-007 -5.12e-005
4.0e-007 0.000119
4.5e-007 0.000188
5.0e-007 -0.000115
5.5e-007 -1.62e-005
6.0e-007 -0.000129
6.5e-007 -0.000229
7.0e-007 1.8e-006
7.5e-007 -0.000195
8.0e-007 -0.000195
8.5e-007 9.98e-005
9.0e-007 -3.22e-005
9.5e-007 -1.32e-005
1.0e-006 -7.12e-005
1.05e-006 -3.22e-005
1.1e-006 6.58e-005
1.15e-006 0.000184
1.2e-006 -6.12e-005
1.25e-006 -0.00036
1.3e-006 0.000167
1.35e-006 3.58e-005
1.4e-006 -2.82e-005
1.45e-006 -0.00015
1.5e-006 0.000184
1.55e-006 0.00027
1.6e-006 5.88e-005
1.65e-006 -0.000152
1.7e-006 -2.82e-005
1.75e-006 6.88e-005
1.8e-006 -0.000332
1.85e-006 3.58e-005
1.9e-006 3.58e-005
1.95e-006 0.000132
2.0e-006 -0.000145
2.05e-006 -5.12e-005
2.1e-006 0.000119
2.15e-006 3.58e-005
2.2e-006 0.000184
2.25e-006 -8.52e-005
2.3e-006 5.38e-005
2.35e-006 0.000167
2.4e-006 -6.62e-005
2.45e-006 -1.32e-005
2.5e-006 4.68e-005
2.55e-006 -0.00015
2.6e-006 0.000116
2.65e-006 0.000234
2.7e-006 -3.22e-005
2.75e-006 -8.12e-005
2.8e-006 0.000116
2.85e-006 -1.62e-005
2.9e-006 -0.000115
2.95e-006 -3.22e-005
3.0e-006 -9.52e-005
3.05e-006 0.000166
3.1e-006 0.00032
3.15e-006 -0.00036
3.2e-006 -0.000101
3.25e-006 -0.000135
3.3e-006 -0.000129
3.35e-006 4.68e-005
3.4e-006 0.000429
3.45e-006 -4.72e-005
3.5e-006 -5.12e-005
3.55e-006 0.000535
3.6e-006 -8.52e-005
3.65e-006 -0.000263
3.7e-006 -0.00015
3.75e-006 0.000184
3.8e-006 -0.000332
3.85e-006 5.18e-005
3.9e-006 -0.000145
3.95e-006 -2.82e-005
4.0e-006 -0.000119
4.05e-006 -0.000129
4.1e-006 -0.000128
4.15e-006 0.000267
4.2e-006 0.00029
4.25e-006 -0.000101
4.3e-006 0.000286
4.35e-006 -0.000101
4.4e-006 -0.000333
4.45e-006 0.000248
4.5e-006 -0.000101
4.55e-006 -0.000402
4.6e-006 0.000274
4.65e-006 -0.000213
4.7e-006 -4.72e-005
4.75e-006 0.000297
4.8e-006 -0.000101
4.85e-006 -9.52e-005
4.9e-006 -2.82e-005
4.95e-006 0.00015
5.0e-006 -2.82e-005
5.05e-006 -3.72e-005
5.1e-006 -0.00015
5.15e-006 -1.32e-005
5.2e-006 0.000132
5.25e-006 -4.72e-005
5.3e-006 0.000134
5.35e-006 0.000462
5.4e-006 0.000103
5.45e-006 4.08e-005
5.5e-006 0.000138
5.55e-006 -0.000152
5.6e-006 -0.000111
5.65e-006 -8.52e-005
5.7e-006 0.000267
5.75e-006 -3.2e-006
5.8e-006 0.000132
5.85e-006 0.000217
5.9e-006 -9.52e-005
5.95e-006 0.000267
6.0e-006 3.58e-005
6.05e-006 2.48e-005
6.1e-006 0.014986
6.15e-006 0.024808
6.2e-006 0.025277
6.25e-006 0.025522
6.3e-006 0.024993
6.35e-006 0.024723
6.4e-006 0.024494
6.45e-006 0.024429
6.5e-006 0.024166
6.55e-006 0.024616
6.6e-006 0.024271
6.65e-006 0.023863
6.7e-006 0.023566
6.75e-006 0.023459
6.8e-006 0.023455
6.85e-006 0.023353
6.9e-006 0.023164
6.95e-006 0.022681
7.0e-006 0.022995
7.05e-006 0.02258
7.1e-006 0.022303
7.15e-006 0.022582
7.2e-006 0.022388
7.25e-006 0.021896
7.3e-006 0.022156
7.35e-006 0.021662
7.4e-006 0.021925
7.45e-006 0.021356
7.5e-006 0.021538
7.55e-006 0.021471
7.6e-006 0.02149
7.65e-006 0.021284
7.7e-006 0.02078
7.75e-006 0.021171
7.8e-006 0.020903
7.85e-006 0.020803
7.9e-006 0.020701
7.95e-006 0.020017
8.0e-006 0.020177
8.05e-006 0.02003
8.1e-006 0.01981
8.15e-006 0.019929
8.2e-006 0.019579
8.25e-006 0.019447
8.3e-006 0.019735
8.35e-006 0.019629
8.4e-006 0.019205
8.45e-006 0.019311
8.5e-006 0.019102
8.55e-006 0.018903
8.6e-006 0.019086
8.65e-006 0.01876
8.7e-006 0.018367
8.75e-006 0.018597
8.8e-006 0.018371
8.85e-006 0.018508
8.9e-006 0.017936
8.95e-006 0.018247
9.0e-006 0.017849
9.05e-006 0.01773
9.1e-006 0.01794
9.15e-006 0.017414
9.2e-006 0.017544
9.25e-006 0.017373
9.3e-006 0.017329
9.35e-006 0.016988
9.4e-006 0.017154
9.45e-006 0.017005
9.5e-006 0.01663
9.55e-006 0.017129
9.6e-006 0.016845
9.65e-006 0.016441
9.7e-006 0.016668
9.75e-006 0.016155
9.8e-006 0.016133
9.85e-006 0.016181
9.9e-006 0.016135
9.95e-006 0.015795
1.0e-005 0.015987
1.005e-005 0.015805
1.01e-005 0.015387
1.015e-005 0.015519
1.02e-005 0.015375
1.025e-005 0.015067
1.03e-005 0.015115
1.035e-005 0.015029
1.04e-005 0.014499
1.045e-005 0.014989
1.05e-005 0.01471
1.055e-005 0.014671
1.06e-005 0.014469
1.065e-005 0.014405
1.07e-005 0.014196
1.075e-005 0.014597
1.08e-005 0.014217
1.085e-005 0.014194
1.09e-005 0.014038
1.095e-005 0.01385
1.1e-005 0.013951
1.105e-005 0.013816
1.11e-005 0.013599
1.115e-005 0.013502
1.12e-005 0.01373
1.125e-005 0.013562
1.13e-005 0.013166
1.135e-005 0.013445
1.14e-005 0.013357
1.145e-005 0.012774
1.15e-005 0.01317
1.155e-005 0.012808
1.16e-005 0.012755
1.165e-005 0.013181
1.17e-005 0.01252
1.175e-005 0.012668
1.18e-005 0.012542
1.185e-005 0.01269
1.19e-005 0.01203
1.195e-005 0.01295
1.2e-005 0.011946
1.205e-005 0.012341
1.21e-005 0.012071
1.215e-005 0.011701
1.22e-005 0.011852
1.225e-005 0.011962
1.23e-005 0.01155
1.235e-005 0.01147
1.24e-005 0.011976
1.245e-005 0.011209
1.25e-005 0.011436
1.255e-005 0.011624
1.26e-005 0.010961
1.265e-005 0.010995
1.27e-005 0.011403
1.275e-005 0.011273
1.28e-005 0.011168
1.285e-005 0.010798
1.29e-005 0.010936
1.295e-005 0.01087
1.3e-005 0.011121
1.305e-005 0.010512
1.31e-005 0.010462
1.315e-005 0.011011
1.32e-005 0.010484
1.325e-005 0.010155
1.33e-005 0.010371
1.335e-005 0.010111
1.34e-005 0.009857
1.345e-005 0.010054
1.35e-005 0.009834
1.355e-005 0.00997
1.36e-005 0.010056
1.365e-005 0.0099
1.37e-005 0.00968
1.375e-005 0.010042
1.38e-005 0.009607
1.385e-005 0.009627
1.39e-005 0.009732
1.395e-005 0.009486
1.4e-005 0.009101
1.405e-005 0.009483
1.41e-005 0.009231
1.415e-005 0.009067
1.42e-005 0.009317
1.425e-005 0.008916
1.43e-005 0.009057
1.435e-005 0.009041
1.44e-005 0.008863
1.445e-005 0.008659
1.45e-005 0.00869
1.455e-005 0.008656
1.46e-005 0.00869
1.465e-005 0.008489
1.47e-005 0.008848
1.475e-005 0.008301
1.48e-005 0.00853
1.485e-005 0.008411
1.49e-005 0.008338
1.495e-005 0.00844
1.5e-005 0.008177
1.505e-005 0.007779
1.51e-005 0.007973
1.515e-005 0.007896
1.52e-005 0.007811
1.525e-005 0.008236
1.53e-005 0.007827
1.535e-005 0.007639
1.54e-005 0.007752
1.545e-005 0.007806
1.55e-005 0.007499
1.555e-005 0.007764
1.56e-005 0.007254
1.565e-005 0.007133
1.57e-005 0.007442
1.575e-005 0.006902
1.58e-005 0.007432
1.585e-005 0.007272
1.59e-005 0.006899
1.595e-005 0.007114
1.6e-005 0.007043
1.605e-005 0.006964
1.61e-005 0.006943
1.615e-005 0.006954
1.62e-005 0.007011
1.625e-005 0.006752
1.63e-005 0.006738
1.635e-005 0.006619
1.64e-005 0.006659
1.645e-005 0.006603
1.65e-005 0.006715
1.655e-005 0.006603
1.66e-005 0.006676
1.665e-005 0.006381
1.67e-005 0.006331
1.675e-005 0.006793
1.68e-005 0.00623
1.685e-005 0.006412
1.69e-005 0.006409
1.695e-005 0.00606
1.7e-005 0.006095
1.705e-005 0.006126
1.71e-005 0.006189
1.715e-005 0.005875
1.72e-005 0.006189
1.725e-005 0.006071
1.73e-005 0.006037
1.735e-005 0.00645
1.74e-005 0.006037
1.745e-005 0.005774
1.75e-005 0.006001
1.755e-005 0.00555
1.76e-005 0.005804
1.765e-005 0.005879
1.77e-005 0.005464
1.775e-005 0.005521
1.78e-005 0.005744
1.785e-005 0.00543
1.79e-005 0.005516
1.795e-005 0.005876
1.8e-005 0.005414
1.805e-005 0.005661
1.81e-005 0.005763
1.815e-005 0.005226
1.82e-005 0.005514
1.825e-005 0.005373
1.83e-005 0.005045
1.835e-005 0.005229
1.84e-005 0.005403
1.845e-005 0.005162
1.85e-005 0.005045
1.855e-005 0.005317
1.86e-005 0.004671
1.865e-005 0.005057
1.87e-005 0.0054
1.875e-005 0.005057
1.88e-005 0.004837
1.885e-005 0.005123
1.89e-005 0.004972
1.895e-005 0.004474
1.9e-005 0.005
1.905e-005 0.004516
1.91e-005 0.004951
1.915e-005 0.004947
1.92e-005 0.00463
1.925e-005 0.004551
1.93e-005 0.00483
1.935e-005 0.00433
1.94e-005 0.005045
1.945e-005 0.00461
1.95e-005 0.004482
1.955e-005 0.004399
1.96e-005 0.004592
1.965e-005 0.004308
1.97e-005 0.004258
1.975e-005 0.004557
1.98e-005 0.003996
1.985e-005 0.004342
1.99e-005 0.004009
1.995e-005 0.004301
2.0e-005 0.004088
2.005e-005 0.004301
2.01e-005 0.004069
2.015e-005 0.004304
2.02e-005 0.004282
2.025e-005 0.004032
2.03e-005 0.004138
2.035e-005 0.004314
2.04e-005 0.004135
2.045e-005 0.004037
2.05e-005 0.004216
2.055e-005 0.003794
2.06e-005 0.003939
2.065e-005 0.004009
2.07e-005 0.003849
2.075e-005 0.00385
2.08e-005 0.004044
2.085e-005 0.003764
2.09e-005 0.003883
2.095e-005 0.004009
2.1e-005 0.003799
2.105e-005 0.003595
2.11e-005 0.003843
2.115e-005 0.003442
2.12e-005 0.003515
2.125e-005 0.003874
2.13e-005 0.003612
2.135e-005 0.00335
2.14e-005 0.004085
2.145e-005 0.003787
2.15e-005 0.003425
2.155e-005 0.003874
2.16e-005 0.00361
2.165e-005 0.003391
2.17e-005 0.00367
2.175e-005 0.003605
2.18e-005 0.00359
2.185e-005 0.003153
2.19e-005 0.003322
2.195e-005 0.003134
2.2e-005 0.003334
2.205e-005 0.00335
2.21e-005 0.003175
2.215e-005 0.003398
2.22e-005 0.002983
2.225e-005 0.002917
2.23e-005 0.003118
2.235e-005 0.003285
2.24e-005 0.00335
2.245e-005 0.0033
2.25e-005 0.003033
2.255e-005 0.003089
2.26e-005 0.003477
2.265e-005 0.00288
2.27e-005 0.003081
2.275e-005 0.003146
2.28e-005 0.002683
2.285e-005 0.0025
2.29e-005 0.003307
2.295e-005 0.00271
2.3e-005 0.002944
2.305e-005 0.003345
2.31e-005 0.002873
2.315e-005 0.002676
2.32e-005 0.003239
2.325e-005 0.002626
2.33e-005 0.002635
2.335e-005 0.003024
2.34e-005 0.002726
2.345e-005 0.002795
2.35e-005 0.002843
2.355e-005 0.002738
2.36e-005 0.002942
2.365e-005 0.00304
2.37e-005 0.002604
2.375e-005 0.002688
2.38e-005 0.003084
2.385e-005 0.00274
2.39e-005 0.002789
2.395e-005 0.002751
2.4e-005 0.002438
2.405e-005 0.00214
2.41e-005 0.002556
2.415e-005 0.002585
2.42e-005 0.002469
2.425e-005 0.002948
2.43e-005 0.002551
2.435e-005 0.002394
2.44e-005 0.002352
2.445e-005 0.00228
2.45e-005 0.002522
2.455e-005 0.002779
2.46e-005 0.002585
2.465e-005 0.002268
2.47e-005 0.002449
2.475e-005 0.002003
2.48e-005 0.002454
2.485e-005 0.002394
2.49e-005 0.002035
2.495e-005 0.002069
2.5e-005 0.00216
2.505e-005 0.002061
2.51e-005 0.002252
2.515e-005 0.002347
2.52e-005 0.002007
2.525e-005 0.002246
2.53e-005 0.002381
2.535e-005 0.002193
2.54e-005 0.002035
2.545e-005 0.002241
2.55e-005 0.00191
2.555e-005 0.002126
2.56e-005 0.002205
2.565e-005 0.002094
2.57e-005 0.001996
2.575e-005 0.001963
2.58e-005 0.001876
2.585e-005 0.001929
2.59e-005 0.002169
2.595e-005 0.001691
2.6e-005 0.002193
2.605e-005 0.002042
2.61e-005 0.001876
2.615e-005 0.001792
2.62e-005 0.002155
2.625e-005 0.001809
2.63e-005 0.001759
2.635e-005 0.002135
2.64e-005 0.001459
2.645e-005 0.001487
2.65e-005 0.002057
2.655e-005 0.001742
2.66e-005 0.001876
2.665e-005 0.001769
2.67e-005 0.001958
2.675e-005 0.001634
2.68e-005 0.001845
2.685e-005 0.001402
2.69e-005 0.001706
2.695e-005 0.001922
2.7e-005 0.001593
2.705e-005 0.001769
2.71e-005 0.001668
2.715e-005 0.001917
2.72e-005 0.00149
2.725e-005 0.001867
2.73e-005 0.001766
2.735e-005 0.001741
2.74e-005 0.001668
2.745e-005 0.001581
2.75e-005 0.001538
2.755e-005 0.002098
2.76e-005 0.001595
2.765e-005 0.001752
2.77e-005 0.001634
2.775e-005 0.001538
2.78e-005 0.001782
2.785e-005 0.001663
2.79e-005 0.001468
2.795e-005 0.001502
2.8e-005 0.001612
2.805e-005 0.001468
2.81e-005 0.001368
2.815e-005 0.001727
2.82e-005 0.001732
2.825e-005 0.001199
2.83e-005 0.001547
2.835e-005 0.0014
2.84e-005 0.001595
2.845e-005 0.001401
2.85e-005 0.001381
2.855e-005 0.001187
2.86e-005 0.001663
2.865e-005 0.001418
2.87e-005 0.001367
2.875e-005 0.001693
2.88e-005 0.001514
2.885e-005 0.001448
2.89e-005 0.001782
2.895e-005 0.001612
2.9e-005 0.001396
2.905e-005 0.00143
2.91e-005 0.001249
2.915e-005 0.001283
2.92e-005 0.0013
2.925e-005 0.000999
2.93e-005 0.001434
2.935e-005 0.001514
2.94e-005 0.001113
2.945e-005 0.00143
2.95e-005 0.001679
2.955e-005 0.00118
2.96e-005 0.001305
2.965e-005 0.001472
2.97e-005 0.001185
2.975e-005 0.001418
2.98e-005 0.001475
2.985e-005 0.00126
2.99e-005 0.001293
2.995e-005 0.001438
3.0e-005 0.000992
3.005e-005 0.001264
3.01e-005 0.001388
3.015e-005 0.001264
3.02e-005 0.001299
3.025e-005 0.001242
3.03e-005 0.000878
3.035e-005 0.000779
3.04e-005 0.001276
3.045e-005 0.001086
3.05e-005 0.001226
3.055e-005 0.001173
3.06e-005 0.001254
3.065e-005 0.001022
3.07e-005 0.001432
3.075e-005 0.001355
3.08e-005 0.001506
3.085e-005 0.001384
3.09e-005 0.001207
3.095e-005 0.001089
3.1e-005 0.000982
3.105e-005 0.001106
3.11e-005 0.00106
3.115e-005 0.001369
3.12e-005 0.001108
3.125e-005 0.00104
3.13e-005 0.001305
3.135e-005 0.001108
3.14e-005 0.001355
3.145e-005 0.001123
3.15e-005 0.000777
3.155e-005 0.00104
3.16e-005 0.001396
3.165e-005 0.001106
3.17e-005 0.001123
3.175e-005 0.001465
3.18e-005 0.001177
3.185e-005 0.000939
3.19e-005 0.000992
3.195e-005 0.000909
3.2e-005 0.00096
3.205e-005 0.001302
3.21e-005 0.000904
3.215e-005 0.000738
3.22e-005 0.001268
3.225e-005 0.000953
3.23e-005 0.00104
3.235e-005 0.001335
3.24e-005 0.001003
3.245e-005 0.000973
3.25e-005 0.001283
3.255e-005 0.001136
3.26e-005 0.001221
3.265e-005 0.001051
3.27e-005 0.000755
3.275e-005 0.000756
3.28e-005 0.001113
3.285e-005 0.000925
3.29e-005 0.001033
3.295e-005 0.001017
3.3e-005 0.000602
3.305e-005 0.001033
3.31e-005 0.000966
3.315e-005 0.000784
3.32e-005 0.000904
3.325e-005 0.000988
3.33e-005 0.001173
3.335e-005 0.000891
3.34e-005 0.000897
3.345e-005 0.000988
3.35e-005 0.000652
3.355e-005 0.000969
3.36e-005 0.000953
3.365e-005 0.000755
3.37e-005 0.000882
3.375e-005 0.000852
3.38e-005 0.000705
3.385e-005 0.000749
3.39e-005 0.000852
3.395e-005 0.000484
3.4e-005 0.000813
3.405e-005 0.000618
3.41e-005 0.000749
3.415e-005 0.00103
3.42e-005 0.000834
3.425e-005 0.000552
3.43e-005 0.000894
3.435e-005 0.000674
3.44e-005 0.000545
3.445e-005 0.0007
3.45e-005 0.000436
3.455e-005 0.000705
3.46e-005 0.00103
3.465e-005 0.000722
3.47e-005 0.0007
3.475e-005 0.001033
3.48e-005 0.000784
3.485e-005 0.00032
3.49e-005 0.001
3.495e-005 0.000829
3.5e-005 0.000637
3.505e-005 0.000995
3.51e-005 0.000834
3.515e-005 0.0007
3.52e-005 0.000749
3.525e-005 0.000621
3.53e-005 0.000868
3.535e-005 0.001117
3.54e-005 0.000428
3.545e-005 0.000348
3.55e-005 0.000721
3.555e-005 0.000405
3.56e-005 0.000568
3.565e-005 0.001007
3.57e-005 0.000852
3.575e-005 0.000462
3.58e-005 0.000829
3.585e-005 0.000433
3.59e-005 0.000433
3.595e-005 0.000749
3.6e-005 0.000467
3.605e-005 0.000483
3.61e-005 0.000834
3.615e-005 0.000433
3.62e-005 0.000518
3.625e-005 0.000728
3.63e-005 0.000932
3.635e-005 0.000847
3.64e-005 0.000673
3.645e-005 0.00058
3.65e-005 0.000304
3.655e-005 0.000531
3.66e-005 0.000348
3.665e-005 0.000568
3.67e-005 0.000483
3.675e-005 0.000483
3.68e-005 0.000417
3.685e-005 0.000757
3.69e-005 0.000632
3.695e-005 0.000286
3.7e-005 0.000575
3.705e-005 0.000496
3.71e-005 0.000348
3.715e-005 0.00063
3.72e-005 0.000448
3.725e-005 0.000414
3.73e-005 0.000599
3.735e-005 0.00028
3.74e-005 0.000715
3.745e-005 0.000693
3.75e-005 0.00038
3.755e-005 0.000483
3.76e-005 0.000812
3.765e-005 0.000484
3.77e-005 0.000364
3.775e-005 0.000542
3.78e-005 0.000511
3.785e-005 0.000511
3.79e-005 0.000693
3.795e-005 0.00033
3.8e-005 0.000614
3.805e-005 0.000625
3.81e-005 0.000625
3.815e-005 0.000297
3.82e-005 0.000508
3.825e-005 0.00041
3.83e-005 0.000575
3.835e-005 0.000483
3.84e-005 0.000494
3.845e-005 0.000698
3.85e-005 0.000643
3.855e-005 0.000417
3.86e-005 0.000143
3.865e-005 0.00046
3.87e-005 0.000444
3.875e-005 0.000314
3.88e-005 0.000837
3.885e-005 0.000575
3.89e-005 0.000531
3.895e-005 0.000826
3.9e-005 0.000531
3.905e-005 0.000335
3.91e-005 0.000643
3.915e-005 0.00033
3.92e-005 0.000348
3.925e-005 0.000595
3.93e-005 0.000314
3.935e-005 0.000263
3.94e-005 0.000673
3.945e-005 0.000712
3.95e-005 0.000433
3.955e-005 0.000477
3.96e-005 0.000297
3.965e-005 -3.92e-005
3.97e-005 0.000426
3.975e-005 0.00049
3.98e-005 0.000279
3.985e-005 0.000405
3.99e-005 4.78e-005
3.995e-005 0.00038
4.0e-005 0.000224
4.005e-005 0.000133
4.01e-005 5.18e-005
4.015e-005 0.000342
4.02e-005 0.000483
4.025e-005 0.000444
4.03e-005 0.000678
4.035e-005 0.000213
4.04e-005 0.000263
4.045e-005 0.000592
4.05e-005 4.28e-005
4.055e-005 0.000145
4.06e-005 0.000421
4.065e-005 8.18e-005
4.07e-005 0.000361
4.075e-005 0.000398
4.08e-005 -5.02e-005
4.085e-005 0.000145
4.09e-005 0.000813
4.095e-005 0.000229
4.1e-005 0.000327
4.105e-005 0.000342
4.11e-005 0.000133
4.115e-005 0.000395
4.12e-005 0.000622
4.125e-005 0.000116
4.13e-005 0.000145
4.135e-005 0.000542
4.14e-005 0.000199
4.145e-005 0.000245
4.15e-005 0.000428
4.155e-005 -7.12e-005
4.16e-005 0.000335
4.165e-005 0.000224
4.17e-005 0.000376
4.175e-005 0.000376
4.18e-005 0.000153
4.185e-005 6.58e-005
4.19e-005 3.18e-005
4.195e-005 0.000477
4.2e-005 0.000176
4.205e-005 9.28e-005
4.21e-005 0.000592
4.215e-005 0.000143
4.22e-005 9.28e-005
4.225e-005 0.000455
4.23e-005 -5.2e-006
4.235e-005 0.000224
4.24e-005 0.00027
4.245e-005 4.78e-005
4.25e-005 0.000426
4.255e-005 0.000553
4.26e-005 0.00016
4.265e-005 6.18e-005
4.27e-005 0.000347
4.275e-005 0.000229
4.28e-005 0.000176
4.285e-005 0.000405
4.29e-005 0.00021
4.295e-005 0.000266
4.3e-005 0.000304
4.305e-005 0.000232
4.31e-005 0.000313
4.315e-005 0.000421
4.32e-005 3.18e-005
4.325e-005 0.000224
4.33e-005 0.000157
4.335e-005 6.18e-005
4.34e-005 4.28e-005
4.345e-005 0.00029
4.35e-005 0.000213
4.355e-005 0.00016
4.36e-005 0.000494
4.365e-005 0.000116
4.37e-005 3.48e-005
4.375e-005 0.00064
4.38e-005 0.000279
4.385e-005 0.00021
4.39e-005 0.000361
4.395e-005 0.000176
4.4e-005 9.68e-005
4.405e-005 0.000558
4.41e-005 0.00029
4.415e-005 0.000347
4.42e-005 0.000258
4.425e-005 0.00021
4.43e-005 0.000224
4.435e-005 0.000395
4.44e-005 0.000462
4.445e-005 -7.32e-005
4.45e-005 0.000558
4.455e-005 0.000455
4.46e-005 7.48e-005
4.465e-005 0.00037
4.47e-005 0.000213
4.475e-005 0.00016
4.48e-005 0.000575
4.485e-005 -5.92e-005
4.49e-005 0.000297
4.495e-005 0.00069
4.5e-005 -2.12e-005
4.505e-005 9.68e-005
4.51e-005 0.00037
4.515e-005 0.000444
4.52e-005 0.00011
4.525e-005 0.000327
4.53e-005 0.000342
4.535e-005 -2.12e-005
4.54e-005 0.000236
4.545e-005 9.68e-005
4.55e-005 0.000342
4.555e-005 8.18e-005
4.56e-005 8.18e-005
4.565e-005 -2.52e-005
4.57e-005 0.000224
4.575e-005 2.78e-005
4.58e-005 0.000307
4.585e-005 0.000145
4.59e-005 0.000188
4.595e-005 2.78e-005
4.6e-005 0.00027
4.605e-005 0.000229
4.61e-005 -0.000225
4.615e-005 0.000176
4.62e-005 -0.000206
4.625e-005 0.000206
4.63e-005 0.00029
4.635e-005 -9.2e-006
4.64e-005 -0.000152
4.645e-005 0.000188
4.65e-005 -5.2e-006
4.655e-005 0.000444
4.66e-005 0.000384
4.665e-005 -9.52e-005
4.67e-005 0.000199
4.675e-005 0.000436
4.68e-005 0.000103
4.685e-005 0.000157
4.69e-005 -5.92e-005
4.695e-005 4.78e-005
4.7e-005 8.88e-005
4.705e-005 0.000119
4.71e-005 0.000293
4.715e-005 8.18e-005
4.72e-005 0.000222
4.725e-005 -5.92e-005
4.73e-005 0.00024
4.735e-005 0.000371
4.74e-005 0.000123
4.745e-005 6.58e-005
4.75e-005 0.000388
4.755e-005 0.000273
4.76e-005 0.000176
4.765e-005 0.000256
4.77e-005 6.18e-005
4.775e-005 0.000126
4.78e-005 0.000251
4.785e-005 0.000323
4.79e-005 -0.000156
4.795e-005 0.000273
4.8e-005 -2.52e-005
4.805e-005 0.000157
4.81e-005 0.000436
4.815e-005 0.000195
4.82e-005 0.000123
4.825e-005 0.000191
4.83e-005 0.000191
4.835e-005 0.000143
4.84e-005 0.00032
4.845e-005 8.8e-006
4.85e-005 0.000176
4.855e-005 0.000256
4.86e-005 1.98e-005
4.865e-005 0.000138
4.87e-005 0.000157
4.875e-005 0.000304
4.88e-005 -0.000195
4.885e-005 0.000354
4.89e-005 -3.92e-005
4.895e-005 0.000143
4.9e-005 6.88e-005
4.905e-005 9.28e-005
4.91e-005 -5.92e-005
4.915e-005 0.000157
4.92e-005 -0.000107
4.925e-005 4.08e-005
4.93e-005 0.000188
4.935e-005 0.000323
4.94e-005 0.00021
4.945e-005 0.000119
4.95e-005 2.78e-005
4.955e-005 0.000327
4.96e-005 0.000134
4.965e-005 -2.52e-005
4.97e-005 0.000195
4.975e-005 0.000157
4.98e-005 -3.92e-005
4.985e-005 0.000224
4.99e-005 0.000103
4.995e-005 -0.000202
5.0e-005 -7.32e-005
