# Supplementary material for: Optical gap and fundamental gap of oligoynes and carbyne
Source: Nat Commun. 2020 Sep 23;11:4797. doi: 10.1038/s41467-020-18496-4 (PMC7511338; doi:10.1038/s41467-020-18496-4)
Supplement: Supplementary file 3 — Source Data [file 41467_2020_18496_MOESM3_ESM.zip › NCOMMS-20-03672A_Source Data/FigureS13/FigureS13_Tr[10]_nsTA_Ar]

Spektrum  Spectra VWIN3.0
JZ;d:\MessDaten\Zirzl\130619\EXPORT\
Probe:    [10]_Hex_Ar_OD0_1_266nm_5mJ
Messung:  absorption
Files:    JZ190613.1-63
not used: 
Trigger:  5.3e-006
Punkte:   61
Lambda;1.5e-006;5.0e-006;1.0e-005;3.0e-005
300.0;-0.003498;-0.001336;-0.000889;0.000202
310.0;-0.007554;-0.004176;-0.00127;0.000342
320.0;-0.008948;-0.005473;-0.002376;-3.343508e-005
330.0;-0.010208;-0.005359;-0.002108;-8.06496e-006
340.0;-0.011325;-0.006946;-0.00331;-0.00061
350.0;-0.011545;-0.00671;-0.003459;-5.525313e-005
360.0;-0.010823;-0.006368;-0.002136;0.000535
370.0;-0.00914;-0.005279;-0.002161;0.000109
380.0;0.009251;0.005288;0.001739;0.00024
390.0;0.016063;0.008514;0.003497;0.000541
400.0;0.025093;0.013176;0.005468;0.000266
410.0;0.025164;0.013176;0.005034;0.000552
420.0;0.026535;0.013881;0.005868;0.000382
430.0;0.044379;0.02292;0.009295;0.00057
440.0;0.069882;0.043613;0.022052;0.001947
450.0;0.051341;0.031943;0.016431;0.00139
460.0;0.019448;0.009869;0.003455;-7.870094e-006
470.0;0.008746;0.004237;0.001534;0.000563
480.0;0.004175;0.002018;0.000776;0.000256
490.0;0.003029;0.001745;0.000578;4.523026e-005
500.0;0.003674;0.001823;0.000766;-0.000143
510.0;0.003251;0.0016;0.000466;4.040805e-005
520.0;0.001799;0.001244;0.000622;0.00024
530.0;0.001125;0.000677;0.000406;0.000114
540.0;0.004031;0.001622;0.00081;0.000958
550.0;0.009028;0.004308;0.001121;0.000172
560.0;0.009507;0.006176;0.003094;0.000369
570.0;0.003454;0.001565;0.000861;-0.000295
580.0;0.000999;0.000513;0.000921;-5.949989e-005
590.0;0.001015;0.000351;0.000316;0.000542
600.0;0.001903;0.001322;0.000477;0.000185
620.0;0.00087;0.000368;-9.468948e-005;-0.000313
640.0;0.000125;0.000161;-0.000129;-0.000434
660.0;0.000201;9.348109e-006;1.525228e-005;-0.000304
680.0;0.000177;0.000287;0.000394;0.000234
700.0;0.000441;0.000598;0.000405;0.000732
720.0;0.000333;0.000517;0.000327;0.000175
740.0;-0.000189;9.67128e-005;-0.000556;-0.0001
760.0;0.000277;-0.000138;0.000392;-0.00059
780.0;0.000448;7.502471e-006;0.000389;2.370825e-005
800.0;-0.000412;4.891045e-005;-0.000392;-0.000185
820.0;3.088366e-005;7.692187e-005;9.498883e-005;-0.000479
840.0;2.719836e-005;0.000205;-0.000237;0.000488
860.0;-0.000319;-2.559521e-005;7.84986e-005;0.000119
880.0;-0.000111;-0.000188;5.379152e-005;-0.000168
900.0;-0.000184;-5.633291e-005;-0.000147;-0.000179
920.0;0.000126;2.84004e-005;-0.000228;-0.000285
940.0;5.654023e-005;-1.785607e-005;-0.000241;0.000347
960.0;5.56792e-005;3.56039e-005;-9.3515e-005;0.000209
980.0;-0.000144;-0.000153;-0.000355;-0.000155
1000.0;4.137397e-005;-3.996589e-005;-2.927267e-005;-0.000183
1020.0;0.000234;7.413399e-005;-0.00026;0.000108
1040.0;0.00017;7.824271e-005;0.000442;-0.000262
1060.0;-0.0002;-1.946076e-005;-9.624336e-005;0.000295
1080.0;0.000102;-3.854062e-005;0.000249;0.000272
1100.0;-0.00018;-0.000238;-0.000212;-0.000142
1120.0;-7.333121e-005;0.000188;0.000476;0.000508
1140.0;0.000376;-8.240403e-005;-0.000333;0.000299
1160.0;0.000272;0.000352;0.000138;-9.192672e-005
1180.0;-0.000256;-0.00046;-0.000382;8.1426e-005
1200.0;0.002025;-0.000319;-0.002381;-0.000375
