# Supplementary material for: Optical gap and fundamental gap of oligoynes and carbyne
Source: Nat Commun. 2020 Sep 23;11:4797. doi: 10.1038/s41467-020-18496-4 (PMC7511338; doi:10.1038/s41467-020-18496-4)
Supplement: Supplementary file 3 — Source Data [file 41467_2020_18496_MOESM3_ESM.zip › NCOMMS-20-03672A_Source Data/FigureS13/FigureS13_Tr[10]_nsTA_O2]

Spektrum  Spectra VWIN3.0
JZ;d:\MessDaten\Zirzl\130610\EXPORT\
Probe:    [10]_OD0.02_Hex_266nm_5mJ
Messung:  absorption
Files:    JZ100613.1-43
not used: 
Trigger:  4.45e-006
Punkte:   43
Lambda;5.0e-007;1.0e-006;5.0e-006;1.5e-005
300.0;-0.089745;-0.007846;-0.001214;0.001728
310.0;-0.091553;-0.032126;-0.002041;-0.000977
320.0;-0.071619;-0.032554;-0.001515;0.000559
330.0;-0.101652;-0.058351;-0.007083;-0.001981
340.0;-0.066635;-0.041262;-0.004627;-0.000501
350.0;-0.107957;-0.070118;-0.005731;0.000987
360.0;-0.062867;-0.042629;-0.003478;0.000248
370.0;-0.064507;-0.044216;-0.00349;0.000291
380.0;-0.047826;-0.029233;0.000176;0.000447
390.0;0.051268;0.041169;0.007579;0.000932
400.0;0.096131;0.074473;0.011324;0.000688
410.0;0.14276;0.11173;0.01551;0.000124
420.0;0.120485;0.095063;0.014927;-0.000492
430.0;0.189656;0.149634;0.021676;0.000424
440.0;0.066281;0.061854;0.037473;0.010085
450.0;0.342807;0.318175;0.205897;0.058145
460.0;0.147395;0.138666;0.084535;0.023728
470.0;0.074321;0.070089;0.041448;0.01298
480.0;0.035822;0.033624;0.017681;0.00346
490.0;0.022655;0.020777;0.012195;0.003182
500.0;0.025969;0.023449;0.012712;0.003055
510.0;0.02735;0.025275;0.012684;0.002558
520.0;0.013886;0.01261;0.006149;0.00214
530.0;0.009198;0.009017;0.004526;0.001491
540.0;0.01988;0.017378;0.007736;0.001813
550.0;0.061256;0.054987;0.022569;0.002557
560.0;0.060592;0.05411;0.022655;0.002188
570.0;0.018539;0.01693;0.00678;0.001215
580.0;0.008151;0.007032;0.003017;0.000136
590.0;0.004929;0.004105;0.001289;8.611824e-005
600.0;0.010223;0.008787;0.003118;0.000596
610.0;0.013289;0.011167;0.003716;-0.000367
620.0;0.00514;0.003852;0.001054;0.000227
630.0;0.002989;0.002621;0.000773;-9.672499e-005
640.0;0.002396;0.002302;0.000835;-0.000529
660.0;0.002604;0.001839;0.000996;0.000401
680.0;0.001278;0.000686;0.000792;-0.000334
700.0;0.001176;0.000956;4.973734e-005;0.000573
720.0;0.000854;0.000612;0.000423;8.914774e-006
740.0;0.000582;0.000762;0.000406;4.842919e-005
760.0;0.000466;0.000393;0.000483;0.000312
780.0;0.000356;1.556532e-006;-0.000308;-0.000489
800.0;0.000483;0.000647;0.000106;0.000116
