# Supplementary material for: Optical gap and fundamental gap of oligoynes and carbyne
Source: Nat Commun. 2020 Sep 23;11:4797. doi: 10.1038/s41467-020-18496-4 (PMC7511338; doi:10.1038/s41467-020-18496-4)
Supplement: Supplementary file 3 — Source Data [file 41467_2020_18496_MOESM3_ESM.zip › NCOMMS-20-03672A_Source Data/FigureS13/FigureS13_Tr[10]_nsTA_O2_Kinetics.txt]

Sample: [10]_Hex_OD_0_02_5nJ
Lambda: 440nm
Dose: 10.0mJ
Io: 0.145142V
Cell: 1.0cm
0.0 9.19e-005
5.0e-010 -0.000151
1.0e-009 4.09e-005
1.5e-009 0.000705
2.0e-009 0.000264
2.5e-009 -0.000407
3.0e-009 -0.000643
3.5e-009 -0.000294
4.0e-009 0.000102
4.5e-009 0.000177
5.0e-009 -0.000148
5.5e-009 -0.000361
6.0e-009 -0.00026
6.5e-009 -0.000114
7.0e-009 0.000561
7.5e-009 0.000582
8.0e-009 -0.000115
8.5e-009 -0.000289
9.0e-009 6.49e-005
9.5e-009 0.000451
1.0e-008 -0.000174
1.05e-008 -9.51e-005
1.1e-008 0.00034
1.15e-008 0.000421
1.2e-008 0.000407
1.25e-008 -9.31e-005
1.3e-008 -0.000316
1.35e-008 -0.000491
1.4e-008 -0.000422
1.45e-008 0.000168
1.5e-008 -5.31e-005
1.55e-008 -0.000263
1.6e-008 0.00038
1.65e-008 0.000654
1.7e-008 3.89e-005
1.75e-008 -0.000983
1.8e-008 -0.00015
1.85e-008 -9.71e-005
1.9e-008 0.000667
1.95e-008 0.000441
2.0e-008 0.000304
2.05e-008 -0.000484
2.1e-008 -0.000193
2.15e-008 -0.000164
2.2e-008 0.00022
2.25e-008 0.000596
2.3e-008 0.00018
2.35e-008 0.000125
2.4e-008 -0.000167
2.45e-008 -0.000351
2.5e-008 -0.000933
2.55e-008 -0.0007
2.6e-008 0.001071
2.65e-008 0.001622
2.7e-008 0.000599
2.75e-008 -0.001086
2.8e-008 -0.001788
2.85e-008 -0.000856
2.9e-008 -0.000283
2.95e-008 0.00112
3.0e-008 0.001799
3.05e-008 0.001016
3.1e-008 0.000858
3.15e-008 0.000258
3.2e-008 -0.001171
3.25e-008 -0.001999
3.3e-008 -0.001474
3.35e-008 -0.000331
3.4e-008 0.000342
3.45e-008 0.000479
3.5e-008 -4.31e-005
3.55e-008 -0.001418
3.6e-008 -0.001087
3.65e-008 0.000448
3.7e-008 0.002399
3.75e-008 0.002009
3.8e-008 0.0006
3.85e-008 -0.000738
3.9e-008 -0.002059
3.95e-008 -0.003264
4.0e-008 -0.001516
4.05e-008 0.000754
4.1e-008 0.002515
4.15e-008 0.003408
4.2e-008 0.000924
4.25e-008 -0.002069
4.3e-008 -0.0025
4.35e-008 -0.001559
4.4e-008 0.00016
4.45e-008 0.00239
4.5e-008 0.003235
4.55e-008 0.00171
4.6e-008 -0.001861
4.65e-008 -0.002947
4.7e-008 -0.003903
4.75e-008 -0.002645
4.8e-008 0.002011
4.85e-008 0.004223
4.9e-008 0.003824
4.95e-008 0.000695
5.0e-008 -0.003089
5.05e-008 -0.004762
5.1e-008 -0.00404
5.15e-008 -0.000193
5.2e-008 0.003919
5.25e-008 0.005793
5.3e-008 0.004365
5.35e-008 -0.00044
5.4e-008 -0.004446
5.45e-008 -0.005723
5.5e-008 -0.003334
5.55e-008 0.00105
5.6e-008 0.004718
5.65e-008 0.004792
5.7e-008 0.001941
5.75e-008 -0.002184
5.8e-008 -0.005452
5.85e-008 -0.00416
5.9e-008 -0.000656
5.95e-008 0.004154
6.0e-008 0.006755
6.05e-008 0.004381
6.1e-008 0.000182
6.15e-008 -0.004923
6.2e-008 -0.0064
6.25e-008 -0.003775
6.3e-008 0.001178
6.35e-008 0.005216
6.4e-008 0.006911
6.45e-008 0.003635
6.5e-008 -0.001305
6.55e-008 -0.003712
6.6e-008 -0.003351
6.65e-008 -0.000162
6.7e-008 0.004367
6.75e-008 0.008172
6.8e-008 0.008112
6.85e-008 0.004794
6.9e-008 0.002287
6.95e-008 0.001669
7.0e-008 0.004854
7.05e-008 0.010085
7.1e-008 0.013666
7.15e-008 0.014053
7.2e-008 0.012962
7.25e-008 0.010401
7.3e-008 0.008743
7.35e-008 0.010866
7.4e-008 0.015502
7.45e-008 0.020333
7.5e-008 0.023094
7.55e-008 0.024096
7.6e-008 0.022386
7.65e-008 0.020799
7.7e-008 0.021713
7.75e-008 0.02368
7.8e-008 0.026809
7.85e-008 0.030184
7.9e-008 0.031157
7.95e-008 0.031428
8.0e-008 0.029701
8.05e-008 0.029939
8.1e-008 0.032161
8.15e-008 0.034881
8.2e-008 0.038396
8.25e-008 0.039125
8.3e-008 0.038007
8.35e-008 0.036934
8.4e-008 0.036775
8.45e-008 0.037569
8.5e-008 0.039717
8.55e-008 0.041692
8.6e-008 0.04344
8.65e-008 0.044088
8.7e-008 0.042608
8.75e-008 0.042065
8.8e-008 0.042688
8.85e-008 0.044468
8.9e-008 0.046114
8.95e-008 0.046773
9.0e-008 0.047248
9.05e-008 0.045698
9.1e-008 0.04503
9.15e-008 0.046565
9.2e-008 0.047719
9.25e-008 0.049902
9.3e-008 0.051545
9.35e-008 0.050593
9.4e-008 0.049992
9.45e-008 0.049094
9.5e-008 0.048221
9.55e-008 0.048855
9.6e-008 0.050864
9.65e-008 0.05234
9.7e-008 0.052777
9.75e-008 0.052584
9.8e-008 0.05122
9.85e-008 0.050646
9.9e-008 0.050811
9.95e-008 0.051817
1.0e-007 0.05204
1.005e-007 0.052973
1.01e-007 0.052226
1.015e-007 0.050939
1.02e-007 0.05048
1.025e-007 0.05054
1.03e-007 0.051604
1.035e-007 0.053357
1.04e-007 0.054109
1.045e-007 0.0537
1.05e-007 0.052902
1.055e-007 0.051602
1.06e-007 0.050133
1.065e-007 0.050847
1.07e-007 0.051943
1.075e-007 0.05236
1.08e-007 0.053085
1.085e-007 0.051916
1.09e-007 0.051751
1.095e-007 0.051536
1.1e-007 0.051082
1.105e-007 0.051748
1.11e-007 0.051724
1.115e-007 0.051228
1.12e-007 0.05091
1.125e-007 0.049916
1.13e-007 0.049357
1.135e-007 0.049925
1.14e-007 0.050442
1.145e-007 0.051944
1.15e-007 0.052171
1.155e-007 0.051623
1.16e-007 0.050468
1.165e-007 0.04923
1.17e-007 0.048363
1.175e-007 0.048677
1.18e-007 0.049398
1.185e-007 0.049399
1.19e-007 0.049042
1.195e-007 0.047486
1.2e-007 0.046502
1.205e-007 0.047092
1.21e-007 0.047215
1.215e-007 0.047578
1.22e-007 0.047837
1.225e-007 0.046986
1.23e-007 0.045758
1.235e-007 0.044495
1.24e-007 0.043034
1.245e-007 0.043523
1.25e-007 0.04455
1.255e-007 0.04509
1.26e-007 0.045508
1.265e-007 0.044838
1.27e-007 0.043799
1.275e-007 0.042941
1.28e-007 0.041949
1.285e-007 0.042556
1.29e-007 0.043442
1.295e-007 0.042637
1.3e-007 0.042161
1.305e-007 0.041772
1.31e-007 0.040916
1.315e-007 0.040558
1.32e-007 0.040411
1.325e-007 0.040816
1.33e-007 0.041727
1.335e-007 0.041254
1.34e-007 0.039755
1.345e-007 0.038629
1.35e-007 0.037981
1.355e-007 0.037651
1.36e-007 0.038454
1.365e-007 0.039593
1.37e-007 0.039001
1.375e-007 0.038262
1.38e-007 0.037385
1.385e-007 0.036028
1.39e-007 0.035817
1.395e-007 0.036074
1.4e-007 0.035844
1.405e-007 0.035688
1.41e-007 0.035248
1.415e-007 0.034537
1.42e-007 0.033856
1.425e-007 0.033616
1.43e-007 0.03342
1.435e-007 0.033714
1.44e-007 0.034033
1.445e-007 0.033544
1.45e-007 0.032263
1.455e-007 0.0316
1.46e-007 0.030875
1.465e-007 0.030305
1.47e-007 0.031073
1.475e-007 0.03173
1.48e-007 0.032055
1.485e-007 0.031889
1.49e-007 0.030892
1.495e-007 0.030023
1.5e-007 0.029838
1.505e-007 0.029666
1.51e-007 0.029421
1.515e-007 0.029521
1.52e-007 0.029168
1.525e-007 0.02848
1.53e-007 0.028271
1.535e-007 0.027898
1.54e-007 0.027704
1.545e-007 0.028308
1.55e-007 0.02816
1.555e-007 0.027423
1.56e-007 0.026842
1.565e-007 0.025954
1.57e-007 0.025112
1.575e-007 0.02493
1.58e-007 0.025152
1.585e-007 0.025372
1.59e-007 0.025627
1.595e-007 0.024941
1.6e-007 0.024311
1.605e-007 0.024532
1.61e-007 0.023427
1.615e-007 0.023529
1.62e-007 0.023576
1.625e-007 0.022737
1.63e-007 0.022992
1.635e-007 0.022297
1.64e-007 0.021848
1.645e-007 0.021929
1.65e-007 0.021582
1.655e-007 0.021752
1.66e-007 0.022201
1.665e-007 0.021983
1.67e-007 0.021867
1.675e-007 0.021138
1.68e-007 0.020704
1.685e-007 0.020378
1.69e-007 0.020393
1.695e-007 0.020719
1.7e-007 0.020397
1.705e-007 0.02051
1.71e-007 0.020653
1.715e-007 0.019438
1.72e-007 0.018691
1.725e-007 0.018787
1.73e-007 0.018398
1.735e-007 0.018415
1.74e-007 0.018062
1.745e-007 0.018093
1.75e-007 0.017068
1.755e-007 0.017003
1.76e-007 0.016323
1.765e-007 0.016656
1.77e-007 0.01677
1.775e-007 0.016498
1.78e-007 0.01687
1.785e-007 0.015922
1.79e-007 0.015742
1.795e-007 0.015191
1.8e-007 0.014873
1.805e-007 0.014917
1.81e-007 0.014768
1.815e-007 0.015103
1.82e-007 0.015158
1.825e-007 0.015192
1.83e-007 0.014621
1.835e-007 0.014375
1.84e-007 0.014718
1.845e-007 0.014601
1.85e-007 0.013958
1.855e-007 0.014293
1.86e-007 0.014225
1.865e-007 0.0131
1.87e-007 0.01335
1.875e-007 0.013908
1.88e-007 0.013403
1.885e-007 0.013618
1.89e-007 0.013574
1.895e-007 0.013041
1.9e-007 0.012407
1.905e-007 0.012439
1.91e-007 0.012088
1.915e-007 0.011108
1.92e-007 0.011979
1.925e-007 0.011961
1.93e-007 0.011809
1.935e-007 0.011771
1.94e-007 0.011574
1.945e-007 0.011135
1.95e-007 0.010602
1.955e-007 0.010521
1.96e-007 0.010131
1.965e-007 0.010091
1.97e-007 0.009951
1.975e-007 0.00959
1.98e-007 0.010368
1.985e-007 0.010732
1.99e-007 0.010425
1.995e-007 0.010393
2.0e-007 0.010321
2.005e-007 0.010258
2.01e-007 0.009723
2.015e-007 0.010222
2.02e-007 0.009951
2.025e-007 0.009462
2.03e-007 0.009675
2.035e-007 0.00945
2.04e-007 0.009531
2.045e-007 0.00992
2.05e-007 0.009785
2.055e-007 0.009111
2.06e-007 0.008799
2.065e-007 0.008916
2.07e-007 0.008613
2.075e-007 0.00852
2.08e-007 0.008988
2.085e-007 0.008254
2.09e-007 0.007461
2.095e-007 0.007942
2.1e-007 0.008232
2.105e-007 0.007811
2.11e-007 0.006754
2.115e-007 0.007956
2.12e-007 0.007632
2.125e-007 0.007134
2.13e-007 0.007747
2.135e-007 0.006861
2.14e-007 0.006339
2.145e-007 0.006954
2.15e-007 0.006622
2.155e-007 0.005889
2.16e-007 0.006482
2.165e-007 0.006395
2.17e-007 0.006366
2.175e-007 0.006626
2.18e-007 0.006669
2.185e-007 0.006231
2.19e-007 0.006398
2.195e-007 0.006421
2.2e-007 0.006263
2.205e-007 0.005548
2.21e-007 0.006357
2.215e-007 0.006458
2.22e-007 0.006694
2.225e-007 0.006803
2.23e-007 0.006203
2.235e-007 0.005768
2.24e-007 0.005642
2.245e-007 0.005483
2.25e-007 0.005736
2.255e-007 0.005788
2.26e-007 0.00519
2.265e-007 0.005089
2.27e-007 0.004825
2.275e-007 0.005249
2.28e-007 0.005082
2.285e-007 0.005322
2.29e-007 0.005014
2.295e-007 0.004347
2.3e-007 0.004238
2.305e-007 0.004248
2.31e-007 0.0043
2.315e-007 0.004021
2.32e-007 0.004433
2.325e-007 0.004567
2.33e-007 0.003679
2.335e-007 0.003967
2.34e-007 0.003835
2.345e-007 0.004071
2.35e-007 0.003895
2.355e-007 0.003841
2.36e-007 0.004433
2.365e-007 0.004029
2.37e-007 0.004287
2.375e-007 0.003794
2.38e-007 0.003752
2.385e-007 0.004131
2.39e-007 0.003717
2.395e-007 0.003389
2.4e-007 0.004171
2.405e-007 0.004727
2.41e-007 0.003668
2.415e-007 0.003176
2.42e-007 0.003642
2.425e-007 0.003739
2.43e-007 0.00343
2.435e-007 0.003392
2.44e-007 0.003994
2.445e-007 0.003547
2.45e-007 0.003329
2.455e-007 0.003158
2.46e-007 0.002657
2.465e-007 0.003362
2.47e-007 0.00318
2.475e-007 0.002756
2.48e-007 0.002591
2.485e-007 0.002383
2.49e-007 0.001867
2.495e-007 0.002083
2.5e-007 0.00246
2.505e-007 0.002153
2.51e-007 0.002645
2.515e-007 0.00237
2.52e-007 0.002277
2.525e-007 0.00271
2.53e-007 0.002656
2.535e-007 0.002228
2.54e-007 0.001948
2.545e-007 0.002412
2.55e-007 0.002443
2.555e-007 0.00172
2.56e-007 0.002687
2.565e-007 0.00254
2.57e-007 0.00245
2.575e-007 0.002359
2.58e-007 0.001985
2.585e-007 0.001457
2.59e-007 0.002383
2.595e-007 0.003579
2.6e-007 0.00228
2.605e-007 0.001926
2.61e-007 0.002041
2.615e-007 0.002172
2.62e-007 0.002356
2.625e-007 0.00205
2.63e-007 0.002059
2.635e-007 0.001388
2.64e-007 0.001785
2.645e-007 0.00154
2.65e-007 0.000896
2.655e-007 0.001726
2.66e-007 0.001804
2.665e-007 0.001604
2.67e-007 0.001944
2.675e-007 0.001266
2.68e-007 0.001223
2.685e-007 0.001818
2.69e-007 0.001024
2.695e-007 0.00113
2.7e-007 0.001649
2.705e-007 0.001042
2.71e-007 0.001675
2.715e-007 0.001761
2.72e-007 0.000875
2.725e-007 0.000757
2.73e-007 0.001487
2.735e-007 0.001191
2.74e-007 0.001298
2.745e-007 0.001817
2.75e-007 0.00192
2.755e-007 0.00202
2.76e-007 0.002064
2.765e-007 0.001572
2.77e-007 0.002018
2.775e-007 0.001616
2.78e-007 0.001396
2.785e-007 0.001912
2.79e-007 0.001557
2.795e-007 0.001108
2.8e-007 0.001713
2.805e-007 0.001822
2.81e-007 0.001357
2.815e-007 0.001374
2.82e-007 0.000905
2.825e-007 0.000875
2.83e-007 0.001279
2.835e-007 0.001114
2.84e-007 0.000904
2.845e-007 0.000709
2.85e-007 0.001529
2.855e-007 0.00122
2.86e-007 0.000544
2.865e-007 0.001036
2.87e-007 0.000237
2.875e-007 0.00021
2.88e-007 0.000542
2.885e-007 5.39e-005
2.89e-007 0.000907
2.895e-007 0.001129
2.9e-007 0.001247
2.905e-007 0.000652
2.91e-007 0.000427
2.915e-007 0.000879
2.92e-007 0.001274
2.925e-007 0.000832
2.93e-007 0.00112
2.935e-007 0.000906
2.94e-007 0.000756
2.945e-007 0.00129
2.95e-007 0.001256
2.955e-007 0.001018
2.96e-007 0.000623
2.965e-007 0.001009
2.97e-007 0.001148
2.975e-007 0.000668
2.98e-007 0.000584
2.985e-007 0.000568
2.99e-007 0.001326
2.995e-007 0.001538
3.0e-007 0.000737
3.005e-007 0.000621
3.01e-007 0.000489
3.015e-007 0.000925
3.02e-007 0.000374
3.025e-007 0.000237
3.03e-007 0.000498
3.035e-007 0.000216
3.04e-007 0.000823
3.045e-007 0.00098
3.05e-007 0.000465
3.055e-007 0.000196
3.06e-007 0.000502
3.065e-007 0.000343
3.07e-007 2.39e-005
3.075e-007 0.00037
3.08e-007 0.000503
3.085e-007 0.000854
3.09e-007 0.000536
3.095e-007 4.89e-005
3.1e-007 0.000713
3.105e-007 0.000914
3.11e-007 0.000508
3.115e-007 0.000514
3.12e-007 0.000611
3.125e-007 0.000556
3.13e-007 0.000883
3.135e-007 0.000991
3.14e-007 0.000153
3.145e-007 0.000474
3.15e-007 0.000995
3.155e-007 0.000784
3.16e-007 0.000705
3.165e-007 0.000848
3.17e-007 0.001221
3.175e-007 0.000387
3.18e-007 0.000579
3.185e-007 0.000484
3.19e-007 0.000462
3.195e-007 0.001245
3.2e-007 0.000664
3.205e-007 0.000206
3.21e-007 0.000224
3.215e-007 -0.000248
3.22e-007 0.000614
3.225e-007 0.000622
3.23e-007 0.000248
3.235e-007 0.000463
3.24e-007 0.000285
3.245e-007 8.19e-005
3.25e-007 0.000347
3.255e-007 0.000481
3.26e-007 2.99e-005
3.265e-007 0.000393
3.27e-007 0.00033
3.275e-007 0.000254
3.28e-007 0.000714
3.285e-007 0.000467
3.29e-007 0.000635
3.295e-007 0.000738
3.3e-007 0.00027
3.305e-007 8.99e-005
3.31e-007 6.29e-005
3.315e-007 0.00046
3.32e-007 0.000945
3.325e-007 0.000554
3.33e-007 0.000746
3.335e-007 -0.000192
3.34e-007 0.0002
3.345e-007 0.000959
3.35e-007 0.000277
3.355e-007 0.000184
3.36e-007 0.000246
3.365e-007 0.00045
3.37e-007 0.000444
3.375e-007 0.000585
3.38e-007 0.000472
3.385e-007 0.00015
3.39e-007 -0.000384
3.395e-007 -0.000446
3.4e-007 -0.000485
3.405e-007 0.00041
3.41e-007 0.000547
3.415e-007 -1.01e-005
3.42e-007 -0.000388
3.425e-007 -0.000599
3.43e-007 6.09e-005
3.435e-007 0.000119
3.44e-007 -0.000436
3.445e-007 -0.000354
3.45e-007 -0.000253
3.455e-007 7.9e-006
3.46e-007 0.000539
3.465e-007 0.000459
3.47e-007 0.000105
3.475e-007 -0.000467
3.48e-007 -7.31e-005
3.485e-007 1.39e-005
3.49e-007 0.000137
3.495e-007 0.000249
3.5e-007 3.99e-005
3.505e-007 0.00048
3.51e-007 0.000603
3.515e-007 -0.000441
3.52e-007 -0.000352
3.525e-007 0.000654
3.53e-007 0.000599
3.535e-007 0.000172
3.54e-007 0.00019
3.545e-007 0.000411
3.55e-007 0.000252
3.555e-007 0.000501
3.56e-007 0.000189
3.565e-007 0.000225
3.57e-007 0.000335
3.575e-007 -0.000346
3.58e-007 -0.00033
3.585e-007 -0.000133
3.59e-007 0.0002
3.595e-007 0.000165
3.6e-007 -7.61e-005
3.605e-007 -0.000257
3.61e-007 -0.000251
3.615e-007 9.49e-005
3.62e-007 0.000106
3.625e-007 -0.000497
3.63e-007 -0.00056
3.635e-007 -0.000259
3.64e-007 0.000124
3.645e-007 0.000558
3.65e-007 0.000224
3.655e-007 2.29e-005
3.66e-007 0.000318
3.665e-007 -0.000197
3.67e-007 0.000119
3.675e-007 -0.000148
3.68e-007 -0.00028
3.685e-007 -3.01e-005
3.69e-007 0.000383
3.695e-007 0.000473
3.7e-007 0.000491
3.705e-007 0.000268
3.71e-007 -0.000132
3.715e-007 -0.000105
3.72e-007 0.000575
3.725e-007 0.000402
3.73e-007 -0.000187
3.735e-007 -0.000119
3.74e-007 7.19e-005
3.745e-007 2.49e-005
3.75e-007 0.000105
3.755e-007 -9.91e-005
3.76e-007 0.00016
3.765e-007 0.000145
3.77e-007 -0.000342
3.775e-007 0.000224
3.78e-007 0.000159
3.785e-007 -0.000189
3.79e-007 0.000135
3.795e-007 -0.000149
3.8e-007 -0.000128
3.805e-007 0.000523
3.81e-007 0.000817
3.815e-007 -0.000308
3.82e-007 6.09e-005
3.825e-007 0.00021
3.83e-007 4.89e-005
3.835e-007 0.000208
3.84e-007 0.000232
3.845e-007 -9.61e-005
3.85e-007 0.000294
3.855e-007 0.000602
3.86e-007 0.000216
3.865e-007 0.000467
3.87e-007 0.000163
3.875e-007 -0.000241
3.88e-007 0.000428
3.885e-007 0.000396
3.89e-007 8.09e-005
3.895e-007 2.59e-005
3.9e-007 0.000468
3.905e-007 0.00044
3.91e-007 0.000148
3.915e-007 0.000301
3.92e-007 0.000458
3.925e-007 -0.000107
3.93e-007 0.000358
3.935e-007 -0.000422
3.94e-007 -0.000471
3.945e-007 0.000287
3.95e-007 4.89e-005
3.955e-007 -0.000276
3.96e-007 -4.1e-006
3.965e-007 7.59e-005
3.97e-007 0.000549
3.975e-007 -1.41e-005
3.98e-007 -0.00094
3.985e-007 -0.000474
3.99e-007 -0.000487
3.995e-007 -0.000709
4.0e-007 -0.000272
4.005e-007 0.000703
4.01e-007 0.000282
4.015e-007 0.000116
4.02e-007 0.000102
4.025e-007 -0.000422
4.03e-007 -0.000412
4.035e-007 0.000727
4.04e-007 0.000522
4.045e-007 0.000296
4.05e-007 0.000703
4.055e-007 0.000171
4.06e-007 0.000405
4.065e-007 0.000436
4.07e-007 -0.000112
4.075e-007 -9.81e-005
4.08e-007 -0.00015
4.085e-007 0.00021
4.09e-007 0.000657
4.095e-007 0.000143
4.1e-007 0.000728
4.105e-007 2.59e-005
4.11e-007 -4.71e-005
4.115e-007 0.000177
4.12e-007 -0.000253
4.125e-007 0.000347
4.13e-007 0.000587
4.135e-007 0.00016
4.14e-007 8.09e-005
4.145e-007 -0.000405
4.15e-007 0.000125
4.155e-007 0.000501
4.16e-007 -5.61e-005
4.165e-007 -0.000181
4.17e-007 6.69e-005
4.175e-007 0.000121
4.18e-007 0.000145
4.185e-007 0.000601
4.19e-007 -0.000174
4.195e-007 -4.71e-005
4.2e-007 0.000371
4.205e-007 7.79e-005
4.21e-007 0.00057
4.215e-007 -0.000209
4.22e-007 -0.000352
4.225e-007 0.000738
4.23e-007 0.000333
4.235e-007 -0.000122
4.24e-007 0.00029
4.245e-007 0.001009
4.25e-007 0.000381
4.255e-007 -0.000141
4.26e-007 -0.000212
4.265e-007 -0.000278
4.27e-007 9.9e-006
4.275e-007 0.000949
4.28e-007 0.000395
4.285e-007 -2.11e-005
4.29e-007 0.000372
4.295e-007 -0.000151
4.3e-007 -0.000253
4.305e-007 -0.000101
4.31e-007 -0.000343
4.315e-007 -0.000181
4.32e-007 0.000207
4.325e-007 -0.000269
4.33e-007 0.000258
4.335e-007 0.000119
4.34e-007 0.00012
4.345e-007 0.000288
4.35e-007 5.69e-005
4.355e-007 -0.000264
4.36e-007 -0.000188
4.365e-007 3.39e-005
4.37e-007 -1.61e-005
4.375e-007 -0.000164
4.38e-007 0.000269
4.385e-007 -0.000155
4.39e-007 0.000208
4.395e-007 0.000427
4.4e-007 -0.000184
4.405e-007 -0.000109
4.41e-007 0.000559
4.415e-007 7.59e-005
4.42e-007 -8.51e-005
4.425e-007 -0.000107
4.43e-007 0.000224
4.435e-007 0.00022
4.44e-007 -0.000172
4.445e-007 0.000129
4.45e-007 0.000321
4.455e-007 4.89e-005
4.46e-007 -0.000334
4.465e-007 -0.000124
4.47e-007 -0.000316
4.475e-007 -0.000414
4.48e-007 0.000102
4.485e-007 0.000734
4.49e-007 0.00032
4.495e-007 -0.000234
4.5e-007 -0.00014
4.505e-007 -0.00015
4.51e-007 0.000228
4.515e-007 0.000174
4.52e-007 0.000133
4.525e-007 0.000222
4.53e-007 -0.000105
4.535e-007 -0.000144
4.54e-007 0.000344
4.545e-007 0.000282
4.55e-007 -3.01e-005
4.555e-007 0.000105
4.56e-007 -6.51e-005
4.565e-007 -8.81e-005
4.57e-007 0.0004
4.575e-007 0.000318
4.58e-007 0.000313
4.585e-007 -0.000131
4.59e-007 -0.000128
4.595e-007 -0.000561
4.6e-007 -0.000275
4.605e-007 0.000439
4.61e-007 -5.41e-005
4.615e-007 0.000253
4.62e-007 0.00031
4.625e-007 0.00014
4.63e-007 0.000282
4.635e-007 0.000239
4.64e-007 -7.41e-005
4.645e-007 -0.000248
4.65e-007 5.59e-005
4.655e-007 3.39e-005
4.66e-007 1.29e-005
4.665e-007 0.000573
4.67e-007 0.000395
4.675e-007 -0.000335
4.68e-007 -0.00026
4.685e-007 0.00012
4.69e-007 0.000184
4.695e-007 -0.000467
4.7e-007 -5.81e-005
4.705e-007 -0.000385
4.71e-007 -0.000455
4.715e-007 -0.000228
4.72e-007 -0.000185
4.725e-007 9.9e-006
4.73e-007 0.000172
4.735e-007 0.000306
4.74e-007 -0.000108
4.745e-007 -0.000374
4.75e-007 -9.91e-005
4.755e-007 0.000432
4.76e-007 2.29e-005
4.765e-007 0.000264
4.77e-007 0.000554
4.775e-007 -0.000185
4.78e-007 -0.00022
4.785e-007 0.000304
4.79e-007 -0.000121
4.795e-007 0.000202
4.8e-007 0.000355
4.805e-007 -0.000511
4.81e-007 -8.31e-005
4.815e-007 0.000107
4.82e-007 0.000231
4.825e-007 -0.000251
4.83e-007 4.89e-005
4.835e-007 -0.000564
4.84e-007 -0.000342
4.845e-007 5.39e-005
4.85e-007 -1.1e-006
4.855e-007 2.19e-005
4.86e-007 -5.11e-005
4.865e-007 -0.000249
4.87e-007 7.29e-005
4.875e-007 0.000255
4.88e-007 -0.000284
4.885e-007 0.000318
4.89e-007 0.000594
4.895e-007 -0.000279
4.9e-007 -0.000383
4.905e-007 0.000315
4.91e-007 0.000586
4.915e-007 3.19e-005
4.92e-007 -0.000189
4.925e-007 -0.000615
4.93e-007 0.000376
4.935e-007 -0.000296
4.94e-007 -0.000409
4.945e-007 0.000405
4.95e-007 -5.21e-005
4.955e-007 5.9e-006
4.96e-007 0.000157
4.965e-007 0.000261
4.97e-007 1.79e-005
4.975e-007 -0.000659
4.98e-007 -0.000141
4.985e-007 -6.61e-005
4.99e-007 8.19e-005
4.995e-007 0.000383
5.0e-007 -4.91e-005
