# Supplementary material for: Optical gap and fundamental gap of oligoynes and carbyne
Source: Nat Commun. 2020 Sep 23;11:4797. doi: 10.1038/s41467-020-18496-4 (PMC7511338; doi:10.1038/s41467-020-18496-4)
Supplement: Supplementary file 3 — Source Data [file 41467_2020_18496_MOESM3_ESM.zip › NCOMMS-20-03672A_Source Data/FigureS15/FigureS15_Tr[6]_nsTA_Ar_Kinetics.txt]

Sample: [6]_Hex_266nm_Ar
Lambda: 340nm
Dose: 10.0mJ
Io: 0.150628V
Cell: 1.0cm
0.0 -0.000809
5.0e-008 0.000973
1.0e-007 -7.016667e-005
1.5e-007 0.000319
2.0e-007 -0.000673
2.5e-007 -0.000193
3.0e-007 -0.000545
3.5e-007 -0.000543
4.0e-007 0.000453
4.5e-007 -0.000115
5.0e-007 0.000419
5.5e-007 0.000375
6.0e-007 0.000259
6.5e-007 1.983333e-005
7.0e-007 -0.000366
7.5e-007 -0.000413
8.0e-007 -0.000523
8.5e-007 7.183333e-005
9.0e-007 0.000203
9.5e-007 -5.816667e-005
1.0e-006 0.000314
1.05e-006 0.000124
1.1e-006 0.000183
1.15e-006 0.00084
1.2e-006 0.000284
1.25e-006 -8.916667e-005
1.3e-006 -0.000614
1.35e-006 -0.000218
1.4e-006 7.983333e-005
1.45e-006 0.000316
1.5e-006 -0.000207
1.55e-006 0.000384
1.6e-006 0.000614
1.65e-006 -0.000248
1.7e-006 -0.000452
1.75e-006 0.000526
1.8e-006 -0.00044
1.85e-006 -0.000349
1.9e-006 -0.000183
1.95e-006 0.00024
2.0e-006 -8.316667e-005
2.05e-006 -8.316667e-005
2.1e-006 -0.000145
2.15e-006 -0.000149
2.2e-006 0.000215
2.25e-006 -2.116667e-005
2.3e-006 7.183333e-005
2.35e-006 0.000242
2.4e-006 -0.000179
2.45e-006 0.000714
2.5e-006 -0.00024
2.55e-006 8.783333e-005
2.6e-006 0.000412
2.65e-006 0.000782
2.7e-006 2.983333e-005
2.75e-006 -0.000421
2.8e-006 0.00018
2.85e-006 -0.000184
2.9e-006 0.000333
2.95e-006 -0.000115
3.0e-006 0.000208
3.05e-006 -0.000248
3.1e-006 -0.000713
3.15e-006 0.000249
3.2e-006 0.00064
3.25e-006 -0.000149
3.3e-006 -0.000317
3.35e-006 -0.000388
3.4e-006 0.00034
3.45e-006 0.000333
3.5e-006 0.000215
3.55e-006 -0.000275
3.6e-006 -8.916667e-005
3.65e-006 0.000436
3.7e-006 -0.000452
3.75e-006 0.000208
3.8e-006 -0.000174
3.85e-006 -0.000378
3.9e-006 0.000549
3.95e-006 0.000121
4.0e-006 0.000279
4.05e-006 -3.016667e-005
4.1e-006 0.00067
4.15e-006 -0.000577
4.2e-006 -0.000648
4.25e-006 0.000137
4.3e-006 0.000211
4.35e-006 0.000614
4.4e-006 0.000648
4.45e-006 0.000412
4.5e-006 -0.000111
4.55e-006 -0.00052
4.6e-006 -0.000445
4.65e-006 -0.000818
4.7e-006 0.000276
4.75e-006 0.000283
4.8e-006 8.783333e-005
4.85e-006 0.000578
4.9e-006 -0.000444
4.95e-006 0.000115
5.0e-006 0.000299
5.05e-006 -0.000193
5.1e-006 -0.000219
5.15e-006 0.000511
5.2e-006 0.000311
5.25e-006 4.583333e-005
5.3e-006 0.000468
5.35e-006 0.000311
5.4e-006 -0.000179
5.45e-006 0.000141
5.5e-006 0.000311
5.55e-006 -1.216667e-005
5.6e-006 -0.000587
5.65e-006 -0.000219
5.7e-006 0.000911
5.75e-006 7.683333e-005
5.8e-006 1.083333e-005
5.85e-006 -0.000321
5.9e-006 0.000284
5.95e-006 0.000341
6.0e-006 -0.000158
6.05e-006 0.000141
6.1e-006 0.000567
6.15e-006 -0.000205
6.2e-006 0.000171
6.25e-006 0.000163
6.3e-006 -0.000158
6.35e-006 0.000466
6.4e-006 0.000762
6.45e-006 0.00067
6.5e-006 0.000215
6.55e-006 -0.000226
6.6e-006 0.000571
6.65e-006 6.883333e-005
6.7e-006 -0.000124
6.75e-006 0.000379
6.8e-006 0.000701
6.85e-006 0.000478
6.9e-006 0.000739
6.95e-006 -8.016667e-005
7.0e-006 0.000146
7.05e-006 -0.002313
7.1e-006 0.007189
7.15e-006 0.039624
7.2e-006 0.048289
7.25e-006 0.051536
7.3e-006 0.050788
7.35e-006 0.051342
7.4e-006 0.050518
7.45e-006 0.050357
7.5e-006 0.050359
7.55e-006 0.0497
7.6e-006 0.04921
7.65e-006 0.049347
7.7e-006 0.048198
7.75e-006 0.048618
7.8e-006 0.047544
7.85e-006 0.048022
7.9e-006 0.04712
7.95e-006 0.047249
8.0e-006 0.047283
8.05e-006 0.046236
8.1e-006 0.046442
8.15e-006 0.04525
8.2e-006 0.045685
8.25e-006 0.044987
8.3e-006 0.045458
8.35e-006 0.044863
8.4e-006 0.044635
8.45e-006 0.043975
8.5e-006 0.044601
8.55e-006 0.044046
8.6e-006 0.044444
8.65e-006 0.043023
8.7e-006 0.042697
8.75e-006 0.043288
8.8e-006 0.042334
8.85e-006 0.04194
8.9e-006 0.042242
8.95e-006 0.041475
9.0e-006 0.041203
9.05e-006 0.041986
9.1e-006 0.041679
9.15e-006 0.041036
9.2e-006 0.041097
9.25e-006 0.040564
9.3e-006 0.040204
9.35e-006 0.040244
9.4e-006 0.040707
9.45e-006 0.040052
9.5e-006 0.039758
9.55e-006 0.040145
9.6e-006 0.039347
9.65e-006 0.039402
9.7e-006 0.038505
9.75e-006 0.038245
9.8e-006 0.03838
9.85e-006 0.037884
9.9e-006 0.037364
9.95e-006 0.036737
1.0e-005 0.037659
1.005e-005 0.037112
1.01e-005 0.036805
1.015e-005 0.036375
1.02e-005 0.036519
1.025e-005 0.036476
1.03e-005 0.035229
1.035e-005 0.03543
1.04e-005 0.035388
1.045e-005 0.03534
1.05e-005 0.035306
1.055e-005 0.03424
1.06e-005 0.034932
1.065e-005 0.034672
1.07e-005 0.033597
1.075e-005 0.033619
1.08e-005 0.033594
1.085e-005 0.034125
1.09e-005 0.033207
1.095e-005 0.033104
1.1e-005 0.033303
1.105e-005 0.032777
1.11e-005 0.032951
1.115e-005 0.031967
1.12e-005 0.031994
1.125e-005 0.032053
1.13e-005 0.031494
1.135e-005 0.031004
1.14e-005 0.031304
1.145e-005 0.031304
1.15e-005 0.030346
1.155e-005 0.030845
1.16e-005 0.030783
1.165e-005 0.030417
1.17e-005 0.030392
1.175e-005 0.030588
1.18e-005 0.029956
1.185e-005 0.029853
1.19e-005 0.029499
1.195e-005 0.029669
1.2e-005 0.02891
1.205e-005 0.029499
1.21e-005 0.029215
1.215e-005 0.028691
1.22e-005 0.029142
1.225e-005 0.027736
1.23e-005 0.02842
1.235e-005 0.028168
1.24e-005 0.02784
1.245e-005 0.028305
1.25e-005 0.028105
1.255e-005 0.026791
1.26e-005 0.027611
1.265e-005 0.027412
1.27e-005 0.025925
1.275e-005 0.02675
1.28e-005 0.026262
1.285e-005 0.025868
1.29e-005 0.026197
1.295e-005 0.025573
1.3e-005 0.025285
1.305e-005 0.02607
1.31e-005 0.025321
1.315e-005 0.024787
1.32e-005 0.025447
1.325e-005 0.026015
1.33e-005 0.024763
1.335e-005 0.025811
1.34e-005 0.024948
1.345e-005 0.024029
1.35e-005 0.024245
1.355e-005 0.02374
1.36e-005 0.023808
1.365e-005 0.023287
1.37e-005 0.023687
1.375e-005 0.023626
1.38e-005 0.022469
1.385e-005 0.022756
1.39e-005 0.022439
1.395e-005 0.02227
1.4e-005 0.022828
1.405e-005 0.02319
1.41e-005 0.021869
1.415e-005 0.021611
1.42e-005 0.021813
1.425e-005 0.02194
1.43e-005 0.021839
1.435e-005 0.021215
1.44e-005 0.021226
1.445e-005 0.021883
1.45e-005 0.021007
1.455e-005 0.021186
1.46e-005 0.021056
1.465e-005 0.019861
1.47e-005 0.020137
1.475e-005 0.020331
1.48e-005 0.020382
1.485e-005 0.018987
1.49e-005 0.019651
1.495e-005 0.019842
1.5e-005 0.01969
1.505e-005 0.019875
1.51e-005 0.0189
1.515e-005 0.019092
1.52e-005 0.018932
1.525e-005 0.018862
1.53e-005 0.018999
1.535e-005 0.018273
1.54e-005 0.018975
1.545e-005 0.018649
1.55e-005 0.018253
1.555e-005 0.018139
1.56e-005 0.017525
1.565e-005 0.017877
1.57e-005 0.01766
1.575e-005 0.017556
1.58e-005 0.017886
1.585e-005 0.018067
1.59e-005 0.017493
1.595e-005 0.016898
1.6e-005 0.017493
1.605e-005 0.016363
1.61e-005 0.017102
1.615e-005 0.016142
1.62e-005 0.016399
1.625e-005 0.016545
1.63e-005 0.017049
1.635e-005 0.016317
1.64e-005 0.016374
1.645e-005 0.016538
1.65e-005 0.015887
1.655e-005 0.015787
1.66e-005 0.01581
1.665e-005 0.015718
1.67e-005 0.015359
1.675e-005 0.015302
1.68e-005 0.01522
1.685e-005 0.015433
1.69e-005 0.014911
1.695e-005 0.015606
1.7e-005 0.01405
1.705e-005 0.015096
1.71e-005 0.015334
1.715e-005 0.014211
1.72e-005 0.014778
1.725e-005 0.014613
1.73e-005 0.014972
1.735e-005 0.014852
1.74e-005 0.014617
1.745e-005 0.014084
1.75e-005 0.014019
1.755e-005 0.01462
1.76e-005 0.014027
1.765e-005 0.013992
1.77e-005 0.01385
1.775e-005 0.013404
1.78e-005 0.014219
1.785e-005 0.013294
1.79e-005 0.012896
1.795e-005 0.013656
1.8e-005 0.013164
1.805e-005 0.013078
1.81e-005 0.013678
1.815e-005 0.013438
1.82e-005 0.01294
1.825e-005 0.012839
1.83e-005 0.013508
1.835e-005 0.012982
1.84e-005 0.012644
1.845e-005 0.01192
1.85e-005 0.012328
1.855e-005 0.013066
1.86e-005 0.012784
1.865e-005 0.012485
1.87e-005 0.012134
1.875e-005 0.011861
1.88e-005 0.011904
1.885e-005 0.011655
1.89e-005 0.011834
1.895e-005 0.011647
1.9e-005 0.010841
1.905e-005 0.011938
1.91e-005 0.010792
1.915e-005 0.011271
1.92e-005 0.011006
1.925e-005 0.011669
1.93e-005 0.011239
1.935e-005 0.010521
1.94e-005 0.011179
1.945e-005 0.01101
1.95e-005 0.010303
1.955e-005 0.010161
1.96e-005 0.010793
1.965e-005 0.010429
1.97e-005 0.009973
1.975e-005 0.010291
1.98e-005 0.010497
1.985e-005 0.010921
1.99e-005 0.009644
1.995e-005 0.010485
2.0e-005 0.010127
2.005e-005 0.009998
2.01e-005 0.010204
2.015e-005 0.010399
2.02e-005 0.010273
2.025e-005 0.009875
2.03e-005 0.00911
2.035e-005 0.009735
2.04e-005 0.008975
2.045e-005 0.009179
2.05e-005 0.008821
2.055e-005 0.00957
2.06e-005 0.00941
2.065e-005 0.010012
2.07e-005 0.009218
2.075e-005 0.00866
2.08e-005 0.008725
2.085e-005 0.00866
2.09e-005 0.008694
2.095e-005 0.008401
2.1e-005 0.008828
2.105e-005 0.008986
2.11e-005 0.008662
2.115e-005 0.008334
2.12e-005 0.008989
2.125e-005 0.008297
2.13e-005 0.0084
2.135e-005 0.007959
2.14e-005 0.008025
2.145e-005 0.008761
2.15e-005 0.007772
2.155e-005 0.008435
2.16e-005 0.008106
2.165e-005 0.007574
2.17e-005 0.007737
2.175e-005 0.007711
2.18e-005 0.007481
2.185e-005 0.00714
2.19e-005 0.008039
2.195e-005 0.007772
2.2e-005 0.007966
2.205e-005 0.008071
2.21e-005 0.007419
2.215e-005 0.006684
2.22e-005 0.007445
2.225e-005 0.007606
2.23e-005 0.006558
2.235e-005 0.007453
2.24e-005 0.007242
2.245e-005 0.007411
2.25e-005 0.007078
2.255e-005 0.00726
2.26e-005 0.006796
2.265e-005 0.006727
2.27e-005 0.006198
2.275e-005 0.006965
2.28e-005 0.006688
2.285e-005 0.006661
2.29e-005 0.006437
2.295e-005 0.006661
2.3e-005 0.006016
2.305e-005 0.007217
2.31e-005 0.006302
2.315e-005 0.005709
2.32e-005 0.006367
2.325e-005 0.006297
2.33e-005 0.005837
2.335e-005 0.006602
2.34e-005 0.006075
2.345e-005 0.00647
2.35e-005 0.00605
2.355e-005 0.006379
2.36e-005 0.006041
2.365e-005 0.005945
2.37e-005 0.005413
2.375e-005 0.005378
2.38e-005 0.006636
2.385e-005 0.005257
2.39e-005 0.005585
2.395e-005 0.005876
2.4e-005 0.005709
2.405e-005 0.005821
2.41e-005 0.005095
2.415e-005 0.00561
2.42e-005 0.005349
2.425e-005 0.005324
2.43e-005 0.005161
2.435e-005 0.005347
2.44e-005 0.005305
2.445e-005 0.004594
2.45e-005 0.005097
2.455e-005 0.005324
2.46e-005 0.005981
2.465e-005 0.005585
2.47e-005 0.004502
2.475e-005 0.005024
2.48e-005 0.004857
2.485e-005 0.004562
2.49e-005 0.004134
2.495e-005 0.004072
2.5e-005 0.004989
2.505e-005 0.004924
2.51e-005 0.003817
2.515e-005 0.004958
2.52e-005 0.005061
2.525e-005 0.004594
2.53e-005 0.004335
2.535e-005 0.004163
2.54e-005 0.005027
2.545e-005 0.004724
2.55e-005 0.004242
2.555e-005 0.004212
2.56e-005 0.004867
2.565e-005 0.004542
2.57e-005 0.004077
2.575e-005 0.003839
2.58e-005 0.004335
2.585e-005 0.004264
2.59e-005 0.004338
2.595e-005 0.004111
2.6e-005 0.004312
2.605e-005 0.004832
2.61e-005 0.004605
2.615e-005 0.003783
2.62e-005 0.004143
2.625e-005 0.003731
2.63e-005 0.004269
2.635e-005 0.003839
2.64e-005 0.003579
2.645e-005 0.003337
2.65e-005 0.003791
2.655e-005 0.003722
2.66e-005 0.003878
2.665e-005 0.003394
2.67e-005 0.004008
2.675e-005 0.004278
2.68e-005 0.004173
2.685e-005 0.003618
2.69e-005 0.00325
2.695e-005 0.003255
2.7e-005 0.003646
2.705e-005 0.003579
2.71e-005 0.003028
2.715e-005 0.002955
2.72e-005 0.003483
2.725e-005 0.003618
2.73e-005 0.003428
2.735e-005 0.003056
2.74e-005 0.003518
2.745e-005 0.003316
2.75e-005 0.002859
2.755e-005 0.003912
2.76e-005 0.002573
2.765e-005 0.00355
2.77e-005 0.003714
2.775e-005 0.003949
2.78e-005 0.002591
2.785e-005 0.00322
2.79e-005 0.003294
2.795e-005 0.002305
2.8e-005 0.003124
2.805e-005 0.003085
2.81e-005 0.003032
2.815e-005 0.002836
2.82e-005 0.003089
2.825e-005 0.002531
2.83e-005 0.002598
2.835e-005 0.00277
2.84e-005 0.00336
2.845e-005 0.003198
2.85e-005 0.002761
2.855e-005 0.00292
2.86e-005 0.002691
2.865e-005 0.002232
2.87e-005 0.002699
2.875e-005 0.002396
2.88e-005 0.003555
2.885e-005 0.002972
2.89e-005 0.002641
2.895e-005 0.002768
2.9e-005 0.002591
2.905e-005 0.001532
2.91e-005 0.001909
2.915e-005 0.002703
2.92e-005 0.002538
2.925e-005 0.002213
2.93e-005 0.002427
2.935e-005 0.002223
2.94e-005 0.00201
2.945e-005 0.002278
2.95e-005 0.002108
2.955e-005 0.002699
2.96e-005 0.002209
2.965e-005 0.002641
2.97e-005 0.002305
2.975e-005 0.002538
2.98e-005 0.002542
2.985e-005 0.002465
2.99e-005 0.00276
2.995e-005 0.001835
3.0e-005 0.001282
3.005e-005 0.002623
3.01e-005 0.002864
3.015e-005 0.002066
3.02e-005 0.002271
3.025e-005 0.002523
3.03e-005 0.002067
3.035e-005 0.002039
3.04e-005 0.001806
3.045e-005 0.002108
3.05e-005 0.002475
3.055e-005 0.001416
3.06e-005 0.001654
3.065e-005 0.00247
3.07e-005 0.002641
3.075e-005 0.001478
3.08e-005 0.002726
3.085e-005 0.002201
3.09e-005 0.002543
3.095e-005 0.00178
3.1e-005 0.002076
3.105e-005 0.002371
3.11e-005 0.001586
3.115e-005 0.001711
3.12e-005 0.001551
3.125e-005 0.002271
3.13e-005 0.002074
3.135e-005 0.002113
3.14e-005 0.002188
3.145e-005 0.00178
3.15e-005 0.00169
3.155e-005 0.001519
3.16e-005 0.001931
3.165e-005 0.001846
3.17e-005 0.001546
3.175e-005 0.001643
3.18e-005 0.001421
3.185e-005 0.001772
3.19e-005 0.001581
3.195e-005 0.002346
3.2e-005 0.001645
3.205e-005 0.001875
3.21e-005 0.001966
3.215e-005 0.00145
3.22e-005 0.001805
3.225e-005 0.001215
3.23e-005 0.001814
3.235e-005 0.002213
3.24e-005 0.001702
3.245e-005 0.001961
3.25e-005 0.001949
3.255e-005 0.001689
3.26e-005 0.00178
3.265e-005 0.001512
3.27e-005 0.001643
3.275e-005 0.001647
3.28e-005 0.001421
3.285e-005 0.000988
3.29e-005 0.001359
3.295e-005 0.00151
3.3e-005 0.00086
3.305e-005 0.001473
3.31e-005 0.001385
3.315e-005 0.000954
3.32e-005 0.001543
3.325e-005 0.001224
3.33e-005 0.001654
3.335e-005 0.00145
3.34e-005 0.001576
3.345e-005 0.001111
3.35e-005 0.001125
3.355e-005 0.000787
3.36e-005 0.001215
3.365e-005 0.00194
3.37e-005 0.00145
3.375e-005 0.001705
3.38e-005 0.001281
3.385e-005 0.001178
3.39e-005 0.000775
3.395e-005 0.000895
3.4e-005 0.001248
3.405e-005 0.001581
3.41e-005 0.001563
3.415e-005 0.000784
3.42e-005 0.00161
3.425e-005 0.001416
3.43e-005 0.001805
3.435e-005 0.001906
3.44e-005 0.000979
3.445e-005 0.000691
3.45e-005 0.001387
3.455e-005 0.001251
3.46e-005 0.001121
3.465e-005 0.001274
3.47e-005 0.000888
3.475e-005 0.001814
3.48e-005 0.00073
3.485e-005 0.001444
3.49e-005 0.00135
3.495e-005 0.001668
3.5e-005 0.001149
3.505e-005 0.00135
3.51e-005 0.001757
3.515e-005 0.000592
3.52e-005 0.001411
3.525e-005 0.000917
3.53e-005 0.000917
3.535e-005 0.000986
3.54e-005 0.001282
3.545e-005 0.001248
3.55e-005 0.000693
3.555e-005 0.000897
3.56e-005 0.001077
3.565e-005 0.001485
3.57e-005 0.00119
3.575e-005 0.000396
3.58e-005 0.000945
3.585e-005 0.001711
3.59e-005 0.00149
3.595e-005 0.001251
3.6e-005 0.00135
3.605e-005 0.000862
3.61e-005 0.001013
3.615e-005 0.002019
3.62e-005 0.000418
3.625e-005 0.001246
3.63e-005 0.001183
3.635e-005 0.000691
3.64e-005 0.000232
3.645e-005 0.000792
3.65e-005 0.000986
3.655e-005 0.001519
3.66e-005 0.001387
3.665e-005 0.000622
3.67e-005 0.000466
3.675e-005 0.000617
3.68e-005 0.000782
3.685e-005 0.00102
3.69e-005 0.000792
3.695e-005 0.001256
3.7e-005 0.001499
3.705e-005 0.001155
3.71e-005 0.00143
3.715e-005 0.001954
3.72e-005 0.000852
3.725e-005 0.001126
3.73e-005 0.001316
3.735e-005 0.000523
3.74e-005 0.000422
3.745e-005 0.000991
3.75e-005 0.000355
3.755e-005 0.000996
3.76e-005 0.000931
3.765e-005 0.001126
3.77e-005 0.001512
3.775e-005 0.000888
3.78e-005 0.000489
3.785e-005 0.000708
3.79e-005 0.000761
3.795e-005 0.00119
3.8e-005 0.000725
3.805e-005 0.000661
3.81e-005 0.000897
3.815e-005 0.00102
3.82e-005 0.000862
3.825e-005 0.001441
3.83e-005 0.000388
3.835e-005 0.000588
3.84e-005 0.000988
3.845e-005 0.001
3.85e-005 0.001053
3.855e-005 0.000588
3.86e-005 0.000497
3.865e-005 0.000102
3.87e-005 0.000588
3.875e-005 0.000567
3.88e-005 0.000931
3.885e-005 0.001057
3.89e-005 0.000457
3.895e-005 0.000922
3.9e-005 -0.000101
3.905e-005 0.001053
3.91e-005 0.000696
3.915e-005 0.000862
3.92e-005 0.000219
3.925e-005 0.000237
3.93e-005 0.000333
3.935e-005 0.000668
3.94e-005 0.000593
3.945e-005 0.000752
3.95e-005 0.000826
3.955e-005 0.001022
3.96e-005 0.000627
3.965e-005 0.000887
3.97e-005 0.000297
3.975e-005 0.000656
3.98e-005 0.000627
3.985e-005 0.000288
3.99e-005 0.000565
3.995e-005 0.000396
4.0e-005 0.000656
4.005e-005 0.000961
4.01e-005 0.000103
4.015e-005 0.000501
4.02e-005 0.001183
4.025e-005 0.001091
4.03e-005 0.000293
4.035e-005 0.000797
4.04e-005 0.000237
4.045e-005 0.000271
4.05e-005 0.000333
4.055e-005 0.000361
4.06e-005 0.000398
4.065e-005 0.000934
4.07e-005 0.000457
4.075e-005 0.000626
4.08e-005 0.000612
4.085e-005 -0.000132
4.09e-005 0.000457
4.095e-005 0.00102
4.1e-005 3.583333e-005
4.105e-005 0.000203
4.11e-005 0.000501
4.115e-005 -0.000339
4.12e-005 0.0009
4.125e-005 0.000299
4.13e-005 -0.000101
4.135e-005 0.000888
4.14e-005 -9.716667e-005
4.145e-005 0.001226
4.15e-005 0.000593
4.155e-005 0.000557
4.16e-005 1.183333e-005
4.165e-005 0.00035
4.17e-005 0.000441
4.175e-005 0.000602
4.18e-005 0.000497
4.185e-005 0.000455
4.19e-005 0.000228
4.195e-005 0.000457
4.2e-005 -0.000126
4.205e-005 0.000831
4.21e-005 0.000228
4.215e-005 0.000701
4.22e-005 0.000226
4.225e-005 0.000398
4.23e-005 0.000804
4.235e-005 7.683333e-005
4.24e-005 0.000769
4.245e-005 0.001091
4.25e-005 0.000565
4.255e-005 -0.000387
4.26e-005 0.000407
4.265e-005 0.000934
4.27e-005 0.000375
4.275e-005 0.000169
4.28e-005 -2.116667e-005
4.285e-005 0.000398
4.29e-005 0.000725
4.295e-005 3.783333e-005
4.3e-005 0.000838
4.305e-005 4.483333e-005
4.31e-005 0.000441
4.315e-005 0.000375
4.32e-005 0.000468
4.325e-005 0.000501
4.33e-005 0.00041
4.335e-005 -2.316667e-005
4.34e-005 0.000237
4.345e-005 3.833333e-006
4.35e-005 0.000735
4.355e-005 0.000136
4.36e-005 0.000634
4.365e-005 0.000388
4.37e-005 0.000775
4.375e-005 0.000565
4.38e-005 -0.000219
4.385e-005 0.000862
4.39e-005 0.000701
4.395e-005 0.000501
4.4e-005 -6.816667e-005
4.405e-005 0.000954
4.41e-005 0.000341
4.415e-005 0.00018
4.42e-005 0.000203
4.425e-005 0.000271
4.43e-005 0.000565
4.435e-005 0.000602
4.44e-005 4.483333e-005
4.445e-005 0.000276
4.45e-005 0.000696
4.455e-005 0.000661
4.46e-005 0.000215
4.465e-005 -0.00052
4.47e-005 -0.000253
4.475e-005 -2.416667e-005
4.48e-005 0.000436
4.485e-005 -0.000163
4.49e-005 0.000674
4.495e-005 0.000602
4.5e-005 0.000895
4.505e-005 0.001104
4.51e-005 0.000215
4.515e-005 0.000311
4.52e-005 0.000112
4.525e-005 0.000141
4.53e-005 0.00067
4.535e-005 0.000299
4.54e-005 0.000407
4.545e-005 0.001155
4.55e-005 0.000466
4.555e-005 0.001035
4.56e-005 0.000545
4.565e-005 0.00067
4.57e-005 0.000224
4.575e-005 0.000137
4.58e-005 0.000854
4.585e-005 0.000203
4.59e-005 0.000299
4.595e-005 -2.716667e-005
4.6e-005 0.000905
4.605e-005 0.000466
4.61e-005 0.000242
4.615e-005 0.000511
4.62e-005 0.00041
4.625e-005 0.000535
4.63e-005 0.000367
4.635e-005 0.000441
4.64e-005 0.000656
4.645e-005 0.000761
4.65e-005 -0.00015
4.655e-005 0.000141
4.66e-005 -0.000262
4.665e-005 0.000606
4.67e-005 0.00024
4.675e-005 0.000163
4.68e-005 0.000173
4.685e-005 0.000515
4.69e-005 0.000402
4.695e-005 0.0009
4.7e-005 0.000895
4.705e-005 0.000769
4.71e-005 0.00034
4.715e-005 0.00011
4.72e-005 0.000537
4.725e-005 0.000262
4.73e-005 3.783333e-005
4.735e-005 0.000307
4.74e-005 0.000103
4.745e-005 0.000862
4.75e-005 0.000478
4.755e-005 0.000797
4.76e-005 0.000701
4.765e-005 0.000141
4.77e-005 0.000271
4.775e-005 0.000173
4.78e-005 0.000965
4.785e-005 0.000909
4.79e-005 0.000567
4.795e-005 0.00073
4.8e-005 0.000441
4.805e-005 0.00067
4.81e-005 -1.516667e-005
4.815e-005 0.000511
4.82e-005 0.00024
4.825e-005 0.000872
4.83e-005 0.000345
4.835e-005 0.00018
4.84e-005 0.000149
4.845e-005 0.000762
4.85e-005 0.00084
4.855e-005 0.000112
4.86e-005 0.00041
4.865e-005 0.000872
4.87e-005 -7.816667e-005
4.875e-005 0.000306
4.88e-005 0.000444
4.885e-005 0.000208
4.89e-005 1.983333e-005
4.895e-005 0.000279
4.9e-005 0.000398
4.905e-005 0.000129
4.91e-005 0.000272
4.915e-005 0.000544
4.92e-005 4.483333e-005
4.925e-005 0.000968
4.93e-005 0.000606
4.935e-005 0.000679
4.94e-005 0.000379
4.945e-005 0.00101
4.95e-005 0.000432
4.955e-005 -5.816667e-005
4.96e-005 0.000237
4.965e-005 0.000497
4.97e-005 7.983333e-005
4.975e-005 0.000208
4.98e-005 4.483333e-005
4.985e-005 0.000606
4.99e-005 8.783333e-005
4.995e-005 0.000636
5.0e-005 6.883333e-005
