# Supplementary material for: Optical gap and fundamental gap of oligoynes and carbyne
Source: Nat Commun. 2020 Sep 23;11:4797. doi: 10.1038/s41467-020-18496-4 (PMC7511338; doi:10.1038/s41467-020-18496-4)
Supplement: Supplementary file 3 — Source Data [file 41467_2020_18496_MOESM3_ESM.zip › NCOMMS-20-03672A_Source Data/FigureS15/FigureS15_Tr[6]_nsTA_O2]

Spektrum  Spectra VWIN3.0
JZ;d:\MessDaten\Zirzl\130613\EXPORT\
Probe:    [6]_Hex_266nm_O2
Messung:  absorption
Files:    JZ130613.1-56
not used: 36
Trigger:  1.05e-008
Punkte:   53
Lambda;1.0e-007;1.3e-007;1.8e-007;2.8e-007
300.0;-0.047204;-0.014144;-0.00261;0.000183
310.0;-0.083196;-0.027639;-0.004251;0.000575
320.0;-0.024741;-0.002132;-0.000507;0.000299
330.0;0.010272;0.014208;0.003375;0.000886
340.0;0.056207;0.038393;0.008462;0.000211
350.0;0.079572;0.049565;0.010686;0.000323
360.0;0.037476;0.024113;0.005141;0.000347
370.0;0.010853;0.009241;0.001646;0.001281
380.0;0.004646;0.005192;0.000434;0.000127
390.0;0.003671;0.004581;0.000365;0.000632
400.0;0.003627;0.004288;-6.527314e-005;0.00052
410.0;0.002347;0.003306;0.000119;0.000259
420.0;0.002866;0.003208;-0.000237;-5.940226e-005
430.0;0.004535;0.004782;-0.000278;0.000264
440.0;0.005832;0.004679;-0.000581;-0.000132
450.0;0.005241;0.002601;0.000422;-0.000169
460.0;0.00291;0.001397;3.787675e-005;0.000607
470.0;0.001889;0.000881;-0.000305;6.029873e-005
480.0;0.002;0.000995;-0.00028;0.000278
500.0;0.002011;0.000192;-0.000235;0.000612
520.0;-0.002628;-0.000793;-0.000518;4.187196e-005
540.0;-0.00141;-0.00044;-0.000783;0.000637
560.0;0.000627;-5.102009e-005;-0.000727;0.000188
580.0;0.000141;0.000864;-0.000632;0.000308
600.0;-0.000429;0.000508;-0.000678;0.000113
620.0;-0.000614;0.001191;-0.000916;-0.000481
640.0;-0.000105;0.001088;-0.001233;0.000368
660.0;0.000329;0.001136;-0.000931;0.000439
680.0;-0.000467;0.001432;-0.000804;-8.544787e-006
700.0;0.00019;0.000524;-0.001082;-0.000162
720.0;0.000263;0.000783;-0.001085;0.000292
740.0;-0.000455;0.000991;-0.00075;-7.543771e-006
760.0;0.000222;0.001195;-0.000751;0.000533
780.0;-0.000528;0.001395;-0.000732;0.000419
800.0;0.00032;0.000967;-0.00067;4.06996e-005
840.0;-0.000187;0.00021;-0.000209;0.000812
860.0;0.000296;0.000944;-0.000214;0.000621
880.0;0.000614;8.33828e-005;-5.210612e-005;0.000229
900.0;0.000174;-0.000301;9.07403e-005;-5.87426e-005
920.0;0.000305;-0.000454;0.000195;-5.954027e-005
940.0;0.000442;0.000338;3.292671e-005;3.590086e-005
960.0;0.000195;-0.000238;-9.676332e-005;-0.000214
980.0;0.000294;-2.55495e-005;4.657095e-005;-3.540109e-005
1000.0;0.000285;-0.000215;0.000191;0.000162
1020.0;-0.000183;-0.000185;-0.000209;0.000157
1040.0;-0.000304;-0.000286;-4.842269e-005;0.000716
1080.0;-0.000405;-0.000354;-0.000211;-0.000424
1100.0;-0.000356;-0.000589;-0.000214;0.000254
1120.0;0.000718;-0.000166;-0.00032;0.00011
1140.0;8.969862e-005;-0.00043;-7.626513e-005;-0.00047
1160.0;0.00038;-0.000275;0.000196;-0.000958
1180.0;0.001094;6.514885e-005;0.000996;-0.000407
1200.0;-0.004364;-0.002426;-7.880398e-005;-0.003569
