# Supplementary material for: Optical gap and fundamental gap of oligoynes and carbyne
Source: Nat Commun. 2020 Sep 23;11:4797. doi: 10.1038/s41467-020-18496-4 (PMC7511338; doi:10.1038/s41467-020-18496-4)
Supplement: Supplementary file 3 — Source Data [file 41467_2020_18496_MOESM3_ESM.zip › NCOMMS-20-03672A_Source Data/FigureS15/FigureS15_Tr[6]_nsTA_O2_Kinetics.txt]

Sample: [6]_Hex_266nm_O2
Lambda: 340nm
Dose: 10.0mJ
Io: 0.151224V
Cell: 1.0cm
0.0 0.000318
5.0e-010 0.000136
1.0e-009 -0.000231
1.5e-009 0.000105
2.0e-009 4.13e-005
2.5e-009 7.93e-005
3.0e-009 4.53e-005
3.5e-009 0.000131
4.0e-009 0.000143
4.5e-009 0.000111
5.0e-009 -4.07e-005
5.5e-009 0.000169
6.0e-009 -7.07e-005
6.5e-009 -0.000241
7.0e-009 1.83e-005
7.5e-009 9.83e-005
8.0e-009 2.13e-005
8.5e-009 -0.000154
9.0e-009 -0.000304
9.5e-009 4.73e-005
1.0e-008 0.000262
1.05e-008 -0.000341
1.1e-008 -0.000259
1.15e-008 -1.67e-005
1.2e-008 3.33e-005
1.25e-008 0.000287
1.3e-008 -0.000228
1.35e-008 -0.000311
1.4e-008 3.13e-005
1.45e-008 0.000114
1.5e-008 -0.000218
1.55e-008 -0.000257
1.6e-008 0.000476
1.65e-008 0.000219
1.7e-008 -0.000199
1.75e-008 -0.000134
1.8e-008 -1.87e-005
1.85e-008 -0.00021
1.9e-008 -4.17e-005
1.95e-008 0.00026
2.0e-008 -3.77e-005
2.05e-008 9.53e-005
2.1e-008 0.000251
2.15e-008 0.000253
2.2e-008 -1.67e-005
2.25e-008 -0.000123
2.3e-008 2.13e-005
2.35e-008 -3.37e-005
2.4e-008 0.000122
2.45e-008 -9.37e-005
2.5e-008 0.000134
2.55e-008 7.93e-005
2.6e-008 -0.000115
2.65e-008 0.000318
2.7e-008 0.000539
2.75e-008 8.83e-005
2.8e-008 -0.000369
2.85e-008 4.03e-005
2.9e-008 7.63e-005
2.95e-008 -0.000104
3.0e-008 0.00014
3.05e-008 6.63e-005
3.1e-008 -0.000595
3.15e-008 4.63e-005
3.2e-008 0.000933
3.25e-008 -0.000242
3.3e-008 -0.00128
3.35e-008 7.03e-005
3.4e-008 0.000699
3.45e-008 -0.000467
3.5e-008 -0.000404
3.55e-008 0.000233
3.6e-008 -0.000192
3.65e-008 -0.001013
3.7e-008 -0.000618
3.75e-008 0.000933
3.8e-008 0.001181
3.85e-008 -8.47e-005
3.9e-008 -0.000494
3.95e-008 -0.001348
4.0e-008 -0.001441
4.05e-008 0.000115
4.1e-008 0.001422
4.15e-008 0.001506
4.2e-008 0.001464
4.25e-008 0.000769
4.3e-008 -0.00058
4.35e-008 -0.00135
4.4e-008 -0.001102
4.45e-008 -0.000703
4.5e-008 0.000158
4.55e-008 0.001546
4.6e-008 0.001208
4.65e-008 -0.000872
4.7e-008 -0.001597
4.75e-008 -0.000376
4.8e-008 0.000201
4.85e-008 0.001072
4.9e-008 0.001837
4.95e-008 0.000244
5.0e-008 -0.00187
5.05e-008 -0.00205
5.1e-008 -0.0014
5.15e-008 -0.000914
5.2e-008 0.001128
5.25e-008 0.003292
5.3e-008 0.002131
5.35e-008 -0.000553
5.4e-008 -0.002633
5.45e-008 -0.003083
5.5e-008 -0.001431
5.55e-008 0.001262
5.6e-008 0.003069
5.65e-008 0.002378
5.7e-008 0.000504
5.75e-008 -0.000887
5.8e-008 -0.002923
5.85e-008 -0.003145
5.9e-008 -0.000639
5.95e-008 0.002282
6.0e-008 0.003483
6.05e-008 0.002595
6.1e-008 -0.000603
6.15e-008 -0.003706
6.2e-008 -0.003631
6.25e-008 -0.001538
6.3e-008 0.001441
6.35e-008 0.004152
6.4e-008 0.004398
6.45e-008 0.002006
6.5e-008 -0.002293
6.55e-008 -0.00471
6.6e-008 -0.004251
6.65e-008 -0.002055
6.7e-008 0.001888
6.75e-008 0.00476
6.8e-008 0.004362
6.85e-008 0.000866
6.9e-008 -0.002918
6.95e-008 -0.00448
7.0e-008 -0.003909
7.05e-008 -0.001779
7.1e-008 0.001524
7.15e-008 0.002835
7.2e-008 0.000621
7.25e-008 -0.002691
7.3e-008 -0.005553
7.35e-008 -0.007089
7.4e-008 -0.005967
7.45e-008 -0.001591
7.5e-008 0.00254
7.55e-008 0.002885
7.6e-008 0.001107
7.65e-008 -0.001791
7.7e-008 -0.005229
7.75e-008 -0.0056
7.8e-008 -0.003805
7.85e-008 -0.000853
7.9e-008 0.002517
7.95e-008 0.002945
8.0e-008 0.000224
8.05e-008 -0.002572
8.1e-008 -0.002767
8.15e-008 -0.00051
8.2e-008 0.00208
8.25e-008 0.004681
8.3e-008 0.00654
8.35e-008 0.006028
8.4e-008 0.003739
8.45e-008 0.002653
8.5e-008 0.003876
8.55e-008 0.006594
8.6e-008 0.009836
8.65e-008 0.011633
8.7e-008 0.011276
8.75e-008 0.009676
8.8e-008 0.008805
8.85e-008 0.008301
8.9e-008 0.009101
8.95e-008 0.012247
9.0e-008 0.014761
9.05e-008 0.015222
9.1e-008 0.01394
9.15e-008 0.013119
9.2e-008 0.012591
9.25e-008 0.013106
9.3e-008 0.014915
9.35e-008 0.016498
9.4e-008 0.017188
9.45e-008 0.01696
9.5e-008 0.016604
9.55e-008 0.015341
9.6e-008 0.01501
9.65e-008 0.016159
9.7e-008 0.017709
9.75e-008 0.018791
9.8e-008 0.018947
9.85e-008 0.018008
9.9e-008 0.016419
9.95e-008 0.016427
1.0e-007 0.017263
1.005e-007 0.01822
1.01e-007 0.019119
1.015e-007 0.019873
1.02e-007 0.019879
1.025e-007 0.017964
1.03e-007 0.017083
1.035e-007 0.017373
1.04e-007 0.018327
1.045e-007 0.019582
1.05e-007 0.020591
1.055e-007 0.020193
1.06e-007 0.018957
1.065e-007 0.01813
1.07e-007 0.018252
1.075e-007 0.018568
1.08e-007 0.019386
1.085e-007 0.020775
1.09e-007 0.020653
1.095e-007 0.019208
1.1e-007 0.018109
1.105e-007 0.018044
1.11e-007 0.017764
1.115e-007 0.018533
1.12e-007 0.019339
1.125e-007 0.019697
1.13e-007 0.019949
1.135e-007 0.018871
1.14e-007 0.017964
1.145e-007 0.017844
1.15e-007 0.018413
1.155e-007 0.01908
1.16e-007 0.019802
1.165e-007 0.019623
1.17e-007 0.018471
1.175e-007 0.017519
1.18e-007 0.016853
1.185e-007 0.017183
1.19e-007 0.017811
1.195e-007 0.018461
1.2e-007 0.018736
1.205e-007 0.017998
1.21e-007 0.017371
1.215e-007 0.01696
1.22e-007 0.017128
1.225e-007 0.017622
1.23e-007 0.017674
1.235e-007 0.017621
1.24e-007 0.016908
1.245e-007 0.016689
1.25e-007 0.016746
1.255e-007 0.016553
1.26e-007 0.01718
1.265e-007 0.017531
1.27e-007 0.017126
1.275e-007 0.016576
1.28e-007 0.016043
1.285e-007 0.015312
1.29e-007 0.015346
1.295e-007 0.016091
1.3e-007 0.016756
1.305e-007 0.01593
1.31e-007 0.015503
1.315e-007 0.014837
1.32e-007 0.013982
1.325e-007 0.014134
1.33e-007 0.014958
1.335e-007 0.015008
1.34e-007 0.014748
1.345e-007 0.014534
1.35e-007 0.013537
1.355e-007 0.012514
1.36e-007 0.012909
1.365e-007 0.013657
1.37e-007 0.014017
1.375e-007 0.014192
1.38e-007 0.014077
1.385e-007 0.01337
1.39e-007 0.012481
1.395e-007 0.012132
1.4e-007 0.01219
1.405e-007 0.013222
1.41e-007 0.01332
1.415e-007 0.013486
1.42e-007 0.012659
1.425e-007 0.011285
1.43e-007 0.011628
1.435e-007 0.01143
1.44e-007 0.01196
1.445e-007 0.012457
1.45e-007 0.012435
1.455e-007 0.012669
1.46e-007 0.011396
1.465e-007 0.010431
1.47e-007 0.010217
1.475e-007 0.010451
1.48e-007 0.01145
1.485e-007 0.01196
1.49e-007 0.011576
1.495e-007 0.010733
1.5e-007 0.00993
1.505e-007 0.008991
1.51e-007 0.008699
1.515e-007 0.009208
1.52e-007 0.010105
1.525e-007 0.01048
1.53e-007 0.009572
1.535e-007 0.008792
1.54e-007 0.008051
1.545e-007 0.008152
1.55e-007 0.008554
1.555e-007 0.009062
1.56e-007 0.009585
1.565e-007 0.009056
1.57e-007 0.008727
1.575e-007 0.007661
1.58e-007 0.007097
1.585e-007 0.007443
1.59e-007 0.008044
1.595e-007 0.008994
1.6e-007 0.00908
1.605e-007 0.008774
1.61e-007 0.007875
1.615e-007 0.007322
1.62e-007 0.007025
1.625e-007 0.007305
1.63e-007 0.007652
1.635e-007 0.00766
1.64e-007 0.007895
1.645e-007 0.007404
1.65e-007 0.006411
1.655e-007 0.006326
1.66e-007 0.006895
1.665e-007 0.007051
1.67e-007 0.007157
1.675e-007 0.006716
1.68e-007 0.005894
1.685e-007 0.005761
1.69e-007 0.00534
1.695e-007 0.00541
1.7e-007 0.005796
1.705e-007 0.006281
1.71e-007 0.00606
1.715e-007 0.005856
1.72e-007 0.005136
1.725e-007 0.004955
1.73e-007 0.005088
1.735e-007 0.005006
1.74e-007 0.004738
1.745e-007 0.004987
1.75e-007 0.005033
1.755e-007 0.004961
1.76e-007 0.004637
1.765e-007 0.004428
1.77e-007 0.004474
1.775e-007 0.005141
1.78e-007 0.005383
1.785e-007 0.005126
1.79e-007 0.004759
1.795e-007 0.004513
1.8e-007 0.004377
1.805e-007 0.004638
1.81e-007 0.004723
1.815e-007 0.004902
1.82e-007 0.00493
1.825e-007 0.004564
1.83e-007 0.004547
1.835e-007 0.004193
1.84e-007 0.003904
1.845e-007 0.003853
1.85e-007 0.00384
1.855e-007 0.003601
1.86e-007 0.003662
1.865e-007 0.003579
1.87e-007 0.00347
1.875e-007 0.00332
1.88e-007 0.003155
1.885e-007 0.002818
1.89e-007 0.003131
1.895e-007 0.003437
1.9e-007 0.003081
1.905e-007 0.003084
1.91e-007 0.002523
1.915e-007 0.002797
1.92e-007 0.003299
1.925e-007 0.002885
1.93e-007 0.002887
1.935e-007 0.002928
1.94e-007 0.003118
1.945e-007 0.00302
1.95e-007 0.002661
1.955e-007 0.00261
1.96e-007 0.002759
1.965e-007 0.003059
1.97e-007 0.003152
1.975e-007 0.00307
1.98e-007 0.002948
1.985e-007 0.003058
1.99e-007 0.002877
1.995e-007 0.002565
2.0e-007 0.002892
2.005e-007 0.002597
2.01e-007 0.002621
2.015e-007 0.002687
2.02e-007 0.002424
2.025e-007 0.002381
2.03e-007 0.002273
2.035e-007 0.002254
2.04e-007 0.002244
2.045e-007 0.002074
2.05e-007 0.002087
2.055e-007 0.002074
2.06e-007 0.00189
2.065e-007 0.001553
2.07e-007 0.001387
2.075e-007 0.00159
2.08e-007 0.001602
2.085e-007 0.001531
2.09e-007 0.001726
2.095e-007 0.001618
2.1e-007 0.001764
2.105e-007 0.001961
2.11e-007 0.001583
2.115e-007 0.001433
2.12e-007 0.001775
2.125e-007 0.001624
2.13e-007 0.001449
2.135e-007 0.001539
2.14e-007 0.001716
2.145e-007 0.001928
2.15e-007 0.00185
2.155e-007 0.001725
2.16e-007 0.001483
2.165e-007 0.001696
2.17e-007 0.001683
2.175e-007 0.001742
2.18e-007 0.001655
2.185e-007 0.001312
2.19e-007 0.001523
2.195e-007 0.001193
2.2e-007 0.001182
2.205e-007 0.001377
2.21e-007 0.001242
2.215e-007 0.001353
2.22e-007 0.001079
2.225e-007 0.000908
2.23e-007 0.001016
2.235e-007 0.000683
2.24e-007 0.001455
2.245e-007 0.001113
2.25e-007 0.000734
2.255e-007 0.000562
2.26e-007 0.000955
2.265e-007 0.000839
2.27e-007 0.000409
2.275e-007 0.000674
2.28e-007 0.000562
2.285e-007 0.001062
2.29e-007 0.000732
2.295e-007 0.000839
2.3e-007 0.000894
2.305e-007 0.000826
2.31e-007 0.001021
2.315e-007 0.000899
2.32e-007 0.000897
2.325e-007 0.001415
2.33e-007 0.001325
2.335e-007 0.00113
2.34e-007 0.00101
2.345e-007 0.000874
2.35e-007 0.001216
2.355e-007 0.001088
2.36e-007 0.001167
2.365e-007 0.000802
2.37e-007 0.000744
2.375e-007 0.000803
2.38e-007 0.001077
2.385e-007 0.000321
2.39e-007 0.000354
2.395e-007 0.000904
2.4e-007 0.000997
2.405e-007 0.000622
2.41e-007 0.000276
2.415e-007 0.000273
2.42e-007 0.000498
2.425e-007 0.000785
2.43e-007 0.000389
2.435e-007 0.000472
2.44e-007 0.000107
2.445e-007 0.000183
2.45e-007 0.000636
2.455e-007 0.000246
2.46e-007 0.000181
2.465e-007 0.000654
2.47e-007 0.000546
2.475e-007 0.000319
2.48e-007 0.000631
2.485e-007 0.000694
2.49e-007 0.00068
2.495e-007 0.000505
2.5e-007 0.000456
2.505e-007 0.000566
2.51e-007 0.000795
2.515e-007 0.000772
2.52e-007 0.000481
2.525e-007 0.000423
2.53e-007 0.000563
2.535e-007 0.000519
2.54e-007 0.00085
2.545e-007 0.000641
2.55e-007 0.000451
2.555e-007 0.000363
2.56e-007 0.000754
2.565e-007 0.000747
2.57e-007 0.000583
2.575e-007 0.000348
2.58e-007 0.000242
2.585e-007 0.000531
2.59e-007 0.00053
2.595e-007 0.000246
2.6e-007 0.000203
2.605e-007 0.000224
2.61e-007 0.000238
2.615e-007 0.000389
2.62e-007 -8.07e-005
2.625e-007 4.03e-005
2.63e-007 0.000326
2.635e-007 0.000215
2.64e-007 0.000129
2.645e-007 -0.000195
2.65e-007 -1.57e-005
2.655e-007 0.000328
2.66e-007 0.000321
2.665e-007 0.000508
2.67e-007 0.000399
2.675e-007 0.000288
2.68e-007 0.000523
2.685e-007 -9.67e-005
2.69e-007 0.000668
2.695e-007 0.000805
2.7e-007 2.93e-005
2.705e-007 0.000541
2.71e-007 0.000382
2.715e-007 9.3e-006
2.72e-007 0.00049
2.725e-007 0.000519
2.73e-007 0.000209
2.735e-007 9.53e-005
2.74e-007 0.00012
2.745e-007 1.33e-005
2.75e-007 0.000105
2.755e-007 7.83e-005
2.76e-007 5.93e-005
2.765e-007 1.93e-005
2.77e-007 0.000465
2.775e-007 0.000341
2.78e-007 -1.87e-005
2.785e-007 8.23e-005
2.79e-007 -0.000147
2.795e-007 0.000115
2.8e-007 0.000157
2.805e-007 6.23e-005
2.81e-007 0.000115
2.815e-007 -0.000112
2.82e-007 -0.000164
2.825e-007 3.83e-005
2.83e-007 -2.47e-005
2.835e-007 -0.000185
2.84e-007 -0.000107
2.845e-007 0.000255
2.85e-007 0.000317
2.855e-007 -9.47e-005
2.86e-007 0.000132
2.865e-007 0.000519
2.87e-007 0.00042
2.875e-007 0.000376
2.88e-007 0.000376
2.885e-007 0.000478
2.89e-007 4.93e-005
2.895e-007 -4.27e-005
2.9e-007 0.000511
2.905e-007 0.000218
2.91e-007 0.000269
2.915e-007 0.000313
2.92e-007 -0.00032
2.925e-007 -0.000114
2.93e-007 0.00029
2.935e-007 0.000135
2.94e-007 0.000178
2.945e-007 5.13e-005
2.95e-007 -3.27e-005
2.955e-007 -1.57e-005
2.96e-007 -4.07e-005
2.965e-007 0.000245
2.97e-007 -1.67e-005
2.975e-007 -0.000121
2.98e-007 0.000175
2.985e-007 -0.00034
2.99e-007 -0.000177
2.995e-007 -3.07e-005
3.0e-007 -9.7e-006
3.005e-007 0.000123
3.01e-007 -0.000147
3.015e-007 -0.000239
3.02e-007 0.000252
3.025e-007 7.43e-005
3.03e-007 -0.00011
3.035e-007 0.000287
3.04e-007 0.000197
3.045e-007 -0.000176
3.05e-007 -4.27e-005
3.055e-007 0.000308
3.06e-007 -0.000129
3.065e-007 -0.000107
3.07e-007 0.00031
3.075e-007 -0.000129
3.08e-007 -0.000118
3.085e-007 0.000224
3.09e-007 0.000357
3.095e-007 0.000193
3.1e-007 -7.47e-005
3.105e-007 -8.37e-005
3.11e-007 3.33e-005
3.115e-007 6.23e-005
3.12e-007 -6.7e-006
3.125e-007 8.63e-005
3.13e-007 9.03e-005
3.135e-007 0.00033
3.14e-007 -6.87e-005
3.145e-007 -0.000319
3.15e-007 -8.17e-005
3.155e-007 -0.000269
3.16e-007 -0.000217
3.165e-007 3.43e-005
3.17e-007 0.000329
3.175e-007 5.93e-005
3.18e-007 0.000163
3.185e-007 -3.67e-005
3.19e-007 -0.000138
3.195e-007 -0.000206
3.2e-007 -3.97e-005
3.205e-007 0.000484
3.21e-007 2.73e-005
3.215e-007 6.3e-006
3.22e-007 -0.000225
3.225e-007 -0.000199
3.23e-007 0.000372
3.235e-007 -4.7e-006
3.24e-007 2.03e-005
3.245e-007 0.000256
3.25e-007 -2.07e-005
3.255e-007 8.93e-005
3.26e-007 0.00014
3.265e-007 4.33e-005
3.27e-007 3.3e-006
3.275e-007 0.000321
3.28e-007 2.53e-005
3.285e-007 -0.000187
3.29e-007 -0.000188
3.295e-007 0.000156
3.3e-007 0.000248
3.305e-007 -3.17e-005
3.31e-007 -0.000117
3.315e-007 -0.000138
3.32e-007 0.000136
3.325e-007 4.43e-005
3.33e-007 -0.000395
3.335e-007 -0.000506
3.34e-007 -6.77e-005
3.345e-007 8.83e-005
3.35e-007 -2.97e-005
3.355e-007 -7.67e-005
3.36e-007 -0.000283
3.365e-007 -0.000382
3.37e-007 -0.000117
3.375e-007 4.23e-005
3.38e-007 -4.27e-005
3.385e-007 -9.7e-006
3.39e-007 2.83e-005
3.395e-007 0.000277
3.4e-007 -0.000332
3.405e-007 -1.67e-005
3.41e-007 0.000246
3.415e-007 -4.97e-005
3.42e-007 0.000391
3.425e-007 0.000122
3.43e-007 6.23e-005
3.435e-007 4.73e-005
3.44e-007 0.000456
3.445e-007 1.33e-005
3.45e-007 -0.000162
3.455e-007 0.000508
3.46e-007 0.000441
3.465e-007 0.000102
3.47e-007 -2.47e-005
3.475e-007 -0.000245
3.48e-007 -8.87e-005
3.485e-007 0.000372
3.49e-007 0.000135
3.495e-007 -3.7e-006
3.5e-007 0.000115
3.505e-007 0.000412
3.51e-007 1.43e-005
3.515e-007 -0.000294
3.52e-007 -7.97e-005
3.525e-007 -0.000314
3.53e-007 -0.000177
3.535e-007 -4.17e-005
3.54e-007 -8.27e-005
3.545e-007 -9.87e-005
3.55e-007 0.000224
3.555e-007 0.000172
3.56e-007 -0.000101
3.565e-007 -0.000303
3.57e-007 -0.000195
3.575e-007 5.43e-005
3.58e-007 0.000178
3.585e-007 0.000107
3.59e-007 -1.17e-005
3.595e-007 0.000105
3.6e-007 -6.7e-006
3.605e-007 0.000248
3.61e-007 8.23e-005
3.615e-007 0.000169
3.62e-007 0.000399
3.625e-007 0.000109
3.63e-007 0.000119
3.635e-007 -7.97e-005
3.64e-007 0.000104
3.645e-007 0.00023
3.65e-007 0.000129
3.655e-007 0.000256
3.66e-007 0.000219
3.665e-007 -2.7e-006
3.67e-007 -0.000173
3.675e-007 -0.000195
3.68e-007 -0.000115
3.685e-007 -5.7e-006
3.69e-007 -6.97e-005
3.695e-007 1.23e-005
3.7e-007 0.000139
3.705e-007 9.43e-005
3.71e-007 -8.47e-005
3.715e-007 4.3e-006
3.72e-007 -0.000272
3.725e-007 -0.000107
3.73e-007 -0.000182
3.735e-007 -1.77e-005
3.74e-007 0.00022
3.745e-007 -0.00019
3.75e-007 3.03e-005
3.755e-007 0.000167
3.76e-007 -0.000211
3.765e-007 -0.000238
3.77e-007 -0.000166
3.775e-007 0.000204
3.78e-007 0.000291
3.785e-007 0.000188
3.79e-007 0.000259
3.795e-007 -2.07e-005
3.8e-007 3.73e-005
3.805e-007 0.000108
3.81e-007 -0.000256
3.815e-007 5.3e-006
3.82e-007 0.000131
3.825e-007 8.13e-005
3.83e-007 0.000312
3.835e-007 6.03e-005
3.84e-007 -5.27e-005
3.845e-007 0.000352
3.85e-007 0.000224
3.855e-007 -0.000209
3.86e-007 -1.97e-005
3.865e-007 6.33e-005
3.87e-007 0.000214
3.875e-007 -0.000125
3.88e-007 -0.000237
3.885e-007 -0.000281
3.89e-007 2.63e-005
3.895e-007 8.73e-005
3.9e-007 -0.000168
3.905e-007 7.43e-005
3.91e-007 -0.000247
3.915e-007 -0.000212
3.92e-007 -2.7e-006
3.925e-007 0.000281
3.93e-007 -0.000124
3.935e-007 8.33e-005
3.94e-007 0.000255
3.945e-007 -0.000162
3.95e-007 2.93e-005
3.955e-007 0.000254
3.96e-007 -2.57e-005
3.965e-007 -0.000116
3.97e-007 0.000323
3.975e-007 0.00019
3.98e-007 0.000261
3.985e-007 9.13e-005
3.99e-007 -0.000165
3.995e-007 -4.67e-005
4.0e-007 0.000203
4.005e-007 9.33e-005
4.01e-007 -0.000189
4.015e-007 0.000135
4.02e-007 -1.17e-005
4.025e-007 -4.57e-005
4.03e-007 2.93e-005
4.035e-007 -0.000147
4.04e-007 6.53e-005
4.045e-007 3.43e-005
4.05e-007 -0.00026
4.055e-007 -0.000185
4.06e-007 -2.57e-005
4.065e-007 -0.000136
4.07e-007 -7.97e-005
4.075e-007 -7.67e-005
4.08e-007 -8.7e-006
4.085e-007 2.43e-005
4.09e-007 -0.000246
4.095e-007 -1.87e-005
4.1e-007 3.83e-005
4.105e-007 7.33e-005
4.11e-007 0.000229
4.115e-007 9.13e-005
4.12e-007 0.000169
4.125e-007 0.000423
4.13e-007 0.00028
4.135e-007 -0.000158
4.14e-007 7.03e-005
4.145e-007 0.000188
4.15e-007 5.53e-005
4.155e-007 7.83e-005
4.16e-007 -1.47e-005
4.165e-007 1.93e-005
4.17e-007 0.000206
4.175e-007 0.000402
4.18e-007 4.93e-005
4.185e-007 -8.67e-005
4.19e-007 0.000196
4.195e-007 0.000259
4.2e-007 4.3e-006
4.205e-007 7.83e-005
4.21e-007 6.43e-005
4.215e-007 0.000117
4.22e-007 0.000284
4.225e-007 0.000116
4.23e-007 9.3e-006
4.235e-007 -3.77e-005
4.24e-007 0.000196
4.245e-007 1.33e-005
4.25e-007 0.000114
4.255e-007 -8.07e-005
4.26e-007 -0.000178
4.265e-007 0.000176
4.27e-007 0.00018
4.275e-007 0.000115
4.28e-007 -6.57e-005
4.285e-007 5.23e-005
4.29e-007 -2.47e-005
4.295e-007 -8.87e-005
4.3e-007 0.000218
4.305e-007 0.000107
4.31e-007 -0.000166
4.315e-007 0.000382
4.32e-007 0.000591
4.325e-007 0.000444
4.33e-007 -5.17e-005
4.335e-007 -4.27e-005
4.34e-007 0.000265
4.345e-007 -0.000252
4.35e-007 3.83e-005
4.355e-007 -8.57e-005
4.36e-007 9.3e-006
4.365e-007 0.000459
4.37e-007 0.000144
4.375e-007 0.000281
4.38e-007 8.13e-005
4.385e-007 1.73e-005
4.39e-007 -0.000266
4.395e-007 -8.97e-005
4.4e-007 0.000459
4.405e-007 3.63e-005
4.41e-007 -9.27e-005
4.415e-007 0.000286
4.42e-007 7.63e-005
4.425e-007 0.000162
4.43e-007 0.000362
4.435e-007 7.03e-005
4.44e-007 -0.000129
4.445e-007 0.000312
4.45e-007 3.93e-005
4.455e-007 0.000133
4.46e-007 0.00041
4.465e-007 -7.7e-006
4.47e-007 0.000141
4.475e-007 0.000141
4.48e-007 0.000106
4.485e-007 -9.97e-005
4.49e-007 2.63e-005
4.495e-007 7.13e-005
4.5e-007 0.000196
4.505e-007 0.000113
4.51e-007 -0.000103
4.515e-007 -0.000148
4.52e-007 -2.07e-005
4.525e-007 0.000144
4.53e-007 -0.000137
4.535e-007 6.33e-005
4.54e-007 7.93e-005
4.545e-007 -0.00023
4.55e-007 8.23e-005
4.555e-007 -7.27e-005
4.56e-007 -0.000363
4.565e-007 -4.17e-005
4.57e-007 -0.000189
4.575e-007 -0.000209
4.58e-007 0.000183
4.585e-007 4.53e-005
4.59e-007 0.00019
4.595e-007 0.000143
4.6e-007 -9.97e-005
4.605e-007 4.3e-006
4.61e-007 0.00016
4.615e-007 0.000188
4.62e-007 -7.37e-005
4.625e-007 -0.000116
4.63e-007 -0.000157
4.635e-007 -9.17e-005
4.64e-007 0.000149
4.645e-007 0.00032
4.65e-007 -0.000364
4.655e-007 7.3e-006
4.66e-007 0.000289
4.665e-007 -9.7e-006
4.67e-007 -8.87e-005
4.675e-007 -0.000223
4.68e-007 -0.000158
4.685e-007 0.000173
4.69e-007 -0.000222
4.695e-007 -0.000407
4.7e-007 9.13e-005
4.705e-007 0.000167
4.71e-007 0.00032
4.715e-007 0.000167
4.72e-007 1.33e-005
4.725e-007 0.000103
4.73e-007 9.63e-005
4.735e-007 0.000175
4.74e-007 0.000175
4.745e-007 9.83e-005
4.75e-007 0.000244
4.755e-007 3.43e-005
4.76e-007 0.000259
4.765e-007 0.000328
4.77e-007 9.3e-006
4.775e-007 0.000237
4.78e-007 -6.87e-005
4.785e-007 -0.000268
4.79e-007 3.13e-005
4.795e-007 0.000219
4.8e-007 0.000314
4.805e-007 0.000339
4.81e-007 3.33e-005
4.815e-007 0.000289
4.82e-007 0.000143
4.825e-007 -0.000105
4.83e-007 5.73e-005
4.835e-007 -0.000108
4.84e-007 -0.000161
4.845e-007 0.000238
4.85e-007 0.000326
4.855e-007 8.93e-005
4.86e-007 0.000197
4.865e-007 0.000224
4.87e-007 0.000286
4.875e-007 6.43e-005
4.88e-007 0.000208
4.885e-007 0.000128
4.89e-007 -5.87e-005
4.895e-007 7.93e-005
4.9e-007 0.000144
4.905e-007 0.000114
4.91e-007 -6.27e-005
4.915e-007 -0.000255
4.92e-007 -5.7e-006
4.925e-007 0.000156
4.93e-007 3.73e-005
4.935e-007 -7.37e-005
4.94e-007 0.000143
4.945e-007 4.53e-005
4.95e-007 -0.000426
4.955e-007 -0.000191
4.96e-007 1.93e-005
4.965e-007 0.000176
4.97e-007 4.53e-005
4.975e-007 -0.000116
4.98e-007 -4.37e-005
4.985e-007 9.33e-005
4.99e-007 0.000149
4.995e-007 0.000268
5.0e-007 0.000384
