# Supplementary material for: Optical gap and fundamental gap of oligoynes and carbyne
Source: Nat Commun. 2020 Sep 23;11:4797. doi: 10.1038/s41467-020-18496-4 (PMC7511338; doi:10.1038/s41467-020-18496-4)
Supplement: Supplementary file 3 — Source Data [file 41467_2020_18496_MOESM3_ESM.zip › NCOMMS-20-03672A_Source Data/FigureS15/FigureS15_Tr[6]_nsTA_Ar]

Spektrum  Spectra VWIN3.0
JZ;d:\MessDaten\Zirzl\130613\EXPORT\
Probe:    [6]_Hex_266nm_Ar
Messung:  absorption
Files:    JZ130613.1-60
not used: 
Trigger:  6.65e-006
Punkte:   58
Lambda;1.5e-006;5.5e-006;1.502969e-005;3.0e-005
300.0;-0.055411;-0.027984;-0.0064;-0.001401
310.0;-0.067261;-0.033788;-0.007952;-0.001947
320.0;0.013357;0.008588;0.002896;0.000407
330.0;0.066884;0.037929;0.009204;0.001523
340.0;0.155149;0.090846;0.022267;0.002027
350.0;0.072044;0.041152;0.009197;0.000721
360.0;0.092684;0.052953;0.012115;0.000993
370.0;0.031826;0.017032;0.003812;0.000818
380.0;0.018767;0.009258;0.002364;-0.000122
390.0;0.013618;0.006984;0.00112;-6.66963e-005
400.0;0.010948;0.005735;0.000522;0.00055
410.0;0.008002;0.00352;0.000926;-1.654679e-005
420.0;0.005658;0.002703;0.000854;-0.000349
430.0;0.009102;0.004061;0.000742;9.513735e-005
440.0;0.013827;0.006192;0.001033;0.000398
450.0;0.010078;0.004229;0.001522;0.000317
460.0;0.003953;0.001378;0.000189;-0.000525
470.0;0.002361;0.001054;6.358367e-005;0.000174
480.0;0.002903;0.000988;0.000198;0.000363
490.0;0.002471;0.000847;-6.84997e-005;-3.723562e-005
500.0;0.002193;0.000629;0.000237;5.241018e-005
510.0;0.001794;0.000467;7.215381e-005;-0.000224
520.0;0.001469;0.000723;0.00027;0.000245
530.0;0.00088;0.000833;-0.000413;2.93423e-005
540.0;0.000781;0.000347;-4.80444e-005;0.000152
550.0;0.000924;0.00034;0.000451;0.000244
560.0;4.166836e-005;-0.000548;-0.000279;-1.666623e-005
580.0;0.001103;0.000533;-0.000276;0.000376
600.0;0.000682;0.000175;-9.238015e-005;-0.00019
620.0;0.000406;-4.003115e-006;0.000319;0.000341
640.0;-6.475476e-005;0.000274;-0.000144;0.000175
660.0;0.000546;7.333835e-005;0.000102;0.000148
680.0;0.000153;0.000189;-0.000461;0.000261
700.0;0.000307;6.55923e-006;0.000701;-0.000109
720.0;0.000137;-2.845344e-005;0.000508;0.000271
740.0;-0.000265;0.000167;0.000458;-0.000508
760.0;-0.000145;-0.000453;-0.000384;-0.000642
780.0;0.000198;-0.000126;0.000117;-0.000482
800.0;0.00048;0.000417;0.000695;0.000209
820.0;0.00063;-2.452994e-005;-5.585532e-005;-0.000662
840.0;0.000577;0.000469;-0.000163;-0.000228
860.0;0.000384;-0.000207;0.000845;-3.612432e-005
880.0;0.000746;9.787357e-005;-0.000232;3.637189e-005
900.0;0.000478;-0.000342;-0.000264;-0.00031
920.0;0.000607;0.000264;-0.000157;-0.00014
940.0;0.00044;-2.770051e-005;-0.000153;-0.000232
960.0;0.000668;0.000181;-0.000318;-0.000289
980.0;0.001208;0.000206;-0.000123;-0.00014
1000.0;0.001167;0.00057;0.000174;-0.000108
1020.0;0.000475;0.000163;-0.000249;-4.001257e-005
1040.0;0.000704;0.000375;1.656543e-006;-0.000217
1060.0;-3.452495e-005;-0.00055;6.415616e-005;-0.000174
1080.0;0.000267;0.000221;-0.000523;-7.224888e-005
1120.0;0.00033;0.000524;0.000374;3.063336e-005
1140.0;-0.000234;-0.000773;-4.071744e-005;-4.030268e-005
1160.0;-0.000322;-0.000336;9.693929e-005;-0.00039
1180.0;-0.000462;4.116506e-005;-0.001677;6.235983e-005
1200.0;0.00232;-0.001684;-0.002172;-0.001555
