# Supplementary material for: Optical gap and fundamental gap of oligoynes and carbyne
Source: Nat Commun. 2020 Sep 23;11:4797. doi: 10.1038/s41467-020-18496-4 (PMC7511338; doi:10.1038/s41467-020-18496-4)
Supplement: Supplementary file 3 — Source Data [file 41467_2020_18496_MOESM3_ESM.zip › NCOMMS-20-03672A_Source Data/Figure2/Figure2a/Figure2a_Tr[2].SP]

PE UV                   SPECTRUM    ASCII       PEDS        1.60        
  -1
SAM11.SP
13/01/24
13:25:00.00
13/01/24
13:27:19.00
Jens

200.000000
1


4444

SCAN
1
1


0.0
480.0
2.00
MANUAL


UV/VIS


#HDR
-1
-1
#GR
NM
A
0.00000011920928955078
0.0
800.000000
0.500000
1201
8
3.842060
-0.000720
#DATA
800.000000	0.000150  
799.500000	0.000190  
799.000000	0.000140  
798.500000	0.000100  
798.000000	0.000150  
797.500000	0.000160  
797.000000	0.000100  
796.500000	0.000069  
796.000000	0.000060  
795.500000	0.000030  
795.000000	0.000030  
794.500000	0.000069  
794.000000	0.000100  
793.500000	0.000080  
793.000000	0.000020  
792.500000	-0.000020 
792.000000	0.000040  
791.500000	0.000020  
791.000000	-0.000040 
790.500000	-0.000020 
790.000000	0.000000  
789.500000	0.000010  
789.000000	0.000060  
788.500000	0.000120  
788.000000	0.000080  
787.500000	0.000010  
787.000000	-0.000020 
786.500000	-0.000040 
786.000000	-0.000010 
785.500000	-0.000010 
785.000000	-0.000080 
784.500000	-0.000120 
784.000000	-0.000069 
783.500000	0.000050  
783.000000	0.000080  
782.500000	0.000050  
782.000000	0.000010  
781.500000	-0.000050 
781.000000	-0.000010 
780.500000	0.000060  
780.000000	0.000060  
779.500000	0.000000  
779.000000	-0.000050 
778.500000	-0.000050 
778.000000	0.000040  
777.500000	0.000090  
777.000000	-0.000030 
776.500000	-0.000130 
776.000000	-0.000120 
775.500000	-0.000069 
775.000000	-0.000040 
774.500000	0.000020  
774.000000	0.000090  
773.500000	0.000069  
773.000000	0.000010  
772.500000	-0.000060 
772.000000	-0.000040 
771.500000	0.000010  
771.000000	0.000010  
770.500000	-0.000020 
770.000000	-0.000069 
769.500000	-0.000130 
769.000000	-0.000140 
768.500000	-0.000080 
768.000000	-0.000050 
767.500000	-0.000069 
767.000000	-0.000100 
766.500000	-0.000090 
766.000000	-0.000069 
765.500000	-0.000120 
765.000000	-0.000170 
764.500000	-0.000140 
764.000000	-0.000100 
763.500000	-0.000150 
763.000000	-0.000210 
762.500000	-0.000140 
762.000000	-0.000069 
761.500000	-0.000130 
761.000000	-0.000200 
760.500000	-0.000200 
760.000000	-0.000200 
759.500000	-0.000180 
759.000000	-0.000160 
758.500000	-0.000110 
758.000000	-0.000060 
757.500000	-0.000080 
757.000000	-0.000150 
756.500000	-0.000200 
756.000000	-0.000250 
755.500000	-0.000220 
755.000000	-0.000150 
754.500000	-0.000120 
754.000000	-0.000130 
753.500000	-0.000200 
753.000000	-0.000250 
752.500000	-0.000180 
752.000000	-0.000100 
751.500000	-0.000100 
751.000000	-0.000140 
750.500000	-0.000160 
750.000000	-0.000170 
749.500000	-0.000210 
749.000000	-0.000220 
748.500000	-0.000160 
748.000000	-0.000160 
747.500000	-0.000170 
747.000000	-0.000080 
746.500000	-0.000010 
746.000000	-0.000069 
745.500000	-0.000170 
745.000000	-0.000190 
744.500000	-0.000170 
744.000000	-0.000200 
743.500000	-0.000210 
743.000000	-0.000200 
742.500000	-0.000190 
742.000000	-0.000180 
741.500000	-0.000170 
741.000000	-0.000190 
740.500000	-0.000200 
740.000000	-0.000190 
739.500000	-0.000180 
739.000000	-0.000160 
738.500000	-0.000150 
738.000000	-0.000170 
737.500000	-0.000190 
737.000000	-0.000210 
736.500000	-0.000150 
736.000000	-0.000050 
735.500000	-0.000080 
735.000000	-0.000210 
734.500000	-0.000250 
734.000000	-0.000250 
733.500000	-0.000300 
733.000000	-0.000300 
732.500000	-0.000190 
732.000000	-0.000140 
731.500000	-0.000210 
731.000000	-0.000250 
730.500000	-0.000270 
730.000000	-0.000310 
729.500000	-0.000300 
729.000000	-0.000260 
728.500000	-0.000280 
728.000000	-0.000230 
727.500000	-0.000160 
727.000000	-0.000160 
726.500000	-0.000200 
726.000000	-0.000220 
725.500000	-0.000180 
725.000000	-0.000130 
724.500000	-0.000120 
724.000000	-0.000200 
723.500000	-0.000310 
723.000000	-0.000290 
722.500000	-0.000200 
722.000000	-0.000160 
721.500000	-0.000190 
721.000000	-0.000220 
720.500000	-0.000250 
720.000000	-0.000260 
719.500000	-0.000210 
719.000000	-0.000190 
718.500000	-0.000190 
718.000000	-0.000160 
717.500000	-0.000190 
717.000000	-0.000240 
716.500000	-0.000220 
716.000000	-0.000210 
715.500000	-0.000260 
715.000000	-0.000320 
714.500000	-0.000340 
714.000000	-0.000310 
713.500000	-0.000270 
713.000000	-0.000240 
712.500000	-0.000230 
712.000000	-0.000240 
711.500000	-0.000280 
711.000000	-0.000330 
710.500000	-0.000320 
710.000000	-0.000270 
709.500000	-0.000230 
709.000000	-0.000220 
708.500000	-0.000260 
708.000000	-0.000290 
707.500000	-0.000300 
707.000000	-0.000300 
706.500000	-0.000290 
706.000000	-0.000250 
705.500000	-0.000240 
705.000000	-0.000270 
704.500000	-0.000230 
704.000000	-0.000200 
703.500000	-0.000210 
703.000000	-0.000200 
702.500000	-0.000210 
702.000000	-0.000230 
701.500000	-0.000300 
701.000000	-0.000400 
700.500000	-0.000410 
700.000000	-0.000380 
699.500000	-0.000350 
699.000000	-0.000310 
698.500000	-0.000340 
698.000000	-0.000410 
697.500000	-0.000400 
697.000000	-0.000340 
696.500000	-0.000300 
696.000000	-0.000250 
695.500000	-0.000260 
695.000000	-0.000280 
694.500000	-0.000230 
694.000000	-0.000220 
693.500000	-0.000300 
693.000000	-0.000370 
692.500000	-0.000390 
692.000000	-0.000380 
691.500000	-0.000340 
691.000000	-0.000300 
690.500000	-0.000310 
690.000000	-0.000350 
689.500000	-0.000380 
689.000000	-0.000350 
688.500000	-0.000330 
688.000000	-0.000350 
687.500000	-0.000380 
687.000000	-0.000370 
686.500000	-0.000300 
686.000000	-0.000260 
685.500000	-0.000320 
685.000000	-0.000370 
684.500000	-0.000380 
684.000000	-0.000440 
683.500000	-0.000430 
683.000000	-0.000340 
682.500000	-0.000330 
682.000000	-0.000350 
681.500000	-0.000290 
681.000000	-0.000290 
680.500000	-0.000330 
680.000000	-0.000330 
679.500000	-0.000350 
679.000000	-0.000380 
678.500000	-0.000340 
678.000000	-0.000280 
677.500000	-0.000300 
677.000000	-0.000330 
676.500000	-0.000320 
676.000000	-0.000310 
675.500000	-0.000330 
675.000000	-0.000350 
674.500000	-0.000380 
674.000000	-0.000400 
673.500000	-0.000370 
673.000000	-0.000300 
672.500000	-0.000260 
672.000000	-0.000330 
671.500000	-0.000470 
671.000000	-0.000460 
670.500000	-0.000380 
670.000000	-0.000420 
669.500000	-0.000480 
669.000000	-0.000410 
668.500000	-0.000340 
668.000000	-0.000350 
667.500000	-0.000360 
667.000000	-0.000340 
666.500000	-0.000400 
666.000000	-0.000450 
665.500000	-0.000320 
665.000000	-0.000220 
664.500000	-0.000250 
664.000000	-0.000310 
663.500000	-0.000350 
663.000000	-0.000380 
662.500000	-0.000450 
662.000000	-0.000480 
661.500000	-0.000380 
661.000000	-0.000320 
660.500000	-0.000370 
660.000000	-0.000400 
659.500000	-0.000380 
659.000000	-0.000360 
658.500000	-0.000370 
658.000000	-0.000410 
657.500000	-0.000400 
657.000000	-0.000380 
656.500000	-0.000430 
656.000000	-0.000450 
655.500000	-0.000400 
655.000000	-0.000380 
654.500000	-0.000380 
654.000000	-0.000410 
653.500000	-0.000450 
653.000000	-0.000470 
652.500000	-0.000480 
652.000000	-0.000520 
651.500000	-0.000570 
651.000000	-0.000599 
650.500000	-0.000520 
650.000000	-0.000450 
649.500000	-0.000450 
649.000000	-0.000430 
648.500000	-0.000390 
648.000000	-0.000420 
647.500000	-0.000470 
647.000000	-0.000440 
646.500000	-0.000470 
646.000000	-0.000560 
645.500000	-0.000520 
645.000000	-0.000430 
644.500000	-0.000380 
644.000000	-0.000400 
643.500000	-0.000460 
643.000000	-0.000460 
642.500000	-0.000380 
642.000000	-0.000380 
641.500000	-0.000460 
641.000000	-0.000470 
640.500000	-0.000430 
640.000000	-0.000420 
639.500000	-0.000420 
639.000000	-0.000430 
638.500000	-0.000490 
638.000000	-0.000530 
637.500000	-0.000510 
637.000000	-0.000500 
636.500000	-0.000530 
636.000000	-0.000490 
635.500000	-0.000340 
635.000000	-0.000310 
634.500000	-0.000440 
634.000000	-0.000500 
633.500000	-0.000470 
633.000000	-0.000480 
632.500000	-0.000480 
632.000000	-0.000430 
631.500000	-0.000350 
631.000000	-0.000350 
630.500000	-0.000410 
630.000000	-0.000470 
629.500000	-0.000440 
629.000000	-0.000380 
628.500000	-0.000430 
628.000000	-0.000510 
627.500000	-0.000470 
627.000000	-0.000480 
626.500000	-0.000530 
626.000000	-0.000430 
625.500000	-0.000370 
625.000000	-0.000380 
624.500000	-0.000360 
624.000000	-0.000390 
623.500000	-0.000450 
623.000000	-0.000450 
622.500000	-0.000360 
622.000000	-0.000350 
621.500000	-0.000470 
621.000000	-0.000540 
620.500000	-0.000480 
620.000000	-0.000400 
619.500000	-0.000410 
619.000000	-0.000440 
618.500000	-0.000480 
618.000000	-0.000480 
617.500000	-0.000420 
617.000000	-0.000440 
616.500000	-0.000510 
616.000000	-0.000530 
615.500000	-0.000560 
615.000000	-0.000580 
614.500000	-0.000520 
614.000000	-0.000500 
613.500000	-0.000520 
613.000000	-0.000490 
612.500000	-0.000500 
612.000000	-0.000510 
611.500000	-0.000500 
611.000000	-0.000500 
610.500000	-0.000530 
610.000000	-0.000540 
609.500000	-0.000470 
609.000000	-0.000390 
608.500000	-0.000450 
608.000000	-0.000520 
607.500000	-0.000490 
607.000000	-0.000460 
606.500000	-0.000460 
606.000000	-0.000390 
605.500000	-0.000340 
605.000000	-0.000420 
604.500000	-0.000490 
604.000000	-0.000450 
603.500000	-0.000510 
603.000000	-0.000580 
602.500000	-0.000510 
602.000000	-0.000450 
601.500000	-0.000400 
601.000000	-0.000360 
600.500000	-0.000360 
600.000000	-0.000430 
599.500000	-0.000520 
599.000000	-0.000500 
598.500000	-0.000480 
598.000000	-0.000510 
597.500000	-0.000480 
597.000000	-0.000420 
596.500000	-0.000480 
596.000000	-0.000560 
595.500000	-0.000550 
595.000000	-0.000520 
594.500000	-0.000480 
594.000000	-0.000480 
593.500000	-0.000460 
593.000000	-0.000410 
592.500000	-0.000470 
592.000000	-0.000550 
591.500000	-0.000490 
591.000000	-0.000430 
590.500000	-0.000500 
590.000000	-0.000590 
589.500000	-0.000599 
589.000000	-0.000620 
588.500000	-0.000620 
588.000000	-0.000480 
587.500000	-0.000390 
587.000000	-0.000440 
586.500000	-0.000480 
586.000000	-0.000460 
585.500000	-0.000450 
585.000000	-0.000500 
584.500000	-0.000540 
584.000000	-0.000550 
583.500000	-0.000520 
583.000000	-0.000490 
582.500000	-0.000500 
582.000000	-0.000530 
581.500000	-0.000530 
581.000000	-0.000480 
580.500000	-0.000460 
580.000000	-0.000510 
579.500000	-0.000550 
579.000000	-0.000550 
578.500000	-0.000520 
578.000000	-0.000510 
577.500000	-0.000470 
577.000000	-0.000390 
576.500000	-0.000400 
576.000000	-0.000440 
575.500000	-0.000390 
575.000000	-0.000350 
574.500000	-0.000430 
574.000000	-0.000560 
573.500000	-0.000610 
573.000000	-0.000510 
572.500000	-0.000410 
572.000000	-0.000400 
571.500000	-0.000440 
571.000000	-0.000480 
570.500000	-0.000530 
570.000000	-0.000540 
569.500000	-0.000460 
569.000000	-0.000380 
568.500000	-0.000390 
568.000000	-0.000460 
567.500000	-0.000610 
567.000000	-0.000720 
566.500000	-0.000620 
566.000000	-0.000500 
565.500000	-0.000490 
565.000000	-0.000530 
564.500000	-0.000590 
564.000000	-0.000599 
563.500000	-0.000500 
563.000000	-0.000440 
562.500000	-0.000510 
562.000000	-0.000550 
561.500000	-0.000550 
561.000000	-0.000610 
560.500000	-0.000570 
560.000000	-0.000490 
559.500000	-0.000510 
559.000000	-0.000500 
558.500000	-0.000550 
558.000000	-0.000680 
557.500000	-0.000630 
557.000000	-0.000480 
556.500000	-0.000540 
556.000000	-0.000580 
555.500000	-0.000530 
555.000000	-0.000460 
554.500000	-0.000440 
554.000000	-0.000490 
553.500000	-0.000490 
553.000000	-0.000480 
552.500000	-0.000500 
552.000000	-0.000500 
551.500000	-0.000500 
551.000000	-0.000540 
550.500000	-0.000610 
550.000000	-0.000620 
549.500000	-0.000580 
549.000000	-0.000560 
548.500000	-0.000630 
548.000000	-0.000660 
547.500000	-0.000550 
547.000000	-0.000480 
546.500000	-0.000510 
546.000000	-0.000500 
545.500000	-0.000480 
545.000000	-0.000510 
544.500000	-0.000510 
544.000000	-0.000500 
543.500000	-0.000520 
543.000000	-0.000470 
542.500000	-0.000430 
542.000000	-0.000470 
541.500000	-0.000500 
541.000000	-0.000480 
540.500000	-0.000450 
540.000000	-0.000470 
539.500000	-0.000510 
539.000000	-0.000560 
538.500000	-0.000540 
538.000000	-0.000450 
537.500000	-0.000450 
537.000000	-0.000450 
536.500000	-0.000460 
536.000000	-0.000500 
535.500000	-0.000500 
535.000000	-0.000470 
534.500000	-0.000470 
534.000000	-0.000500 
533.500000	-0.000530 
533.000000	-0.000530 
532.500000	-0.000500 
532.000000	-0.000480 
531.500000	-0.000460 
531.000000	-0.000440 
530.500000	-0.000440 
530.000000	-0.000450 
529.500000	-0.000490 
529.000000	-0.000460 
528.500000	-0.000470 
528.000000	-0.000530 
527.500000	-0.000550 
527.000000	-0.000510 
526.500000	-0.000480 
526.000000	-0.000490 
525.500000	-0.000490 
525.000000	-0.000480 
524.500000	-0.000510 
524.000000	-0.000560 
523.500000	-0.000520 
523.000000	-0.000470 
522.500000	-0.000560 
522.000000	-0.000610 
521.500000	-0.000599 
521.000000	-0.000599 
520.500000	-0.000610 
520.000000	-0.000610 
519.500000	-0.000599 
519.000000	-0.000590 
518.500000	-0.000570 
518.000000	-0.000530 
517.500000	-0.000520 
517.000000	-0.000550 
516.500000	-0.000599 
516.000000	-0.000610 
515.500000	-0.000540 
515.000000	-0.000470 
514.500000	-0.000480 
514.000000	-0.000470 
513.500000	-0.000460 
513.000000	-0.000520 
512.500000	-0.000610 
512.000000	-0.000610 
511.500000	-0.000540 
511.000000	-0.000520 
510.500000	-0.000550 
510.000000	-0.000550 
509.500000	-0.000520 
509.000000	-0.000510 
508.500000	-0.000480 
508.000000	-0.000450 
507.500000	-0.000520 
507.000000	-0.000630 
506.500000	-0.000660 
506.000000	-0.000610 
505.500000	-0.000550 
505.000000	-0.000560 
504.500000	-0.000570 
504.000000	-0.000520 
503.500000	-0.000440 
503.000000	-0.000400 
502.500000	-0.000450 
502.000000	-0.000480 
501.500000	-0.000440 
501.000000	-0.000440 
500.500000	-0.000540 
500.000000	-0.000560 
499.500000	-0.000490 
499.000000	-0.000460 
498.500000	-0.000460 
498.000000	-0.000460 
497.500000	-0.000480 
497.000000	-0.000520 
496.500000	-0.000530 
496.000000	-0.000580 
495.500000	-0.000570 
495.000000	-0.000450 
494.500000	-0.000410 
494.000000	-0.000500 
493.500000	-0.000550 
493.000000	-0.000470 
492.500000	-0.000390 
492.000000	-0.000450 
491.500000	-0.000540 
491.000000	-0.000540 
490.500000	-0.000520 
490.000000	-0.000560 
489.500000	-0.000630 
489.000000	-0.000570 
488.500000	-0.000400 
488.000000	-0.000330 
487.500000	-0.000400 
487.000000	-0.000490 
486.500000	-0.000520 
486.000000	-0.000480 
485.500000	-0.000470 
485.000000	-0.000500 
484.500000	-0.000460 
484.000000	-0.000370 
483.500000	-0.000400 
483.000000	-0.000530 
482.500000	-0.000580 
482.000000	-0.000500 
481.500000	-0.000380 
481.000000	-0.000330 
480.500000	-0.000420 
480.000000	-0.000540 
479.500000	-0.000570 
479.000000	-0.000490 
478.500000	-0.000440 
478.000000	-0.000450 
477.500000	-0.000520 
477.000000	-0.000599 
476.500000	-0.000550 
476.000000	-0.000470 
475.500000	-0.000510 
475.000000	-0.000520 
474.500000	-0.000460 
474.000000	-0.000440 
473.500000	-0.000460 
473.000000	-0.000490 
472.500000	-0.000520 
472.000000	-0.000480 
471.500000	-0.000450 
471.000000	-0.000480 
470.500000	-0.000490 
470.000000	-0.000440 
469.500000	-0.000400 
469.000000	-0.000450 
468.500000	-0.000450 
468.000000	-0.000450 
467.500000	-0.000470 
467.000000	-0.000450 
466.500000	-0.000440 
466.000000	-0.000430 
465.500000	-0.000400 
465.000000	-0.000390 
464.500000	-0.000440 
464.000000	-0.000500 
463.500000	-0.000500 
463.000000	-0.000480 
462.500000	-0.000490 
462.000000	-0.000540 
461.500000	-0.000530 
461.000000	-0.000450 
460.500000	-0.000410 
460.000000	-0.000370 
459.500000	-0.000300 
459.000000	-0.000270 
458.500000	-0.000360 
458.000000	-0.000420 
457.500000	-0.000370 
457.000000	-0.000310 
456.500000	-0.000330 
456.000000	-0.000340 
455.500000	-0.000380 
455.000000	-0.000400 
454.500000	-0.000320 
454.000000	-0.000240 
453.500000	-0.000220 
453.000000	-0.000240 
452.500000	-0.000310 
452.000000	-0.000330 
451.500000	-0.000310 
451.000000	-0.000250 
450.500000	-0.000290 
450.000000	-0.000380 
449.500000	-0.000380 
449.000000	-0.000320 
448.500000	-0.000260 
448.000000	-0.000270 
447.500000	-0.000340 
447.000000	-0.000390 
446.500000	-0.000350 
446.000000	-0.000320 
445.500000	-0.000290 
445.000000	-0.000230 
444.500000	-0.000200 
444.000000	-0.000250 
443.500000	-0.000250 
443.000000	-0.000190 
442.500000	-0.000210 
442.000000	-0.000230 
441.500000	-0.000160 
441.000000	-0.000180 
440.500000	-0.000240 
440.000000	-0.000270 
439.500000	-0.000270 
439.000000	-0.000260 
438.500000	-0.000280 
438.000000	-0.000270 
437.500000	-0.000240 
437.000000	-0.000280 
436.500000	-0.000300 
436.000000	-0.000220 
435.500000	-0.000240 
435.000000	-0.000300 
434.500000	-0.000280 
434.000000	-0.000260 
433.500000	-0.000240 
433.000000	-0.000190 
432.500000	-0.000130 
432.000000	-0.000110 
431.500000	-0.000130 
431.000000	-0.000170 
430.500000	-0.000180 
430.000000	-0.000170 
429.500000	-0.000210 
429.000000	-0.000230 
428.500000	-0.000220 
428.000000	-0.000190 
427.500000	-0.000160 
427.000000	-0.000130 
426.500000	-0.000140 
426.000000	-0.000230 
425.500000	-0.000210 
425.000000	-0.000110 
424.500000	-0.000110 
424.000000	-0.000100 
423.500000	-0.000040 
423.000000	-0.000050 
422.500000	-0.000060 
422.000000	-0.000020 
421.500000	-0.000050 
421.000000	-0.000100 
420.500000	-0.000050 
420.000000	-0.000010 
419.500000	-0.000090 
419.000000	-0.000120 
418.500000	-0.000180 
418.000000	-0.000330 
417.500000	-0.000250 
417.000000	-0.000110 
416.500000	-0.000140 
416.000000	-0.000150 
415.500000	-0.000110 
415.000000	-0.000150 
414.500000	-0.000180 
414.000000	-0.000110 
413.500000	-0.000060 
413.000000	-0.000080 
412.500000	-0.000120 
412.000000	-0.000100 
411.500000	-0.000090 
411.000000	-0.000080 
410.500000	-0.000050 
410.000000	-0.000010 
409.500000	-0.000040 
409.000000	-0.000050 
408.500000	0.000050  
408.000000	0.000110  
407.500000	0.000020  
407.000000	-0.000030 
406.500000	0.000020  
406.000000	0.000020  
405.500000	0.000050  
405.000000	0.000170  
404.500000	0.000190  
404.000000	0.000160  
403.500000	0.000170  
403.000000	0.000230  
402.500000	0.000310  
402.000000	0.000310  
401.500000	0.000240  
401.000000	0.000220  
400.500000	0.000250  
400.000000	0.000260  
399.500000	0.000250  
399.000000	0.000260  
398.500000	0.000260  
398.000000	0.000230  
397.500000	0.000310  
397.000000	0.000430  
396.500000	0.000460  
396.000000	0.000420  
395.500000	0.000360  
395.000000	0.000380  
394.500000	0.000450  
394.000000	0.000510  
393.500000	0.000530  
393.000000	0.000500  
392.500000	0.000530  
392.000000	0.000610  
391.500000	0.000630  
391.000000	0.000560  
390.500000	0.000510  
390.000000	0.000550  
389.500000	0.000570  
389.000000	0.000550  
388.500000	0.000630  
388.000000	0.000720  
387.500000	0.000730  
387.000000	0.000810  
386.500000	0.000880  
386.000000	0.000850  
385.500000	0.000860  
385.000000	0.000900  
384.500000	0.000930  
384.000000	0.000960  
383.500000	0.001030  
383.000000	0.001110  
382.500000	0.001140  
382.000000	0.001190  
381.500000	0.001110  
381.000000	0.001280  
380.500000	0.001830  
380.000000	0.001730  
379.500000	0.001480  
379.000000	0.001710  
378.500000	0.001760  
378.000000	0.001700  
377.500000	0.001830  
377.000000	0.001930  
376.500000	0.001910  
376.000000	0.001880  
375.500000	0.001890  
375.000000	0.002010  
374.500000	0.002080  
374.000000	0.002050  
373.500000	0.002140  
373.000000	0.002330  
372.500000	0.002400  
372.000000	0.002370  
371.500000	0.002460  
371.000000	0.002660  
370.500000	0.002800  
370.000000	0.002890  
369.500000	0.003030  
369.000000	0.003170  
368.500000	0.003230  
368.000000	0.003200  
367.500000	0.003260  
367.000000	0.003390  
366.500000	0.003550  
366.000000	0.003670  
365.500000	0.003720  
365.000000	0.003820  
364.500000	0.003970  
364.000000	0.004070  
363.500000	0.004160  
363.000000	0.004320  
362.500000	0.004390  
362.000000	0.004410  
361.500000	0.004560  
361.000000	0.004680  
360.500000	0.004820  
360.000000	0.005020  
359.500000	0.005110  
359.000000	0.005120  
358.500000	0.005290  
358.000000	0.005590  
357.500000	0.005810  
357.000000	0.005980  
356.500000	0.006080  
356.000000	0.006210  
355.500000	0.006450  
355.000000	0.006600  
354.500000	0.006730  
354.000000	0.007020  
353.500000	0.007310  
353.000000	0.007450  
352.500000	0.007610  
352.000000	0.007900  
351.500000	0.008130  
351.000000	0.008200  
350.500000	0.008250  
350.000000	0.008370  
349.500000	0.008529  
349.000000	0.008670  
348.500000	0.008800  
348.000000	0.008999  
347.500000	0.009209  
347.000000	0.009360  
346.500000	0.009599  
346.000000	0.009889  
345.500000	0.010120  
345.000000	0.010310  
344.500000	0.010450  
344.000000	0.010680  
343.500000	0.011000  
343.000000	0.011260  
342.500000	0.011520  
342.000000	0.011790  
341.500000	0.012100  
341.000000	0.012450  
340.500000	0.012720  
340.000000	0.013000  
339.500000	0.013370  
339.000000	0.013690  
338.500000	0.013900  
338.000000	0.014140  
337.500000	0.014380  
337.000000	0.014550  
336.500000	0.014780  
336.000000	0.015070  
335.500000	0.015360  
335.000000	0.015610  
334.500000	0.015770  
334.000000	0.015980  
333.500000	0.016240  
333.000000	0.016490  
332.500000	0.016810  
332.000000	0.017030  
331.500000	0.017150  
331.000000	0.017460  
330.500000	0.017870  
330.000000	0.018070  
329.500000	0.018170  
329.000000	0.018370  
328.500000	0.018660  
328.000000	0.019030  
327.500000	0.019270  
327.000000	0.019340  
326.500000	0.019480  
326.000000	0.019690  
325.500000	0.019650  
325.000000	0.019910  
324.500000	0.020120  
324.000000	0.019870  
323.500000	0.020250  
323.000000	0.020630  
322.500000	0.020600  
322.000000	0.020670  
321.500000	0.020760  
321.000000	0.020960  
320.500000	0.021110  
320.000000	0.021240  
319.500000	0.021430  
319.000000	0.021490  
318.500000	0.021460  
318.000000	0.021580  
317.500000	0.021730  
317.000000	0.021860  
316.500000	0.021970  
316.000000	0.022060  
315.500000	0.022170  
315.000000	0.022350  
314.500000	0.022530  
314.000000	0.022660  
313.500000	0.022740  
313.000000	0.022860  
312.500000	0.023050  
312.000000	0.023260  
311.500000	0.023460  
311.000000	0.023540  
310.500000	0.023530  
310.000000	0.023530  
309.500000	0.023570  
309.000000	0.023700  
308.500000	0.023790  
308.000000	0.023720  
307.500000	0.023700  
307.000000	0.023740  
306.500000	0.023710  
306.000000	0.023660  
305.500000	0.023640  
305.000000	0.023700  
304.500000	0.023790  
304.000000	0.023840  
303.500000	0.023820  
303.000000	0.023830  
302.500000	0.024020  
302.000000	0.024290  
301.500000	0.024440  
301.000000	0.024490  
300.500000	0.024560  
300.000000	0.024710  
299.500000	0.024860  
299.000000	0.024860  
298.500000	0.024770  
298.000000	0.024750  
297.500000	0.024760  
297.000000	0.024730  
296.500000	0.024580  
296.000000	0.024420  
295.500000	0.024330  
295.000000	0.024340  
294.500000	0.024430  
294.000000	0.024550  
293.500000	0.024700  
293.000000	0.024790  
292.500000	0.024830  
292.000000	0.025000  
291.500000	0.025200  
291.000000	0.025490  
290.500000	0.025790  
290.000000	0.025920  
289.500000	0.026140  
289.000000	0.026550  
288.500000	0.026920  
288.000000	0.027340  
287.500000	0.027960  
287.000000	0.028650  
286.500000	0.029420  
286.000000	0.030330  
285.500000	0.031420  
285.000000	0.032730  
284.500000	0.034390  
284.000000	0.036400  
283.500000	0.038680  
283.000000	0.041290  
282.500000	0.044470  
282.000000	0.048190  
281.500000	0.052420  
281.000000	0.057290  
280.500000	0.063100  
280.000000	0.069660  
279.500000	0.077070  
279.000000	0.085330  
278.500000	0.094360  
278.000000	0.103990  
277.500000	0.113940  
277.000000	0.123650  
276.500000	0.132930  
276.000000	0.142090  
275.500000	0.151430  
275.000000	0.161080  
274.500000	0.171040  
274.000000	0.181090  
273.500000	0.190700  
273.000000	0.199400  
272.500000	0.206840  
272.000000	0.213210  
271.500000	0.218920  
271.000000	0.224810  
270.500000	0.231770  
270.000000	0.240110  
269.500000	0.250410  
269.000000	0.262870  
268.500000	0.277570  
268.000000	0.294040  
267.500000	0.311970  
267.000000	0.330770  
266.500000	0.349630  
266.000000	0.367590  
265.500000	0.383780  
265.000000	0.397580  
264.500000	0.407710  
264.000000	0.413350  
263.500000	0.413190  
263.000000	0.407390  
262.500000	0.396220  
262.000000	0.381570  
261.500000	0.365530  
261.000000	0.350510  
260.500000	0.338110  
260.000000	0.328320  
259.500000	0.320790  
259.000000	0.314910  
258.500000	0.310350  
258.000000	0.306820  
257.500000	0.304500  
257.000000	0.303480  
256.500000	0.304210  
256.000000	0.306800  
255.500000	0.311690  
255.000000	0.319130  
254.500000	0.329610  
254.000000	0.343220  
253.500000	0.360690  
253.000000	0.382150  
252.500000	0.408550  
252.000000	0.439480  
251.500000	0.474180  
251.000000	0.510950  
250.500000	0.547440  
250.000000	0.579760  
249.500000	0.603079  
249.000000	0.615250  
248.500000	0.614550  
248.000000	0.603700  
247.500000	0.586110  
247.000000	0.567040  
246.500000	0.550660  
246.000000	0.538840  
245.500000	0.532360  
245.000000	0.530560  
244.500000	0.533050  
244.000000	0.538720  
243.500000	0.547860  
243.000000	0.560949  
242.500000	0.579620  
242.000000	0.604590  
241.500000	0.637950  
241.000000	0.681070  
240.500000	0.736450  
240.000000	0.804400  
239.500000	0.887980  
239.000000	0.987910  
238.500000	1.107390  
238.000000	1.247020  
237.500000	1.409970  
237.000000	1.593540  
236.500000	1.798390  
236.000000	2.024310  
235.500000	2.272680  
235.000000	2.531170  
234.500000	2.788570  
234.000000	3.037140  
233.500000	3.245430  
233.000000	3.375660  
232.500000	3.466930  
232.000000	3.577850  
231.500000	3.668880  
231.000000	3.773550  
230.500000	3.842060  
230.000000	3.789890  
229.500000	3.741380  
229.000000	3.705490  
228.500000	3.600560  
228.000000	3.596700  
227.500000	3.774600  
227.000000	3.838850  
226.500000	3.747640  
226.000000	3.744610  
225.500000	3.744340  
225.000000	3.630250  
224.500000	3.523020  
224.000000	3.521520  
223.500000	3.634430  
223.000000	3.715000  
222.500000	3.725380  
222.000000	3.768070  
221.500000	3.708930  
221.000000	3.544010  
220.500000	3.505250  
220.000000	3.625180  
219.500000	3.750300  
219.000000	3.786810  
218.500000	3.755450  
218.000000	3.712920  
217.500000	3.595310  
217.000000	3.425860  
216.500000	3.377540  
216.000000	3.458030  
215.500000	3.502690  
215.000000	3.421630  
214.500000	3.379590  
214.000000	3.441710  
213.500000	3.436380  
213.000000	3.293890  
212.500000	3.102530  
212.000000	3.109500  
211.500000	3.324730  
211.000000	3.448410  
210.500000	3.381000  
210.000000	3.210560  
209.500000	3.024000  
209.000000	2.904990  
208.500000	2.903260  
208.000000	3.011650  
207.500000	3.097230  
207.000000	3.093230  
206.500000	3.045510  
206.000000	3.012060  
205.500000	2.988870  
205.000000	3.013420  
204.500000	3.022460  
204.000000	2.830180  
203.500000	2.606220  
203.000000	2.625160  
202.500000	2.813080  
202.000000	2.910410  
201.500000	2.863240  
201.000000	2.741440  
200.500000	2.527320  
200.000000	2.350460  
