# Supplementary material for: Optical gap and fundamental gap of oligoynes and carbyne
Source: Nat Commun. 2020 Sep 23;11:4797. doi: 10.1038/s41467-020-18496-4 (PMC7511338; doi:10.1038/s41467-020-18496-4)
Supplement: Supplementary file 3 — Source Data [file 41467_2020_18496_MOESM3_ESM.zip › NCOMMS-20-03672A_Source Data/Figure2/Figure2a/Figure2a_inset_Tr[8].SP]

PE UV                   SPECTRUM    ASCII       PEDS        1.60        
  -1
SAM04.SP
13/02/07
11:50:27.00
13/02/07
11:51:58.00
Jens

200.500000
1


4444

SCAN
1
1


0.0
480.0
2.00
MANUAL


UV/VIS


#HDR
-1
-1
#GR
NM
A
0.00000011920928955078
0.0
800.000000
0.500000
1200
8
3.730480
0.000460
#DATA
800.000000	0.000800 
799.500000	0.000730 
799.000000	0.000720 
798.500000	0.000730 
798.000000	0.000670 
797.500000	0.000660 
797.000000	0.000770 
796.500000	0.000870 
796.000000	0.000880 
795.500000	0.000780 
795.000000	0.000680 
794.500000	0.000720 
794.000000	0.000800 
793.500000	0.000850 
793.000000	0.000820 
792.500000	0.000770 
792.000000	0.000780 
791.500000	0.000720 
791.000000	0.000610 
790.500000	0.000650 
790.000000	0.000730 
789.500000	0.000680 
789.000000	0.000650 
788.500000	0.000680 
788.000000	0.000640 
787.500000	0.000610 
787.000000	0.000620 
786.500000	0.000610 
786.000000	0.000640 
785.500000	0.000700 
785.000000	0.000670 
784.500000	0.000580 
784.000000	0.000590 
783.500000	0.000599 
783.000000	0.000580 
782.500000	0.000630 
782.000000	0.000690 
781.500000	0.000610 
781.000000	0.000510 
780.500000	0.000560 
780.000000	0.000670 
779.500000	0.000640 
779.000000	0.000570 
778.500000	0.000550 
778.000000	0.000520 
777.500000	0.000560 
777.000000	0.000620 
776.500000	0.000610 
776.000000	0.000599 
775.500000	0.000610 
775.000000	0.000630 
774.500000	0.000680 
774.000000	0.000670 
773.500000	0.000610 
773.000000	0.000570 
772.500000	0.000570 
772.000000	0.000630 
771.500000	0.000650 
771.000000	0.000610 
770.500000	0.000599 
770.000000	0.000660 
769.500000	0.000700 
769.000000	0.000650 
768.500000	0.000560 
768.000000	0.000570 
767.500000	0.000660 
767.000000	0.000690 
766.500000	0.000630 
766.000000	0.000610 
765.500000	0.000599 
765.000000	0.000610 
764.500000	0.000700 
764.000000	0.000750 
763.500000	0.000670 
763.000000	0.000570 
762.500000	0.000580 
762.000000	0.000660 
761.500000	0.000730 
761.000000	0.000670 
760.500000	0.000570 
760.000000	0.000560 
759.500000	0.000590 
759.000000	0.000630 
758.500000	0.000650 
758.000000	0.000640 
757.500000	0.000640 
757.000000	0.000610 
756.500000	0.000610 
756.000000	0.000670 
755.500000	0.000710 
755.000000	0.000660 
754.500000	0.000540 
754.000000	0.000480 
753.500000	0.000560 
753.000000	0.000640 
752.500000	0.000620 
752.000000	0.000630 
751.500000	0.000640 
751.000000	0.000630 
750.500000	0.000620 
750.000000	0.000620 
749.500000	0.000660 
749.000000	0.000660 
748.500000	0.000620 
748.000000	0.000580 
747.500000	0.000550 
747.000000	0.000580 
746.500000	0.000640 
746.000000	0.000590 
745.500000	0.000530 
745.000000	0.000520 
744.500000	0.000540 
744.000000	0.000630 
743.500000	0.000640 
743.000000	0.000580 
742.500000	0.000599 
742.000000	0.000599 
741.500000	0.000560 
741.000000	0.000520 
740.500000	0.000540 
740.000000	0.000599 
739.500000	0.000610 
739.000000	0.000590 
738.500000	0.000599 
738.000000	0.000599 
737.500000	0.000580 
737.000000	0.000630 
736.500000	0.000700 
736.000000	0.000620 
735.500000	0.000540 
735.000000	0.000540 
734.500000	0.000490 
734.000000	0.000480 
733.500000	0.000590 
733.000000	0.000650 
732.500000	0.000599 
732.000000	0.000599 
731.500000	0.000650 
731.000000	0.000630 
730.500000	0.000580 
730.000000	0.000530 
729.500000	0.000580 
729.000000	0.000660 
728.500000	0.000660 
728.000000	0.000620 
727.500000	0.000630 
727.000000	0.000630 
726.500000	0.000599 
726.000000	0.000580 
725.500000	0.000550 
725.000000	0.000560 
724.500000	0.000620 
724.000000	0.000650 
723.500000	0.000680 
723.000000	0.000680 
722.500000	0.000630 
722.000000	0.000599 
721.500000	0.000580 
721.000000	0.000550 
720.500000	0.000550 
720.000000	0.000550 
719.500000	0.000580 
719.000000	0.000620 
718.500000	0.000610 
718.000000	0.000590 
717.500000	0.000610 
717.000000	0.000630 
716.500000	0.000650 
716.000000	0.000640 
715.500000	0.000630 
715.000000	0.000640 
714.500000	0.000630 
714.000000	0.000630 
713.500000	0.000660 
713.000000	0.000660 
712.500000	0.000670 
712.000000	0.000710 
711.500000	0.000750 
711.000000	0.000710 
710.500000	0.000599 
710.000000	0.000570 
709.500000	0.000660 
709.000000	0.000730 
708.500000	0.000690 
708.000000	0.000580 
707.500000	0.000550 
707.000000	0.000570 
706.500000	0.000560 
706.000000	0.000580 
705.500000	0.000630 
705.000000	0.000680 
704.500000	0.000670 
704.000000	0.000630 
703.500000	0.000620 
703.000000	0.000630 
702.500000	0.000670 
702.000000	0.000710 
701.500000	0.000690 
701.000000	0.000640 
700.500000	0.000620 
700.000000	0.000610 
699.500000	0.000590 
699.000000	0.000550 
698.500000	0.000530 
698.000000	0.000580 
697.500000	0.000670 
697.000000	0.000700 
696.500000	0.000670 
696.000000	0.000660 
695.500000	0.000640 
695.000000	0.000590 
694.500000	0.000580 
694.000000	0.000640 
693.500000	0.000670 
693.000000	0.000630 
692.500000	0.000620 
692.000000	0.000690 
691.500000	0.000690 
691.000000	0.000590 
690.500000	0.000550 
690.000000	0.000610 
689.500000	0.000640 
689.000000	0.000650 
688.500000	0.000680 
688.000000	0.000690 
687.500000	0.000680 
687.000000	0.000630 
686.500000	0.000570 
686.000000	0.000550 
685.500000	0.000620 
685.000000	0.000680 
684.500000	0.000660 
684.000000	0.000620 
683.500000	0.000610 
683.000000	0.000599 
682.500000	0.000580 
682.000000	0.000540 
681.500000	0.000550 
681.000000	0.000560 
680.500000	0.000580 
680.000000	0.000610 
679.500000	0.000610 
679.000000	0.000620 
678.500000	0.000670 
678.000000	0.000720 
677.500000	0.000700 
677.000000	0.000640 
676.500000	0.000620 
676.000000	0.000610 
675.500000	0.000550 
675.000000	0.000560 
674.500000	0.000610 
674.000000	0.000650 
673.500000	0.000700 
673.000000	0.000710 
672.500000	0.000680 
672.000000	0.000640 
671.500000	0.000599 
671.000000	0.000599 
670.500000	0.000660 
670.000000	0.000670 
669.500000	0.000620 
669.000000	0.000630 
668.500000	0.000670 
668.000000	0.000730 
667.500000	0.000700 
667.000000	0.000580 
666.500000	0.000500 
666.000000	0.000610 
665.500000	0.000740 
665.000000	0.000710 
664.500000	0.000610 
664.000000	0.000580 
663.500000	0.000630 
663.000000	0.000660 
662.500000	0.000640 
662.000000	0.000700 
661.500000	0.000750 
661.000000	0.000720 
660.500000	0.000700 
660.000000	0.000730 
659.500000	0.000650 
659.000000	0.000590 
658.500000	0.000620 
658.000000	0.000630 
657.500000	0.000610 
657.000000	0.000610 
656.500000	0.000650 
656.000000	0.000650 
655.500000	0.000640 
655.000000	0.000720 
654.500000	0.000740 
654.000000	0.000680 
653.500000	0.000630 
653.000000	0.000570 
652.500000	0.000500 
652.000000	0.000540 
651.500000	0.000690 
651.000000	0.000740 
650.500000	0.000690 
650.000000	0.000630 
649.500000	0.000599 
649.000000	0.000610 
648.500000	0.000640 
648.000000	0.000640 
647.500000	0.000599 
647.000000	0.000599 
646.500000	0.000650 
646.000000	0.000730 
645.500000	0.000710 
645.000000	0.000540 
644.500000	0.000490 
644.000000	0.000580 
643.500000	0.000650 
643.000000	0.000630 
642.500000	0.000599 
642.000000	0.000610 
641.500000	0.000640 
641.000000	0.000599 
640.500000	0.000490 
640.000000	0.000480 
639.500000	0.000560 
639.000000	0.000640 
638.500000	0.000660 
638.000000	0.000660 
637.500000	0.000680 
637.000000	0.000750 
636.500000	0.000790 
636.000000	0.000700 
635.500000	0.000520 
635.000000	0.000460 
634.500000	0.000550 
634.000000	0.000650 
633.500000	0.000640 
633.000000	0.000580 
632.500000	0.000560 
632.000000	0.000630 
631.500000	0.000670 
631.000000	0.000599 
630.500000	0.000580 
630.000000	0.000620 
629.500000	0.000550 
629.000000	0.000500 
628.500000	0.000620 
628.000000	0.000740 
627.500000	0.000720 
627.000000	0.000660 
626.500000	0.000640 
626.000000	0.000650 
625.500000	0.000680 
625.000000	0.000700 
624.500000	0.000660 
624.000000	0.000610 
623.500000	0.000599 
623.000000	0.000610 
622.500000	0.000610 
622.000000	0.000570 
621.500000	0.000540 
621.000000	0.000570 
620.500000	0.000590 
620.000000	0.000590 
619.500000	0.000599 
619.000000	0.000610 
618.500000	0.000650 
618.000000	0.000690 
617.500000	0.000650 
617.000000	0.000610 
616.500000	0.000630 
616.000000	0.000630 
615.500000	0.000610 
615.000000	0.000580 
614.500000	0.000599 
614.000000	0.000680 
613.500000	0.000710 
613.000000	0.000700 
612.500000	0.000750 
612.000000	0.000760 
611.500000	0.000650 
611.000000	0.000570 
610.500000	0.000599 
610.000000	0.000630 
609.500000	0.000620 
609.000000	0.000630 
608.500000	0.000670 
608.000000	0.000680 
607.500000	0.000640 
607.000000	0.000630 
606.500000	0.000680 
606.000000	0.000720 
605.500000	0.000720 
605.000000	0.000700 
604.500000	0.000670 
604.000000	0.000650 
603.500000	0.000680 
603.000000	0.000730 
602.500000	0.000660 
602.000000	0.000530 
601.500000	0.000530 
601.000000	0.000590 
600.500000	0.000670 
600.000000	0.000750 
599.500000	0.000750 
599.000000	0.000670 
598.500000	0.000670 
598.000000	0.000810 
597.500000	0.000900 
597.000000	0.000810 
596.500000	0.000720 
596.000000	0.000670 
595.500000	0.000640 
595.000000	0.000640 
594.500000	0.000710 
594.000000	0.000780 
593.500000	0.000810 
593.000000	0.000810 
592.500000	0.000790 
592.000000	0.000740 
591.500000	0.000700 
591.000000	0.000710 
590.500000	0.000720 
590.000000	0.000780 
589.500000	0.000850 
589.000000	0.000790 
588.500000	0.000690 
588.000000	0.000690 
587.500000	0.000740 
587.000000	0.000810 
586.500000	0.000950 
586.000000	0.000940 
585.500000	0.000770 
585.000000	0.000720 
584.500000	0.000720 
584.000000	0.000710 
583.500000	0.000740 
583.000000	0.000810 
582.500000	0.000850 
582.000000	0.000830 
581.500000	0.000790 
581.000000	0.000730 
580.500000	0.000730 
580.000000	0.000840 
579.500000	0.000920 
579.000000	0.000900 
578.500000	0.000840 
578.000000	0.000790 
577.500000	0.000720 
577.000000	0.000730 
576.500000	0.000880 
576.000000	0.000950 
575.500000	0.000930 
575.000000	0.000950 
574.500000	0.000950 
574.000000	0.000920 
573.500000	0.000910 
573.000000	0.000889 
572.500000	0.000860 
572.000000	0.000900 
571.500000	0.000930 
571.000000	0.000889 
570.500000	0.000950 
570.000000	0.001050 
569.500000	0.000960 
569.000000	0.000830 
568.500000	0.000860 
568.000000	0.000920 
567.500000	0.000910 
567.000000	0.000900 
566.500000	0.000820 
566.000000	0.000810 
565.500000	0.000870 
565.000000	0.000870 
564.500000	0.000880 
564.000000	0.000889 
563.500000	0.000820 
563.000000	0.000780 
562.500000	0.000830 
562.000000	0.000900 
561.500000	0.000980 
561.000000	0.001060 
560.500000	0.001020 
560.000000	0.000910 
559.500000	0.000930 
559.000000	0.001060 
558.500000	0.001090 
558.000000	0.000930 
557.500000	0.000880 
557.000000	0.000970 
556.500000	0.000870 
556.000000	0.000880 
555.500000	0.001000 
555.000000	0.000990 
554.500000	0.000970 
554.000000	0.000980 
553.500000	0.001010 
553.000000	0.001020 
552.500000	0.001010 
552.000000	0.001060 
551.500000	0.001030 
551.000000	0.000950 
550.500000	0.001000 
550.000000	0.001060 
549.500000	0.001010 
549.000000	0.000980 
548.500000	0.001050 
548.000000	0.001120 
547.500000	0.001130 
547.000000	0.001120 
546.500000	0.001120 
546.000000	0.001090 
545.500000	0.001060 
545.000000	0.001050 
544.500000	0.001020 
544.000000	0.000980 
543.500000	0.000970 
543.000000	0.000950 
542.500000	0.001020 
542.000000	0.001090 
541.500000	0.001060 
541.000000	0.001060 
540.500000	0.001110 
540.000000	0.001080 
539.500000	0.001050 
539.000000	0.001100 
538.500000	0.001170 
538.000000	0.001180 
537.500000	0.001160 
537.000000	0.001140 
536.500000	0.001110 
536.000000	0.001110 
535.500000	0.001080 
535.000000	0.001080 
534.500000	0.001110 
534.000000	0.001090 
533.500000	0.001080 
533.000000	0.001100 
532.500000	0.001110 
532.000000	0.001170 
531.500000	0.001210 
531.000000	0.001160 
530.500000	0.001130 
530.000000	0.001150 
529.500000	0.001160 
529.000000	0.001160 
528.500000	0.001140 
528.000000	0.001150 
527.500000	0.001170 
527.000000	0.001210 
526.500000	0.001220 
526.000000	0.001220 
525.500000	0.001240 
525.000000	0.001260 
524.500000	0.001290 
524.000000	0.001290 
523.500000	0.001340 
523.000000	0.001420 
522.500000	0.001420 
522.000000	0.001370 
521.500000	0.001310 
521.000000	0.001330 
520.500000	0.001390 
520.000000	0.001390 
519.500000	0.001370 
519.000000	0.001440 
518.500000	0.001540 
518.000000	0.001550 
517.500000	0.001490 
517.000000	0.001480 
516.500000	0.001560 
516.000000	0.001620 
515.500000	0.001620 
515.000000	0.001670 
514.500000	0.001740 
514.000000	0.001800 
513.500000	0.001870 
513.000000	0.001860 
512.500000	0.001840 
512.000000	0.001940 
511.500000	0.002100 
511.000000	0.002210 
510.500000	0.002240 
510.000000	0.002260 
509.500000	0.002350 
509.000000	0.002480 
508.500000	0.002650 
508.000000	0.002760 
507.500000	0.002770 
507.000000	0.002860 
506.500000	0.003150 
506.000000	0.003420 
505.500000	0.003520 
505.000000	0.003710 
504.500000	0.004010 
504.000000	0.004210 
503.500000	0.004400 
503.000000	0.004750 
502.500000	0.005200 
502.000000	0.005540 
501.500000	0.005850 
501.000000	0.006250 
500.500000	0.006690 
500.000000	0.007090 
499.500000	0.007430 
499.000000	0.007810 
498.500000	0.008170 
498.000000	0.008470 
497.500000	0.008710 
497.000000	0.008930 
496.500000	0.009100 
496.000000	0.009190 
495.500000	0.009280 
495.000000	0.009330 
494.500000	0.009209 
494.000000	0.009010 
493.500000	0.008890 
493.000000	0.008829 
492.500000	0.008699 
492.000000	0.008529 
491.500000	0.008370 
491.000000	0.008200 
490.500000	0.008040 
490.000000	0.007889 
489.500000	0.007760 
489.000000	0.007700 
488.500000	0.007630 
488.000000	0.007440 
487.500000	0.007300 
487.000000	0.007280 
486.500000	0.007230 
486.000000	0.007180 
485.500000	0.007100 
485.000000	0.007030 
484.500000	0.006980 
484.000000	0.006830 
483.500000	0.006590 
483.000000	0.006410 
482.500000	0.006310 
482.000000	0.006280 
481.500000	0.006240 
481.000000	0.006090 
480.500000	0.005950 
480.000000	0.005880 
479.500000	0.005690 
479.000000	0.005450 
478.500000	0.005360 
478.000000	0.005390 
477.500000	0.005360 
477.000000	0.005260 
476.500000	0.005160 
476.000000	0.005110 
475.500000	0.005130 
475.000000	0.005120 
474.500000	0.005080 
474.000000	0.005040 
473.500000	0.005010 
473.000000	0.004950 
472.500000	0.004920 
472.000000	0.005010 
471.500000	0.005080 
471.000000	0.005060 
470.500000	0.005080 
470.000000	0.005190 
469.500000	0.005260 
469.000000	0.005300 
468.500000	0.005330 
468.000000	0.005340 
467.500000	0.005450 
467.000000	0.005580 
466.500000	0.005680 
466.000000	0.005800 
465.500000	0.005880 
465.000000	0.005920 
464.500000	0.006040 
464.000000	0.006200 
463.500000	0.006290 
463.000000	0.006390 
462.500000	0.006580 
462.000000	0.006830 
461.500000	0.007110 
461.000000	0.007350 
460.500000	0.007570 
460.000000	0.007849 
459.500000	0.008100 
459.000000	0.008359 
458.500000	0.008730 
458.000000	0.009190 
457.500000	0.009599 
457.000000	0.009939 
456.500000	0.010290 
456.000000	0.010590 
455.500000	0.010760 
455.000000	0.010840 
454.500000	0.010960 
454.000000	0.011030 
453.500000	0.010940 
453.000000	0.010740 
452.500000	0.010530 
452.000000	0.010350 
451.500000	0.010190 
451.000000	0.010060 
450.500000	0.009970 
450.000000	0.009920 
449.500000	0.009939 
449.000000	0.010030 
448.500000	0.010180 
448.000000	0.010320 
447.500000	0.010500 
447.000000	0.010790 
446.500000	0.011010 
446.000000	0.011060 
445.500000	0.011030 
445.000000	0.011060 
444.500000	0.011110 
444.000000	0.011100 
443.500000	0.010990 
443.000000	0.010770 
442.500000	0.010520 
442.000000	0.010370 
441.500000	0.010270 
441.000000	0.010100 
440.500000	0.009889 
440.000000	0.009620 
439.500000	0.009320 
439.000000	0.009129 
438.500000	0.009039 
438.000000	0.008920 
437.500000	0.008690 
437.000000	0.008510 
436.500000	0.008430 
436.000000	0.008310 
435.500000	0.008170 
435.000000	0.008040 
434.500000	0.007910 
434.000000	0.007770 
433.500000	0.007550 
433.000000	0.007320 
432.500000	0.007240 
432.000000	0.007270 
431.500000	0.007200 
431.000000	0.007100 
430.500000	0.007110 
430.000000	0.007160 
429.500000	0.007170 
429.000000	0.007110 
428.500000	0.007180 
428.000000	0.007410 
427.500000	0.007650 
427.000000	0.007900 
426.500000	0.008160 
426.000000	0.008420 
425.500000	0.008659 
425.000000	0.008940 
424.500000	0.009370 
424.000000	0.009790 
423.500000	0.010150 
423.000000	0.010510 
422.500000	0.010880 
422.000000	0.011350 
421.500000	0.011800 
421.000000	0.012160 
420.500000	0.012620 
420.000000	0.012990 
419.500000	0.013070 
419.000000	0.013100 
418.500000	0.013090 
418.000000	0.012940 
417.500000	0.012840 
417.000000	0.012850 
416.500000	0.012830 
416.000000	0.012660 
415.500000	0.012460 
415.000000	0.012440 
414.500000	0.012520 
414.000000	0.012610 
413.500000	0.012700 
413.000000	0.012820 
412.500000	0.012960 
412.000000	0.013110 
411.500000	0.013250 
411.000000	0.013340 
410.500000	0.013300 
410.000000	0.013170 
409.500000	0.013040 
409.000000	0.012830 
408.500000	0.012540 
408.000000	0.012370 
407.500000	0.012290 
407.000000	0.012190 
406.500000	0.012080 
406.000000	0.011940 
405.500000	0.011740 
405.000000	0.011580 
404.500000	0.011500 
404.000000	0.011470 
403.500000	0.011410 
403.000000	0.011280 
402.500000	0.011110 
402.000000	0.010920 
401.500000	0.010820 
401.000000	0.010750 
400.500000	0.010690 
400.000000	0.010710 
399.500000	0.010700 
399.000000	0.010750 
398.500000	0.010910 
398.000000	0.011130 
397.500000	0.011390 
397.000000	0.011630 
396.500000	0.011930 
396.000000	0.012360 
395.500000	0.012800 
395.000000	0.013210 
394.500000	0.013720 
394.000000	0.014260 
393.500000	0.014810 
393.000000	0.015490 
392.500000	0.016230 
392.000000	0.017070 
391.500000	0.018060 
391.000000	0.019090 
390.500000	0.020160 
390.000000	0.021250 
389.500000	0.022370 
389.000000	0.023350 
388.500000	0.024160 
388.000000	0.024980 
387.500000	0.025750 
387.000000	0.026390 
386.500000	0.026850 
386.000000	0.027150 
385.500000	0.027350 
385.000000	0.027550 
384.500000	0.027740 
384.000000	0.028010 
383.500000	0.028460 
383.000000	0.029050 
382.500000	0.029790 
382.000000	0.030680 
381.500000	0.031520 
381.000000	0.033000 
380.500000	0.035440 
380.000000	0.037430 
379.500000	0.039460 
379.000000	0.042200 
378.500000	0.045170 
378.000000	0.048310 
377.500000	0.051560 
377.000000	0.054760 
376.500000	0.057820 
376.000000	0.060560 
375.500000	0.062839 
375.000000	0.064810 
374.500000	0.066720 
374.000000	0.068779 
373.500000	0.071230 
373.000000	0.074219 
372.500000	0.077930 
372.000000	0.082379 
371.500000	0.087590 
371.000000	0.093500 
370.500000	0.100170 
370.000000	0.107550 
369.500000	0.115760 
369.000000	0.124650 
368.500000	0.134250 
368.000000	0.144750 
367.500000	0.156360 
367.000000	0.169110 
366.500000	0.183090 
366.000000	0.198070 
365.500000	0.214190 
365.000000	0.231310 
364.500000	0.249550 
364.000000	0.269130 
363.500000	0.290990 
363.000000	0.315890 
362.500000	0.345000 
362.000000	0.379310 
361.500000	0.420590 
361.000000	0.468160 
360.500000	0.521120 
360.000000	0.577400 
359.500000	0.634890 
359.000000	0.690910 
358.500000	0.743710 
358.000000	0.793990 
357.500000	0.844520 
357.000000	0.900440 
356.500000	0.969920 
356.000000	1.059670 
355.500000	1.180960 
355.000000	1.340960 
354.500000	1.550310 
354.000000	1.813230 
353.500000	2.139880 
353.000000	2.491560 
352.500000	2.837430 
352.000000	3.175380 
351.500000	3.404080 
351.000000	3.446940 
350.500000	3.474330 
350.000000	3.566730 
349.500000	3.589030 
349.000000	3.552470 
348.500000	3.394070 
348.000000	3.235530 
347.500000	3.344890 
347.000000	3.560180 
346.500000	3.629480 
346.000000	3.617220 
345.500000	3.525620 
345.000000	3.340720 
344.500000	3.266230 
344.000000	3.431520 
343.500000	3.681830 
343.000000	3.698390 
342.500000	3.607810 
342.000000	3.603630 
341.500000	3.597920 
341.000000	3.572340 
340.500000	3.436720 
340.000000	3.239650 
339.500000	3.169770 
339.000000	3.150360 
338.500000	2.985630 
338.000000	2.759850 
337.500000	2.566070 
337.000000	2.386390 
336.500000	2.230880 
336.000000	2.108560 
335.500000	2.018350 
335.000000	1.943400 
334.500000	1.884280 
334.000000	1.848380 
333.500000	1.840800 
333.000000	1.867790 
332.500000	1.953770 
332.000000	2.100520 
331.500000	2.299420 
331.000000	2.566290 
330.500000	2.913100 
330.000000	3.179300 
329.500000	3.222810 
329.000000	3.196920 
328.500000	3.263850 
328.000000	3.431870 
327.500000	3.660260 
327.000000	3.730480 
326.500000	3.637650 
326.000000	3.579650 
325.500000	3.428430 
325.000000	3.244050 
324.500000	3.303590 
324.000000	3.469630 
323.500000	3.508890 
323.000000	3.584360 
322.500000	3.717000 
322.000000	3.640500 
321.500000	3.404030 
321.000000	3.241420 
320.500000	3.287640 
320.000000	3.503680 
319.500000	3.529040 
319.000000	3.323120 
318.500000	3.091700 
318.000000	2.821410 
317.500000	2.542670 
317.000000	2.320730 
316.500000	2.158870 
316.000000	2.026370 
315.500000	1.915890 
315.000000	1.831070 
314.500000	1.778240 
314.000000	1.751890 
313.500000	1.749140 
313.000000	1.773760 
312.500000	1.834660 
312.000000	1.928750 
311.500000	2.059980 
311.000000	2.230330 
310.500000	2.468800 
310.000000	2.748350 
309.500000	2.974690 
309.000000	3.216480 
308.500000	3.513180 
308.000000	3.718280 
307.500000	3.725320 
307.000000	3.599790 
306.500000	3.544790 
306.000000	3.482780 
305.500000	3.326920 
305.000000	3.345450 
304.500000	3.539390 
304.000000	3.658170 
303.500000	3.604250 
303.000000	3.457710 
302.500000	3.265060 
302.000000	3.004390 
301.500000	2.697080 
301.000000	2.432350 
300.500000	2.227170 
300.000000	2.060070 
299.500000	1.919510 
299.000000	1.801430 
298.500000	1.709840 
298.000000	1.639830 
297.500000	1.587620 
297.000000	1.550140 
296.500000	1.528750 
296.000000	1.519220 
295.500000	1.519780 
295.000000	1.531640 
294.500000	1.561120 
294.000000	1.612540 
293.500000	1.690240 
293.000000	1.794450 
292.500000	1.934700 
292.000000	2.112180 
291.500000	2.323370 
291.000000	2.549670 
290.500000	2.760390 
290.000000	2.898390 
289.500000	2.930750 
289.000000	2.870900 
288.500000	2.709150 
288.000000	2.498850 
287.500000	2.285400 
287.000000	2.074150 
286.500000	1.872260 
286.000000	1.696440 
285.500000	1.554070 
285.000000	1.440350 
284.500000	1.355290 
284.000000	1.291270 
283.500000	1.245610 
283.000000	1.213390 
282.500000	1.190840 
282.000000	1.174440 
281.500000	1.162200 
281.000000	1.152120 
280.500000	1.146070 
280.000000	1.145650 
279.500000	1.152150 
279.000000	1.167290 
278.500000	1.194610 
278.000000	1.233890 
277.500000	1.283790 
277.000000	1.340270 
276.500000	1.399260 
276.000000	1.450470 
275.500000	1.479870 
275.000000	1.480190 
274.500000	1.444820 
274.000000	1.380330 
273.500000	1.295630 
273.000000	1.204160 
272.500000	1.115580 
272.000000	1.036520 
271.500000	0.971570 
271.000000	0.919700 
270.500000	0.880890 
270.000000	0.852680 
269.500000	0.832950 
269.000000	0.818520 
268.500000	0.808420 
268.000000	0.801010 
267.500000	0.795330 
267.000000	0.791570 
266.500000	0.790740 
266.000000	0.793030 
265.500000	0.798780 
265.000000	0.807650 
264.500000	0.819219 
264.000000	0.831420 
263.500000	0.841350 
263.000000	0.846180 
262.500000	0.842070 
262.000000	0.826990 
261.500000	0.799580 
261.000000	0.763290 
260.500000	0.721850 
260.000000	0.679899 
259.500000	0.640860 
259.000000	0.606450 
258.500000	0.578070 
258.000000	0.555360 
257.500000	0.538140 
257.000000	0.524920 
256.500000	0.515080 
256.000000	0.507560 
255.500000	0.501640 
255.000000	0.497080 
254.500000	0.494310 
254.000000	0.493280 
253.500000	0.493920 
253.000000	0.495820 
252.500000	0.498230 
252.000000	0.499770 
251.500000	0.498950 
251.000000	0.494930 
250.500000	0.486580 
250.000000	0.474050 
249.500000	0.457970 
249.000000	0.440140 
248.500000	0.422220 
248.000000	0.405770 
247.500000	0.392310 
247.000000	0.382350 
246.500000	0.376290 
246.000000	0.373650 
245.500000	0.374500 
245.000000	0.378550 
244.500000	0.386160 
244.000000	0.397370 
243.500000	0.413280 
243.000000	0.434410 
242.500000	0.461960 
242.000000	0.495940 
241.500000	0.537220 
241.000000	0.584690 
240.500000	0.637340 
240.000000	0.693530 
239.500000	0.751630 
239.000000	0.809420 
238.500000	0.866220 
238.000000	0.922800 
237.500000	0.980700 
237.000000	1.041600 
236.500000	1.106780 
236.000000	1.175750 
235.500000	1.248220 
235.000000	1.322950 
234.500000	1.397830 
234.000000	1.470290 
233.500000	1.537140 
233.000000	1.596830 
232.500000	1.648920 
232.000000	1.698030 
231.500000	1.750950 
231.000000	1.810310 
230.500000	1.877700 
230.000000	1.953810 
229.500000	2.035790 
229.000000	2.120150 
228.500000	2.211400 
228.000000	2.307190 
227.500000	2.397560 
227.000000	2.485340 
226.500000	2.576020 
226.000000	2.657690 
225.500000	2.721910 
225.000000	2.767320 
224.500000	2.796360 
224.000000	2.842910 
223.500000	2.905090 
223.000000	2.950500 
222.500000	2.989300 
222.000000	3.018740 
221.500000	3.029140 
221.000000	3.049210 
220.500000	3.124950 
220.000000	3.237870 
219.500000	3.332900 
219.000000	3.374870 
218.500000	3.391240 
218.000000	3.482990 
217.500000	3.509800 
217.000000	3.375120 
216.500000	3.218730 
216.000000	3.187990 
215.500000	3.347030 
215.000000	3.533400 
214.500000	3.552620 
214.000000	3.459330 
213.500000	3.407190 
213.000000	3.307930 
212.500000	3.190380 
212.000000	3.217270 
211.500000	3.335560 
211.000000	3.394780 
210.500000	3.309510 
210.000000	3.277760 
209.500000	3.249290 
209.000000	3.067230 
208.500000	3.002440 
208.000000	3.129090 
207.500000	3.308370 
207.000000	3.341570 
206.500000	3.218890 
206.000000	3.123510 
205.500000	2.990750 
205.000000	2.836430 
204.500000	2.802080 
204.000000	2.881730 
203.500000	2.971150 
203.000000	2.988310 
202.500000	2.930440 
202.000000	2.963530 
201.500000	2.853640 
201.000000	2.537540 
200.500000	2.500410 
