# Supplementary material for: Optical gap and fundamental gap of oligoynes and carbyne
Source: Nat Commun. 2020 Sep 23;11:4797. doi: 10.1038/s41467-020-18496-4 (PMC7511338; doi:10.1038/s41467-020-18496-4)
Supplement: Supplementary file 3 — Source Data [file 41467_2020_18496_MOESM3_ESM.zip › NCOMMS-20-03672A_Source Data/Figure2/Figure2a/Figure2a_Tr[6].SP]

PE UV                   SPECTRUM    ASCII       PEDS        1.60        
  -1
JZ6.SP
12/11/13
14:46:26.00
12/11/13
14:48:03.00


220.000000
1


4444

SCAN
1
1


0.0
480.0
2.00
MANUAL


UV/VIS


#HDR
-1
-1
#GR
NM
A
0.00000011920928955078
0.0
800.000000
0.500000
1161
8
0.102110
-0.001240
#DATA
800.000000	-0.000050 
799.500000	-0.000130 
799.000000	-0.000160 
798.500000	-0.000090 
798.000000	-0.000050 
797.500000	-0.000110 
797.000000	-0.000130 
796.500000	-0.000080 
796.000000	-0.000060 
795.500000	-0.000100 
795.000000	-0.000110 
794.500000	-0.000120 
794.000000	-0.000160 
793.500000	-0.000160 
793.000000	-0.000170 
792.500000	-0.000190 
792.000000	-0.000120 
791.500000	0.000030  
791.000000	0.000130  
790.500000	0.000110  
790.000000	0.000010  
789.500000	0.000000  
789.000000	0.000010  
788.500000	-0.000030 
788.000000	-0.000050 
787.500000	-0.000069 
787.000000	-0.000020 
786.500000	-0.000030 
786.000000	-0.000180 
785.500000	-0.000210 
785.000000	-0.000080 
784.500000	-0.000060 
784.000000	-0.000120 
783.500000	-0.000130 
783.000000	-0.000110 
782.500000	-0.000160 
782.000000	-0.000180 
781.500000	-0.000090 
781.000000	-0.000040 
780.500000	-0.000069 
780.000000	-0.000120 
779.500000	-0.000140 
779.000000	-0.000100 
778.500000	-0.000120 
778.000000	-0.000150 
777.500000	-0.000170 
777.000000	-0.000180 
776.500000	-0.000120 
776.000000	-0.000090 
775.500000	-0.000050 
775.000000	0.000080  
774.500000	0.000130  
774.000000	0.000010  
773.500000	-0.000120 
773.000000	-0.000180 
772.500000	-0.000170 
772.000000	-0.000170 
771.500000	-0.000160 
771.000000	-0.000069 
770.500000	-0.000010 
770.000000	-0.000060 
769.500000	-0.000130 
769.000000	-0.000160 
768.500000	-0.000120 
768.000000	-0.000020 
767.500000	0.000000  
767.000000	-0.000090 
766.500000	-0.000170 
766.000000	-0.000120 
765.500000	-0.000030 
765.000000	-0.000050 
764.500000	-0.000090 
764.000000	-0.000110 
763.500000	-0.000110 
763.000000	-0.000100 
762.500000	-0.000100 
762.000000	-0.000080 
761.500000	-0.000090 
761.000000	-0.000100 
760.500000	-0.000100 
760.000000	-0.000120 
759.500000	-0.000150 
759.000000	-0.000140 
758.500000	-0.000120 
758.000000	-0.000110 
757.500000	-0.000050 
757.000000	-0.000030 
756.500000	-0.000100 
756.000000	-0.000120 
755.500000	-0.000130 
755.000000	-0.000150 
754.500000	-0.000130 
754.000000	-0.000150 
753.500000	-0.000170 
753.000000	-0.000150 
752.500000	-0.000110 
752.000000	-0.000050 
751.500000	-0.000050 
751.000000	-0.000140 
750.500000	-0.000200 
750.000000	-0.000170 
749.500000	-0.000150 
749.000000	-0.000140 
748.500000	-0.000080 
748.000000	0.000030  
747.500000	0.000000  
747.000000	-0.000180 
746.500000	-0.000220 
746.000000	-0.000150 
745.500000	-0.000120 
745.000000	-0.000100 
744.500000	-0.000050 
744.000000	-0.000069 
743.500000	-0.000170 
743.000000	-0.000170 
742.500000	-0.000080 
742.000000	-0.000100 
741.500000	-0.000160 
741.000000	-0.000150 
740.500000	-0.000150 
740.000000	-0.000220 
739.500000	-0.000270 
739.000000	-0.000170 
738.500000	-0.000120 
738.000000	-0.000200 
737.500000	-0.000230 
737.000000	-0.000200 
736.500000	-0.000190 
736.000000	-0.000120 
735.500000	-0.000090 
735.000000	-0.000220 
734.500000	-0.000290 
734.000000	-0.000210 
733.500000	-0.000160 
733.000000	-0.000140 
732.500000	-0.000130 
732.000000	-0.000170 
731.500000	-0.000130 
731.000000	-0.000090 
730.500000	-0.000180 
730.000000	-0.000270 
729.500000	-0.000230 
729.000000	-0.000190 
728.500000	-0.000230 
728.000000	-0.000210 
727.500000	-0.000150 
727.000000	-0.000160 
726.500000	-0.000200 
726.000000	-0.000220 
725.500000	-0.000180 
725.000000	-0.000100 
724.500000	-0.000069 
724.000000	-0.000140 
723.500000	-0.000210 
723.000000	-0.000240 
722.500000	-0.000290 
722.000000	-0.000330 
721.500000	-0.000280 
721.000000	-0.000180 
720.500000	-0.000160 
720.000000	-0.000160 
719.500000	-0.000200 
719.000000	-0.000220 
718.500000	-0.000230 
718.000000	-0.000270 
717.500000	-0.000230 
717.000000	-0.000180 
716.500000	-0.000150 
716.000000	-0.000130 
715.500000	-0.000140 
715.000000	-0.000210 
714.500000	-0.000240 
714.000000	-0.000230 
713.500000	-0.000200 
713.000000	-0.000140 
712.500000	-0.000110 
712.000000	-0.000130 
711.500000	-0.000170 
711.000000	-0.000250 
710.500000	-0.000320 
710.000000	-0.000330 
709.500000	-0.000220 
709.000000	-0.000120 
708.500000	-0.000130 
708.000000	-0.000140 
707.500000	-0.000140 
707.000000	-0.000130 
706.500000	-0.000130 
706.000000	-0.000190 
705.500000	-0.000240 
705.000000	-0.000270 
704.500000	-0.000310 
704.000000	-0.000290 
703.500000	-0.000260 
703.000000	-0.000300 
702.500000	-0.000300 
702.000000	-0.000270 
701.500000	-0.000300 
701.000000	-0.000280 
700.500000	-0.000230 
700.000000	-0.000180 
699.500000	-0.000140 
699.000000	-0.000160 
698.500000	-0.000180 
698.000000	-0.000200 
697.500000	-0.000240 
697.000000	-0.000250 
696.500000	-0.000210 
696.000000	-0.000210 
695.500000	-0.000300 
695.000000	-0.000350 
694.500000	-0.000330 
694.000000	-0.000270 
693.500000	-0.000230 
693.000000	-0.000180 
692.500000	-0.000150 
692.000000	-0.000210 
691.500000	-0.000290 
691.000000	-0.000270 
690.500000	-0.000160 
690.000000	-0.000150 
689.500000	-0.000210 
689.000000	-0.000230 
688.500000	-0.000290 
688.000000	-0.000400 
687.500000	-0.000440 
687.000000	-0.000320 
686.500000	-0.000230 
686.000000	-0.000290 
685.500000	-0.000260 
685.000000	-0.000200 
684.500000	-0.000330 
684.000000	-0.000440 
683.500000	-0.000350 
683.000000	-0.000180 
682.500000	-0.000170 
682.000000	-0.000270 
681.500000	-0.000310 
681.000000	-0.000330 
680.500000	-0.000330 
680.000000	-0.000280 
679.500000	-0.000260 
679.000000	-0.000260 
678.500000	-0.000260 
678.000000	-0.000270 
677.500000	-0.000280 
677.000000	-0.000270 
676.500000	-0.000180 
676.000000	-0.000130 
675.500000	-0.000250 
675.000000	-0.000370 
674.500000	-0.000370 
674.000000	-0.000320 
673.500000	-0.000250 
673.000000	-0.000250 
672.500000	-0.000300 
672.000000	-0.000260 
671.500000	-0.000200 
671.000000	-0.000160 
670.500000	-0.000190 
670.000000	-0.000280 
669.500000	-0.000300 
669.000000	-0.000250 
668.500000	-0.000250 
668.000000	-0.000270 
667.500000	-0.000290 
667.000000	-0.000330 
666.500000	-0.000350 
666.000000	-0.000300 
665.500000	-0.000250 
665.000000	-0.000250 
664.500000	-0.000290 
664.000000	-0.000280 
663.500000	-0.000240 
663.000000	-0.000290 
662.500000	-0.000310 
662.000000	-0.000250 
661.500000	-0.000200 
661.000000	-0.000200 
660.500000	-0.000290 
660.000000	-0.000330 
659.500000	-0.000260 
659.000000	-0.000230 
658.500000	-0.000260 
658.000000	-0.000280 
657.500000	-0.000220 
657.000000	-0.000170 
656.500000	-0.000160 
656.000000	-0.000220 
655.500000	-0.000320 
655.000000	-0.000320 
654.500000	-0.000240 
654.000000	-0.000210 
653.500000	-0.000200 
653.000000	-0.000220 
652.500000	-0.000220 
652.000000	-0.000190 
651.500000	-0.000220 
651.000000	-0.000250 
650.500000	-0.000220 
650.000000	-0.000210 
649.500000	-0.000230 
649.000000	-0.000250 
648.500000	-0.000230 
648.000000	-0.000180 
647.500000	-0.000200 
647.000000	-0.000250 
646.500000	-0.000220 
646.000000	-0.000240 
645.500000	-0.000240 
645.000000	-0.000160 
644.500000	-0.000190 
644.000000	-0.000300 
643.500000	-0.000320 
643.000000	-0.000220 
642.500000	-0.000160 
642.000000	-0.000230 
641.500000	-0.000270 
641.000000	-0.000190 
640.500000	-0.000090 
640.000000	-0.000170 
639.500000	-0.000300 
639.000000	-0.000290 
638.500000	-0.000240 
638.000000	-0.000250 
637.500000	-0.000210 
637.000000	-0.000160 
636.500000	-0.000220 
636.000000	-0.000240 
635.500000	-0.000200 
635.000000	-0.000230 
634.500000	-0.000300 
634.000000	-0.000370 
633.500000	-0.000360 
633.000000	-0.000280 
632.500000	-0.000250 
632.000000	-0.000260 
631.500000	-0.000270 
631.000000	-0.000240 
630.500000	-0.000170 
630.000000	-0.000160 
629.500000	-0.000150 
629.000000	-0.000170 
628.500000	-0.000270 
628.000000	-0.000330 
627.500000	-0.000300 
627.000000	-0.000280 
626.500000	-0.000300 
626.000000	-0.000290 
625.500000	-0.000210 
625.000000	-0.000150 
624.500000	-0.000130 
624.000000	-0.000130 
623.500000	-0.000190 
623.000000	-0.000290 
622.500000	-0.000350 
622.000000	-0.000320 
621.500000	-0.000300 
621.000000	-0.000320 
620.500000	-0.000250 
620.000000	-0.000140 
619.500000	-0.000220 
619.000000	-0.000340 
618.500000	-0.000280 
618.000000	-0.000170 
617.500000	-0.000180 
617.000000	-0.000240 
616.500000	-0.000250 
616.000000	-0.000280 
615.500000	-0.000250 
615.000000	-0.000180 
614.500000	-0.000230 
614.000000	-0.000290 
613.500000	-0.000250 
613.000000	-0.000210 
612.500000	-0.000230 
612.000000	-0.000250 
611.500000	-0.000250 
611.000000	-0.000240 
610.500000	-0.000210 
610.000000	-0.000190 
609.500000	-0.000190 
609.000000	-0.000220 
608.500000	-0.000240 
608.000000	-0.000240 
607.500000	-0.000240 
607.000000	-0.000220 
606.500000	-0.000240 
606.000000	-0.000260 
605.500000	-0.000280 
605.000000	-0.000320 
604.500000	-0.000330 
604.000000	-0.000340 
603.500000	-0.000300 
603.000000	-0.000270 
602.500000	-0.000300 
602.000000	-0.000270 
601.500000	-0.000230 
601.000000	-0.000240 
600.500000	-0.000230 
600.000000	-0.000240 
599.500000	-0.000290 
599.000000	-0.000300 
598.500000	-0.000330 
598.000000	-0.000380 
597.500000	-0.000350 
597.000000	-0.000350 
596.500000	-0.000360 
596.000000	-0.000300 
595.500000	-0.000300 
595.000000	-0.000320 
594.500000	-0.000320 
594.000000	-0.000340 
593.500000	-0.000370 
593.000000	-0.000390 
592.500000	-0.000320 
592.000000	-0.000250 
591.500000	-0.000270 
591.000000	-0.000330 
590.500000	-0.000370 
590.000000	-0.000380 
589.500000	-0.000320 
589.000000	-0.000260 
588.500000	-0.000280 
588.000000	-0.000330 
587.500000	-0.000330 
587.000000	-0.000300 
586.500000	-0.000300 
586.000000	-0.000320 
585.500000	-0.000390 
585.000000	-0.000380 
584.500000	-0.000230 
584.000000	-0.000180 
583.500000	-0.000220 
583.000000	-0.000200 
582.500000	-0.000220 
582.000000	-0.000310 
581.500000	-0.000270 
581.000000	-0.000190 
580.500000	-0.000240 
580.000000	-0.000360 
579.500000	-0.000370 
579.000000	-0.000320 
578.500000	-0.000290 
578.000000	-0.000290 
577.500000	-0.000360 
577.000000	-0.000370 
576.500000	-0.000290 
576.000000	-0.000290 
575.500000	-0.000360 
575.000000	-0.000390 
574.500000	-0.000340 
574.000000	-0.000350 
573.500000	-0.000420 
573.000000	-0.000370 
572.500000	-0.000300 
572.000000	-0.000360 
571.500000	-0.000420 
571.000000	-0.000390 
570.500000	-0.000420 
570.000000	-0.000470 
569.500000	-0.000370 
569.000000	-0.000270 
568.500000	-0.000260 
568.000000	-0.000280 
567.500000	-0.000250 
567.000000	-0.000210 
566.500000	-0.000270 
566.000000	-0.000340 
565.500000	-0.000360 
565.000000	-0.000330 
564.500000	-0.000270 
564.000000	-0.000240 
563.500000	-0.000260 
563.000000	-0.000320 
562.500000	-0.000310 
562.000000	-0.000230 
561.500000	-0.000250 
561.000000	-0.000380 
560.500000	-0.000410 
560.000000	-0.000300 
559.500000	-0.000300 
559.000000	-0.000400 
558.500000	-0.000360 
558.000000	-0.000310 
557.500000	-0.000330 
557.000000	-0.000290 
556.500000	-0.000280 
556.000000	-0.000350 
555.500000	-0.000400 
555.000000	-0.000400 
554.500000	-0.000340 
554.000000	-0.000330 
553.500000	-0.000430 
553.000000	-0.000510 
552.500000	-0.000480 
552.000000	-0.000370 
551.500000	-0.000270 
551.000000	-0.000290 
550.500000	-0.000340 
550.000000	-0.000370 
549.500000	-0.000430 
549.000000	-0.000460 
548.500000	-0.000430 
548.000000	-0.000410 
547.500000	-0.000390 
547.000000	-0.000350 
546.500000	-0.000340 
546.000000	-0.000350 
545.500000	-0.000350 
545.000000	-0.000380 
544.500000	-0.000360 
544.000000	-0.000310 
543.500000	-0.000310 
543.000000	-0.000300 
542.500000	-0.000310 
542.000000	-0.000350 
541.500000	-0.000340 
541.000000	-0.000320 
540.500000	-0.000390 
540.000000	-0.000520 
539.500000	-0.000480 
539.000000	-0.000350 
538.500000	-0.000310 
538.000000	-0.000350 
537.500000	-0.000370 
537.000000	-0.000360 
536.500000	-0.000410 
536.000000	-0.000420 
535.500000	-0.000360 
535.000000	-0.000340 
534.500000	-0.000350 
534.000000	-0.000420 
533.500000	-0.000480 
533.000000	-0.000420 
532.500000	-0.000320 
532.000000	-0.000210 
531.500000	-0.000200 
531.000000	-0.000300 
530.500000	-0.000380 
530.000000	-0.000430 
529.500000	-0.000350 
529.000000	-0.000270 
528.500000	-0.000280 
528.000000	-0.000290 
527.500000	-0.000400 
527.000000	-0.000550 
526.500000	-0.000580 
526.000000	-0.000530 
525.500000	-0.000450 
525.000000	-0.000430 
524.500000	-0.000390 
524.000000	-0.000290 
523.500000	-0.000260 
523.000000	-0.000260 
522.500000	-0.000220 
522.000000	-0.000240 
521.500000	-0.000410 
521.000000	-0.000530 
520.500000	-0.000440 
520.000000	-0.000410 
519.500000	-0.000480 
519.000000	-0.000520 
518.500000	-0.000520 
518.000000	-0.000540 
517.500000	-0.000580 
517.000000	-0.000599 
516.500000	-0.000610 
516.000000	-0.000650 
515.500000	-0.000650 
515.000000	-0.000680 
514.500000	-0.000730 
514.000000	-0.000720 
513.500000	-0.000700 
513.000000	-0.000660 
512.500000	-0.000599 
512.000000	-0.000590 
511.500000	-0.000670 
511.000000	-0.000680 
510.500000	-0.000590 
510.000000	-0.000520 
509.500000	-0.000430 
509.000000	-0.000350 
508.500000	-0.000400 
508.000000	-0.000500 
507.500000	-0.000520 
507.000000	-0.000480 
506.500000	-0.000440 
506.000000	-0.000470 
505.500000	-0.000540 
505.000000	-0.000550 
504.500000	-0.000460 
504.000000	-0.000480 
503.500000	-0.000570 
503.000000	-0.000530 
502.500000	-0.000420 
502.000000	-0.000380 
501.500000	-0.000380 
501.000000	-0.000420 
500.500000	-0.000500 
500.000000	-0.000500 
499.500000	-0.000410 
499.000000	-0.000390 
498.500000	-0.000430 
498.000000	-0.000410 
497.500000	-0.000340 
497.000000	-0.000380 
496.500000	-0.000520 
496.000000	-0.000640 
495.500000	-0.000620 
495.000000	-0.000470 
494.500000	-0.000400 
494.000000	-0.000440 
493.500000	-0.000490 
493.000000	-0.000610 
492.500000	-0.000690 
492.000000	-0.000680 
491.500000	-0.000670 
491.000000	-0.000599 
490.500000	-0.000470 
490.000000	-0.000430 
489.500000	-0.000430 
489.000000	-0.000390 
488.500000	-0.000470 
488.000000	-0.000590 
487.500000	-0.000599 
487.000000	-0.000500 
486.500000	-0.000420 
486.000000	-0.000320 
485.500000	-0.000330 
485.000000	-0.000530 
484.500000	-0.000650 
484.000000	-0.000620 
483.500000	-0.000530 
483.000000	-0.000450 
482.500000	-0.000550 
482.000000	-0.000670 
481.500000	-0.000630 
481.000000	-0.000599 
480.500000	-0.000620 
480.000000	-0.000650 
479.500000	-0.000620 
479.000000	-0.000580 
478.500000	-0.000580 
478.000000	-0.000560 
477.500000	-0.000440 
477.000000	-0.000390 
476.500000	-0.000490 
476.000000	-0.000510 
475.500000	-0.000560 
475.000000	-0.000610 
474.500000	-0.000570 
474.000000	-0.000590 
473.500000	-0.000630 
473.000000	-0.000680 
472.500000	-0.000730 
472.000000	-0.000590 
471.500000	-0.000460 
471.000000	-0.000540 
470.500000	-0.000620 
470.000000	-0.000670 
469.500000	-0.000660 
469.000000	-0.000520 
468.500000	-0.000480 
468.000000	-0.000560 
467.500000	-0.000599 
467.000000	-0.000610 
466.500000	-0.000610 
466.000000	-0.000580 
465.500000	-0.000500 
465.000000	-0.000390 
464.500000	-0.000390 
464.000000	-0.000470 
463.500000	-0.000500 
463.000000	-0.000550 
462.500000	-0.000610 
462.000000	-0.000590 
461.500000	-0.000490 
461.000000	-0.000510 
460.500000	-0.000630 
460.000000	-0.000680 
459.500000	-0.000640 
459.000000	-0.000510 
458.500000	-0.000400 
458.000000	-0.000430 
457.500000	-0.000540 
457.000000	-0.000680 
456.500000	-0.000700 
456.000000	-0.000670 
455.500000	-0.000730 
455.000000	-0.000640 
454.500000	-0.000380 
454.000000	-0.000320 
453.500000	-0.000460 
453.000000	-0.000570 
452.500000	-0.000650 
452.000000	-0.000650 
451.500000	-0.000570 
451.000000	-0.000620 
450.500000	-0.000660 
450.000000	-0.000530 
449.500000	-0.000290 
449.000000	-0.000280 
448.500000	-0.000440 
448.000000	-0.000550 
447.500000	-0.000550 
447.000000	-0.000480 
446.500000	-0.000410 
446.000000	-0.000350 
445.500000	-0.000350 
445.000000	-0.000340 
444.500000	-0.000330 
444.000000	-0.000460 
443.500000	-0.000610 
443.000000	-0.000620 
442.500000	-0.000480 
442.000000	-0.000400 
441.500000	-0.000490 
441.000000	-0.000660 
440.500000	-0.000670 
440.000000	-0.000550 
439.500000	-0.000570 
439.000000	-0.000540 
438.500000	-0.000410 
438.000000	-0.000460 
437.500000	-0.000480 
437.000000	-0.000430 
436.500000	-0.000540 
436.000000	-0.000680 
435.500000	-0.000650 
435.000000	-0.000620 
434.500000	-0.000690 
434.000000	-0.000580 
433.500000	-0.000400 
433.000000	-0.000470 
432.500000	-0.000510 
432.000000	-0.000500 
431.500000	-0.000630 
431.000000	-0.000810 
430.500000	-0.000780 
430.000000	-0.000610 
429.500000	-0.000580 
429.000000	-0.000740 
428.500000	-0.000800 
428.000000	-0.000640 
427.500000	-0.000520 
427.000000	-0.000510 
426.500000	-0.000540 
426.000000	-0.000610 
425.500000	-0.000690 
425.000000	-0.000780 
424.500000	-0.000820 
424.000000	-0.000750 
423.500000	-0.000690 
423.000000	-0.000680 
422.500000	-0.000700 
422.000000	-0.000670 
421.500000	-0.000550 
421.000000	-0.000490 
420.500000	-0.000550 
420.000000	-0.000520 
419.500000	-0.000490 
419.000000	-0.000710 
418.500000	-0.000900 
418.000000	-0.000910 
417.500000	-0.000820 
417.000000	-0.000700 
416.500000	-0.000660 
416.000000	-0.000730 
415.500000	-0.000750 
415.000000	-0.000810 
414.500000	-0.000950 
414.000000	-0.000900 
413.500000	-0.000630 
413.000000	-0.000520 
412.500000	-0.000560 
412.000000	-0.000590 
411.500000	-0.000690 
411.000000	-0.000740 
410.500000	-0.000620 
410.000000	-0.000450 
409.500000	-0.000440 
409.000000	-0.000560 
408.500000	-0.000580 
408.000000	-0.000599 
407.500000	-0.000670 
407.000000	-0.000650 
406.500000	-0.000610 
406.000000	-0.000630 
405.500000	-0.000560 
405.000000	-0.000480 
404.500000	-0.000530 
404.000000	-0.000660 
403.500000	-0.000750 
403.000000	-0.000750 
402.500000	-0.000680 
402.000000	-0.000599 
401.500000	-0.000500 
401.000000	-0.000480 
400.500000	-0.000550 
400.000000	-0.000590 
399.500000	-0.000550 
399.000000	-0.000420 
398.500000	-0.000410 
398.000000	-0.000640 
397.500000	-0.000750 
397.000000	-0.000640 
396.500000	-0.000570 
396.000000	-0.000530 
395.500000	-0.000470 
395.000000	-0.000520 
394.500000	-0.000570 
394.000000	-0.000620 
393.500000	-0.000720 
393.000000	-0.000760 
392.500000	-0.000760 
392.000000	-0.000720 
391.500000	-0.000540 
391.000000	-0.000470 
390.500000	-0.000540 
390.000000	-0.000599 
389.500000	-0.000670 
389.000000	-0.000650 
388.500000	-0.000560 
388.000000	-0.000560 
387.500000	-0.000450 
387.000000	-0.000300 
386.500000	-0.000380 
386.000000	-0.000590 
385.500000	-0.000740 
385.000000	-0.000750 
384.500000	-0.000710 
384.000000	-0.000680 
383.500000	-0.000520 
383.000000	-0.000490 
382.500000	-0.000570 
382.000000	-0.000470 
381.500000	-0.000800 
381.000000	-0.001240 
380.500000	-0.001030 
380.000000	-0.000830 
379.500000	-0.000950 
379.000000	-0.001000 
378.500000	-0.000970 
378.000000	-0.000940 
377.500000	-0.000889 
377.000000	-0.000760 
376.500000	-0.000640 
376.000000	-0.000740 
375.500000	-0.000900 
375.000000	-0.000940 
374.500000	-0.000889 
374.000000	-0.000790 
373.500000	-0.000690 
373.000000	-0.000630 
372.500000	-0.000599 
372.000000	-0.000640 
371.500000	-0.000770 
371.000000	-0.000790 
370.500000	-0.000680 
370.000000	-0.000670 
369.500000	-0.000680 
369.000000	-0.000590 
368.500000	-0.000570 
368.000000	-0.000700 
367.500000	-0.000840 
367.000000	-0.000840 
366.500000	-0.000720 
366.000000	-0.000660 
365.500000	-0.000650 
365.000000	-0.000680 
364.500000	-0.000730 
364.000000	-0.000730 
363.500000	-0.000690 
363.000000	-0.000770 
362.500000	-0.000870 
362.000000	-0.000770 
361.500000	-0.000690 
361.000000	-0.000770 
360.500000	-0.000820 
360.000000	-0.000800 
359.500000	-0.000750 
359.000000	-0.000790 
358.500000	-0.000780 
358.000000	-0.000630 
357.500000	-0.000610 
357.000000	-0.000820 
356.500000	-0.000920 
356.000000	-0.000810 
355.500000	-0.000710 
355.000000	-0.000750 
354.500000	-0.000750 
354.000000	-0.000740 
353.500000	-0.000889 
353.000000	-0.000970 
352.500000	-0.000889 
352.000000	-0.000800 
351.500000	-0.000790 
351.000000	-0.000910 
350.500000	-0.001010 
350.000000	-0.001030 
349.500000	-0.001030 
349.000000	-0.000880 
348.500000	-0.000770 
348.000000	-0.000820 
347.500000	-0.000840 
347.000000	-0.000870 
346.500000	-0.000910 
346.000000	-0.000910 
345.500000	-0.000830 
345.000000	-0.000780 
344.500000	-0.000770 
344.000000	-0.000680 
343.500000	-0.000620 
343.000000	-0.000700 
342.500000	-0.000830 
342.000000	-0.000810 
341.500000	-0.000770 
341.000000	-0.000780 
340.500000	-0.000780 
340.000000	-0.000790 
339.500000	-0.000840 
339.000000	-0.000850 
338.500000	-0.000810 
338.000000	-0.000900 
337.500000	-0.001040 
337.000000	-0.000990 
336.500000	-0.000889 
336.000000	-0.000800 
335.500000	-0.000780 
335.000000	-0.000830 
334.500000	-0.000870 
334.000000	-0.000920 
333.500000	-0.000889 
333.000000	-0.000700 
332.500000	-0.000460 
332.000000	-0.000400 
331.500000	-0.000450 
331.000000	-0.000430 
330.500000	-0.000340 
330.000000	-0.000210 
329.500000	-0.000180 
329.000000	-0.000130 
328.500000	0.000020  
328.000000	0.000230  
327.500000	0.000460  
327.000000	0.000360  
326.500000	0.000370  
326.000000	0.000780  
325.500000	0.000970  
325.000000	0.001070  
324.500000	0.001410  
324.000000	0.001630  
323.500000	0.001740  
323.000000	0.002050  
322.500000	0.002500  
322.000000	0.002900  
321.500000	0.003370  
321.000000	0.004070  
320.500000	0.004850  
320.000000	0.005760  
319.500000	0.006990  
319.000000	0.008560  
318.500000	0.010510  
318.000000	0.012860  
317.500000	0.015770  
317.000000	0.019290  
316.500000	0.023390  
316.000000	0.028050  
315.500000	0.033510  
315.000000	0.039720  
314.500000	0.046640  
314.000000	0.054220  
313.500000	0.062390  
313.000000	0.070560  
312.500000	0.078450  
312.000000	0.085850  
311.500000	0.092250  
311.000000	0.097360  
310.500000	0.100680  
310.000000	0.102110  
309.500000	0.101420  
309.000000	0.098760  
308.500000	0.094110  
308.000000	0.087710  
307.500000	0.079680  
307.000000	0.070810  
306.500000	0.061810  
306.000000	0.053170  
305.500000	0.045190  
305.000000	0.038220  
304.500000	0.032490  
304.000000	0.027690  
303.500000	0.023820  
303.000000	0.020780  
302.500000	0.018450  
302.000000	0.016630  
301.500000	0.015320  
301.000000	0.014560  
300.500000	0.014270  
300.000000	0.014340  
299.500000	0.014830  
299.000000	0.015710  
298.500000	0.017100  
298.000000	0.019080  
297.500000	0.021710  
297.000000	0.024980  
296.500000	0.028990  
296.000000	0.033610  
295.500000	0.038790  
295.000000	0.044480  
294.500000	0.050490  
294.000000	0.056340  
293.500000	0.061720  
293.000000	0.066239  
292.500000	0.069180  
292.000000	0.070340  
291.500000	0.069670  
291.000000	0.067520  
290.500000	0.063970  
290.000000	0.059440  
289.500000	0.054240  
289.000000	0.048960  
288.500000	0.043970  
288.000000	0.039180  
287.500000	0.034860  
287.000000	0.031210  
286.500000	0.028050  
286.000000	0.025190  
285.500000	0.022860  
285.000000	0.021040  
284.500000	0.019490  
284.000000	0.018170  
283.500000	0.017220  
283.000000	0.016580  
282.500000	0.016180  
282.000000	0.016070  
281.500000	0.016230  
281.000000	0.016600  
280.500000	0.017410  
280.000000	0.018700  
279.500000	0.020520  
279.000000	0.022710  
278.500000	0.025060  
278.000000	0.027480  
277.500000	0.029940  
277.000000	0.032130  
276.500000	0.033680  
276.000000	0.034470  
275.500000	0.034370  
275.000000	0.033530  
274.500000	0.032020  
274.000000	0.030110  
273.500000	0.028040  
273.000000	0.025970  
272.500000	0.024010  
272.000000	0.022180  
271.500000	0.020460  
271.000000	0.018880  
270.500000	0.017440  
270.000000	0.016220  
269.500000	0.015200  
269.000000	0.014270  
268.500000	0.013390  
268.000000	0.012660  
267.500000	0.012200  
267.000000	0.011900  
266.500000	0.011710  
266.000000	0.011660  
265.500000	0.011850  
265.000000	0.012280  
264.500000	0.012840  
264.000000	0.013380  
263.500000	0.013960  
263.000000	0.014520  
262.500000	0.014930  
262.000000	0.015170  
261.500000	0.015220  
261.000000	0.015030  
260.500000	0.014640  
260.000000	0.014090  
259.500000	0.013460  
259.000000	0.012870  
258.500000	0.012300  
258.000000	0.011700  
257.500000	0.011100  
257.000000	0.010510  
256.500000	0.009930  
256.000000	0.009390  
255.500000	0.008990  
255.000000	0.008659  
254.500000	0.008270  
254.000000	0.007900  
253.500000	0.007640  
253.000000	0.007450  
252.500000	0.007380  
252.000000	0.007370  
251.500000	0.007410  
251.000000	0.007550  
250.500000	0.007720  
250.000000	0.007790  
249.500000	0.007780  
249.000000	0.007730  
248.500000	0.007650  
248.000000	0.007540  
247.500000	0.007390  
247.000000	0.007140  
246.500000	0.006880  
246.000000	0.006630  
245.500000	0.006340  
245.000000	0.006060  
244.500000	0.005780  
244.000000	0.005440  
243.500000	0.005150  
243.000000	0.004930  
242.500000	0.004730  
242.000000	0.004530  
241.500000	0.004310  
241.000000	0.004240  
240.500000	0.004300  
240.000000	0.004310  
239.500000	0.004280  
239.000000	0.004370  
238.500000	0.004470  
238.000000	0.004600  
237.500000	0.004800  
237.000000	0.004960  
236.500000	0.005160  
236.000000	0.005370  
235.500000	0.005600  
235.000000	0.005990  
234.500000	0.006410  
234.000000	0.006740  
233.500000	0.007090  
233.000000	0.007500  
232.500000	0.007860  
232.000000	0.008149  
231.500000	0.008420  
231.000000	0.008690  
230.500000	0.009060  
230.000000	0.009560  
229.500000	0.010230  
229.000000	0.011090  
228.500000	0.012100  
228.000000	0.013070  
227.500000	0.013870  
227.000000	0.014520  
226.500000	0.015000  
226.000000	0.015410  
225.500000	0.015850  
225.000000	0.016300  
224.500000	0.016730  
224.000000	0.017120  
223.500000	0.017570  
223.000000	0.018240  
222.500000	0.018900  
222.000000	0.019480  
221.500000	0.020250  
221.000000	0.021150  
220.500000	0.022010  
220.000000	0.022990  
