# Supplementary material for: Optical gap and fundamental gap of oligoynes and carbyne
Source: Nat Commun. 2020 Sep 23;11:4797. doi: 10.1038/s41467-020-18496-4 (PMC7511338; doi:10.1038/s41467-020-18496-4)
Supplement: Supplementary file 3 — Source Data [file 41467_2020_18496_MOESM3_ESM.zip › NCOMMS-20-03672A_Source Data/Figure2/Figure2a/Figure2a_Tr[4].SP]

PE UV                   SPECTRUM    ASCII       PEDS        1.60        
  -1
JZ4.SP
12/11/13
13:26:49.00
12/11/13
13:28:26.00


220.000000
1


4444

SCAN
1
1


0.0
480.0
2.00
MANUAL


UV/VIS


#HDR
-1
-1
#GR
NM
A
0.00000011920928955078
0.0
800.000000
0.500000
1161
8
0.102200
-0.000530
#DATA
800.000000	-0.000110 
799.500000	-0.000150 
799.000000	-0.000160 
798.500000	-0.000110 
798.000000	-0.000160 
797.500000	-0.000210 
797.000000	-0.000170 
796.500000	-0.000150 
796.000000	-0.000210 
795.500000	-0.000250 
795.000000	-0.000170 
794.500000	-0.000050 
794.000000	-0.000090 
793.500000	-0.000220 
793.000000	-0.000230 
792.500000	-0.000160 
792.000000	-0.000100 
791.500000	-0.000030 
791.000000	0.000050  
790.500000	-0.000020 
790.000000	-0.000120 
789.500000	-0.000130 
789.000000	-0.000150 
788.500000	-0.000160 
788.000000	-0.000140 
787.500000	-0.000110 
787.000000	-0.000010 
786.500000	-0.000040 
786.000000	-0.000190 
785.500000	-0.000230 
785.000000	-0.000170 
784.500000	-0.000170 
784.000000	-0.000210 
783.500000	-0.000220 
783.000000	-0.000190 
782.500000	-0.000150 
782.000000	-0.000150 
781.500000	-0.000180 
781.000000	-0.000120 
780.500000	-0.000040 
780.000000	-0.000090 
779.500000	-0.000210 
779.000000	-0.000200 
778.500000	-0.000130 
778.000000	-0.000140 
777.500000	-0.000140 
777.000000	-0.000140 
776.500000	-0.000210 
776.000000	-0.000240 
775.500000	-0.000170 
775.000000	-0.000069 
774.500000	-0.000030 
774.000000	-0.000090 
773.500000	-0.000140 
773.000000	-0.000190 
772.500000	-0.000240 
772.000000	-0.000230 
771.500000	-0.000170 
771.000000	-0.000110 
770.500000	-0.000060 
770.000000	-0.000110 
769.500000	-0.000190 
769.000000	-0.000150 
768.500000	-0.000080 
768.000000	-0.000060 
767.500000	-0.000100 
767.000000	-0.000180 
766.500000	-0.000180 
766.000000	-0.000110 
765.500000	-0.000020 
765.000000	-0.000020 
764.500000	-0.000080 
764.000000	-0.000040 
763.500000	-0.000010 
763.000000	-0.000060 
762.500000	-0.000100 
762.000000	-0.000110 
761.500000	-0.000080 
761.000000	-0.000060 
760.500000	-0.000150 
760.000000	-0.000210 
759.500000	-0.000160 
759.000000	-0.000100 
758.500000	-0.000050 
758.000000	-0.000030 
757.500000	-0.000069 
757.000000	-0.000110 
756.500000	-0.000090 
756.000000	-0.000050 
755.500000	-0.000080 
755.000000	-0.000150 
754.500000	-0.000160 
754.000000	-0.000150 
753.500000	-0.000160 
753.000000	-0.000130 
752.500000	-0.000100 
752.000000	-0.000110 
751.500000	-0.000100 
751.000000	-0.000050 
750.500000	-0.000069 
750.000000	-0.000100 
749.500000	-0.000050 
749.000000	0.000010  
748.500000	-0.000050 
748.000000	-0.000120 
747.500000	-0.000150 
747.000000	-0.000190 
746.500000	-0.000190 
746.000000	-0.000150 
745.500000	-0.000120 
745.000000	-0.000069 
744.500000	-0.000060 
744.000000	-0.000110 
743.500000	-0.000180 
743.000000	-0.000190 
742.500000	-0.000110 
742.000000	-0.000060 
741.500000	-0.000090 
741.000000	-0.000130 
740.500000	-0.000130 
740.000000	-0.000160 
739.500000	-0.000190 
739.000000	-0.000160 
738.500000	-0.000120 
738.000000	-0.000150 
737.500000	-0.000200 
737.000000	-0.000140 
736.500000	-0.000050 
736.000000	-0.000069 
735.500000	-0.000170 
735.000000	-0.000180 
734.500000	-0.000180 
734.000000	-0.000230 
733.500000	-0.000210 
733.000000	-0.000160 
732.500000	-0.000170 
732.000000	-0.000150 
731.500000	-0.000100 
731.000000	-0.000120 
730.500000	-0.000140 
730.000000	-0.000120 
729.500000	-0.000110 
729.000000	-0.000110 
728.500000	-0.000160 
728.000000	-0.000170 
727.500000	-0.000110 
727.000000	-0.000110 
726.500000	-0.000110 
726.000000	-0.000050 
725.500000	-0.000080 
725.000000	-0.000160 
724.500000	-0.000160 
724.000000	-0.000140 
723.500000	-0.000100 
723.000000	-0.000069 
722.500000	-0.000069 
722.000000	-0.000080 
721.500000	-0.000120 
721.000000	-0.000090 
720.500000	-0.000060 
720.000000	-0.000110 
719.500000	-0.000140 
719.000000	-0.000120 
718.500000	-0.000110 
718.000000	-0.000190 
717.500000	-0.000250 
717.000000	-0.000160 
716.500000	-0.000080 
716.000000	-0.000069 
715.500000	-0.000110 
715.000000	-0.000120 
714.500000	-0.000160 
714.000000	-0.000220 
713.500000	-0.000160 
713.000000	-0.000090 
712.500000	-0.000140 
712.000000	-0.000190 
711.500000	-0.000170 
711.000000	-0.000130 
710.500000	-0.000069 
710.000000	-0.000060 
709.500000	-0.000100 
709.000000	-0.000069 
708.500000	-0.000040 
708.000000	-0.000069 
707.500000	-0.000100 
707.000000	-0.000069 
706.500000	-0.000050 
706.000000	-0.000100 
705.500000	-0.000120 
705.000000	-0.000090 
704.500000	-0.000080 
704.000000	-0.000060 
703.500000	-0.000050 
703.000000	-0.000040 
702.500000	-0.000080 
702.000000	-0.000170 
701.500000	-0.000190 
701.000000	-0.000130 
700.500000	-0.000100 
700.000000	-0.000090 
699.500000	-0.000100 
699.000000	-0.000150 
698.500000	-0.000180 
698.000000	-0.000110 
697.500000	-0.000040 
697.000000	-0.000040 
696.500000	-0.000020 
696.000000	-0.000020 
695.500000	-0.000069 
695.000000	-0.000140 
694.500000	-0.000230 
694.000000	-0.000240 
693.500000	-0.000160 
693.000000	-0.000080 
692.500000	-0.000030 
692.000000	-0.000060 
691.500000	-0.000110 
691.000000	-0.000090 
690.500000	-0.000080 
690.000000	-0.000110 
689.500000	-0.000090 
689.000000	-0.000090 
688.500000	-0.000140 
688.000000	-0.000120 
687.500000	-0.000080 
687.000000	-0.000120 
686.500000	-0.000180 
686.000000	-0.000150 
685.500000	-0.000080 
685.000000	-0.000060 
684.500000	-0.000080 
684.000000	-0.000100 
683.500000	-0.000120 
683.000000	-0.000069 
682.500000	-0.000100 
682.000000	-0.000210 
681.500000	-0.000220 
681.000000	-0.000200 
680.500000	-0.000150 
680.000000	-0.000100 
679.500000	-0.000150 
679.000000	-0.000190 
678.500000	-0.000170 
678.000000	-0.000170 
677.500000	-0.000180 
677.000000	-0.000130 
676.500000	-0.000080 
676.000000	-0.000090 
675.500000	-0.000110 
675.000000	-0.000150 
674.500000	-0.000190 
674.000000	-0.000180 
673.500000	-0.000120 
673.000000	-0.000090 
672.500000	-0.000110 
672.000000	-0.000100 
671.500000	-0.000060 
671.000000	-0.000020 
670.500000	-0.000030 
670.000000	-0.000110 
669.500000	-0.000140 
669.000000	-0.000080 
668.500000	-0.000050 
668.000000	-0.000080 
667.500000	-0.000160 
667.000000	-0.000200 
666.500000	-0.000170 
666.000000	-0.000170 
665.500000	-0.000120 
665.000000	-0.000080 
664.500000	-0.000190 
664.000000	-0.000220 
663.500000	-0.000170 
663.000000	-0.000150 
662.500000	-0.000120 
662.000000	-0.000080 
661.500000	-0.000040 
661.000000	-0.000100 
660.500000	-0.000160 
660.000000	-0.000069 
659.500000	-0.000010 
659.000000	-0.000080 
658.500000	-0.000150 
658.000000	-0.000160 
657.500000	-0.000150 
657.000000	-0.000090 
656.500000	-0.000020 
656.000000	-0.000069 
655.500000	-0.000130 
655.000000	-0.000130 
654.500000	-0.000080 
654.000000	-0.000010 
653.500000	-0.000010 
653.000000	-0.000030 
652.500000	0.000050  
652.000000	0.000080  
651.500000	0.000010  
651.000000	-0.000050 
650.500000	-0.000050 
650.000000	-0.000030 
649.500000	-0.000020 
649.000000	-0.000030 
648.500000	-0.000040 
648.000000	-0.000040 
647.500000	-0.000040 
647.000000	-0.000069 
646.500000	-0.000110 
646.000000	-0.000090 
645.500000	-0.000020 
645.000000	0.000090  
644.500000	0.000050  
644.000000	-0.000110 
643.500000	-0.000150 
643.000000	-0.000060 
642.500000	-0.000030 
642.000000	-0.000040 
641.500000	-0.000030 
641.000000	-0.000010 
640.500000	0.000010  
640.000000	-0.000010 
639.500000	-0.000110 
639.000000	-0.000210 
638.500000	-0.000200 
638.000000	-0.000110 
637.500000	-0.000020 
637.000000	-0.000030 
636.500000	-0.000060 
636.000000	-0.000030 
635.500000	0.000020  
635.000000	0.000040  
634.500000	0.000000  
634.000000	-0.000050 
633.500000	-0.000050 
633.000000	-0.000069 
632.500000	-0.000069 
632.000000	-0.000040 
631.500000	0.000000  
631.000000	0.000020  
630.500000	0.000030  
630.000000	0.000069  
629.500000	0.000030  
629.000000	-0.000040 
628.500000	-0.000069 
628.000000	-0.000100 
627.500000	-0.000090 
627.000000	0.000020  
626.500000	0.000060  
626.000000	-0.000040 
625.500000	-0.000069 
625.000000	0.000010  
624.500000	0.000030  
624.000000	0.000020  
623.500000	0.000010  
623.000000	-0.000069 
622.500000	-0.000140 
622.000000	-0.000160 
621.500000	-0.000150 
621.000000	-0.000100 
620.500000	-0.000050 
620.000000	-0.000040 
619.500000	-0.000050 
619.000000	-0.000080 
618.500000	-0.000050 
618.000000	0.000030  
617.500000	0.000060  
617.000000	0.000040  
616.500000	0.000050  
616.000000	0.000069  
615.500000	0.000030  
615.000000	0.000010  
614.500000	0.000040  
614.000000	0.000020  
613.500000	0.000030  
613.000000	0.000030  
612.500000	0.000000  
612.000000	-0.000050 
611.500000	-0.000060 
611.000000	-0.000010 
610.500000	0.000050  
610.000000	0.000090  
609.500000	0.000090  
609.000000	0.000010  
608.500000	-0.000030 
608.000000	-0.000040 
607.500000	-0.000040 
607.000000	0.000030  
606.500000	0.000090  
606.000000	0.000000  
605.500000	-0.000090 
605.000000	-0.000110 
604.500000	-0.000140 
604.000000	-0.000180 
603.500000	-0.000150 
603.000000	0.000000  
602.500000	0.000120  
602.000000	0.000100  
601.500000	0.000080  
601.000000	0.000080  
600.500000	0.000050  
600.000000	-0.000010 
599.500000	0.000030  
599.000000	0.000060  
598.500000	-0.000010 
598.000000	-0.000010 
597.500000	0.000010  
597.000000	-0.000030 
596.500000	-0.000050 
596.000000	0.000010  
595.500000	0.000060  
595.000000	0.000000  
594.500000	-0.000060 
594.000000	-0.000010 
593.500000	0.000010  
593.000000	-0.000080 
592.500000	-0.000140 
592.000000	-0.000080 
591.500000	-0.000020 
591.000000	0.000030  
590.500000	0.000060  
590.000000	0.000030  
589.500000	-0.000030 
589.000000	-0.000060 
588.500000	-0.000060 
588.000000	-0.000030 
587.500000	0.000030  
587.000000	0.000080  
586.500000	0.000050  
586.000000	0.000010  
585.500000	0.000060  
585.000000	0.000090  
584.500000	0.000030  
584.000000	0.000000  
583.500000	0.000040  
583.000000	0.000090  
582.500000	0.000100  
582.000000	0.000050  
581.500000	0.000000  
581.000000	0.000020  
580.500000	0.000050  
580.000000	0.000069  
579.500000	0.000120  
579.000000	0.000140  
578.500000	0.000069  
578.000000	0.000030  
577.500000	0.000010  
577.000000	0.000030  
576.500000	0.000069  
576.000000	0.000069  
575.500000	0.000060  
575.000000	0.000030  
574.500000	-0.000040 
574.000000	-0.000050 
573.500000	-0.000040 
573.000000	-0.000020 
572.500000	0.000010  
572.000000	-0.000040 
571.500000	-0.000120 
571.000000	-0.000110 
570.500000	-0.000050 
570.000000	-0.000069 
569.500000	-0.000080 
569.000000	-0.000069 
568.500000	-0.000069 
568.000000	0.000000  
567.500000	0.000060  
567.000000	0.000060  
566.500000	0.000000  
566.000000	-0.000010 
565.500000	-0.000050 
565.000000	-0.000150 
564.500000	-0.000080 
564.000000	0.000080  
563.500000	0.000160  
563.000000	0.000190  
562.500000	0.000150  
562.000000	0.000120  
561.500000	0.000110  
561.000000	0.000060  
560.500000	0.000069  
560.000000	0.000130  
559.500000	0.000080  
559.000000	-0.000030 
558.500000	0.000010  
558.000000	0.000100  
557.500000	0.000040  
557.000000	0.000040  
556.500000	0.000150  
556.000000	0.000110  
555.500000	0.000110  
555.000000	0.000190  
554.500000	0.000170  
554.000000	0.000100  
553.500000	0.000090  
553.000000	0.000170  
552.500000	0.000260  
552.000000	0.000240  
551.500000	0.000200  
551.000000	0.000240  
550.500000	0.000230  
550.000000	0.000120  
549.500000	0.000150  
549.000000	0.000250  
548.500000	0.000160  
548.000000	0.000069  
547.500000	0.000050  
547.000000	0.000050  
546.500000	0.000090  
546.000000	0.000050  
545.500000	-0.000080 
545.000000	-0.000170 
544.500000	-0.000130 
544.000000	-0.000020 
543.500000	0.000030  
543.000000	-0.000010 
542.500000	-0.000120 
542.000000	-0.000170 
541.500000	-0.000040 
541.000000	0.000000  
540.500000	-0.000150 
540.000000	-0.000210 
539.500000	-0.000170 
539.000000	-0.000020 
538.500000	0.000080  
538.000000	-0.000010 
537.500000	-0.000040 
537.000000	0.000040  
536.500000	0.000050  
536.000000	-0.000030 
535.500000	-0.000060 
535.000000	-0.000030 
534.500000	0.000030  
534.000000	0.000010  
533.500000	-0.000100 
533.000000	-0.000140 
532.500000	-0.000080 
532.000000	0.000040  
531.500000	0.000190  
531.000000	0.000180  
530.500000	0.000050  
530.000000	0.000010  
529.500000	0.000060  
529.000000	0.000069  
528.500000	0.000050  
528.000000	0.000100  
527.500000	0.000140  
527.000000	0.000020  
526.500000	-0.000020 
526.000000	0.000090  
525.500000	0.000020  
525.000000	-0.000080 
524.500000	-0.000040 
524.000000	-0.000010 
523.500000	0.000060  
523.000000	0.000210  
522.500000	0.000260  
522.000000	0.000090  
521.500000	-0.000090 
521.000000	-0.000050 
520.500000	0.000069  
520.000000	0.000080  
519.500000	0.000080  
519.000000	0.000100  
518.500000	0.000050  
518.000000	-0.000030 
517.500000	0.000030  
517.000000	0.000080  
516.500000	0.000060  
516.000000	0.000090  
515.500000	0.000110  
515.000000	0.000090  
514.500000	0.000069  
514.000000	0.000130  
513.500000	0.000230  
513.000000	0.000230  
512.500000	0.000230  
512.000000	0.000250  
511.500000	0.000240  
511.000000	0.000250  
510.500000	0.000240  
510.000000	0.000240  
509.500000	0.000270  
509.000000	0.000320  
508.500000	0.000320  
508.000000	0.000230  
507.500000	0.000230  
507.000000	0.000380  
506.500000	0.000410  
506.000000	0.000250  
505.500000	0.000180  
505.000000	0.000170  
504.500000	0.000150  
504.000000	0.000120  
503.500000	0.000050  
503.000000	0.000040  
502.500000	0.000100  
502.000000	0.000120  
501.500000	0.000080  
501.000000	0.000060  
500.500000	0.000060  
500.000000	0.000110  
499.500000	0.000150  
499.000000	0.000090  
498.500000	0.000069  
498.000000	0.000170  
497.500000	0.000250  
497.000000	0.000260  
496.500000	0.000200  
496.000000	0.000080  
495.500000	-0.000020 
495.000000	0.000050  
494.500000	0.000160  
494.000000	0.000100  
493.500000	0.000040  
493.000000	0.000140  
492.500000	0.000240  
492.000000	0.000200  
491.500000	0.000120  
491.000000	0.000190  
490.500000	0.000340  
490.000000	0.000390  
489.500000	0.000440  
489.000000	0.000540  
488.500000	0.000540  
488.000000	0.000480  
487.500000	0.000410  
487.000000	0.000430  
486.500000	0.000550  
486.000000	0.000580  
485.500000	0.000550  
485.000000	0.000510  
484.500000	0.000430  
484.000000	0.000450  
483.500000	0.000599  
483.000000	0.000750  
482.500000	0.000730  
482.000000	0.000710  
481.500000	0.000790  
481.000000	0.000840  
480.500000	0.000920  
480.000000	0.000800  
479.500000	0.000280  
479.000000	0.000050  
478.500000	0.000100  
478.000000	0.000010  
477.500000	-0.000120 
477.000000	-0.000150 
476.500000	-0.000140 
476.000000	-0.000210 
475.500000	-0.000210 
475.000000	-0.000200 
474.500000	-0.000280 
474.000000	-0.000290 
473.500000	-0.000190 
473.000000	-0.000160 
472.500000	-0.000280 
472.000000	-0.000300 
471.500000	-0.000190 
471.000000	-0.000160 
470.500000	-0.000250 
470.000000	-0.000310 
469.500000	-0.000250 
469.000000	-0.000140 
468.500000	-0.000110 
468.000000	-0.000220 
467.500000	-0.000320 
467.000000	-0.000270 
466.500000	-0.000180 
466.000000	-0.000160 
465.500000	-0.000100 
465.000000	0.000040  
464.500000	0.000090  
464.000000	-0.000040 
463.500000	-0.000170 
463.000000	-0.000120 
462.500000	-0.000100 
462.000000	-0.000220 
461.500000	-0.000250 
461.000000	-0.000290 
460.500000	-0.000360 
460.000000	-0.000300 
459.500000	-0.000150 
459.000000	-0.000110 
458.500000	-0.000100 
458.000000	-0.000110 
457.500000	-0.000200 
457.000000	-0.000230 
456.500000	-0.000230 
456.000000	-0.000280 
455.500000	-0.000280 
455.000000	-0.000260 
454.500000	-0.000200 
454.000000	-0.000130 
453.500000	-0.000170 
453.000000	-0.000340 
452.500000	-0.000370 
452.000000	-0.000160 
451.500000	-0.000020 
451.000000	-0.000080 
450.500000	-0.000180 
450.000000	-0.000140 
449.500000	-0.000060 
449.000000	-0.000069 
448.500000	-0.000180 
448.000000	-0.000290 
447.500000	-0.000290 
447.000000	-0.000250 
446.500000	-0.000180 
446.000000	-0.000190 
445.500000	-0.000240 
445.000000	-0.000170 
444.500000	-0.000180 
444.000000	-0.000260 
443.500000	-0.000240 
443.000000	-0.000230 
442.500000	-0.000250 
442.000000	-0.000200 
441.500000	-0.000200 
441.000000	-0.000230 
440.500000	-0.000220 
440.000000	-0.000260 
439.500000	-0.000250 
439.000000	-0.000180 
438.500000	-0.000090 
438.000000	-0.000010 
437.500000	-0.000130 
437.000000	-0.000320 
436.500000	-0.000290 
436.000000	-0.000210 
435.500000	-0.000270 
435.000000	-0.000270 
434.500000	-0.000180 
434.000000	-0.000190 
433.500000	-0.000230 
433.000000	-0.000170 
432.500000	-0.000160 
432.000000	-0.000230 
431.500000	-0.000280 
431.000000	-0.000240 
430.500000	-0.000260 
430.000000	-0.000330 
429.500000	-0.000270 
429.000000	-0.000170 
428.500000	-0.000100 
428.000000	-0.000069 
427.500000	-0.000090 
427.000000	-0.000100 
426.500000	-0.000190 
426.000000	-0.000220 
425.500000	-0.000069 
425.000000	0.000030  
424.500000	-0.000100 
424.000000	-0.000370 
423.500000	-0.000440 
423.000000	-0.000280 
422.500000	-0.000220 
422.000000	-0.000340 
421.500000	-0.000280 
421.000000	-0.000170 
420.500000	-0.000200 
420.000000	-0.000170 
419.500000	-0.000200 
419.000000	-0.000350 
418.500000	-0.000360 
418.000000	-0.000280 
417.500000	-0.000190 
417.000000	-0.000150 
416.500000	-0.000210 
416.000000	-0.000190 
415.500000	-0.000120 
415.000000	-0.000130 
414.500000	-0.000240 
414.000000	-0.000340 
413.500000	-0.000230 
413.000000	-0.000060 
412.500000	-0.000090 
412.000000	-0.000220 
411.500000	-0.000290 
411.000000	-0.000230 
410.500000	-0.000140 
410.000000	-0.000090 
409.500000	-0.000030 
409.000000	-0.000150 
408.500000	-0.000340 
408.000000	-0.000330 
407.500000	-0.000290 
407.000000	-0.000300 
406.500000	-0.000270 
406.000000	-0.000170 
405.500000	-0.000120 
405.000000	-0.000190 
404.500000	-0.000240 
404.000000	-0.000180 
403.500000	-0.000180 
403.000000	-0.000220 
402.500000	-0.000230 
402.000000	-0.000240 
401.500000	-0.000230 
401.000000	-0.000280 
400.500000	-0.000380 
400.000000	-0.000310 
399.500000	-0.000140 
399.000000	0.000020  
398.500000	0.000040  
398.000000	-0.000110 
397.500000	-0.000280 
397.000000	-0.000300 
396.500000	-0.000180 
396.000000	-0.000090 
395.500000	-0.000069 
395.000000	-0.000050 
394.500000	-0.000090 
394.000000	-0.000220 
393.500000	-0.000290 
393.000000	-0.000250 
392.500000	-0.000260 
392.000000	-0.000250 
391.500000	-0.000160 
391.000000	-0.000030 
390.500000	0.000080  
390.000000	0.000080  
389.500000	-0.000020 
389.000000	-0.000110 
388.500000	-0.000110 
388.000000	-0.000069 
387.500000	0.000010  
387.000000	0.000050  
386.500000	-0.000080 
386.000000	-0.000220 
385.500000	-0.000230 
385.000000	-0.000270 
384.500000	-0.000320 
384.000000	-0.000240 
383.500000	0.000000  
383.000000	-0.000060 
382.500000	-0.000220 
382.000000	-0.000080 
381.500000	-0.000290 
381.000000	-0.000530 
380.500000	-0.000250 
380.000000	-0.000060 
379.500000	-0.000230 
379.000000	-0.000380 
378.500000	-0.000390 
378.000000	-0.000420 
377.500000	-0.000310 
377.000000	-0.000170 
376.500000	-0.000170 
376.000000	-0.000230 
375.500000	-0.000290 
375.000000	-0.000270 
374.500000	-0.000190 
374.000000	-0.000140 
373.500000	0.000020  
373.000000	0.000130  
372.500000	0.000020  
372.000000	-0.000080 
371.500000	-0.000080 
371.000000	-0.000060 
370.500000	-0.000069 
370.000000	-0.000030 
369.500000	0.000100  
369.000000	0.000170  
368.500000	0.000100  
368.000000	0.000060  
367.500000	0.000030  
367.000000	-0.000060 
366.500000	-0.000060 
366.000000	0.000020  
365.500000	0.000050  
365.000000	-0.000060 
364.500000	-0.000130 
364.000000	-0.000110 
363.500000	-0.000140 
363.000000	-0.000270 
362.500000	-0.000270 
362.000000	0.000000  
361.500000	0.000200  
361.000000	0.000050  
360.500000	-0.000130 
360.000000	-0.000170 
359.500000	-0.000130 
359.000000	-0.000120 
358.500000	0.000030  
358.000000	0.000220  
357.500000	0.000060  
357.000000	-0.000210 
356.500000	-0.000210 
356.000000	-0.000080 
355.500000	-0.000060 
355.000000	-0.000090 
354.500000	0.000010  
354.000000	0.000060  
353.500000	-0.000050 
353.000000	-0.000150 
352.500000	-0.000190 
352.000000	-0.000220 
351.500000	-0.000270 
351.000000	-0.000320 
350.500000	-0.000300 
350.000000	-0.000200 
349.500000	-0.000090 
349.000000	-0.000100 
348.500000	-0.000190 
348.000000	-0.000290 
347.500000	-0.000320 
347.000000	-0.000280 
346.500000	-0.000280 
346.000000	-0.000210 
345.500000	0.000060  
345.000000	0.000230  
344.500000	0.000110  
344.000000	-0.000010 
343.500000	-0.000030 
343.000000	0.000040  
342.500000	0.000250  
342.000000	0.000290  
341.500000	0.000130  
341.000000	0.000110  
340.500000	0.000160  
340.000000	0.000140  
339.500000	0.000100  
339.000000	0.000069  
338.500000	0.000100  
338.000000	0.000080  
337.500000	-0.000040 
337.000000	-0.000170 
336.500000	-0.000240 
336.000000	-0.000280 
335.500000	-0.000160 
335.000000	-0.000080 
334.500000	-0.000180 
334.000000	-0.000170 
333.500000	-0.000130 
333.000000	-0.000130 
332.500000	-0.000110 
332.000000	-0.000060 
331.500000	-0.000010 
331.000000	-0.000110 
330.500000	-0.000160 
330.000000	-0.000069 
329.500000	-0.000160 
329.000000	-0.000320 
328.500000	-0.000310 
328.000000	-0.000240 
327.500000	-0.000150 
327.000000	-0.000260 
326.500000	-0.000370 
326.000000	-0.000190 
325.500000	-0.000220 
325.000000	-0.000310 
324.500000	-0.000080 
324.000000	0.000030  
323.500000	0.000000  
323.000000	0.000069  
322.500000	0.000110  
322.000000	0.000060  
321.500000	0.000030  
321.000000	0.000069  
320.500000	0.000130  
320.000000	0.000170  
319.500000	0.000130  
319.000000	0.000100  
318.500000	0.000160  
318.000000	0.000130  
317.500000	-0.000030 
317.000000	-0.000010 
316.500000	0.000180  
316.000000	0.000210  
315.500000	0.000050  
315.000000	-0.000050 
314.500000	-0.000010 
314.000000	0.000080  
313.500000	0.000120  
313.000000	0.000040  
312.500000	-0.000010 
312.000000	-0.000020 
311.500000	-0.000040 
311.000000	-0.000080 
310.500000	-0.000040 
310.000000	0.000020  
309.500000	-0.000040 
309.000000	-0.000140 
308.500000	-0.000050 
308.000000	0.000060  
307.500000	-0.000040 
307.000000	-0.000160 
306.500000	-0.000120 
306.000000	-0.000060 
305.500000	-0.000040 
305.000000	-0.000030 
304.500000	-0.000040 
304.000000	-0.000020 
303.500000	0.000040  
303.000000	0.000050  
302.500000	0.000000  
302.000000	-0.000050 
301.500000	-0.000180 
301.000000	-0.000240 
300.500000	-0.000110 
300.000000	-0.000020 
299.500000	0.000010  
299.000000	-0.000040 
298.500000	-0.000120 
298.000000	-0.000140 
297.500000	-0.000080 
297.000000	0.000000  
296.500000	-0.000040 
296.000000	-0.000050 
295.500000	0.000120  
295.000000	0.000220  
294.500000	0.000220  
294.000000	0.000230  
293.500000	0.000200  
293.000000	0.000180  
292.500000	0.000240  
292.000000	0.000240  
291.500000	0.000230  
291.000000	0.000330  
290.500000	0.000400  
290.000000	0.000330  
289.500000	0.000290  
289.000000	0.000350  
288.500000	0.000440  
288.000000	0.000560  
287.500000	0.000660  
287.000000	0.000740  
286.500000	0.000889  
286.000000	0.001040  
285.500000	0.001280  
285.000000	0.001690  
284.500000	0.002180  
284.000000	0.002680  
283.500000	0.003280  
283.000000	0.004090  
282.500000	0.005130  
282.000000	0.006440  
281.500000	0.008100  
281.000000	0.009960  
280.500000	0.011930  
280.000000	0.014050  
279.500000	0.016270  
279.000000	0.018310  
278.500000	0.020010  
278.000000	0.021370  
277.500000	0.022510  
277.000000	0.023690  
276.500000	0.025090  
276.000000	0.026890  
275.500000	0.029450  
275.000000	0.032790  
274.500000	0.036870  
274.000000	0.041620  
273.500000	0.047110  
273.000000	0.053160  
272.500000	0.059560  
272.000000	0.065989  
271.500000	0.072260  
271.000000	0.078159  
270.500000	0.083510  
270.000000	0.088390  
269.500000	0.092720  
269.000000	0.096460  
268.500000	0.099440  
268.000000	0.101450  
267.500000	0.102200  
267.000000	0.101720  
266.500000	0.099840  
266.000000	0.096870  
265.500000	0.093340  
265.000000	0.089750  
264.500000	0.086340  
264.000000	0.083349  
263.500000	0.081059  
263.000000	0.079400  
262.500000	0.078100  
262.000000	0.076850  
261.500000	0.075520  
261.000000	0.074170  
260.500000	0.072969  
260.000000	0.072070  
259.500000	0.071740  
259.000000	0.072130  
258.500000	0.073380  
258.000000	0.075390  
257.500000	0.078190  
257.000000	0.081629  
256.500000	0.085480  
256.000000	0.089330  
255.500000	0.092900  
255.000000	0.095930  
254.500000	0.098040  
254.000000	0.099070  
253.500000	0.099050  
253.000000	0.098100  
252.500000	0.096089  
252.000000	0.093310  
251.500000	0.090120  
251.000000	0.086710  
250.500000	0.083300  
250.000000	0.080010  
249.500000	0.076890  
249.000000	0.074030  
248.500000	0.071340  
248.000000	0.068570  
247.500000	0.065830  
247.000000	0.063290  
246.500000	0.060970  
246.000000	0.058910  
245.500000	0.057260  
245.000000	0.055990  
244.500000	0.055130  
244.000000	0.054670  
243.500000	0.054630  
243.000000	0.054920  
242.500000	0.055400  
242.000000	0.055970  
241.500000	0.056580  
241.000000	0.057080  
240.500000	0.057390  
240.000000	0.057430  
239.500000	0.057110  
239.000000	0.056540  
238.500000	0.055800  
238.000000	0.054950  
237.500000	0.054060  
237.000000	0.053180  
236.500000	0.052360  
236.000000	0.051610  
235.500000	0.051010  
235.000000	0.050680  
234.500000	0.050690  
234.000000	0.050900  
233.500000	0.051270  
233.000000	0.051940  
232.500000	0.052970  
232.000000	0.054180  
231.500000	0.055580  
231.000000	0.057100  
230.500000	0.058620  
230.000000	0.060170  
229.500000	0.061800  
229.000000	0.063620  
228.500000	0.065410  
228.000000	0.066980  
227.500000	0.068529  
227.000000	0.069980  
226.500000	0.071139  
226.000000	0.072109  
225.500000	0.073020  
225.000000	0.073910  
224.500000	0.074620  
224.000000	0.075110  
223.500000	0.075660  
223.000000	0.076320  
222.500000	0.076830  
222.000000	0.077240  
221.500000	0.077790  
221.000000	0.078409  
220.500000	0.079030  
220.000000	0.079670  
