# Supplementary material for: Optical gap and fundamental gap of oligoynes and carbyne
Source: Nat Commun. 2020 Sep 23;11:4797. doi: 10.1038/s41467-020-18496-4 (PMC7511338; doi:10.1038/s41467-020-18496-4)
Supplement: Supplementary file 3 — Source Data [file 41467_2020_18496_MOESM3_ESM.zip › NCOMMS-20-03672A_Source Data/Figure2/Figure2a/Figure2a_Tr[8].SP]

PE UV                   SPECTRUM    ASCII       PEDS        1.60        
  -1
SAM03.SP
13/02/07
11:44:06.00
13/02/07
11:52:14.00
Jens

200.000000
1


4444

SCAN
1
1


0.0
480.0
2.00
MANUAL


UV/VIS


#HDR
-1
-1
#GR
NM
A
0.00000011920928955078
0.0
800.000000
0.500000
1201
8
0.630390
-0.002050
#DATA
800.000000	-0.000720 
799.500000	-0.000740 
799.000000	-0.000730 
798.500000	-0.000760 
798.000000	-0.000790 
797.500000	-0.000700 
797.000000	-0.000530 
796.500000	-0.000420 
796.000000	-0.000480 
795.500000	-0.000599 
795.000000	-0.000670 
794.500000	-0.000710 
794.000000	-0.000740 
793.500000	-0.000680 
793.000000	-0.000650 
792.500000	-0.000650 
792.000000	-0.000599 
791.500000	-0.000640 
791.000000	-0.000760 
790.500000	-0.000760 
790.000000	-0.000660 
789.500000	-0.000640 
789.000000	-0.000730 
788.500000	-0.000710 
788.000000	-0.000630 
787.500000	-0.000710 
787.000000	-0.000870 
786.500000	-0.000920 
786.000000	-0.000780 
785.500000	-0.000660 
785.000000	-0.000650 
784.500000	-0.000680 
784.000000	-0.000730 
783.500000	-0.000750 
783.000000	-0.000740 
782.500000	-0.000760 
782.000000	-0.000780 
781.500000	-0.000760 
781.000000	-0.000780 
780.500000	-0.000790 
780.000000	-0.000660 
779.500000	-0.000610 
779.000000	-0.000730 
778.500000	-0.000820 
778.000000	-0.000800 
777.500000	-0.000780 
777.000000	-0.000770 
776.500000	-0.000730 
776.000000	-0.000720 
775.500000	-0.000740 
775.000000	-0.000780 
774.500000	-0.000800 
774.000000	-0.000810 
773.500000	-0.000800 
773.000000	-0.000770 
772.500000	-0.000710 
772.000000	-0.000680 
771.500000	-0.000690 
771.000000	-0.000740 
770.500000	-0.000760 
770.000000	-0.000700 
769.500000	-0.000680 
769.000000	-0.000790 
768.500000	-0.000850 
768.000000	-0.000760 
767.500000	-0.000670 
767.000000	-0.000700 
766.500000	-0.000730 
766.000000	-0.000720 
765.500000	-0.000790 
765.000000	-0.000760 
764.500000	-0.000660 
764.000000	-0.000710 
763.500000	-0.000790 
763.000000	-0.000780 
762.500000	-0.000710 
762.000000	-0.000660 
761.500000	-0.000680 
761.000000	-0.000740 
760.500000	-0.000790 
760.000000	-0.000790 
759.500000	-0.000800 
759.000000	-0.000790 
758.500000	-0.000780 
758.000000	-0.000790 
757.500000	-0.000710 
757.000000	-0.000630 
756.500000	-0.000640 
756.000000	-0.000690 
755.500000	-0.000710 
755.000000	-0.000790 
754.500000	-0.000870 
754.000000	-0.000860 
753.500000	-0.000840 
753.000000	-0.000860 
752.500000	-0.000840 
752.000000	-0.000800 
751.500000	-0.000810 
751.000000	-0.000850 
750.500000	-0.000850 
750.000000	-0.000780 
749.500000	-0.000760 
749.000000	-0.000760 
748.500000	-0.000720 
748.000000	-0.000700 
747.500000	-0.000760 
747.000000	-0.000800 
746.500000	-0.000810 
746.000000	-0.000920 
745.500000	-0.000990 
745.000000	-0.000920 
744.500000	-0.000830 
744.000000	-0.000770 
743.500000	-0.000780 
743.000000	-0.000850 
742.500000	-0.000840 
742.000000	-0.000750 
741.500000	-0.000720 
741.000000	-0.000760 
740.500000	-0.000810 
740.000000	-0.000880 
739.500000	-0.000910 
739.000000	-0.000860 
738.500000	-0.000850 
738.000000	-0.000889 
737.500000	-0.000850 
737.000000	-0.000770 
736.500000	-0.000760 
736.000000	-0.000810 
735.500000	-0.000870 
735.000000	-0.000920 
734.500000	-0.000920 
734.000000	-0.000889 
733.500000	-0.000860 
733.000000	-0.000830 
732.500000	-0.000810 
732.000000	-0.000790 
731.500000	-0.000820 
731.000000	-0.000870 
730.500000	-0.000880 
730.000000	-0.000940 
729.500000	-0.000950 
729.000000	-0.000889 
728.500000	-0.000860 
728.000000	-0.000880 
727.500000	-0.000910 
727.000000	-0.000889 
726.500000	-0.000870 
726.000000	-0.000910 
725.500000	-0.000960 
725.000000	-0.000950 
724.500000	-0.000889 
724.000000	-0.000850 
723.500000	-0.000840 
723.000000	-0.000870 
722.500000	-0.000930 
722.000000	-0.000940 
721.500000	-0.000920 
721.000000	-0.000960 
720.500000	-0.000960 
720.000000	-0.000870 
719.500000	-0.000810 
719.000000	-0.000810 
718.500000	-0.000850 
718.000000	-0.000889 
717.500000	-0.000960 
717.000000	-0.000980 
716.500000	-0.000910 
716.000000	-0.000880 
715.500000	-0.000930 
715.000000	-0.000940 
714.500000	-0.000870 
714.000000	-0.000840 
713.500000	-0.000930 
713.000000	-0.000970 
712.500000	-0.000889 
712.000000	-0.000850 
711.500000	-0.000870 
711.000000	-0.000940 
710.500000	-0.001010 
710.000000	-0.001010 
709.500000	-0.000930 
709.000000	-0.000870 
708.500000	-0.000900 
708.000000	-0.000980 
707.500000	-0.000980 
707.000000	-0.000950 
706.500000	-0.000940 
706.000000	-0.000970 
705.500000	-0.000930 
705.000000	-0.000850 
704.500000	-0.000900 
704.000000	-0.000970 
703.500000	-0.000960 
703.000000	-0.000940 
702.500000	-0.000930 
702.000000	-0.000900 
701.500000	-0.000920 
701.000000	-0.000970 
700.500000	-0.000970 
700.000000	-0.000940 
699.500000	-0.000960 
699.000000	-0.000970 
698.500000	-0.000940 
698.000000	-0.000930 
697.500000	-0.000940 
697.000000	-0.000930 
696.500000	-0.000920 
696.000000	-0.000940 
695.500000	-0.000950 
695.000000	-0.000960 
694.500000	-0.000980 
694.000000	-0.000940 
693.500000	-0.000940 
693.000000	-0.000990 
692.500000	-0.001010 
692.000000	-0.000990 
691.500000	-0.000960 
691.000000	-0.000980 
690.500000	-0.000980 
690.000000	-0.000940 
689.500000	-0.000940 
689.000000	-0.000970 
688.500000	-0.000960 
688.000000	-0.000950 
687.500000	-0.000980 
687.000000	-0.001020 
686.500000	-0.001080 
686.000000	-0.001070 
685.500000	-0.001000 
685.000000	-0.000980 
684.500000	-0.000970 
684.000000	-0.000960 
683.500000	-0.000980 
683.000000	-0.001000 
682.500000	-0.001010 
682.000000	-0.001000 
681.500000	-0.000960 
681.000000	-0.000990 
680.500000	-0.001030 
680.000000	-0.001010 
679.500000	-0.001010 
679.000000	-0.001040 
678.500000	-0.001010 
678.000000	-0.000990 
677.500000	-0.001010 
677.000000	-0.001050 
676.500000	-0.001050 
676.000000	-0.001050 
675.500000	-0.001080 
675.000000	-0.001110 
674.500000	-0.001080 
674.000000	-0.001040 
673.500000	-0.001050 
673.000000	-0.001120 
672.500000	-0.001100 
672.000000	-0.000990 
671.500000	-0.000990 
671.000000	-0.001080 
670.500000	-0.001070 
670.000000	-0.001050 
669.500000	-0.001100 
669.000000	-0.001060 
668.500000	-0.001000 
668.000000	-0.001030 
667.500000	-0.001110 
667.000000	-0.001170 
666.500000	-0.001150 
666.000000	-0.001070 
665.500000	-0.001020 
665.000000	-0.001090 
664.500000	-0.001210 
664.000000	-0.001210 
663.500000	-0.001130 
663.000000	-0.001060 
662.500000	-0.001060 
662.000000	-0.001260 
661.500000	-0.000900 
661.000000	-0.000110 
660.500000	-0.000460 
660.000000	-0.001230 
659.500000	-0.001260 
659.000000	-0.001110 
658.500000	-0.001070 
658.000000	-0.001080 
657.500000	-0.001130 
657.000000	-0.001180 
656.500000	-0.001160 
656.000000	-0.001090 
655.500000	-0.001060 
655.000000	-0.001070 
654.500000	-0.001040 
654.000000	-0.001000 
653.500000	-0.001000 
653.000000	-0.001020 
652.500000	-0.001050 
652.000000	-0.001070 
651.500000	-0.001000 
651.000000	-0.000990 
650.500000	-0.001110 
650.000000	-0.001220 
649.500000	-0.001240 
649.000000	-0.001160 
648.500000	-0.001110 
648.000000	-0.001110 
647.500000	-0.001080 
647.000000	-0.001070 
646.500000	-0.001160 
646.000000	-0.001210 
645.500000	-0.001130 
645.000000	-0.001080 
644.500000	-0.001150 
644.000000	-0.001210 
643.500000	-0.001240 
643.000000	-0.001240 
642.500000	-0.001180 
642.000000	-0.001110 
641.500000	-0.001110 
641.000000	-0.001190 
640.500000	-0.001280 
640.000000	-0.001290 
639.500000	-0.001210 
639.000000	-0.001140 
638.500000	-0.001130 
638.000000	-0.001170 
637.500000	-0.001180 
637.000000	-0.001110 
636.500000	-0.001110 
636.000000	-0.001170 
635.500000	-0.001190 
635.000000	-0.001170 
634.500000	-0.001190 
634.000000	-0.001230 
633.500000	-0.001210 
633.000000	-0.001230 
632.500000	-0.001290 
632.000000	-0.001280 
631.500000	-0.001240 
631.000000	-0.001210 
630.500000	-0.001160 
630.000000	-0.001110 
629.500000	-0.001150 
629.000000	-0.001240 
628.500000	-0.001240 
628.000000	-0.001160 
627.500000	-0.001160 
627.000000	-0.001240 
626.500000	-0.001280 
626.000000	-0.001310 
625.500000	-0.001240 
625.000000	-0.001110 
624.500000	-0.001110 
624.000000	-0.001210 
623.500000	-0.001310 
623.000000	-0.001380 
622.500000	-0.001360 
622.000000	-0.001260 
621.500000	-0.001200 
621.000000	-0.001220 
620.500000	-0.001280 
620.000000	-0.001310 
619.500000	-0.001280 
619.000000	-0.001270 
618.500000	-0.001290 
618.000000	-0.001270 
617.500000	-0.001280 
617.000000	-0.001320 
616.500000	-0.001210 
616.000000	-0.001130 
615.500000	-0.001190 
615.000000	-0.001270 
614.500000	-0.001330 
614.000000	-0.001310 
613.500000	-0.001300 
613.000000	-0.001340 
612.500000	-0.001300 
612.000000	-0.001270 
611.500000	-0.001280 
611.000000	-0.001310 
610.500000	-0.001350 
610.000000	-0.001350 
609.500000	-0.001270 
609.000000	-0.001160 
608.500000	-0.001180 
608.000000	-0.001290 
607.500000	-0.001350 
607.000000	-0.001340 
606.500000	-0.001290 
606.000000	-0.001230 
605.500000	-0.001270 
605.000000	-0.001340 
604.500000	-0.001370 
604.000000	-0.001350 
603.500000	-0.001300 
603.000000	-0.001250 
602.500000	-0.001300 
602.000000	-0.001400 
601.500000	-0.001390 
601.000000	-0.001350 
600.500000	-0.001360 
600.000000	-0.001360 
599.500000	-0.001380 
599.000000	-0.001410 
598.500000	-0.001360 
598.000000	-0.001290 
597.500000	-0.001300 
597.000000	-0.001300 
596.500000	-0.001280 
596.000000	-0.001320 
595.500000	-0.001350 
595.000000	-0.001280 
594.500000	-0.001210 
594.000000	-0.001290 
593.500000	-0.001320 
593.000000	-0.001270 
592.500000	-0.001220 
592.000000	-0.001270 
591.500000	-0.001380 
591.000000	-0.001310 
590.500000	-0.001190 
590.000000	-0.001220 
589.500000	-0.001320 
589.000000	-0.001380 
588.500000	-0.001380 
588.000000	-0.001390 
587.500000	-0.001410 
587.000000	-0.001350 
586.500000	-0.001290 
586.000000	-0.001300 
585.500000	-0.001320 
585.000000	-0.001320 
584.500000	-0.001270 
584.000000	-0.001300 
583.500000	-0.001360 
583.000000	-0.001300 
582.500000	-0.001230 
582.000000	-0.001250 
581.500000	-0.001370 
581.000000	-0.001400 
580.500000	-0.001280 
580.000000	-0.001270 
579.500000	-0.001270 
579.000000	-0.001260 
578.500000	-0.001320 
578.000000	-0.001340 
577.500000	-0.001310 
577.000000	-0.001290 
576.500000	-0.001280 
576.000000	-0.001260 
575.500000	-0.001250 
575.000000	-0.001250 
574.500000	-0.001310 
574.000000	-0.001340 
573.500000	-0.001240 
573.000000	-0.001190 
572.500000	-0.001200 
572.000000	-0.001260 
571.500000	-0.001240 
571.000000	-0.001190 
570.500000	-0.001250 
570.000000	-0.001200 
569.500000	-0.001140 
569.000000	-0.001250 
568.500000	-0.001310 
568.000000	-0.001320 
567.500000	-0.001380 
567.000000	-0.001400 
566.500000	-0.001340 
566.000000	-0.001300 
565.500000	-0.001340 
565.000000	-0.001380 
564.500000	-0.001380 
564.000000	-0.001370 
563.500000	-0.001350 
563.000000	-0.001370 
562.500000	-0.001410 
562.000000	-0.001360 
561.500000	-0.001260 
561.000000	-0.001210 
560.500000	-0.001230 
560.000000	-0.001310 
559.500000	-0.001290 
559.000000	-0.001180 
558.500000	-0.001130 
558.000000	-0.001280 
557.500000	-0.001400 
557.000000	-0.001340 
556.500000	-0.001330 
556.000000	-0.001300 
555.500000	-0.001240 
555.000000	-0.001320 
554.500000	-0.001440 
554.000000	-0.001420 
553.500000	-0.001320 
553.000000	-0.001290 
552.500000	-0.001350 
552.000000	-0.001380 
551.500000	-0.001320 
551.000000	-0.001300 
550.500000	-0.001320 
550.000000	-0.001330 
549.500000	-0.001320 
549.000000	-0.001310 
548.500000	-0.001280 
548.000000	-0.001310 
547.500000	-0.001310 
547.000000	-0.001260 
546.500000	-0.001300 
546.000000	-0.001370 
545.500000	-0.001370 
545.000000	-0.001360 
544.500000	-0.001350 
544.000000	-0.001400 
543.500000	-0.001420 
543.000000	-0.001380 
542.500000	-0.001350 
542.000000	-0.001330 
541.500000	-0.001330 
541.000000	-0.001340 
540.500000	-0.001340 
540.000000	-0.001370 
539.500000	-0.001420 
539.000000	-0.001430 
538.500000	-0.001380 
538.000000	-0.001320 
537.500000	-0.001370 
537.000000	-0.001400 
536.500000	-0.001370 
536.000000	-0.001390 
535.500000	-0.001420 
535.000000	-0.001450 
534.500000	-0.001430 
534.000000	-0.001420 
533.500000	-0.001460 
533.000000	-0.001440 
532.500000	-0.001400 
532.000000	-0.001380 
531.500000	-0.001370 
531.000000	-0.001360 
530.500000	-0.001390 
530.000000	-0.001430 
529.500000	-0.001440 
529.000000	-0.001440 
528.500000	-0.001490 
528.000000	-0.001510 
527.500000	-0.001470 
527.000000	-0.001440 
526.500000	-0.001420 
526.000000	-0.001400 
525.500000	-0.001400 
525.000000	-0.001420 
524.500000	-0.001480 
524.000000	-0.001480 
523.500000	-0.001400 
523.000000	-0.001360 
522.500000	-0.001410 
522.000000	-0.001490 
521.500000	-0.001500 
521.000000	-0.001470 
520.500000	-0.001440 
520.000000	-0.001430 
519.500000	-0.001450 
519.000000	-0.001430 
518.500000	-0.001390 
518.000000	-0.001410 
517.500000	-0.001430 
517.000000	-0.001470 
516.500000	-0.001470 
516.000000	-0.001440 
515.500000	-0.001440 
515.000000	-0.001440 
514.500000	-0.001400 
514.000000	-0.001390 
513.500000	-0.001410 
513.000000	-0.001460 
512.500000	-0.001500 
512.000000	-0.001460 
511.500000	-0.001420 
511.000000	-0.001470 
510.500000	-0.001530 
510.000000	-0.001530 
509.500000	-0.001570 
509.000000	-0.001610 
508.500000	-0.001470 
508.000000	-0.001370 
507.500000	-0.001450 
507.000000	-0.001550 
506.500000	-0.001530 
506.000000	-0.001440 
505.500000	-0.001380 
505.000000	-0.001360 
504.500000	-0.001420 
504.000000	-0.001470 
503.500000	-0.001500 
503.000000	-0.001510 
502.500000	-0.001410 
502.000000	-0.001330 
501.500000	-0.001350 
501.000000	-0.001370 
500.500000	-0.001310 
500.000000	-0.001280 
499.500000	-0.001300 
499.000000	-0.001310 
498.500000	-0.001270 
498.000000	-0.001230 
497.500000	-0.001280 
497.000000	-0.001300 
496.500000	-0.001300 
496.000000	-0.001320 
495.500000	-0.001310 
495.000000	-0.001290 
494.500000	-0.001260 
494.000000	-0.001260 
493.500000	-0.001350 
493.000000	-0.001470 
492.500000	-0.001460 
492.000000	-0.001400 
491.500000	-0.001350 
491.000000	-0.001300 
490.500000	-0.001320 
490.000000	-0.001380 
489.500000	-0.001360 
489.000000	-0.001310 
488.500000	-0.001360 
488.000000	-0.001460 
487.500000	-0.001470 
487.000000	-0.001380 
486.500000	-0.001380 
486.000000	-0.001490 
485.500000	-0.001520 
485.000000	-0.001420 
484.500000	-0.001350 
484.000000	-0.001390 
483.500000	-0.001470 
483.000000	-0.001530 
482.500000	-0.001560 
482.000000	-0.001490 
481.500000	-0.001370 
481.000000	-0.001410 
480.500000	-0.001510 
480.000000	-0.001500 
479.500000	-0.001490 
479.000000	-0.001550 
478.500000	-0.001570 
478.000000	-0.001540 
477.500000	-0.001540 
477.000000	-0.001500 
476.500000	-0.001450 
476.000000	-0.001520 
475.500000	-0.001550 
475.000000	-0.001500 
474.500000	-0.001460 
474.000000	-0.001470 
473.500000	-0.001560 
473.000000	-0.001580 
472.500000	-0.001520 
472.000000	-0.001550 
471.500000	-0.001610 
471.000000	-0.001540 
470.500000	-0.001510 
470.000000	-0.001580 
469.500000	-0.001580 
469.000000	-0.001550 
468.500000	-0.001510 
468.000000	-0.001530 
467.500000	-0.001590 
467.000000	-0.001560 
466.500000	-0.001510 
466.000000	-0.001530 
465.500000	-0.001530 
465.000000	-0.001470 
464.500000	-0.001490 
464.000000	-0.001550 
463.500000	-0.001570 
463.000000	-0.001580 
462.500000	-0.001560 
462.000000	-0.001480 
461.500000	-0.001420 
461.000000	-0.001430 
460.500000	-0.001480 
460.000000	-0.001490 
459.500000	-0.001500 
459.000000	-0.001500 
458.500000	-0.001520 
458.000000	-0.001540 
457.500000	-0.001500 
457.000000	-0.001460 
456.500000	-0.001450 
456.000000	-0.001420 
455.500000	-0.001440 
455.000000	-0.001490 
454.500000	-0.001500 
454.000000	-0.001470 
453.500000	-0.001470 
453.000000	-0.001480 
452.500000	-0.001490 
452.000000	-0.001560 
451.500000	-0.001550 
451.000000	-0.001510 
450.500000	-0.001490 
450.000000	-0.001510 
449.500000	-0.001610 
449.000000	-0.001640 
448.500000	-0.001580 
448.000000	-0.001570 
447.500000	-0.001590 
447.000000	-0.001530 
446.500000	-0.001470 
446.000000	-0.001500 
445.500000	-0.001630 
445.000000	-0.001690 
444.500000	-0.001590 
444.000000	-0.001480 
443.500000	-0.001520 
443.000000	-0.001580 
442.500000	-0.001610 
442.000000	-0.001620 
441.500000	-0.001570 
441.000000	-0.001580 
440.500000	-0.001620 
440.000000	-0.001620 
439.500000	-0.001570 
439.000000	-0.001510 
438.500000	-0.001550 
438.000000	-0.001680 
437.500000	-0.001710 
437.000000	-0.001660 
436.500000	-0.001660 
436.000000	-0.001710 
435.500000	-0.001720 
435.000000	-0.001710 
434.500000	-0.001670 
434.000000	-0.001630 
433.500000	-0.001690 
433.000000	-0.001740 
432.500000	-0.001730 
432.000000	-0.001760 
431.500000	-0.001810 
431.000000	-0.001750 
430.500000	-0.001710 
430.000000	-0.001790 
429.500000	-0.001860 
429.000000	-0.001880 
428.500000	-0.001830 
428.000000	-0.001740 
427.500000	-0.001720 
427.000000	-0.001760 
426.500000	-0.001780 
426.000000	-0.001820 
425.500000	-0.001920 
425.000000	-0.001920 
424.500000	-0.001790 
424.000000	-0.001690 
423.500000	-0.001650 
423.000000	-0.001650 
422.500000	-0.001650 
422.000000	-0.001600 
421.500000	-0.001640 
421.000000	-0.001740 
420.500000	-0.001700 
420.000000	-0.001600 
419.500000	-0.001530 
419.000000	-0.001600 
418.500000	-0.001750 
418.000000	-0.001860 
417.500000	-0.001860 
417.000000	-0.001740 
416.500000	-0.001670 
416.000000	-0.001780 
415.500000	-0.001810 
415.000000	-0.001710 
414.500000	-0.001660 
414.000000	-0.001680 
413.500000	-0.001720 
413.000000	-0.001750 
412.500000	-0.001760 
412.000000	-0.001750 
411.500000	-0.001690 
411.000000	-0.001680 
410.500000	-0.001700 
410.000000	-0.001710 
409.500000	-0.001730 
409.000000	-0.001750 
408.500000	-0.001810 
408.000000	-0.001900 
407.500000	-0.001880 
407.000000	-0.001810 
406.500000	-0.001810 
406.000000	-0.001850 
405.500000	-0.001940 
405.000000	-0.002010 
404.500000	-0.001980 
404.000000	-0.001940 
403.500000	-0.001920 
403.000000	-0.001950 
402.500000	-0.002000 
402.000000	-0.002000 
401.500000	-0.001980 
401.000000	-0.001930 
400.500000	-0.001890 
400.000000	-0.001920 
399.500000	-0.001940 
399.000000	-0.001960 
398.500000	-0.002000 
398.000000	-0.001960 
397.500000	-0.001880 
397.000000	-0.001900 
396.500000	-0.001920 
396.000000	-0.001900 
395.500000	-0.001950 
395.000000	-0.002020 
394.500000	-0.002050 
394.000000	-0.002000 
393.500000	-0.001850 
393.000000	-0.001760 
392.500000	-0.001780 
392.000000	-0.001760 
391.500000	-0.001740 
391.000000	-0.001750 
390.500000	-0.001720 
390.000000	-0.001680 
389.500000	-0.001610 
389.000000	-0.001610 
388.500000	-0.001620 
388.000000	-0.001550 
387.500000	-0.001470 
387.000000	-0.001420 
386.500000	-0.001440 
386.000000	-0.001500 
385.500000	-0.001570 
385.000000	-0.001630 
384.500000	-0.001650 
384.000000	-0.001640 
383.500000	-0.001610 
383.000000	-0.001570 
382.500000	-0.001520 
382.000000	-0.001470 
381.500000	-0.001640 
381.000000	-0.001640 
380.500000	-0.001230 
380.000000	-0.001290 
379.500000	-0.001440 
379.000000	-0.001220 
378.500000	-0.001040 
378.000000	-0.000960 
377.500000	-0.000880 
377.000000	-0.000690 
376.500000	-0.000470 
376.000000	-0.000370 
375.500000	-0.000390 
375.000000	-0.000420 
374.500000	-0.000390 
374.000000	-0.000280 
373.500000	-0.000100 
373.000000	-0.000020 
372.500000	0.000010  
372.000000	0.000120  
371.500000	0.000260  
371.000000	0.000410  
370.500000	0.000599  
370.000000	0.000810  
369.500000	0.001080  
369.000000	0.001530  
368.500000	0.001950  
368.000000	0.002170  
367.500000	0.002410  
367.000000	0.002780  
366.500000	0.003200  
366.000000	0.003680  
365.500000	0.004310  
365.000000	0.005010  
364.500000	0.005580  
364.000000	0.006160  
363.500000	0.006870  
363.000000	0.007740  
362.500000	0.008730  
362.000000	0.009750  
361.500000	0.010900  
361.000000	0.012450  
360.500000	0.014290  
360.000000	0.016180  
359.500000	0.018100  
359.000000	0.019860  
358.500000	0.021470  
358.000000	0.023120  
357.500000	0.024800  
357.000000	0.026630  
356.500000	0.029010  
356.000000	0.032290  
355.500000	0.036850  
355.000000	0.043140  
354.500000	0.051930  
354.000000	0.063479  
353.500000	0.078659  
353.000000	0.097890  
352.500000	0.122420  
352.000000	0.152470  
351.500000	0.188720  
351.000000	0.230760  
350.500000	0.278550  
350.000000	0.330470  
349.500000	0.385740  
349.000000	0.442420  
348.500000	0.497700  
348.000000	0.548270  
347.500000	0.589320  
347.000000	0.617930  
346.500000	0.630390  
346.000000	0.627190  
345.500000	0.608290  
345.000000	0.577300  
344.500000	0.537010  
344.000000	0.491410  
343.500000	0.442840  
343.000000	0.394090  
342.500000	0.346960  
342.000000	0.302280  
341.500000	0.261060  
341.000000	0.223680  
340.500000	0.191130  
340.000000	0.163080  
339.500000	0.139820  
339.000000	0.120990  
338.500000	0.106250  
338.000000	0.094500  
337.500000	0.085380  
337.000000	0.078049  
336.500000	0.072130  
336.000000	0.067309  
335.500000	0.063560  
335.000000	0.060730  
334.500000	0.058650  
334.000000	0.057240  
333.500000	0.056970  
333.000000	0.058200  
332.500000	0.061530  
332.000000	0.067239  
331.500000	0.076330  
331.000000	0.089240  
330.500000	0.106660  
330.000000	0.128620  
329.500000	0.155590  
329.000000	0.187070  
328.500000	0.223150  
328.000000	0.262620  
327.500000	0.303990  
327.000000	0.345080  
326.500000	0.383610  
326.000000	0.417470  
325.500000	0.443320  
325.000000	0.460430  
324.500000	0.466200  
324.000000	0.460490  
323.500000	0.444220  
323.000000	0.418690  
322.500000	0.384420  
322.000000	0.345100  
321.500000	0.303290  
321.000000	0.261780  
320.500000	0.222870  
320.000000	0.188040  
319.500000	0.158400  
319.000000	0.133620  
318.500000	0.114050  
318.000000	0.098680  
317.500000	0.086840  
317.000000	0.077460  
316.500000	0.070100  
316.000000	0.064260  
315.500000	0.059810  
315.000000	0.056610  
314.500000	0.054680  
314.000000	0.053670  
313.500000	0.053560  
313.000000	0.054390  
312.500000	0.056460  
312.000000	0.059930  
311.500000	0.065220  
311.000000	0.072609  
310.500000	0.082800  
310.000000	0.095940  
309.500000	0.112140  
309.000000	0.130750  
308.500000	0.151270  
308.000000	0.172410  
307.500000	0.192420  
307.000000	0.209440  
306.500000	0.221270  
306.000000	0.226820  
305.500000	0.224960  
305.000000	0.216640  
304.500000	0.202310  
304.000000	0.183950  
303.500000	0.163390  
303.000000	0.142770  
302.500000	0.123660  
302.000000	0.106860  
301.500000	0.092979  
301.000000	0.081730  
300.500000	0.072890  
300.000000	0.065780  
299.500000	0.060190  
299.000000	0.055750  
298.500000	0.052370  
298.000000	0.049840  
297.500000	0.048030  
297.000000	0.046740  
296.500000	0.045990  
296.000000	0.045600  
295.500000	0.045540  
295.000000	0.045930  
294.500000	0.046870  
294.000000	0.048550  
293.500000	0.051390  
293.000000	0.055480  
292.500000	0.060860  
292.000000	0.067250  
291.500000	0.074430  
291.000000	0.081780  
290.500000	0.088260  
290.000000	0.092939  
289.500000	0.094760  
289.000000	0.093500  
288.500000	0.089130  
288.000000	0.082630  
287.500000	0.074829  
287.000000	0.066739  
286.500000	0.059220  
286.000000	0.052760  
285.500000	0.047590  
285.000000	0.043540  
284.500000	0.040420  
284.000000	0.038050  
283.500000	0.036400  
283.000000	0.035160  
282.500000	0.034350  
282.000000	0.033840  
281.500000	0.033380  
281.000000	0.033020  
280.500000	0.032830  
280.000000	0.032740  
279.500000	0.032810  
279.000000	0.033210  
278.500000	0.034120  
278.000000	0.035410  
277.500000	0.036990  
277.000000	0.038930  
276.500000	0.040930  
276.000000	0.042490  
275.500000	0.043370  
275.000000	0.043320  
274.500000	0.042210  
274.000000	0.040360  
273.500000	0.037790  
273.000000	0.034810  
272.500000	0.031910  
272.000000	0.029330  
271.500000	0.027090  
271.000000	0.025190  
270.500000	0.023860  
270.000000	0.023000  
269.500000	0.022330  
269.000000	0.021720  
268.500000	0.021360  
268.000000	0.021240  
267.500000	0.021040  
267.000000	0.020800  
266.500000	0.020710  
266.000000	0.020780  
265.500000	0.021030  
265.000000	0.021340  
264.500000	0.021690  
264.000000	0.022090  
263.500000	0.022320  
263.000000	0.022360  
262.500000	0.022220  
262.000000	0.021790  
261.500000	0.021020  
261.000000	0.019910  
260.500000	0.018490  
260.000000	0.017130  
259.500000	0.015870  
259.000000	0.014710  
258.500000	0.013810  
258.000000	0.013080  
257.500000	0.012430  
257.000000	0.011920  
256.500000	0.011630  
256.000000	0.011440  
255.500000	0.011270  
255.000000	0.011150  
254.500000	0.010990  
254.000000	0.010870  
253.500000	0.010870  
253.000000	0.010940  
252.500000	0.011030  
252.000000	0.011060  
251.500000	0.011050  
251.000000	0.010930  
250.500000	0.010600  
250.000000	0.010160  
249.500000	0.009730  
249.000000	0.009259  
248.500000	0.008619  
248.000000	0.007970  
247.500000	0.007460  
247.000000	0.007110  
246.500000	0.006910  
246.000000	0.006730  
245.500000	0.006650  
245.000000	0.006820  
244.500000	0.007150  
244.000000	0.007550  
243.500000	0.007970  
243.000000	0.008610  
242.500000	0.009540  
242.000000	0.010620  
241.500000	0.011950  
241.000000	0.013490  
240.500000	0.015130  
240.000000	0.016840  
239.500000	0.018610  
239.000000	0.020410  
238.500000	0.022190  
238.000000	0.024020  
237.500000	0.025890  
237.000000	0.027800  
236.500000	0.029860  
236.000000	0.032100  
235.500000	0.034510  
235.000000	0.036880  
234.500000	0.039120  
234.000000	0.041330  
233.500000	0.043380  
233.000000	0.045170  
232.500000	0.046840  
232.000000	0.048350  
231.500000	0.049800  
231.000000	0.051580  
230.500000	0.053860  
230.000000	0.056360  
229.500000	0.059030  
229.000000	0.061920  
228.500000	0.064830  
228.000000	0.067630  
227.500000	0.070459  
227.000000	0.073410  
226.500000	0.076270  
226.000000	0.078860  
225.500000	0.081090  
225.000000	0.082910  
224.500000	0.084340  
224.000000	0.085580  
223.500000	0.086700  
223.000000	0.087880  
222.500000	0.089230  
222.000000	0.090790  
221.500000	0.092640  
221.000000	0.094690  
220.500000	0.096949  
220.000000	0.099380  
219.500000	0.101850  
219.000000	0.104210  
218.500000	0.106450  
218.000000	0.108720  
217.500000	0.111020  
217.000000	0.113320  
216.500000	0.115620  
216.000000	0.117920  
215.500000	0.120250  
215.000000	0.122700  
214.500000	0.125220  
214.000000	0.127820  
213.500000	0.130960  
213.000000	0.134620  
212.500000	0.138490  
212.000000	0.142350  
211.500000	0.146080  
211.000000	0.149650  
210.500000	0.152890  
210.000000	0.155740  
209.500000	0.157930  
209.000000	0.159440  
208.500000	0.160530  
208.000000	0.161170  
207.500000	0.161150  
207.000000	0.160590  
206.500000	0.159420  
206.000000	0.157880  
205.500000	0.156440  
205.000000	0.154910  
204.500000	0.153020  
204.000000	0.151220  
203.500000	0.149600  
203.000000	0.148000  
202.500000	0.146430  
202.000000	0.145130  
201.500000	0.144180  
201.000000	0.143000  
200.500000	0.141200  
200.000000	0.139630  
