# Supplementary material for: Optical gap and fundamental gap of oligoynes and carbyne
Source: Nat Commun. 2020 Sep 23;11:4797. doi: 10.1038/s41467-020-18496-4 (PMC7511338; doi:10.1038/s41467-020-18496-4)
Supplement: Supplementary file 3 — Source Data [file 41467_2020_18496_MOESM3_ESM.zip › NCOMMS-20-03672A_Source Data/Figure2/Figure2a/Figure2a_inset_Tr[10].SP]

PE UV                   SPECTRUM    ASCII       PEDS        1.60        
  -1
SAM5.SP
13/01/17
14:20:15.00
13/01/17
14:21:41.00
Zirzl

252.500000
1


4444

SCAN
1
1


0.0
480.0
2.00
MANUAL


UV/VIS


#HDR
-1
-1
#GR
NM
A
0.00000011920928955078
0.0
800.000000
0.500000
1096
8
6.156220
0.002420
#DATA
800.000000	0.002570 
799.500000	0.002500 
799.000000	0.002430 
798.500000	0.002490 
798.000000	0.002510 
797.500000	0.002490 
797.000000	0.002510 
796.500000	0.002550 
796.000000	0.002550 
795.500000	0.002560 
795.000000	0.002560 
794.500000	0.002520 
794.000000	0.002470 
793.500000	0.002460 
793.000000	0.002440 
792.500000	0.002420 
792.000000	0.002480 
791.500000	0.002540 
791.000000	0.002620 
790.500000	0.002670 
790.000000	0.002590 
789.500000	0.002500 
789.000000	0.002550 
788.500000	0.002650 
788.000000	0.002630 
787.500000	0.002550 
787.000000	0.002540 
786.500000	0.002530 
786.000000	0.002550 
785.500000	0.002610 
785.000000	0.002630 
784.500000	0.002590 
784.000000	0.002550 
783.500000	0.002570 
783.000000	0.002600 
782.500000	0.002590 
782.000000	0.002570 
781.500000	0.002610 
781.000000	0.002650 
780.500000	0.002640 
780.000000	0.002600 
779.500000	0.002600 
779.000000	0.002590 
778.500000	0.002560 
778.000000	0.002560 
777.500000	0.002550 
777.000000	0.002510 
776.500000	0.002560 
776.000000	0.002710 
775.500000	0.002810 
775.000000	0.002760 
774.500000	0.002700 
774.000000	0.002710 
773.500000	0.002760 
773.000000	0.002770 
772.500000	0.002690 
772.000000	0.002610 
771.500000	0.002660 
771.000000	0.002740 
770.500000	0.002740 
770.000000	0.002750 
769.500000	0.002770 
769.000000	0.002780 
768.500000	0.002800 
768.000000	0.002790 
767.500000	0.002750 
767.000000	0.002720 
766.500000	0.002700 
766.000000	0.002720 
765.500000	0.002770 
765.000000	0.002820 
764.500000	0.002850 
764.000000	0.002820 
763.500000	0.002790 
763.000000	0.002770 
762.500000	0.002750 
762.000000	0.002780 
761.500000	0.002800 
761.000000	0.002780 
760.500000	0.002730 
760.000000	0.002730 
759.500000	0.002800 
759.000000	0.002810 
758.500000	0.002830 
758.000000	0.002850 
757.500000	0.002820 
757.000000	0.002830 
756.500000	0.002880 
756.000000	0.002830 
755.500000	0.002800 
755.000000	0.002920 
754.500000	0.002990 
754.000000	0.002940 
753.500000	0.002920 
753.000000	0.002960 
752.500000	0.002980 
752.000000	0.002970 
751.500000	0.002920 
751.000000	0.002940 
750.500000	0.003020 
750.000000	0.003020 
749.500000	0.002890 
749.000000	0.002820 
748.500000	0.002900 
748.000000	0.003020 
747.500000	0.003100 
747.000000	0.003090 
746.500000	0.003010 
746.000000	0.002960 
745.500000	0.002990 
745.000000	0.003070 
744.500000	0.003100 
744.000000	0.003110 
743.500000	0.003120 
743.000000	0.003080 
742.500000	0.003070 
742.000000	0.003080 
741.500000	0.003040 
741.000000	0.003040 
740.500000	0.003110 
740.000000	0.003160 
739.500000	0.003160 
739.000000	0.003140 
738.500000	0.003110 
738.000000	0.003070 
737.500000	0.003040 
737.000000	0.003060 
736.500000	0.003140 
736.000000	0.003220 
735.500000	0.003250 
735.000000	0.003250 
734.500000	0.003220 
734.000000	0.003170 
733.500000	0.003140 
733.000000	0.003160 
732.500000	0.003210 
732.000000	0.003270 
731.500000	0.003310 
731.000000	0.003360 
730.500000	0.003380 
730.000000	0.003320 
729.500000	0.003290 
729.000000	0.003370 
728.500000	0.003430 
728.000000	0.003400 
727.500000	0.003350 
727.000000	0.003330 
726.500000	0.003360 
726.000000	0.003430 
725.500000	0.003470 
725.000000	0.003440 
724.500000	0.003450 
724.000000	0.003460 
723.500000	0.003390 
723.000000	0.003380 
722.500000	0.003490 
722.000000	0.003580 
721.500000	0.003590 
721.000000	0.003570 
720.500000	0.003540 
720.000000	0.003550 
719.500000	0.003600 
719.000000	0.003650 
718.500000	0.003670 
718.000000	0.003660 
717.500000	0.003700 
717.000000	0.003740 
716.500000	0.003720 
716.000000	0.003670 
715.500000	0.003680 
715.000000	0.003690 
714.500000	0.003690 
714.000000	0.003740 
713.500000	0.003810 
713.000000	0.003820 
712.500000	0.003760 
712.000000	0.003770 
711.500000	0.003860 
711.000000	0.003930 
710.500000	0.003940 
710.000000	0.003930 
709.500000	0.003920 
709.000000	0.003870 
708.500000	0.003830 
708.000000	0.003910 
707.500000	0.004020 
707.000000	0.004100 
706.500000	0.004150 
706.000000	0.004140 
705.500000	0.004090 
705.000000	0.004090 
704.500000	0.004120 
704.000000	0.004160 
703.500000	0.004140 
703.000000	0.004130 
702.500000	0.004190 
702.000000	0.004190 
701.500000	0.004170 
701.000000	0.004200 
700.500000	0.004250 
700.000000	0.004240 
699.500000	0.004200 
699.000000	0.004180 
698.500000	0.004190 
698.000000	0.004180 
697.500000	0.004170 
697.000000	0.004160 
696.500000	0.004180 
696.000000	0.004240 
695.500000	0.004260 
695.000000	0.004260 
694.500000	0.004280 
694.000000	0.004220 
693.500000	0.004140 
693.000000	0.004110 
692.500000	0.004130 
692.000000	0.004150 
691.500000	0.004170 
691.000000	0.004230 
690.500000	0.004220 
690.000000	0.004180 
689.500000	0.004240 
689.000000	0.004320 
688.500000	0.004310 
688.000000	0.004270 
687.500000	0.004250 
687.000000	0.004220 
686.500000	0.004210 
686.000000	0.004270 
685.500000	0.004350 
685.000000	0.004380 
684.500000	0.004340 
684.000000	0.004280 
683.500000	0.004300 
683.000000	0.004350 
682.500000	0.004350 
682.000000	0.004330 
681.500000	0.004390 
681.000000	0.004400 
680.500000	0.004390 
680.000000	0.004450 
679.500000	0.004440 
679.000000	0.004360 
678.500000	0.004370 
678.000000	0.004440 
677.500000	0.004470 
677.000000	0.004500 
676.500000	0.004530 
676.000000	0.004560 
675.500000	0.004610 
675.000000	0.004630 
674.500000	0.004650 
674.000000	0.004700 
673.500000	0.004700 
673.000000	0.004690 
672.500000	0.004730 
672.000000	0.004810 
671.500000	0.004910 
671.000000	0.004990 
670.500000	0.004930 
670.000000	0.004790 
669.500000	0.004780 
669.000000	0.004800 
668.500000	0.004820 
668.000000	0.004890 
667.500000	0.004910 
667.000000	0.004920 
666.500000	0.004920 
666.000000	0.004910 
665.500000	0.004930 
665.000000	0.004980 
664.500000	0.004950 
664.000000	0.004930 
663.500000	0.005010 
663.000000	0.005110 
662.500000	0.005130 
662.000000	0.005030 
661.500000	0.004960 
661.000000	0.004990 
660.500000	0.005080 
660.000000	0.005150 
659.500000	0.005190 
659.000000	0.005190 
658.500000	0.005130 
658.000000	0.005110 
657.500000	0.005130 
657.000000	0.005150 
656.500000	0.005230 
656.000000	0.005300 
655.500000	0.005260 
655.000000	0.005230 
654.500000	0.005270 
654.000000	0.005340 
653.500000	0.005420 
653.000000	0.005470 
652.500000	0.005410 
652.000000	0.005370 
651.500000	0.005400 
651.000000	0.005420 
650.500000	0.005460 
650.000000	0.005500 
649.500000	0.005550 
649.000000	0.005640 
648.500000	0.005640 
648.000000	0.005590 
647.500000	0.005620 
647.000000	0.005750 
646.500000	0.005790 
646.000000	0.005730 
645.500000	0.005820 
645.000000	0.006010 
644.500000	0.006010 
644.000000	0.005920 
643.500000	0.005920 
643.000000	0.005940 
642.500000	0.006000 
642.000000	0.006110 
641.500000	0.006200 
641.000000	0.006290 
640.500000	0.006360 
640.000000	0.006400 
639.500000	0.006450 
639.000000	0.006510 
638.500000	0.006580 
638.000000	0.006710 
637.500000	0.006800 
637.000000	0.006740 
636.500000	0.006750 
636.000000	0.006850 
635.500000	0.006800 
635.000000	0.006650 
634.500000	0.006610 
634.000000	0.006620 
633.500000	0.006630 
633.000000	0.006700 
632.500000	0.006740 
632.000000	0.006670 
631.500000	0.006640 
631.000000	0.006700 
630.500000	0.006700 
630.000000	0.006640 
629.500000	0.006600 
629.000000	0.006620 
628.500000	0.006750 
628.000000	0.006800 
627.500000	0.006730 
627.000000	0.006680 
626.500000	0.006660 
626.000000	0.006680 
625.500000	0.006740 
625.000000	0.006830 
624.500000	0.006820 
624.000000	0.006710 
623.500000	0.006710 
623.000000	0.006790 
622.500000	0.006870 
622.000000	0.006910 
621.500000	0.006880 
621.000000	0.006870 
620.500000	0.006950 
620.000000	0.007010 
619.500000	0.007040 
619.000000	0.007050 
618.500000	0.007000 
618.000000	0.007060 
617.500000	0.007180 
617.000000	0.007190 
616.500000	0.007150 
616.000000	0.007190 
615.500000	0.007260 
615.000000	0.007280 
614.500000	0.007270 
614.000000	0.007280 
613.500000	0.007360 
613.000000	0.007470 
612.500000	0.007460 
612.000000	0.007440 
611.500000	0.007490 
611.000000	0.007510 
610.500000	0.007550 
610.000000	0.007620 
609.500000	0.007740 
609.000000	0.007870 
608.500000	0.007860 
608.000000	0.007770 
607.500000	0.007760 
607.000000	0.007820 
606.500000	0.007900 
606.000000	0.007990 
605.500000	0.008059 
605.000000	0.008149 
604.500000	0.008240 
604.000000	0.008240 
603.500000	0.008229 
603.000000	0.008290 
602.500000	0.008350 
602.000000	0.008390 
601.500000	0.008440 
601.000000	0.008440 
600.500000	0.008390 
600.000000	0.008399 
599.500000	0.008440 
599.000000	0.008460 
598.500000	0.008529 
598.000000	0.008600 
597.500000	0.008630 
597.000000	0.008650 
596.500000	0.008670 
596.000000	0.008720 
595.500000	0.008720 
595.000000	0.008730 
594.500000	0.008850 
594.000000	0.008880 
593.500000	0.008860 
593.000000	0.008860 
592.500000	0.008850 
592.000000	0.008869 
591.500000	0.008910 
591.000000	0.008980 
590.500000	0.009050 
590.000000	0.009060 
589.500000	0.009120 
589.000000	0.009209 
588.500000	0.009209 
588.000000	0.009220 
587.500000	0.009379 
587.000000	0.009500 
586.500000	0.009490 
586.000000	0.009520 
585.500000	0.009620 
585.000000	0.009650 
584.500000	0.009650 
584.000000	0.009700 
583.500000	0.009760 
583.000000	0.009830 
582.500000	0.009840 
582.000000	0.009800 
581.500000	0.009790 
581.000000	0.009880 
580.500000	0.009950 
580.000000	0.009990 
579.500000	0.010100 
579.000000	0.010120 
578.500000	0.010100 
578.000000	0.010130 
577.500000	0.010190 
577.000000	0.010290 
576.500000	0.010400 
576.000000	0.010460 
575.500000	0.010490 
575.000000	0.010600 
574.500000	0.010630 
574.000000	0.010570 
573.500000	0.010650 
573.000000	0.010810 
572.500000	0.010990 
572.000000	0.011090 
571.500000	0.011020 
571.000000	0.010950 
570.500000	0.011020 
570.000000	0.011150 
569.500000	0.011220 
569.000000	0.011310 
568.500000	0.011440 
568.000000	0.011540 
567.500000	0.011570 
567.000000	0.011590 
566.500000	0.011670 
566.000000	0.011840 
565.500000	0.012040 
565.000000	0.012160 
564.500000	0.012190 
564.000000	0.012190 
563.500000	0.012250 
563.000000	0.012350 
562.500000	0.012430 
562.000000	0.012600 
561.500000	0.012700 
561.000000	0.012650 
560.500000	0.012620 
560.000000	0.012700 
559.500000	0.012750 
559.000000	0.012790 
558.500000	0.012840 
558.000000	0.012820 
557.500000	0.012980 
557.000000	0.013280 
556.500000	0.013310 
556.000000	0.013380 
555.500000	0.013630 
555.000000	0.013690 
554.500000	0.013630 
554.000000	0.013670 
553.500000	0.013800 
553.000000	0.013980 
552.500000	0.014160 
552.000000	0.014320 
551.500000	0.014460 
551.000000	0.014520 
550.500000	0.014600 
550.000000	0.014720 
549.500000	0.014800 
549.000000	0.014900 
548.500000	0.015070 
548.000000	0.015230 
547.500000	0.015320 
547.000000	0.015420 
546.500000	0.015550 
546.000000	0.015700 
545.500000	0.015850 
545.000000	0.015970 
544.500000	0.016100 
544.000000	0.016270 
543.500000	0.016420 
543.000000	0.016580 
542.500000	0.016790 
542.000000	0.017010 
541.500000	0.017290 
541.000000	0.017590 
540.500000	0.017800 
540.000000	0.018020 
539.500000	0.018330 
539.000000	0.018630 
538.500000	0.018950 
538.000000	0.019260 
537.500000	0.019550 
537.000000	0.019860 
536.500000	0.020120 
536.000000	0.020430 
535.500000	0.020800 
535.000000	0.021110 
534.500000	0.021400 
534.000000	0.021690 
533.500000	0.021950 
533.000000	0.022200 
532.500000	0.022430 
532.000000	0.022630 
531.500000	0.022830 
531.000000	0.023050 
530.500000	0.023260 
530.000000	0.023460 
529.500000	0.023720 
529.000000	0.023980 
528.500000	0.024180 
528.000000	0.024390 
527.500000	0.024670 
527.000000	0.024980 
526.500000	0.025310 
526.000000	0.025630 
525.500000	0.025950 
525.000000	0.026250 
524.500000	0.026540 
524.000000	0.026860 
523.500000	0.027270 
523.000000	0.027730 
522.500000	0.028180 
522.000000	0.028660 
521.500000	0.029100 
521.000000	0.029500 
520.500000	0.030000 
520.000000	0.030590 
519.500000	0.031060 
519.000000	0.031510 
518.500000	0.032060 
518.000000	0.032510 
517.500000	0.032880 
517.000000	0.033350 
516.500000	0.033920 
516.000000	0.034470 
515.500000	0.034940 
515.000000	0.035450 
514.500000	0.036040 
514.000000	0.036550 
513.500000	0.036900 
513.000000	0.037250 
512.500000	0.037740 
512.000000	0.038260 
511.500000	0.038600 
511.000000	0.038890 
510.500000	0.039240 
510.000000	0.039510 
509.500000	0.039680 
509.000000	0.039840 
508.500000	0.039980 
508.000000	0.040070 
507.500000	0.040050 
507.000000	0.040010 
506.500000	0.039930 
506.000000	0.039760 
505.500000	0.039560 
505.000000	0.039300 
504.500000	0.039050 
504.000000	0.038830 
503.500000	0.038570 
503.000000	0.038330 
502.500000	0.038090 
502.000000	0.037930 
501.500000	0.037920 
501.000000	0.037890 
500.500000	0.037880 
500.000000	0.037970 
499.500000	0.038060 
499.000000	0.038210 
498.500000	0.038520 
498.000000	0.038910 
497.500000	0.039330 
497.000000	0.039850 
496.500000	0.040430 
496.000000	0.040950 
495.500000	0.041450 
495.000000	0.042000 
494.500000	0.042630 
494.000000	0.043340 
493.500000	0.044010 
493.000000	0.044680 
492.500000	0.045360 
492.000000	0.045990 
491.500000	0.046660 
491.000000	0.047320 
490.500000	0.047860 
490.000000	0.048410 
489.500000	0.048940 
489.000000	0.049350 
488.500000	0.049730 
488.000000	0.050130 
487.500000	0.050470 
487.000000	0.050800 
486.500000	0.051110 
486.000000	0.051400 
485.500000	0.051730 
485.000000	0.052060 
484.500000	0.052350 
484.000000	0.052730 
483.500000	0.053200 
483.000000	0.053730 
482.500000	0.054420 
482.000000	0.055070 
481.500000	0.055680 
481.000000	0.056510 
480.500000	0.057410 
480.000000	0.058360 
479.500000	0.059420 
479.000000	0.060520 
478.500000	0.061650 
478.000000	0.062740 
477.500000	0.063780 
477.000000	0.064940 
476.500000	0.066100 
476.000000	0.067160 
475.500000	0.068210 
475.000000	0.069310 
474.500000	0.070250 
474.000000	0.071050 
473.500000	0.071929 
473.000000	0.072890 
472.500000	0.073789 
472.000000	0.074610 
471.500000	0.075380 
471.000000	0.076090 
470.500000	0.076700 
470.000000	0.077330 
469.500000	0.078000 
469.000000	0.078680 
468.500000	0.079339 
468.000000	0.079930 
467.500000	0.080430 
467.000000	0.080860 
466.500000	0.081270 
466.000000	0.081670 
465.500000	0.081940 
465.000000	0.082059 
464.500000	0.082020 
464.000000	0.081820 
463.500000	0.081449 
463.000000	0.080920 
462.500000	0.080330 
462.000000	0.079740 
461.500000	0.079120 
461.000000	0.078510 
460.500000	0.078049 
460.000000	0.077640 
459.500000	0.077240 
459.000000	0.076950 
458.500000	0.076840 
458.000000	0.076890 
457.500000	0.077049 
457.000000	0.077260 
456.500000	0.077660 
456.000000	0.078210 
455.500000	0.078770 
455.000000	0.079350 
454.500000	0.080100 
454.000000	0.081000 
453.500000	0.082030 
453.000000	0.083090 
452.500000	0.084099 
452.000000	0.085100 
451.500000	0.086100 
451.000000	0.087069 
450.500000	0.087960 
450.000000	0.088740 
449.500000	0.089420 
449.000000	0.090000 
448.500000	0.090590 
448.000000	0.091170 
447.500000	0.091730 
447.000000	0.092400 
446.500000	0.093260 
446.000000	0.094200 
445.500000	0.095159 
445.000000	0.096190 
444.500000	0.097230 
444.000000	0.098330 
443.500000	0.099550 
443.000000	0.100780 
442.500000	0.101970 
442.000000	0.103160 
441.500000	0.104410 
441.000000	0.105610 
440.500000	0.106820 
440.000000	0.108150 
439.500000	0.109560 
439.000000	0.111080 
438.500000	0.112630 
438.000000	0.114150 
437.500000	0.115710 
437.000000	0.117410 
436.500000	0.119250 
436.000000	0.121120 
435.500000	0.123020 
435.000000	0.124930 
434.500000	0.126890 
434.000000	0.128850 
433.500000	0.130710 
433.000000	0.132600 
432.500000	0.134570 
432.000000	0.136510 
431.500000	0.138560 
431.000000	0.140760 
430.500000	0.142910 
430.000000	0.144980 
429.500000	0.147000 
429.000000	0.148910 
428.500000	0.150680 
428.000000	0.152300 
427.500000	0.153690 
427.000000	0.154930 
426.500000	0.155980 
426.000000	0.156810 
425.500000	0.157590 
425.000000	0.158490 
424.500000	0.159510 
424.000000	0.160710 
423.500000	0.162220 
423.000000	0.163990 
422.500000	0.166080 
422.000000	0.168680 
421.500000	0.172000 
421.000000	0.175990 
420.500000	0.180590 
420.000000	0.185740 
419.500000	0.191510 
419.000000	0.197820 
418.500000	0.204580 
418.000000	0.211700 
417.500000	0.219350 
417.000000	0.227420 
416.500000	0.236030 
416.000000	0.245100 
415.500000	0.254360 
415.000000	0.263860 
414.500000	0.273850 
414.000000	0.284260 
413.500000	0.294980 
413.000000	0.306080 
412.500000	0.317570 
412.000000	0.329340 
411.500000	0.341340 
411.000000	0.353430 
410.500000	0.365380 
410.000000	0.376940 
409.500000	0.388070 
409.000000	0.398790 
408.500000	0.409020 
408.000000	0.418970 
407.500000	0.428940 
407.000000	0.439130 
406.500000	0.449810 
406.000000	0.461360 
405.500000	0.474330 
405.000000	0.488850 
404.500000	0.505130 
404.000000	0.522920 
403.500000	0.541870 
403.000000	0.561230 
402.500000	0.580260 
402.000000	0.598400 
401.500000	0.615179 
401.000000	0.630620 
400.500000	0.645130 
400.000000	0.659620 
399.500000	0.674920 
399.000000	0.691500 
398.500000	0.709940 
398.000000	0.730490 
397.500000	0.753290 
397.000000	0.777990 
396.500000	0.804500 
396.000000	0.832080 
395.500000	0.860560 
395.000000	0.890120 
394.500000	0.920940 
394.000000	0.953450 
393.500000	0.989470 
393.000000	1.030260 
392.500000	1.077910 
392.000000	1.134380 
391.500000	1.203380 
391.000000	1.285980 
390.500000	1.384260 
390.000000	1.497830 
389.500000	1.628290 
389.000000	1.770330 
388.500000	1.918060 
388.000000	2.065900 
387.500000	2.200410 
387.000000	2.307350 
386.500000	2.374410 
386.000000	2.403840 
385.500000	2.408390 
385.000000	2.407470 
384.500000	2.409590 
384.000000	2.413160 
383.500000	2.413250 
383.000000	2.408690 
382.500000	2.398230 
382.000000	2.375100 
381.500000	2.184530 
381.000000	3.368870 
380.500000	5.489240 
380.000000	6.156220 
379.500000	6.000000 
379.000000	6.000000 
378.500000	6.000000 
378.000000	6.000000 
377.500000	6.000000 
377.000000	6.000000 
376.500000	6.000000 
376.000000	6.000000 
375.500000	6.000000 
375.000000	6.000000 
374.500000	6.000000 
374.000000	6.000000 
373.500000	6.000000 
373.000000	6.000000 
372.500000	6.000000 
372.000000	6.000000 
371.500000	6.000000 
371.000000	6.000000 
370.500000	6.000000 
370.000000	6.000000 
369.500000	6.000000 
369.000000	6.000000 
368.500000	6.000000 
368.000000	6.000000 
367.500000	6.000000 
367.000000	6.000000 
366.500000	6.000000 
366.000000	6.000000 
365.500000	6.000000 
365.000000	6.000000 
364.500000	6.000000 
364.000000	6.000000 
363.500000	6.000000 
363.000000	6.000000 
362.500000	6.000000 
362.000000	6.000000 
361.500000	6.000000 
361.000000	6.000000 
360.500000	6.000000 
360.000000	6.000000 
359.500000	6.000000 
359.000000	6.000000 
358.500000	6.000000 
358.000000	6.000000 
357.500000	6.000000 
357.000000	6.000000 
356.500000	6.000000 
356.000000	6.000000 
355.500000	6.000000 
355.000000	6.000000 
354.500000	6.000000 
354.000000	6.000000 
353.500000	6.000000 
353.000000	6.000000 
352.500000	6.000000 
352.000000	6.000000 
351.500000	6.000000 
351.000000	6.000000 
350.500000	6.000000 
350.000000	6.000000 
349.500000	6.000000 
349.000000	6.000000 
348.500000	6.000000 
348.000000	6.000000 
347.500000	6.000000 
347.000000	6.000000 
346.500000	6.000000 
346.000000	6.000000 
345.500000	6.000000 
345.000000	6.000000 
344.500000	6.000000 
344.000000	6.000000 
343.500000	6.000000 
343.000000	6.000000 
342.500000	6.000000 
342.000000	6.000000 
341.500000	6.000000 
341.000000	6.000000 
340.500000	6.000000 
340.000000	6.000000 
339.500000	6.000000 
339.000000	6.000000 
338.500000	6.000000 
338.000000	6.000000 
337.500000	6.000000 
337.000000	6.000000 
336.500000	6.000000 
336.000000	6.000000 
335.500000	6.000000 
335.000000	6.000000 
334.500000	6.000000 
334.000000	6.000000 
333.500000	6.000000 
333.000000	6.000000 
332.500000	6.000000 
332.000000	6.000000 
331.500000	6.000000 
331.000000	6.000000 
330.500000	6.000000 
330.000000	6.000000 
329.500000	6.000000 
329.000000	6.000000 
328.500000	6.000000 
328.000000	6.000000 
327.500000	6.000000 
327.000000	6.000000 
326.500000	6.000000 
326.000000	6.000000 
325.500000	6.000000 
325.000000	6.000000 
324.500000	6.000000 
324.000000	6.000000 
323.500000	6.000000 
323.000000	6.000000 
322.500000	6.000000 
322.000000	6.000000 
321.500000	6.000000 
321.000000	6.000000 
320.500000	6.000000 
320.000000	6.000000 
319.500000	6.000000 
319.000000	6.000000 
318.500000	6.000000 
318.000000	6.000000 
317.500000	6.000000 
317.000000	6.000000 
316.500000	6.000000 
316.000000	6.000000 
315.500000	6.000000 
315.000000	6.000000 
314.500000	6.000000 
314.000000	6.000000 
313.500000	6.000000 
313.000000	6.000000 
312.500000	6.000000 
312.000000	6.000000 
311.500000	6.000000 
311.000000	6.000000 
310.500000	6.000000 
310.000000	6.000000 
309.500000	6.000000 
309.000000	6.000000 
308.500000	6.000000 
308.000000	6.000000 
307.500000	6.000000 
307.000000	6.000000 
306.500000	6.000000 
306.000000	6.000000 
305.500000	6.000000 
305.000000	6.000000 
304.500000	6.000000 
304.000000	6.000000 
303.500000	6.000000 
303.000000	6.000000 
302.500000	6.000000 
302.000000	6.000000 
301.500000	6.000000 
301.000000	6.000000 
300.500000	6.000000 
300.000000	6.000000 
299.500000	6.000000 
299.000000	6.000000 
298.500000	6.000000 
298.000000	6.000000 
297.500000	6.000000 
297.000000	6.000000 
296.500000	6.000000 
296.000000	6.000000 
295.500000	6.000000 
295.000000	6.000000 
294.500000	6.000000 
294.000000	6.000000 
293.500000	6.000000 
293.000000	6.000000 
292.500000	6.000000 
292.000000	6.000000 
291.500000	6.000000 
291.000000	6.000000 
290.500000	6.149710 
290.000000	5.191490 
289.500000	3.480210 
289.000000	2.836820 
288.500000	2.729270 
288.000000	2.661540 
287.500000	2.655380 
287.000000	2.707380 
286.500000	2.817040 
286.000000	2.905750 
285.500000	3.984480 
285.000000	5.592530 
284.500000	6.110280 
284.000000	6.000000 
283.500000	6.000000 
283.000000	6.000000 
282.500000	6.000000 
282.000000	6.000000 
281.500000	6.137840 
281.000000	5.243450 
280.500000	3.681150 
280.000000	3.063930 
279.500000	2.836270 
279.000000	2.654030 
278.500000	2.517290 
278.000000	2.382560 
277.500000	2.256330 
277.000000	2.150580 
276.500000	2.068790 
276.000000	2.003170 
275.500000	1.953960 
275.000000	1.924190 
274.500000	1.915760 
274.000000	1.922910 
273.500000	1.946140 
273.000000	1.988080 
272.500000	2.049210 
272.000000	2.121780 
271.500000	2.197370 
271.000000	2.268800 
270.500000	2.327510 
270.000000	2.357910 
269.500000	2.348430 
269.000000	2.321770 
268.500000	2.295580 
268.000000	2.264780 
267.500000	2.231250 
267.000000	2.210020 
266.500000	2.207870 
266.000000	2.218530 
265.500000	2.241240 
265.000000	2.281820 
264.500000	2.356290 
264.000000	2.470280 
263.500000	2.631670 
263.000000	2.847800 
262.500000	3.509920 
262.000000	5.189240 
261.500000	6.146950 
261.000000	6.000000 
260.500000	6.000000 
260.000000	6.000000 
259.500000	6.000000 
259.000000	6.000000 
258.500000	6.000000 
258.000000	6.000000 
257.500000	6.000000 
257.000000	6.000000 
256.500000	6.000000 
256.000000	6.000000 
255.500000	6.000000 
255.000000	6.000000 
254.500000	6.000000 
254.000000	6.000000 
253.500000	6.000000 
253.000000	6.000000 
252.500000	6.000000 
