# Supplementary material for: Optical gap and fundamental gap of oligoynes and carbyne
Source: Nat Commun. 2020 Sep 23;11:4797. doi: 10.1038/s41467-020-18496-4 (PMC7511338; doi:10.1038/s41467-020-18496-4)
Supplement: Supplementary file 3 — Source Data [file 41467_2020_18496_MOESM3_ESM.zip › NCOMMS-20-03672A_Source Data/Figure2/Figure2a/Figure2a_inset_Tr[6].SP]

PE UV                   SPECTRUM    ASCII       PEDS        1.60        
  -1
SAM4.SP
13/01/17
12:53:33.00
13/01/17
12:55:12.00
Zirzl

250.000000
1


4444

SCAN
1
1


0.0
480.0
2.00
MANUAL


UV/VIS


#HDR
-1
-1
#GR
NM
A
0.00000011920928955078
0.0
800.000000
0.500000
1101
8
6.000000
0.000180
#DATA
800.000000	0.000580 
799.500000	0.000560 
799.000000	0.000520 
798.500000	0.000470 
798.000000	0.000410 
797.500000	0.000390 
797.000000	0.000410 
796.500000	0.000450 
796.000000	0.000430 
795.500000	0.000410 
795.000000	0.000440 
794.500000	0.000470 
794.000000	0.000420 
793.500000	0.000430 
793.000000	0.000430 
792.500000	0.000360 
792.000000	0.000350 
791.500000	0.000390 
791.000000	0.000440 
790.500000	0.000490 
790.000000	0.000460 
789.500000	0.000350 
789.000000	0.000330 
788.500000	0.000390 
788.000000	0.000440 
787.500000	0.000450 
787.000000	0.000410 
786.500000	0.000370 
786.000000	0.000360 
785.500000	0.000340 
785.000000	0.000350 
784.500000	0.000360 
784.000000	0.000370 
783.500000	0.000460 
783.000000	0.000480 
782.500000	0.000370 
782.000000	0.000330 
781.500000	0.000340 
781.000000	0.000300 
780.500000	0.000320 
780.000000	0.000320 
779.500000	0.000300 
779.000000	0.000270 
778.500000	0.000260 
778.000000	0.000300 
777.500000	0.000340 
777.000000	0.000320 
776.500000	0.000330 
776.000000	0.000390 
775.500000	0.000430 
775.000000	0.000420 
774.500000	0.000370 
774.000000	0.000350 
773.500000	0.000390 
773.000000	0.000460 
772.500000	0.000440 
772.000000	0.000360 
771.500000	0.000320 
771.000000	0.000310 
770.500000	0.000340 
770.000000	0.000420 
769.500000	0.000400 
769.000000	0.000290 
768.500000	0.000320 
768.000000	0.000410 
767.500000	0.000380 
767.000000	0.000320 
766.500000	0.000350 
766.000000	0.000350 
765.500000	0.000300 
765.000000	0.000290 
764.500000	0.000340 
764.000000	0.000320 
763.500000	0.000280 
763.000000	0.000270 
762.500000	0.000270 
762.000000	0.000280 
761.500000	0.000290 
761.000000	0.000320 
760.500000	0.000340 
760.000000	0.000330 
759.500000	0.000360 
759.000000	0.000360 
758.500000	0.000340 
758.000000	0.000350 
757.500000	0.000330 
757.000000	0.000280 
756.500000	0.000250 
756.000000	0.000260 
755.500000	0.000240 
755.000000	0.000260 
754.500000	0.000350 
754.000000	0.000410 
753.500000	0.000370 
753.000000	0.000310 
752.500000	0.000300 
752.000000	0.000310 
751.500000	0.000320 
751.000000	0.000360 
750.500000	0.000390 
750.000000	0.000380 
749.500000	0.000310 
749.000000	0.000230 
748.500000	0.000240 
748.000000	0.000310 
747.500000	0.000350 
747.000000	0.000370 
746.500000	0.000340 
746.000000	0.000310 
745.500000	0.000280 
745.000000	0.000250 
744.500000	0.000310 
744.000000	0.000360 
743.500000	0.000330 
743.000000	0.000300 
742.500000	0.000310 
742.000000	0.000280 
741.500000	0.000220 
741.000000	0.000180 
740.500000	0.000220 
740.000000	0.000300 
739.500000	0.000310 
739.000000	0.000290 
738.500000	0.000290 
738.000000	0.000250 
737.500000	0.000250 
737.000000	0.000210 
736.500000	0.000190 
736.000000	0.000270 
735.500000	0.000310 
735.000000	0.000270 
734.500000	0.000240 
734.000000	0.000240 
733.500000	0.000260 
733.000000	0.000240 
732.500000	0.000240 
732.000000	0.000270 
731.500000	0.000350 
731.000000	0.000410 
730.500000	0.000330 
730.000000	0.000220 
729.500000	0.000250 
729.000000	0.000360 
728.500000	0.000400 
728.000000	0.000330 
727.500000	0.000220 
727.000000	0.000210 
726.500000	0.000290 
726.000000	0.000340 
725.500000	0.000340 
725.000000	0.000280 
724.500000	0.000240 
724.000000	0.000290 
723.500000	0.000300 
723.000000	0.000280 
722.500000	0.000340 
722.000000	0.000430 
721.500000	0.000430 
721.000000	0.000340 
720.500000	0.000290 
720.000000	0.000310 
719.500000	0.000320 
719.000000	0.000260 
718.500000	0.000250 
718.000000	0.000330 
717.500000	0.000410 
717.000000	0.000410 
716.500000	0.000350 
716.000000	0.000310 
715.500000	0.000310 
715.000000	0.000330 
714.500000	0.000300 
714.000000	0.000280 
713.500000	0.000350 
713.000000	0.000370 
712.500000	0.000300 
712.000000	0.000300 
711.500000	0.000370 
711.000000	0.000430 
710.500000	0.000460 
710.000000	0.000380 
709.500000	0.000330 
709.000000	0.000340 
708.500000	0.000320 
708.000000	0.000320 
707.500000	0.000350 
707.000000	0.000370 
706.500000	0.000390 
706.000000	0.000410 
705.500000	0.000390 
705.000000	0.000350 
704.500000	0.000360 
704.000000	0.000390 
703.500000	0.000390 
703.000000	0.000400 
702.500000	0.000420 
702.000000	0.000380 
701.500000	0.000350 
701.000000	0.000400 
700.500000	0.000430 
700.000000	0.000410 
699.500000	0.000390 
699.000000	0.000360 
698.500000	0.000350 
698.000000	0.000360 
697.500000	0.000400 
697.000000	0.000390 
696.500000	0.000350 
696.000000	0.000350 
695.500000	0.000420 
695.000000	0.000480 
694.500000	0.000460 
694.000000	0.000400 
693.500000	0.000360 
693.000000	0.000370 
692.500000	0.000400 
692.000000	0.000380 
691.500000	0.000340 
691.000000	0.000360 
690.500000	0.000390 
690.000000	0.000410 
689.500000	0.000430 
689.000000	0.000460 
688.500000	0.000470 
688.000000	0.000420 
687.500000	0.000360 
687.000000	0.000320 
686.500000	0.000310 
686.000000	0.000370 
685.500000	0.000420 
685.000000	0.000460 
684.500000	0.000490 
684.000000	0.000440 
683.500000	0.000400 
683.000000	0.000440 
682.500000	0.000420 
682.000000	0.000400 
681.500000	0.000480 
681.000000	0.000460 
680.500000	0.000400 
680.000000	0.000400 
679.500000	0.000400 
679.000000	0.000420 
678.500000	0.000490 
678.000000	0.000510 
677.500000	0.000520 
677.000000	0.000550 
676.500000	0.000520 
676.000000	0.000510 
675.500000	0.000570 
675.000000	0.000610 
674.500000	0.000550 
674.000000	0.000460 
673.500000	0.000420 
673.000000	0.000410 
672.500000	0.000380 
672.000000	0.000410 
671.500000	0.000580 
671.000000	0.000620 
670.500000	0.000520 
670.000000	0.000500 
669.500000	0.000520 
669.000000	0.000540 
668.500000	0.000560 
668.000000	0.000540 
667.500000	0.000540 
667.000000	0.000599 
666.500000	0.000610 
666.000000	0.000560 
665.500000	0.000550 
665.000000	0.000580 
664.500000	0.000560 
664.000000	0.000490 
663.500000	0.000460 
663.000000	0.000490 
662.500000	0.000530 
662.000000	0.000480 
661.500000	0.000420 
661.000000	0.000420 
660.500000	0.000530 
660.000000	0.000630 
659.500000	0.000580 
659.000000	0.000460 
658.500000	0.000420 
658.000000	0.000440 
657.500000	0.000430 
657.000000	0.000390 
656.500000	0.000410 
656.000000	0.000440 
655.500000	0.000410 
655.000000	0.000350 
654.500000	0.000400 
654.000000	0.000480 
653.500000	0.000560 
653.000000	0.000630 
652.500000	0.000620 
652.000000	0.000590 
651.500000	0.000599 
651.000000	0.000610 
650.500000	0.000570 
650.000000	0.000560 
649.500000	0.000620 
649.000000	0.000599 
648.500000	0.000510 
648.000000	0.000480 
647.500000	0.000490 
647.000000	0.000480 
646.500000	0.000490 
646.000000	0.000500 
645.500000	0.000560 
645.000000	0.000640 
644.500000	0.000540 
644.000000	0.000410 
643.500000	0.000460 
643.000000	0.000530 
642.500000	0.000540 
642.000000	0.000530 
641.500000	0.000470 
641.000000	0.000450 
640.500000	0.000500 
640.000000	0.000500 
639.500000	0.000440 
639.000000	0.000460 
638.500000	0.000560 
638.000000	0.000620 
637.500000	0.000630 
637.000000	0.000620 
636.500000	0.000590 
636.000000	0.000610 
635.500000	0.000530 
635.000000	0.000440 
634.500000	0.000380 
634.000000	0.000360 
633.500000	0.000430 
633.000000	0.000530 
632.500000	0.000630 
632.000000	0.000650 
631.500000	0.000580 
631.000000	0.000530 
630.500000	0.000520 
630.000000	0.000520 
629.500000	0.000480 
629.000000	0.000510 
628.500000	0.000540 
628.000000	0.000520 
627.500000	0.000480 
627.000000	0.000420 
626.500000	0.000430 
626.000000	0.000480 
625.500000	0.000540 
625.000000	0.000570 
624.500000	0.000570 
624.000000	0.000560 
623.500000	0.000530 
623.000000	0.000490 
622.500000	0.000460 
622.000000	0.000450 
621.500000	0.000410 
621.000000	0.000420 
620.500000	0.000490 
620.000000	0.000520 
619.500000	0.000630 
619.000000	0.000740 
618.500000	0.000630 
618.000000	0.000450 
617.500000	0.000440 
617.000000	0.000560 
616.500000	0.000640 
616.000000	0.000640 
615.500000	0.000570 
615.000000	0.000510 
614.500000	0.000490 
614.000000	0.000540 
613.500000	0.000610 
613.000000	0.000680 
612.500000	0.000700 
612.000000	0.000660 
611.500000	0.000570 
611.000000	0.000490 
610.500000	0.000510 
610.000000	0.000550 
609.500000	0.000599 
609.000000	0.000650 
608.500000	0.000630 
608.000000	0.000570 
607.500000	0.000540 
607.000000	0.000560 
606.500000	0.000560 
606.000000	0.000540 
605.500000	0.000520 
605.000000	0.000610 
604.500000	0.000720 
604.000000	0.000660 
603.500000	0.000530 
603.000000	0.000550 
602.500000	0.000690 
602.000000	0.000750 
601.500000	0.000690 
601.000000	0.000680 
600.500000	0.000670 
600.000000	0.000560 
599.500000	0.000470 
599.000000	0.000480 
598.500000	0.000580 
598.000000	0.000720 
597.500000	0.000740 
597.000000	0.000690 
596.500000	0.000670 
596.000000	0.000650 
595.500000	0.000599 
595.000000	0.000590 
594.500000	0.000660 
594.000000	0.000690 
593.500000	0.000660 
593.000000	0.000620 
592.500000	0.000599 
592.000000	0.000610 
591.500000	0.000620 
591.000000	0.000620 
590.500000	0.000590 
590.000000	0.000550 
589.500000	0.000570 
589.000000	0.000560 
588.500000	0.000580 
588.000000	0.000640 
587.500000	0.000680 
587.000000	0.000680 
586.500000	0.000680 
586.000000	0.000750 
585.500000	0.000770 
585.000000	0.000710 
584.500000	0.000760 
584.000000	0.000850 
583.500000	0.000790 
583.000000	0.000730 
582.500000	0.000720 
582.000000	0.000710 
581.500000	0.000680 
581.000000	0.000660 
580.500000	0.000660 
580.000000	0.000690 
579.500000	0.000750 
579.000000	0.000810 
578.500000	0.000720 
578.000000	0.000670 
577.500000	0.000810 
577.000000	0.000900 
576.500000	0.000860 
576.000000	0.000830 
575.500000	0.000920 
575.000000	0.000900 
574.500000	0.000710 
574.000000	0.000720 
573.500000	0.000800 
573.000000	0.000780 
572.500000	0.000840 
572.000000	0.000940 
571.500000	0.000850 
571.000000	0.000640 
570.500000	0.000640 
570.000000	0.000820 
569.500000	0.000860 
569.000000	0.000780 
568.500000	0.000800 
568.000000	0.000820 
567.500000	0.000770 
567.000000	0.000760 
566.500000	0.000820 
566.000000	0.000840 
565.500000	0.000810 
565.000000	0.000860 
564.500000	0.000910 
564.000000	0.000850 
563.500000	0.000800 
563.000000	0.000830 
562.500000	0.000840 
562.000000	0.000860 
561.500000	0.000889 
561.000000	0.000860 
560.500000	0.000790 
560.000000	0.000790 
559.500000	0.000860 
559.000000	0.000910 
558.500000	0.000870 
558.000000	0.000800 
557.500000	0.000850 
557.000000	0.000940 
556.500000	0.000889 
556.000000	0.000920 
555.500000	0.001030 
555.000000	0.001030 
554.500000	0.000910 
554.000000	0.000820 
553.500000	0.000830 
553.000000	0.000880 
552.500000	0.000960 
552.000000	0.000990 
551.500000	0.000940 
551.000000	0.000920 
550.500000	0.000960 
550.000000	0.000960 
549.500000	0.000920 
549.000000	0.000880 
548.500000	0.000900 
548.000000	0.001020 
547.500000	0.001110 
547.000000	0.001060 
546.500000	0.000980 
546.000000	0.001000 
545.500000	0.001030 
545.000000	0.001000 
544.500000	0.000990 
544.000000	0.001040 
543.500000	0.001110 
543.000000	0.001100 
542.500000	0.001000 
542.000000	0.000930 
541.500000	0.001000 
541.000000	0.001090 
540.500000	0.001060 
540.000000	0.001020 
539.500000	0.001020 
539.000000	0.001050 
538.500000	0.001080 
538.000000	0.001100 
537.500000	0.001100 
537.000000	0.001090 
536.500000	0.001040 
536.000000	0.000990 
535.500000	0.000990 
535.000000	0.001060 
534.500000	0.001130 
534.000000	0.001170 
533.500000	0.001130 
533.000000	0.001130 
532.500000	0.001210 
532.000000	0.001220 
531.500000	0.001170 
531.000000	0.001170 
530.500000	0.001200 
530.000000	0.001170 
529.500000	0.001170 
529.000000	0.001180 
528.500000	0.001110 
528.000000	0.001090 
527.500000	0.001120 
527.000000	0.001140 
526.500000	0.001150 
526.000000	0.001200 
525.500000	0.001210 
525.000000	0.001150 
524.500000	0.001060 
524.000000	0.001060 
523.500000	0.001200 
523.000000	0.001270 
522.500000	0.001220 
522.000000	0.001200 
521.500000	0.001190 
521.000000	0.001220 
520.500000	0.001290 
520.000000	0.001310 
519.500000	0.001330 
519.000000	0.001400 
518.500000	0.001400 
518.000000	0.001280 
517.500000	0.001180 
517.000000	0.001200 
516.500000	0.001280 
516.000000	0.001320 
515.500000	0.001330 
515.000000	0.001370 
514.500000	0.001390 
514.000000	0.001410 
513.500000	0.001360 
513.000000	0.001340 
512.500000	0.001430 
512.000000	0.001500 
511.500000	0.001500 
511.000000	0.001490 
510.500000	0.001530 
510.000000	0.001540 
509.500000	0.001470 
509.000000	0.001420 
508.500000	0.001410 
508.000000	0.001450 
507.500000	0.001490 
507.000000	0.001500 
506.500000	0.001590 
506.000000	0.001650 
505.500000	0.001600 
505.000000	0.001600 
504.500000	0.001630 
504.000000	0.001580 
503.500000	0.001580 
503.000000	0.001680 
502.500000	0.001690 
502.000000	0.001640 
501.500000	0.001670 
501.000000	0.001680 
500.500000	0.001670 
500.000000	0.001770 
499.500000	0.001800 
499.000000	0.001740 
498.500000	0.001770 
498.000000	0.001880 
497.500000	0.001930 
497.000000	0.001930 
496.500000	0.002050 
496.000000	0.002120 
495.500000	0.002040 
495.000000	0.001920 
494.500000	0.001890 
494.000000	0.002010 
493.500000	0.002090 
493.000000	0.002100 
492.500000	0.002120 
492.000000	0.002160 
491.500000	0.002180 
491.000000	0.002220 
490.500000	0.002300 
490.000000	0.002330 
489.500000	0.002340 
489.000000	0.002360 
488.500000	0.002410 
488.000000	0.002450 
487.500000	0.002390 
487.000000	0.002360 
486.500000	0.002460 
486.000000	0.002550 
485.500000	0.002610 
485.000000	0.002710 
484.500000	0.002750 
484.000000	0.002690 
483.500000	0.002770 
483.000000	0.002990 
482.500000	0.003110 
482.000000	0.003070 
481.500000	0.003000 
481.000000	0.003060 
480.500000	0.003100 
480.000000	0.003100 
479.500000	0.003240 
479.000000	0.003430 
478.500000	0.003510 
478.000000	0.003540 
477.500000	0.003610 
477.000000	0.003740 
476.500000	0.003880 
476.000000	0.003930 
475.500000	0.004040 
475.000000	0.004240 
474.500000	0.004390 
474.000000	0.004460 
473.500000	0.004560 
473.000000	0.004790 
472.500000	0.005030 
472.000000	0.005180 
471.500000	0.005290 
471.000000	0.005450 
470.500000	0.005690 
470.000000	0.005940 
469.500000	0.006230 
469.000000	0.006510 
468.500000	0.006800 
468.000000	0.007090 
467.500000	0.007270 
467.000000	0.007480 
466.500000	0.007750 
466.000000	0.007939 
465.500000	0.008189 
465.000000	0.008520 
464.500000	0.008750 
464.000000	0.008980 
463.500000	0.009220 
463.000000	0.009379 
462.500000	0.009520 
462.000000	0.009690 
461.500000	0.009860 
461.000000	0.010050 
460.500000	0.010270 
460.000000	0.010500 
459.500000	0.010690 
459.000000	0.010780 
458.500000	0.010890 
458.000000	0.011110 
457.500000	0.011360 
457.000000	0.011560 
456.500000	0.011740 
456.000000	0.011960 
455.500000	0.012140 
455.000000	0.012240 
454.500000	0.012380 
454.000000	0.012620 
453.500000	0.012920 
453.000000	0.013270 
452.500000	0.013560 
452.000000	0.013760 
451.500000	0.013970 
451.000000	0.014280 
450.500000	0.014690 
450.000000	0.015180 
449.500000	0.015700 
449.000000	0.016290 
448.500000	0.017010 
448.000000	0.017720 
447.500000	0.018490 
447.000000	0.019340 
446.500000	0.020190 
446.000000	0.021070 
445.500000	0.021920 
445.000000	0.022580 
444.500000	0.023000 
444.000000	0.023330 
443.500000	0.023590 
443.000000	0.023610 
442.500000	0.023370 
442.000000	0.023030 
441.500000	0.022670 
441.000000	0.022240 
440.500000	0.021760 
440.000000	0.021290 
439.500000	0.021000 
439.000000	0.021030 
438.500000	0.021180 
438.000000	0.021250 
437.500000	0.021380 
437.000000	0.021650 
436.500000	0.022080 
436.000000	0.022480 
435.500000	0.022840 
435.000000	0.023190 
434.500000	0.023500 
434.000000	0.023790 
433.500000	0.023940 
433.000000	0.023960 
432.500000	0.023950 
432.000000	0.023890 
431.500000	0.023850 
431.000000	0.023860 
430.500000	0.023790 
430.000000	0.023680 
429.500000	0.023600 
429.000000	0.023550 
428.500000	0.023530 
428.000000	0.023510 
427.500000	0.023610 
427.000000	0.023790 
426.500000	0.023890 
426.000000	0.023990 
425.500000	0.024140 
425.000000	0.024330 
424.500000	0.024520 
424.000000	0.024770 
423.500000	0.025030 
423.000000	0.025250 
422.500000	0.025450 
422.000000	0.025730 
421.500000	0.026150 
421.000000	0.026590 
420.500000	0.026990 
420.000000	0.027440 
419.500000	0.027790 
419.000000	0.028130 
418.500000	0.028670 
418.000000	0.029170 
417.500000	0.029560 
417.000000	0.029930 
416.500000	0.030300 
416.000000	0.030640 
415.500000	0.030960 
415.000000	0.031270 
414.500000	0.031610 
414.000000	0.032020 
413.500000	0.032540 
413.000000	0.033240 
412.500000	0.034160 
412.000000	0.035270 
411.500000	0.036590 
411.000000	0.038080 
410.500000	0.039800 
410.000000	0.041560 
409.500000	0.043180 
409.000000	0.044570 
408.500000	0.045510 
408.000000	0.045930 
407.500000	0.045870 
407.000000	0.045340 
406.500000	0.044290 
406.000000	0.043000 
405.500000	0.041730 
405.000000	0.040660 
404.500000	0.039970 
404.000000	0.039690 
403.500000	0.039860 
403.000000	0.040320 
402.500000	0.041000 
402.000000	0.041780 
401.500000	0.042620 
401.000000	0.043460 
400.500000	0.044190 
400.000000	0.044810 
399.500000	0.045290 
399.000000	0.045670 
398.500000	0.045920 
398.000000	0.046050 
397.500000	0.046230 
397.000000	0.046700 
396.500000	0.047380 
396.000000	0.048060 
395.500000	0.048840 
395.000000	0.049740 
394.500000	0.050670 
394.000000	0.051640 
393.500000	0.052690 
393.000000	0.053640 
392.500000	0.054100 
392.000000	0.054070 
391.500000	0.053660 
391.000000	0.052940 
390.500000	0.051990 
390.000000	0.050960 
389.500000	0.050030 
389.000000	0.049350 
388.500000	0.048920 
388.000000	0.048740 
387.500000	0.048820 
387.000000	0.049170 
386.500000	0.049900 
386.000000	0.050840 
385.500000	0.051810 
385.000000	0.052860 
384.500000	0.054030 
384.000000	0.055310 
383.500000	0.056620 
383.000000	0.058010 
382.500000	0.059590 
382.000000	0.061300 
381.500000	0.062839 
381.000000	0.064860 
380.500000	0.067510 
380.000000	0.069410 
379.500000	0.070910 
379.000000	0.072700 
378.500000	0.074289 
378.000000	0.075520 
377.500000	0.076030 
377.000000	0.075810 
376.500000	0.075220 
376.000000	0.074560 
375.500000	0.074060 
375.000000	0.073980 
374.500000	0.074450 
374.000000	0.075490 
373.500000	0.077160 
373.000000	0.079180 
372.500000	0.081230 
372.000000	0.083080 
371.500000	0.084590 
371.000000	0.085670 
370.500000	0.086319 
370.000000	0.086480 
369.500000	0.086130 
369.000000	0.085590 
368.500000	0.085080 
368.000000	0.084779 
367.500000	0.084720 
367.000000	0.084860 
366.500000	0.085310 
366.000000	0.086060 
365.500000	0.087110 
365.000000	0.088310 
364.500000	0.089330 
364.000000	0.089910 
363.500000	0.089960 
363.000000	0.089440 
362.500000	0.088220 
362.000000	0.086319 
361.500000	0.083820 
361.000000	0.081150 
360.500000	0.078589 
360.000000	0.076330 
359.500000	0.074570 
359.000000	0.073330 
358.500000	0.072609 
358.000000	0.072340 
357.500000	0.072560 
357.000000	0.073150 
356.500000	0.074010 
356.000000	0.075090 
355.500000	0.076470 
355.000000	0.078049 
354.500000	0.079580 
354.000000	0.081070 
353.500000	0.082580 
353.000000	0.084040 
352.500000	0.085180 
352.000000	0.085810 
351.500000	0.085980 
351.000000	0.085770 
350.500000	0.085139 
350.000000	0.084320 
349.500000	0.083710 
349.000000	0.083510 
348.500000	0.083800 
348.000000	0.084459 
347.500000	0.085470 
347.000000	0.086850 
346.500000	0.088400 
346.000000	0.089950 
345.500000	0.091360 
345.000000	0.092650 
344.500000	0.093979 
344.000000	0.095360 
343.500000	0.096890 
343.000000	0.098640 
342.500000	0.100530 
342.000000	0.102430 
341.500000	0.104270 
341.000000	0.105960 
340.500000	0.107610 
340.000000	0.109290 
339.500000	0.110840 
339.000000	0.112170 
338.500000	0.113420 
338.000000	0.114680 
337.500000	0.115900 
337.000000	0.117250 
336.500000	0.119330 
336.000000	0.122570 
335.500000	0.127070 
335.000000	0.132660 
334.500000	0.139860 
334.000000	0.148570 
333.500000	0.158830 
333.000000	0.170830 
332.500000	0.184370 
332.000000	0.198840 
331.500000	0.214570 
331.000000	0.231650 
330.500000	0.250370 
330.000000	0.271150 
329.500000	0.294640 
329.000000	0.321000 
328.500000	0.350900 
328.000000	0.384230 
327.500000	0.421650 
327.000000	0.462830 
326.500000	0.507300 
326.000000	0.554240 
325.500000	0.602460 
325.000000	0.651770 
324.500000	0.704840 
324.000000	0.761310 
323.500000	0.820530 
323.000000	0.886250 
322.500000	0.965310 
322.000000	1.060360 
321.500000	1.176520 
321.000000	1.318970 
320.500000	1.499360 
320.000000	1.720790 
319.500000	1.999170 
319.000000	2.340890 
318.500000	2.764830 
318.000000	4.406100 
317.500000	5.930180 
317.000000	6.000000 
316.500000	6.000000 
316.000000	6.000000 
315.500000	6.000000 
315.000000	6.000000 
314.500000	6.000000 
314.000000	6.000000 
313.500000	6.000000 
313.000000	6.000000 
312.500000	6.000000 
312.000000	6.000000 
311.500000	6.000000 
311.000000	6.000000 
310.500000	6.000000 
310.000000	6.000000 
309.500000	6.000000 
309.000000	6.000000 
308.500000	6.000000 
308.000000	6.000000 
307.500000	6.000000 
307.000000	6.000000 
306.500000	6.000000 
306.000000	6.000000 
305.500000	6.000000 
305.000000	6.000000 
304.500000	6.000000 
304.000000	6.000000 
303.500000	6.000000 
303.000000	6.000000 
302.500000	6.000000 
302.000000	6.000000 
301.500000	6.000000 
301.000000	6.000000 
300.500000	6.000000 
300.000000	6.000000 
299.500000	6.000000 
299.000000	6.000000 
298.500000	6.000000 
298.000000	6.000000 
297.500000	6.000000 
297.000000	6.000000 
296.500000	6.000000 
296.000000	6.000000 
295.500000	6.000000 
295.000000	6.000000 
294.500000	6.000000 
294.000000	6.000000 
293.500000	6.000000 
293.000000	6.000000 
292.500000	6.000000 
292.000000	6.000000 
291.500000	6.000000 
291.000000	6.000000 
290.500000	6.000000 
290.000000	6.000000 
289.500000	6.000000 
289.000000	6.000000 
288.500000	6.000000 
288.000000	6.000000 
287.500000	6.000000 
287.000000	6.000000 
286.500000	6.000000 
286.000000	6.000000 
285.500000	6.000000 
285.000000	6.000000 
284.500000	6.000000 
284.000000	6.000000 
283.500000	6.000000 
283.000000	6.000000 
282.500000	6.000000 
282.000000	6.000000 
281.500000	6.000000 
281.000000	6.000000 
280.500000	6.000000 
280.000000	6.000000 
279.500000	6.000000 
279.000000	6.000000 
278.500000	6.000000 
278.000000	6.000000 
277.500000	6.000000 
277.000000	6.000000 
276.500000	6.000000 
276.000000	6.000000 
275.500000	6.000000 
275.000000	6.000000 
274.500000	6.000000 
274.000000	6.000000 
273.500000	6.000000 
273.000000	6.000000 
272.500000	6.000000 
272.000000	6.000000 
271.500000	6.000000 
271.000000	6.000000 
270.500000	6.000000 
270.000000	6.000000 
269.500000	6.000000 
269.000000	6.000000 
268.500000	6.000000 
268.000000	6.000000 
267.500000	6.000000 
267.000000	6.000000 
266.500000	6.000000 
266.000000	6.000000 
265.500000	6.000000 
265.000000	6.000000 
264.500000	6.000000 
264.000000	6.000000 
263.500000	6.000000 
263.000000	6.000000 
262.500000	6.000000 
262.000000	6.000000 
261.500000	6.000000 
261.000000	6.000000 
260.500000	6.000000 
260.000000	6.000000 
259.500000	6.000000 
259.000000	6.000000 
258.500000	6.000000 
258.000000	6.000000 
257.500000	6.000000 
257.000000	6.000000 
256.500000	6.000000 
256.000000	6.000000 
255.500000	6.000000 
255.000000	6.000000 
254.500000	5.957390 
254.000000	4.900000 
253.500000	3.820530 
253.000000	3.727950 
252.500000	3.748210 
252.000000	3.774920 
251.500000	3.805990 
251.000000	3.792030 
250.500000	3.768990 
250.000000	3.813190 
