# Supplementary material for: Optical gap and fundamental gap of oligoynes and carbyne
Source: Nat Commun. 2020 Sep 23;11:4797. doi: 10.1038/s41467-020-18496-4 (PMC7511338; doi:10.1038/s41467-020-18496-4)
Supplement: Supplementary file 3 — Source Data [file 41467_2020_18496_MOESM3_ESM.zip › NCOMMS-20-03672A_Source Data/Figure2/Figure2a/Figure2a_inset_Tr[4].SP]

PE UV                   SPECTRUM    ASCII       PEDS        1.60        
  -1
SAM2.SP
13/01/17
10:48:48.00
13/01/17
10:51:52.00
Zirzl

250.000000
1


4444

SCAN
1
1


0.0
480.0
2.00
MANUAL


UV/VIS


#HDR
-1
-1
#GR
NM
A
0.00000011920928955078
0.0
800.000000
0.500000
1101
8
3.970110
0.000040
#DATA
800.000000	0.000599 
799.500000	0.000560 
799.000000	0.000460 
798.500000	0.000480 
798.000000	0.000540 
797.500000	0.000520 
797.000000	0.000500 
796.500000	0.000510 
796.000000	0.000490 
795.500000	0.000490 
795.000000	0.000540 
794.500000	0.000580 
794.000000	0.000550 
793.500000	0.000530 
793.000000	0.000550 
792.500000	0.000540 
792.000000	0.000550 
791.500000	0.000610 
791.000000	0.000700 
790.500000	0.000730 
790.000000	0.000640 
789.500000	0.000560 
789.000000	0.000570 
788.500000	0.000610 
788.000000	0.000610 
787.500000	0.000599 
787.000000	0.000620 
786.500000	0.000620 
786.000000	0.000560 
785.500000	0.000510 
785.000000	0.000540 
784.500000	0.000580 
784.000000	0.000590 
783.500000	0.000590 
783.000000	0.000620 
782.500000	0.000630 
782.000000	0.000570 
781.500000	0.000520 
781.000000	0.000540 
780.500000	0.000570 
780.000000	0.000510 
779.500000	0.000430 
779.000000	0.000450 
778.500000	0.000490 
778.000000	0.000480 
777.500000	0.000480 
777.000000	0.000440 
776.500000	0.000400 
776.000000	0.000460 
775.500000	0.000520 
775.000000	0.000500 
774.500000	0.000470 
774.000000	0.000460 
773.500000	0.000540 
773.000000	0.000590 
772.500000	0.000510 
772.000000	0.000440 
771.500000	0.000430 
771.000000	0.000440 
770.500000	0.000480 
770.000000	0.000500 
769.500000	0.000520 
769.000000	0.000550 
768.500000	0.000490 
768.000000	0.000420 
767.500000	0.000430 
767.000000	0.000410 
766.500000	0.000380 
766.000000	0.000380 
765.500000	0.000420 
765.000000	0.000460 
764.500000	0.000460 
764.000000	0.000450 
763.500000	0.000420 
763.000000	0.000380 
762.500000	0.000370 
762.000000	0.000400 
761.500000	0.000470 
761.000000	0.000410 
760.500000	0.000330 
760.000000	0.000320 
759.500000	0.000350 
759.000000	0.000380 
758.500000	0.000420 
758.000000	0.000440 
757.500000	0.000420 
757.000000	0.000390 
756.500000	0.000380 
756.000000	0.000360 
755.500000	0.000340 
755.000000	0.000380 
754.500000	0.000440 
754.000000	0.000440 
753.500000	0.000380 
753.000000	0.000400 
752.500000	0.000420 
752.000000	0.000350 
751.500000	0.000300 
751.000000	0.000330 
750.500000	0.000380 
750.000000	0.000330 
749.500000	0.000240 
749.000000	0.000250 
748.500000	0.000310 
748.000000	0.000340 
747.500000	0.000370 
747.000000	0.000380 
746.500000	0.000400 
746.000000	0.000390 
745.500000	0.000340 
745.000000	0.000340 
744.500000	0.000380 
744.000000	0.000340 
743.500000	0.000280 
743.000000	0.000290 
742.500000	0.000330 
742.000000	0.000310 
741.500000	0.000260 
741.000000	0.000240 
740.500000	0.000260 
740.000000	0.000300 
739.500000	0.000320 
739.000000	0.000290 
738.500000	0.000250 
738.000000	0.000260 
737.500000	0.000260 
737.000000	0.000240 
736.500000	0.000230 
736.000000	0.000270 
735.500000	0.000320 
735.000000	0.000310 
734.500000	0.000270 
734.000000	0.000260 
733.500000	0.000280 
733.000000	0.000280 
732.500000	0.000250 
732.000000	0.000230 
731.500000	0.000250 
731.000000	0.000280 
730.500000	0.000270 
730.000000	0.000270 
729.500000	0.000300 
729.000000	0.000330 
728.500000	0.000280 
728.000000	0.000210 
727.500000	0.000180 
727.000000	0.000150 
726.500000	0.000150 
726.000000	0.000240 
725.500000	0.000310 
725.000000	0.000250 
724.500000	0.000190 
724.000000	0.000230 
723.500000	0.000280 
723.000000	0.000310 
722.500000	0.000340 
722.000000	0.000340 
721.500000	0.000300 
721.000000	0.000240 
720.500000	0.000190 
720.000000	0.000200 
719.500000	0.000220 
719.000000	0.000230 
718.500000	0.000260 
718.000000	0.000260 
717.500000	0.000320 
717.000000	0.000340 
716.500000	0.000210 
716.000000	0.000110 
715.500000	0.000160 
715.000000	0.000230 
714.500000	0.000210 
714.000000	0.000240 
713.500000	0.000280 
713.000000	0.000220 
712.500000	0.000180 
712.000000	0.000220 
711.500000	0.000270 
711.000000	0.000310 
710.500000	0.000260 
710.000000	0.000210 
709.500000	0.000230 
709.000000	0.000250 
708.500000	0.000240 
708.000000	0.000240 
707.500000	0.000280 
707.000000	0.000270 
706.500000	0.000230 
706.000000	0.000250 
705.500000	0.000280 
705.000000	0.000240 
704.500000	0.000210 
704.000000	0.000200 
703.500000	0.000240 
703.000000	0.000280 
702.500000	0.000270 
702.000000	0.000240 
701.500000	0.000240 
701.000000	0.000270 
700.500000	0.000290 
700.000000	0.000310 
699.500000	0.000300 
699.000000	0.000290 
698.500000	0.000310 
698.000000	0.000320 
697.500000	0.000310 
697.000000	0.000320 
696.500000	0.000340 
696.000000	0.000320 
695.500000	0.000290 
695.000000	0.000290 
694.500000	0.000310 
694.000000	0.000290 
693.500000	0.000250 
693.000000	0.000270 
692.500000	0.000250 
692.000000	0.000220 
691.500000	0.000240 
691.000000	0.000210 
690.500000	0.000190 
690.000000	0.000210 
689.500000	0.000220 
689.000000	0.000250 
688.500000	0.000250 
688.000000	0.000210 
687.500000	0.000230 
687.000000	0.000220 
686.500000	0.000170 
686.000000	0.000160 
685.500000	0.000200 
685.000000	0.000260 
684.500000	0.000220 
684.000000	0.000130 
683.500000	0.000130 
683.000000	0.000160 
682.500000	0.000140 
682.000000	0.000150 
681.500000	0.000180 
681.000000	0.000160 
680.500000	0.000170 
680.000000	0.000220 
679.500000	0.000230 
679.000000	0.000180 
678.500000	0.000170 
678.000000	0.000160 
677.500000	0.000150 
677.000000	0.000180 
676.500000	0.000230 
676.000000	0.000220 
675.500000	0.000200 
675.000000	0.000200 
674.500000	0.000180 
674.000000	0.000150 
673.500000	0.000170 
673.000000	0.000200 
672.500000	0.000250 
672.000000	0.000340 
671.500000	0.000350 
671.000000	0.000270 
670.500000	0.000250 
670.000000	0.000290 
669.500000	0.000330 
669.000000	0.000380 
668.500000	0.000390 
668.000000	0.000310 
667.500000	0.000230 
667.000000	0.000270 
666.500000	0.000300 
666.000000	0.000260 
665.500000	0.000300 
665.000000	0.000340 
664.500000	0.000280 
664.000000	0.000170 
663.500000	0.000170 
663.000000	0.000280 
662.500000	0.000300 
662.000000	0.000240 
661.500000	0.000210 
661.000000	0.000210 
660.500000	0.000260 
660.000000	0.000310 
659.500000	0.000240 
659.000000	0.000120 
658.500000	0.000100 
658.000000	0.000160 
657.500000	0.000200 
657.000000	0.000190 
656.500000	0.000160 
656.000000	0.000190 
655.500000	0.000200 
655.000000	0.000120 
654.500000	0.000160 
654.000000	0.000320 
653.500000	0.000340 
653.000000	0.000260 
652.500000	0.000210 
652.000000	0.000190 
651.500000	0.000190 
651.000000	0.000180 
650.500000	0.000150 
650.000000	0.000220 
649.500000	0.000280 
649.000000	0.000240 
648.500000	0.000170 
648.000000	0.000190 
647.500000	0.000230 
647.000000	0.000230 
646.500000	0.000270 
646.000000	0.000300 
645.500000	0.000290 
645.000000	0.000260 
644.500000	0.000250 
644.000000	0.000210 
643.500000	0.000170 
643.000000	0.000200 
642.500000	0.000210 
642.000000	0.000200 
641.500000	0.000160 
641.000000	0.000100 
640.500000	0.000090 
640.000000	0.000120 
639.500000	0.000190 
639.000000	0.000250 
638.500000	0.000280 
638.000000	0.000280 
637.500000	0.000230 
637.000000	0.000190 
636.500000	0.000170 
636.000000	0.000170 
635.500000	0.000190 
635.000000	0.000210 
634.500000	0.000200 
634.000000	0.000170 
633.500000	0.000170 
633.000000	0.000190 
632.500000	0.000200 
632.000000	0.000210 
631.500000	0.000230 
631.000000	0.000170 
630.500000	0.000110 
630.000000	0.000140 
629.500000	0.000120 
629.000000	0.000080 
628.500000	0.000130 
628.000000	0.000160 
627.500000	0.000090 
627.000000	0.000100 
626.500000	0.000210 
626.000000	0.000210 
625.500000	0.000170 
625.000000	0.000200 
624.500000	0.000190 
624.000000	0.000180 
623.500000	0.000180 
623.000000	0.000160 
622.500000	0.000170 
622.000000	0.000160 
621.500000	0.000110 
621.000000	0.000120 
620.500000	0.000230 
620.000000	0.000330 
619.500000	0.000310 
619.000000	0.000260 
618.500000	0.000150 
618.000000	0.000040 
617.500000	0.000100 
617.000000	0.000160 
616.500000	0.000170 
616.000000	0.000260 
615.500000	0.000260 
615.000000	0.000210 
614.500000	0.000250 
614.000000	0.000240 
613.500000	0.000230 
613.000000	0.000280 
612.500000	0.000300 
612.000000	0.000260 
611.500000	0.000240 
611.000000	0.000240 
610.500000	0.000200 
610.000000	0.000170 
609.500000	0.000280 
609.000000	0.000360 
608.500000	0.000250 
608.000000	0.000160 
607.500000	0.000210 
607.000000	0.000290 
606.500000	0.000240 
606.000000	0.000110 
605.500000	0.000060 
605.000000	0.000130 
604.500000	0.000180 
604.000000	0.000170 
603.500000	0.000230 
603.000000	0.000250 
602.500000	0.000270 
602.000000	0.000320 
601.500000	0.000340 
601.000000	0.000330 
600.500000	0.000230 
600.000000	0.000150 
599.500000	0.000140 
599.000000	0.000170 
598.500000	0.000270 
598.000000	0.000310 
597.500000	0.000290 
597.000000	0.000240 
596.500000	0.000190 
596.000000	0.000160 
595.500000	0.000160 
595.000000	0.000200 
594.500000	0.000250 
594.000000	0.000240 
593.500000	0.000180 
593.000000	0.000110 
592.500000	0.000140 
592.000000	0.000260 
591.500000	0.000260 
591.000000	0.000200 
590.500000	0.000240 
590.000000	0.000260 
589.500000	0.000200 
589.000000	0.000130 
588.500000	0.000170 
588.000000	0.000220 
587.500000	0.000240 
587.000000	0.000280 
586.500000	0.000330 
586.000000	0.000330 
585.500000	0.000290 
585.000000	0.000260 
584.500000	0.000320 
584.000000	0.000410 
583.500000	0.000410 
583.000000	0.000350 
582.500000	0.000330 
582.000000	0.000300 
581.500000	0.000270 
581.000000	0.000290 
580.500000	0.000280 
580.000000	0.000280 
579.500000	0.000270 
579.000000	0.000210 
578.500000	0.000150 
578.000000	0.000180 
577.500000	0.000310 
577.000000	0.000370 
576.500000	0.000290 
576.000000	0.000270 
575.500000	0.000340 
575.000000	0.000340 
574.500000	0.000250 
574.000000	0.000130 
573.500000	0.000150 
573.000000	0.000310 
572.500000	0.000470 
572.000000	0.000450 
571.500000	0.000280 
571.000000	0.000190 
570.500000	0.000210 
570.000000	0.000250 
569.500000	0.000260 
569.000000	0.000260 
568.500000	0.000260 
568.000000	0.000220 
567.500000	0.000200 
567.000000	0.000230 
566.500000	0.000260 
566.000000	0.000270 
565.500000	0.000280 
565.000000	0.000290 
564.500000	0.000260 
564.000000	0.000190 
563.500000	0.000160 
563.000000	0.000200 
562.500000	0.000220 
562.000000	0.000290 
561.500000	0.000400 
561.000000	0.000320 
560.500000	0.000170 
560.000000	0.000140 
559.500000	0.000200 
559.000000	0.000250 
558.500000	0.000250 
558.000000	0.000220 
557.500000	0.000240 
557.000000	0.000340 
556.500000	0.000270 
556.000000	0.000220 
555.500000	0.000310 
555.000000	0.000270 
554.500000	0.000200 
554.000000	0.000180 
553.500000	0.000190 
553.000000	0.000300 
552.500000	0.000340 
552.000000	0.000300 
551.500000	0.000340 
551.000000	0.000340 
550.500000	0.000230 
550.000000	0.000220 
549.500000	0.000300 
549.000000	0.000320 
548.500000	0.000330 
548.000000	0.000360 
547.500000	0.000340 
547.000000	0.000260 
546.500000	0.000240 
546.000000	0.000310 
545.500000	0.000310 
545.000000	0.000300 
544.500000	0.000320 
544.000000	0.000290 
543.500000	0.000290 
543.000000	0.000310 
542.500000	0.000280 
542.000000	0.000280 
541.500000	0.000350 
541.000000	0.000430 
540.500000	0.000370 
540.000000	0.000260 
539.500000	0.000220 
539.000000	0.000260 
538.500000	0.000320 
538.000000	0.000330 
537.500000	0.000330 
537.000000	0.000350 
536.500000	0.000330 
536.000000	0.000270 
535.500000	0.000250 
535.000000	0.000310 
534.500000	0.000410 
534.000000	0.000420 
533.500000	0.000360 
533.000000	0.000300 
532.500000	0.000260 
532.000000	0.000270 
531.500000	0.000290 
531.000000	0.000300 
530.500000	0.000320 
530.000000	0.000320 
529.500000	0.000270 
529.000000	0.000230 
528.500000	0.000240 
528.000000	0.000260 
527.500000	0.000260 
527.000000	0.000240 
526.500000	0.000230 
526.000000	0.000230 
525.500000	0.000210 
525.000000	0.000200 
524.500000	0.000190 
524.000000	0.000210 
523.500000	0.000260 
523.000000	0.000240 
522.500000	0.000240 
522.000000	0.000320 
521.500000	0.000340 
521.000000	0.000250 
520.500000	0.000260 
520.000000	0.000330 
519.500000	0.000330 
519.000000	0.000350 
518.500000	0.000370 
518.000000	0.000300 
517.500000	0.000160 
517.000000	0.000110 
516.500000	0.000160 
516.000000	0.000200 
515.500000	0.000250 
515.000000	0.000330 
514.500000	0.000340 
514.000000	0.000270 
513.500000	0.000200 
513.000000	0.000210 
512.500000	0.000290 
512.000000	0.000390 
511.500000	0.000350 
511.000000	0.000260 
510.500000	0.000290 
510.000000	0.000330 
509.500000	0.000240 
509.000000	0.000220 
508.500000	0.000270 
508.000000	0.000300 
507.500000	0.000340 
507.000000	0.000340 
506.500000	0.000320 
506.000000	0.000360 
505.500000	0.000360 
505.000000	0.000310 
504.500000	0.000320 
504.000000	0.000370 
503.500000	0.000350 
503.000000	0.000300 
502.500000	0.000260 
502.000000	0.000230 
501.500000	0.000240 
501.000000	0.000290 
500.500000	0.000340 
500.000000	0.000320 
499.500000	0.000290 
499.000000	0.000300 
498.500000	0.000350 
498.000000	0.000400 
497.500000	0.000420 
497.000000	0.000410 
496.500000	0.000440 
496.000000	0.000500 
495.500000	0.000450 
495.000000	0.000320 
494.500000	0.000300 
494.000000	0.000390 
493.500000	0.000420 
493.000000	0.000390 
492.500000	0.000380 
492.000000	0.000400 
491.500000	0.000400 
491.000000	0.000440 
490.500000	0.000520 
490.000000	0.000530 
489.500000	0.000420 
489.000000	0.000340 
488.500000	0.000360 
488.000000	0.000380 
487.500000	0.000390 
487.000000	0.000370 
486.500000	0.000310 
486.000000	0.000310 
485.500000	0.000370 
485.000000	0.000410 
484.500000	0.000360 
484.000000	0.000370 
483.500000	0.000500 
483.000000	0.000550 
482.500000	0.000500 
482.000000	0.000470 
481.500000	0.000410 
481.000000	0.000350 
480.500000	0.000370 
480.000000	0.000360 
479.500000	0.000380 
479.000000	0.000460 
478.500000	0.000490 
478.000000	0.000490 
477.500000	0.000480 
477.000000	0.000510 
476.500000	0.000530 
476.000000	0.000480 
475.500000	0.000460 
475.000000	0.000530 
474.500000	0.000530 
474.000000	0.000430 
473.500000	0.000440 
473.000000	0.000570 
472.500000	0.000610 
472.000000	0.000530 
471.500000	0.000460 
471.000000	0.000420 
470.500000	0.000370 
470.000000	0.000400 
469.500000	0.000480 
469.000000	0.000530 
468.500000	0.000570 
468.000000	0.000590 
467.500000	0.000530 
467.000000	0.000520 
466.500000	0.000590 
466.000000	0.000580 
465.500000	0.000500 
465.000000	0.000480 
464.500000	0.000550 
464.000000	0.000610 
463.500000	0.000610 
463.000000	0.000580 
462.500000	0.000560 
462.000000	0.000530 
461.500000	0.000510 
461.000000	0.000530 
460.500000	0.000580 
460.000000	0.000610 
459.500000	0.000680 
459.000000	0.000710 
458.500000	0.000680 
458.000000	0.000680 
457.500000	0.000710 
457.000000	0.000710 
456.500000	0.000720 
456.000000	0.000790 
455.500000	0.000770 
455.000000	0.000720 
454.500000	0.000720 
454.000000	0.000770 
453.500000	0.000870 
453.000000	0.000920 
452.500000	0.000880 
452.000000	0.000820 
451.500000	0.000840 
451.000000	0.000870 
450.500000	0.000850 
450.000000	0.000850 
449.500000	0.000860 
449.000000	0.000830 
448.500000	0.000870 
448.000000	0.000940 
447.500000	0.000950 
447.000000	0.000970 
446.500000	0.001010 
446.000000	0.001040 
445.500000	0.001040 
445.000000	0.001010 
444.500000	0.001040 
444.000000	0.001110 
443.500000	0.001150 
443.000000	0.001170 
442.500000	0.001170 
442.000000	0.001190 
441.500000	0.001170 
441.000000	0.001080 
440.500000	0.001060 
440.000000	0.001040 
439.500000	0.001070 
439.000000	0.001240 
438.500000	0.001330 
438.000000	0.001250 
437.500000	0.001150 
437.000000	0.001140 
436.500000	0.001180 
436.000000	0.001240 
435.500000	0.001350 
435.000000	0.001410 
434.500000	0.001420 
434.000000	0.001480 
433.500000	0.001420 
433.000000	0.001310 
432.500000	0.001350 
432.000000	0.001390 
431.500000	0.001370 
431.000000	0.001430 
430.500000	0.001510 
430.000000	0.001460 
429.500000	0.001410 
429.000000	0.001430 
428.500000	0.001440 
428.000000	0.001510 
427.500000	0.001600 
427.000000	0.001650 
426.500000	0.001660 
426.000000	0.001570 
425.500000	0.001470 
425.000000	0.001540 
424.500000	0.001680 
424.000000	0.001740 
423.500000	0.001750 
423.000000	0.001820 
422.500000	0.001840 
422.000000	0.001830 
421.500000	0.001940 
421.000000	0.002080 
420.500000	0.002180 
420.000000	0.002220 
419.500000	0.002230 
419.000000	0.002260 
418.500000	0.002390 
418.000000	0.002480 
417.500000	0.002480 
417.000000	0.002490 
416.500000	0.002610 
416.000000	0.002810 
415.500000	0.002920 
415.000000	0.002940 
414.500000	0.002990 
414.000000	0.003050 
413.500000	0.003070 
413.000000	0.003070 
412.500000	0.003120 
412.000000	0.003210 
411.500000	0.003280 
411.000000	0.003380 
410.500000	0.003460 
410.000000	0.003450 
409.500000	0.003450 
409.000000	0.003510 
408.500000	0.003550 
408.000000	0.003610 
407.500000	0.003780 
407.000000	0.003980 
406.500000	0.004060 
406.000000	0.004150 
405.500000	0.004260 
405.000000	0.004320 
404.500000	0.004400 
404.000000	0.004610 
403.500000	0.004870 
403.000000	0.005020 
402.500000	0.005120 
402.000000	0.005300 
401.500000	0.005500 
401.000000	0.005750 
400.500000	0.006030 
400.000000	0.006300 
399.500000	0.006590 
399.000000	0.006840 
398.500000	0.007060 
398.000000	0.007320 
397.500000	0.007620 
397.000000	0.007880 
396.500000	0.008170 
396.000000	0.008540 
395.500000	0.008829 
395.000000	0.009020 
394.500000	0.009190 
394.000000	0.009460 
393.500000	0.009820 
393.000000	0.010180 
392.500000	0.010550 
392.000000	0.010870 
391.500000	0.011130 
391.000000	0.011410 
390.500000	0.011720 
390.000000	0.012040 
389.500000	0.012380 
389.000000	0.012630 
388.500000	0.012800 
388.000000	0.013010 
387.500000	0.013290 
387.000000	0.013660 
386.500000	0.014100 
386.000000	0.014490 
385.500000	0.014830 
385.000000	0.015250 
384.500000	0.015730 
384.000000	0.016290 
383.500000	0.016960 
383.000000	0.017730 
382.500000	0.018690 
382.000000	0.019880 
381.500000	0.020990 
381.000000	0.022660 
380.500000	0.024920 
380.000000	0.026350 
379.500000	0.027870 
379.000000	0.030210 
378.500000	0.032460 
378.000000	0.034680 
377.500000	0.037110 
377.000000	0.039690 
376.500000	0.042590 
376.000000	0.045840 
375.500000	0.049320 
375.000000	0.053110 
374.500000	0.057490 
374.000000	0.062650 
373.500000	0.069120 
373.000000	0.077400 
372.500000	0.088240 
372.000000	0.101910 
371.500000	0.119090 
371.000000	0.139520 
370.500000	0.163070 
370.000000	0.188530 
369.500000	0.214190 
369.000000	0.237710 
368.500000	0.255370 
368.000000	0.264470 
367.500000	0.262600 
367.000000	0.250820 
366.500000	0.230630 
366.000000	0.206100 
365.500000	0.181070 
365.000000	0.158930 
364.500000	0.141810 
364.000000	0.129620 
363.500000	0.122210 
363.000000	0.118090 
362.500000	0.115970 
362.000000	0.114360 
361.500000	0.112210 
361.000000	0.109110 
360.500000	0.105020 
360.000000	0.100390 
359.500000	0.095810 
359.000000	0.091780 
358.500000	0.088719 
358.000000	0.086620 
357.500000	0.085520 
357.000000	0.085220 
356.500000	0.085370 
356.000000	0.085660 
355.500000	0.085889 
355.000000	0.085709 
354.500000	0.084880 
354.000000	0.083540 
353.500000	0.081850 
353.000000	0.080040 
352.500000	0.078240 
352.000000	0.076570 
351.500000	0.075240 
351.000000	0.074329 
350.500000	0.074000 
350.000000	0.074250 
349.500000	0.075220 
349.000000	0.077160 
348.500000	0.080339 
348.000000	0.084849 
347.500000	0.091259 
347.000000	0.100090 
346.500000	0.112240 
346.000000	0.128330 
345.500000	0.150150 
345.000000	0.178310 
344.500000	0.213580 
344.000000	0.255210 
343.500000	0.302100 
343.000000	0.349750 
342.500000	0.391640 
342.000000	0.421180 
341.500000	0.430510 
341.000000	0.418610 
340.500000	0.387120 
340.000000	0.344980 
339.500000	0.300660 
339.000000	0.261710 
338.500000	0.232890 
338.000000	0.213700 
337.500000	0.202890 
337.000000	0.196820 
336.500000	0.192500 
336.000000	0.187800 
335.500000	0.181800 
335.000000	0.174670 
334.500000	0.167270 
334.000000	0.160680 
333.500000	0.155800 
333.000000	0.152750 
332.500000	0.151190 
332.000000	0.150280 
331.500000	0.149010 
331.000000	0.146450 
330.500000	0.142000 
330.000000	0.135710 
329.500000	0.127960 
329.000000	0.119790 
328.500000	0.112010 
328.000000	0.105320 
327.500000	0.100340 
327.000000	0.096890 
326.500000	0.094979 
326.000000	0.094540 
325.500000	0.095510 
325.000000	0.098370 
324.500000	0.103300 
324.000000	0.109900 
323.500000	0.119840 
323.000000	0.133520 
322.500000	0.152230 
322.000000	0.176620 
321.500000	0.207270 
321.000000	0.243780 
320.500000	0.284880 
320.000000	0.326260 
319.500000	0.361290 
319.000000	0.382830 
318.500000	0.382970 
318.000000	0.362750 
317.500000	0.327340 
317.000000	0.287680 
316.500000	0.252880 
316.000000	0.227110 
315.500000	0.210930 
315.000000	0.201040 
314.500000	0.194740 
314.000000	0.189240 
313.500000	0.183510 
313.000000	0.177890 
312.500000	0.173090 
312.000000	0.169550 
311.500000	0.167360 
311.000000	0.165600 
310.500000	0.163140 
310.000000	0.159270 
309.500000	0.153490 
309.000000	0.145990 
308.500000	0.137250 
308.000000	0.128320 
307.500000	0.120200 
307.000000	0.113420 
306.500000	0.108450 
306.000000	0.105440 
305.500000	0.104600 
305.000000	0.105600 
304.500000	0.108530 
304.000000	0.113510 
303.500000	0.121400 
303.000000	0.132690 
302.500000	0.148290 
302.000000	0.168290 
301.500000	0.193110 
301.000000	0.221290 
300.500000	0.250680 
300.000000	0.278110 
299.500000	0.298750 
299.000000	0.309360 
298.500000	0.308310 
298.000000	0.299130 
297.500000	0.286420 
297.000000	0.275520 
296.500000	0.269900 
296.000000	0.269870 
295.500000	0.274560 
295.000000	0.281910 
294.500000	0.290900 
294.000000	0.300960 
293.500000	0.312430 
293.000000	0.325630 
292.500000	0.341060 
292.000000	0.358330 
291.500000	0.377210 
291.000000	0.397550 
290.500000	0.419550 
290.000000	0.443780 
289.500000	0.471960 
289.000000	0.505800 
288.500000	0.548849 
288.000000	0.603500 
287.500000	0.674370 
287.000000	0.764340 
286.500000	0.880570 
286.000000	1.026840 
285.500000	1.211890 
285.000000	1.439290 
284.500000	1.725050 
284.000000	2.075390 
283.500000	2.484890 
283.000000	2.939560 
282.500000	3.299040 
282.000000	3.370200 
281.500000	3.302690 
281.000000	3.384560 
280.500000	3.597850 
280.000000	3.708730 
279.500000	3.711840 
279.000000	3.741710 
278.500000	3.716850 
278.000000	3.691390 
277.500000	3.632480 
277.000000	3.481400 
276.500000	3.466640 
276.000000	3.612290 
275.500000	3.666550 
275.000000	3.630120 
274.500000	3.681410 
274.000000	3.739470 
273.500000	3.616490 
273.000000	3.413620 
272.500000	3.416210 
272.000000	3.584210 
271.500000	3.679940 
271.000000	3.708400 
270.500000	3.679660 
270.000000	3.639900 
269.500000	3.574220 
269.000000	3.455270 
268.500000	3.475980 
268.000000	3.615560 
267.500000	3.716080 
267.000000	3.801800 
266.500000	3.810640 
266.000000	3.711090 
265.500000	3.590440 
265.000000	3.520020 
264.500000	3.645630 
264.000000	3.892730 
263.500000	3.970110 
263.000000	3.909510 
262.500000	3.869660 
262.000000	3.893430 
261.500000	3.827520 
261.000000	3.647440 
260.500000	3.635970 
260.000000	3.735930 
259.500000	3.793390 
259.000000	3.854530 
258.500000	3.920340 
258.000000	3.853070 
257.500000	3.639770 
257.000000	3.543530 
256.500000	3.727130 
256.000000	3.938170 
255.500000	3.917400 
255.000000	3.869920 
254.500000	3.911790 
254.000000	3.846140 
253.500000	3.695830 
253.000000	3.607950 
252.500000	3.646030 
252.000000	3.783620 
251.500000	3.846130 
251.000000	3.789670 
250.500000	3.797760 
250.000000	3.808550 
