# Supplementary material for: Optical gap and fundamental gap of oligoynes and carbyne
Source: Nat Commun. 2020 Sep 23;11:4797. doi: 10.1038/s41467-020-18496-4 (PMC7511338; doi:10.1038/s41467-020-18496-4)
Supplement: Supplementary file 3 — Source Data [file 41467_2020_18496_MOESM3_ESM.zip › NCOMMS-20-03672A_Source Data/Figure2/Figure2a/Figure2a_Tr[10].SP]

PE UV                   SPECTRUM    ASCII       PEDS        1.60        
  -1
JZ8.SP
12/11/13
15:51:40.00
12/11/13
15:53:17.00


220.000000
1


4444

SCAN
1
1


0.0
480.0
2.00
MANUAL


UV/VIS


#HDR
-1
-1
#GR
NM
A
0.00000011920928955078
0.0
800.000000
0.500000
1161
8
0.106230
0.000270
#DATA
800.000000	0.000680 
799.500000	0.000650 
799.000000	0.000580 
798.500000	0.000599 
798.000000	0.000640 
797.500000	0.000620 
797.000000	0.000620 
796.500000	0.000610 
796.000000	0.000599 
795.500000	0.000599 
795.000000	0.000590 
794.500000	0.000599 
794.000000	0.000599 
793.500000	0.000599 
793.000000	0.000660 
792.500000	0.000700 
792.000000	0.000640 
791.500000	0.000650 
791.000000	0.000750 
790.500000	0.000770 
790.000000	0.000680 
789.500000	0.000630 
789.000000	0.000620 
788.500000	0.000610 
788.000000	0.000610 
787.500000	0.000700 
787.000000	0.000760 
786.500000	0.000660 
786.000000	0.000530 
785.500000	0.000490 
785.000000	0.000550 
784.500000	0.000590 
784.000000	0.000550 
783.500000	0.000540 
783.000000	0.000550 
782.500000	0.000500 
782.000000	0.000480 
781.500000	0.000500 
781.000000	0.000510 
780.500000	0.000540 
780.000000	0.000590 
779.500000	0.000590 
779.000000	0.000580 
778.500000	0.000580 
778.000000	0.000610 
777.500000	0.000670 
777.000000	0.000670 
776.500000	0.000580 
776.000000	0.000540 
775.500000	0.000599 
775.000000	0.000710 
774.500000	0.000730 
774.000000	0.000610 
773.500000	0.000540 
773.000000	0.000590 
772.500000	0.000590 
772.000000	0.000520 
771.500000	0.000490 
771.000000	0.000570 
770.500000	0.000680 
770.000000	0.000670 
769.500000	0.000610 
769.000000	0.000620 
768.500000	0.000660 
768.000000	0.000640 
767.500000	0.000560 
767.000000	0.000550 
766.500000	0.000610 
766.000000	0.000680 
765.500000	0.000690 
765.000000	0.000630 
764.500000	0.000550 
764.000000	0.000550 
763.500000	0.000630 
763.000000	0.000620 
762.500000	0.000590 
762.000000	0.000590 
761.500000	0.000590 
761.000000	0.000540 
760.500000	0.000570 
760.000000	0.000650 
759.500000	0.000599 
759.000000	0.000540 
758.500000	0.000590 
758.000000	0.000630 
757.500000	0.000599 
757.000000	0.000530 
756.500000	0.000520 
756.000000	0.000540 
755.500000	0.000590 
755.000000	0.000599 
754.500000	0.000610 
754.000000	0.000670 
753.500000	0.000670 
753.000000	0.000640 
752.500000	0.000610 
752.000000	0.000580 
751.500000	0.000640 
751.000000	0.000690 
750.500000	0.000650 
750.000000	0.000590 
749.500000	0.000620 
749.000000	0.000640 
748.500000	0.000590 
748.000000	0.000570 
747.500000	0.000590 
747.000000	0.000570 
746.500000	0.000570 
746.000000	0.000640 
745.500000	0.000650 
745.000000	0.000580 
744.500000	0.000580 
744.000000	0.000610 
743.500000	0.000610 
743.000000	0.000670 
742.500000	0.000700 
742.000000	0.000660 
741.500000	0.000710 
741.000000	0.000680 
740.500000	0.000590 
740.000000	0.000599 
739.500000	0.000560 
739.000000	0.000510 
738.500000	0.000560 
738.000000	0.000540 
737.500000	0.000520 
737.000000	0.000599 
736.500000	0.000680 
736.000000	0.000690 
735.500000	0.000610 
735.000000	0.000570 
734.500000	0.000540 
734.000000	0.000540 
733.500000	0.000630 
733.000000	0.000650 
732.500000	0.000590 
732.000000	0.000610 
731.500000	0.000650 
731.000000	0.000599 
730.500000	0.000580 
730.000000	0.000580 
729.500000	0.000530 
729.000000	0.000540 
728.500000	0.000599 
728.000000	0.000620 
727.500000	0.000640 
727.000000	0.000640 
726.500000	0.000650 
726.000000	0.000730 
725.500000	0.000730 
725.000000	0.000630 
724.500000	0.000640 
724.000000	0.000690 
723.500000	0.000720 
723.000000	0.000750 
722.500000	0.000630 
722.000000	0.000480 
721.500000	0.000480 
721.000000	0.000580 
720.500000	0.000680 
720.000000	0.000700 
719.500000	0.000630 
719.000000	0.000570 
718.500000	0.000560 
718.000000	0.000510 
717.500000	0.000460 
717.000000	0.000520 
716.500000	0.000620 
716.000000	0.000710 
715.500000	0.000730 
715.000000	0.000670 
714.500000	0.000630 
714.000000	0.000590 
713.500000	0.000570 
713.000000	0.000590 
712.500000	0.000610 
712.000000	0.000560 
711.500000	0.000480 
711.000000	0.000480 
710.500000	0.000530 
710.000000	0.000580 
709.500000	0.000580 
709.000000	0.000530 
708.500000	0.000520 
708.000000	0.000540 
707.500000	0.000530 
707.000000	0.000520 
706.500000	0.000520 
706.000000	0.000480 
705.500000	0.000500 
705.000000	0.000610 
704.500000	0.000650 
704.000000	0.000580 
703.500000	0.000470 
703.000000	0.000450 
702.500000	0.000590 
702.000000	0.000650 
701.500000	0.000560 
701.000000	0.000490 
700.500000	0.000480 
700.000000	0.000550 
699.500000	0.000599 
699.000000	0.000580 
698.500000	0.000570 
698.000000	0.000599 
697.500000	0.000599 
697.000000	0.000599 
696.500000	0.000620 
696.000000	0.000580 
695.500000	0.000540 
695.000000	0.000520 
694.500000	0.000480 
694.000000	0.000490 
693.500000	0.000560 
693.000000	0.000640 
692.500000	0.000690 
692.000000	0.000660 
691.500000	0.000610 
691.000000	0.000599 
690.500000	0.000620 
690.000000	0.000590 
689.500000	0.000590 
689.000000	0.000660 
688.500000	0.000640 
688.000000	0.000520 
687.500000	0.000490 
687.000000	0.000570 
686.500000	0.000620 
686.000000	0.000640 
685.500000	0.000660 
685.000000	0.000630 
684.500000	0.000590 
684.000000	0.000480 
683.500000	0.000460 
683.000000	0.000510 
682.500000	0.000500 
682.000000	0.000480 
681.500000	0.000460 
681.000000	0.000410 
680.500000	0.000390 
680.000000	0.000470 
679.500000	0.000530 
679.000000	0.000560 
678.500000	0.000590 
678.000000	0.000560 
677.500000	0.000510 
677.000000	0.000550 
676.500000	0.000590 
676.000000	0.000530 
675.500000	0.000540 
675.000000	0.000580 
674.500000	0.000460 
674.000000	0.000390 
673.500000	0.000440 
673.000000	0.000510 
672.500000	0.000490 
672.000000	0.000480 
671.500000	0.000540 
671.000000	0.000590 
670.500000	0.000570 
670.000000	0.000490 
669.500000	0.000450 
669.000000	0.000510 
668.500000	0.000570 
668.000000	0.000540 
667.500000	0.000480 
667.000000	0.000430 
666.500000	0.000400 
666.000000	0.000450 
665.500000	0.000510 
665.000000	0.000480 
664.500000	0.000440 
664.000000	0.000450 
663.500000	0.000480 
663.000000	0.000470 
662.500000	0.000450 
662.000000	0.000450 
661.500000	0.000460 
661.000000	0.000500 
660.500000	0.000510 
660.000000	0.000500 
659.500000	0.000510 
659.000000	0.000530 
658.500000	0.000510 
658.000000	0.000450 
657.500000	0.000470 
657.000000	0.000540 
656.500000	0.000540 
656.000000	0.000500 
655.500000	0.000500 
655.000000	0.000540 
654.500000	0.000640 
654.000000	0.000630 
653.500000	0.000510 
653.000000	0.000490 
652.500000	0.000510 
652.000000	0.000520 
651.500000	0.000540 
651.000000	0.000540 
650.500000	0.000540 
650.000000	0.000540 
649.500000	0.000570 
649.000000	0.000580 
648.500000	0.000570 
648.000000	0.000520 
647.500000	0.000430 
647.000000	0.000440 
646.500000	0.000490 
646.000000	0.000450 
645.500000	0.000470 
645.000000	0.000610 
644.500000	0.000650 
644.000000	0.000550 
643.500000	0.000470 
643.000000	0.000470 
642.500000	0.000460 
642.000000	0.000460 
641.500000	0.000460 
641.000000	0.000530 
640.500000	0.000599 
640.000000	0.000560 
639.500000	0.000460 
639.000000	0.000400 
638.500000	0.000360 
638.000000	0.000370 
637.500000	0.000460 
637.000000	0.000560 
636.500000	0.000580 
636.000000	0.000560 
635.500000	0.000550 
635.000000	0.000520 
634.500000	0.000500 
634.000000	0.000540 
633.500000	0.000580 
633.000000	0.000599 
632.500000	0.000590 
632.000000	0.000580 
631.500000	0.000560 
631.000000	0.000560 
630.500000	0.000560 
630.000000	0.000560 
629.500000	0.000540 
629.000000	0.000500 
628.500000	0.000480 
628.000000	0.000460 
627.500000	0.000450 
627.000000	0.000510 
626.500000	0.000560 
626.000000	0.000520 
625.500000	0.000490 
625.000000	0.000520 
624.500000	0.000510 
624.000000	0.000510 
623.500000	0.000510 
623.000000	0.000420 
622.500000	0.000360 
622.000000	0.000390 
621.500000	0.000510 
621.000000	0.000550 
620.500000	0.000490 
620.000000	0.000490 
619.500000	0.000520 
619.000000	0.000470 
618.500000	0.000430 
618.000000	0.000480 
617.500000	0.000510 
617.000000	0.000510 
616.500000	0.000540 
616.000000	0.000540 
615.500000	0.000460 
615.000000	0.000460 
614.500000	0.000490 
614.000000	0.000480 
613.500000	0.000550 
613.000000	0.000580 
612.500000	0.000510 
612.000000	0.000490 
611.500000	0.000490 
611.000000	0.000490 
610.500000	0.000510 
610.000000	0.000560 
609.500000	0.000570 
609.000000	0.000560 
608.500000	0.000550 
608.000000	0.000520 
607.500000	0.000500 
607.000000	0.000520 
606.500000	0.000510 
606.000000	0.000460 
605.500000	0.000400 
605.000000	0.000430 
604.500000	0.000450 
604.000000	0.000390 
603.500000	0.000410 
603.000000	0.000470 
602.500000	0.000490 
602.000000	0.000490 
601.500000	0.000490 
601.000000	0.000540 
600.500000	0.000540 
600.000000	0.000460 
599.500000	0.000480 
599.000000	0.000520 
598.500000	0.000460 
598.000000	0.000410 
597.500000	0.000440 
597.000000	0.000450 
596.500000	0.000420 
596.000000	0.000420 
595.500000	0.000430 
595.000000	0.000410 
594.500000	0.000430 
594.000000	0.000470 
593.500000	0.000470 
593.000000	0.000440 
592.500000	0.000420 
592.000000	0.000480 
591.500000	0.000540 
591.000000	0.000550 
590.500000	0.000530 
590.000000	0.000450 
589.500000	0.000370 
589.000000	0.000370 
588.500000	0.000380 
588.000000	0.000380 
587.500000	0.000450 
587.000000	0.000520 
586.500000	0.000500 
586.000000	0.000460 
585.500000	0.000500 
585.000000	0.000470 
584.500000	0.000440 
584.000000	0.000520 
583.500000	0.000570 
583.000000	0.000480 
582.500000	0.000470 
582.000000	0.000540 
581.500000	0.000530 
581.000000	0.000470 
580.500000	0.000380 
580.000000	0.000330 
579.500000	0.000390 
579.000000	0.000480 
578.500000	0.000490 
578.000000	0.000490 
577.500000	0.000540 
577.000000	0.000570 
576.500000	0.000510 
576.000000	0.000440 
575.500000	0.000460 
575.000000	0.000520 
574.500000	0.000500 
574.000000	0.000430 
573.500000	0.000430 
573.000000	0.000380 
572.500000	0.000350 
572.000000	0.000370 
571.500000	0.000390 
571.000000	0.000340 
570.500000	0.000310 
570.000000	0.000380 
569.500000	0.000380 
569.000000	0.000310 
568.500000	0.000330 
568.000000	0.000420 
567.500000	0.000440 
567.000000	0.000470 
566.500000	0.000550 
566.000000	0.000570 
565.500000	0.000480 
565.000000	0.000360 
564.500000	0.000400 
564.000000	0.000530 
563.500000	0.000530 
563.000000	0.000540 
562.500000	0.000570 
562.000000	0.000520 
561.500000	0.000490 
561.000000	0.000450 
560.500000	0.000480 
560.000000	0.000620 
559.500000	0.000630 
559.000000	0.000500 
558.500000	0.000530 
558.000000	0.000580 
557.500000	0.000520 
557.000000	0.000560 
556.500000	0.000510 
556.000000	0.000380 
555.500000	0.000410 
555.000000	0.000490 
554.500000	0.000470 
554.000000	0.000410 
553.500000	0.000410 
553.000000	0.000470 
552.500000	0.000480 
552.000000	0.000520 
551.500000	0.000540 
551.000000	0.000520 
550.500000	0.000480 
550.000000	0.000380 
549.500000	0.000430 
549.000000	0.000560 
548.500000	0.000560 
548.000000	0.000520 
547.500000	0.000500 
547.000000	0.000460 
546.500000	0.000480 
546.000000	0.000520 
545.500000	0.000450 
545.000000	0.000360 
544.500000	0.000410 
544.000000	0.000490 
543.500000	0.000560 
543.000000	0.000560 
542.500000	0.000510 
542.000000	0.000520 
541.500000	0.000580 
541.000000	0.000590 
540.500000	0.000520 
540.000000	0.000490 
539.500000	0.000480 
539.000000	0.000520 
538.500000	0.000599 
538.000000	0.000599 
537.500000	0.000610 
537.000000	0.000640 
536.500000	0.000560 
536.000000	0.000480 
535.500000	0.000510 
535.000000	0.000599 
534.500000	0.000590 
534.000000	0.000490 
533.500000	0.000420 
533.000000	0.000410 
532.500000	0.000500 
532.000000	0.000670 
531.500000	0.000700 
531.000000	0.000599 
530.500000	0.000560 
530.000000	0.000520 
529.500000	0.000480 
529.000000	0.000510 
528.500000	0.000590 
528.000000	0.000670 
527.500000	0.000720 
527.000000	0.000650 
526.500000	0.000599 
526.000000	0.000670 
525.500000	0.000650 
525.000000	0.000570 
524.500000	0.000620 
524.000000	0.000670 
523.500000	0.000640 
523.000000	0.000630 
522.500000	0.000710 
522.000000	0.000650 
521.500000	0.000420 
521.000000	0.000310 
520.500000	0.000350 
520.000000	0.000390 
519.500000	0.000420 
519.000000	0.000430 
518.500000	0.000420 
518.000000	0.000470 
517.500000	0.000530 
517.000000	0.000490 
516.500000	0.000350 
516.000000	0.000280 
515.500000	0.000270 
515.000000	0.000300 
514.500000	0.000450 
514.000000	0.000630 
513.500000	0.000710 
513.000000	0.000690 
512.500000	0.000630 
512.000000	0.000599 
511.500000	0.000630 
511.000000	0.000630 
510.500000	0.000599 
510.000000	0.000620 
509.500000	0.000690 
509.000000	0.000670 
508.500000	0.000570 
508.000000	0.000490 
507.500000	0.000500 
507.000000	0.000550 
506.500000	0.000630 
506.000000	0.000650 
505.500000	0.000599 
505.000000	0.000630 
504.500000	0.000660 
504.000000	0.000599 
503.500000	0.000580 
503.000000	0.000660 
502.500000	0.000690 
502.000000	0.000690 
501.500000	0.000750 
501.000000	0.000770 
500.500000	0.000730 
500.000000	0.000690 
499.500000	0.000670 
499.000000	0.000720 
498.500000	0.000720 
498.000000	0.000640 
497.500000	0.000620 
497.000000	0.000640 
496.500000	0.000570 
496.000000	0.000450 
495.500000	0.000470 
495.000000	0.000580 
494.500000	0.000710 
494.000000	0.000750 
493.500000	0.000610 
493.000000	0.000500 
492.500000	0.000580 
492.000000	0.000630 
491.500000	0.000590 
491.000000	0.000610 
490.500000	0.000710 
490.000000	0.000740 
489.500000	0.000750 
489.000000	0.000820 
488.500000	0.000770 
488.000000	0.000630 
487.500000	0.000580 
487.000000	0.000500 
486.500000	0.000550 
486.000000	0.000720 
485.500000	0.000710 
485.000000	0.000620 
484.500000	0.000640 
484.000000	0.000670 
483.500000	0.000650 
483.000000	0.000710 
482.500000	0.000760 
482.000000	0.000690 
481.500000	0.000650 
481.000000	0.000680 
480.500000	0.000740 
480.000000	0.000720 
479.500000	0.000610 
479.000000	0.000640 
478.500000	0.000680 
478.000000	0.000620 
477.500000	0.000660 
477.000000	0.000680 
476.500000	0.000630 
476.000000	0.000620 
475.500000	0.000620 
475.000000	0.000540 
474.500000	0.000490 
474.000000	0.000500 
473.500000	0.000550 
473.000000	0.000560 
472.500000	0.000530 
472.000000	0.000640 
471.500000	0.000730 
471.000000	0.000580 
470.500000	0.000440 
470.000000	0.000460 
469.500000	0.000520 
469.000000	0.000570 
468.500000	0.000580 
468.000000	0.000550 
467.500000	0.000520 
467.000000	0.000520 
466.500000	0.000620 
466.000000	0.000700 
465.500000	0.000610 
465.000000	0.000660 
464.500000	0.000810 
464.000000	0.000740 
463.500000	0.000610 
463.000000	0.000580 
462.500000	0.000480 
462.000000	0.000400 
461.500000	0.000520 
461.000000	0.000670 
460.500000	0.000620 
460.000000	0.000510 
459.500000	0.000480 
459.000000	0.000510 
458.500000	0.000630 
458.000000	0.000650 
457.500000	0.000530 
457.000000	0.000550 
456.500000	0.000640 
456.000000	0.000570 
455.500000	0.000490 
455.000000	0.000620 
454.500000	0.000790 
454.000000	0.000770 
453.500000	0.000560 
453.000000	0.000340 
452.500000	0.000360 
452.000000	0.000500 
451.500000	0.000630 
451.000000	0.000770 
450.500000	0.000780 
450.000000	0.000800 
449.500000	0.000950 
449.000000	0.000990 
448.500000	0.000790 
448.000000	0.000650 
447.500000	0.000720 
447.000000	0.000640 
446.500000	0.000560 
446.000000	0.000620 
445.500000	0.000710 
445.000000	0.000780 
444.500000	0.000770 
444.000000	0.000690 
443.500000	0.000530 
443.000000	0.000460 
442.500000	0.000530 
442.000000	0.000620 
441.500000	0.000630 
441.000000	0.000580 
440.500000	0.000500 
440.000000	0.000420 
439.500000	0.000460 
439.000000	0.000610 
438.500000	0.000700 
438.000000	0.000650 
437.500000	0.000650 
437.000000	0.000760 
436.500000	0.000660 
436.000000	0.000510 
435.500000	0.000550 
435.000000	0.000570 
434.500000	0.000590 
434.000000	0.000670 
433.500000	0.000730 
433.000000	0.000730 
432.500000	0.000599 
432.000000	0.000560 
431.500000	0.000540 
431.000000	0.000520 
430.500000	0.000540 
430.000000	0.000450 
429.500000	0.000410 
429.000000	0.000550 
428.500000	0.000599 
428.000000	0.000480 
427.500000	0.000490 
427.000000	0.000670 
426.500000	0.000730 
426.000000	0.000690 
425.500000	0.000620 
425.000000	0.000520 
424.500000	0.000520 
424.000000	0.000530 
423.500000	0.000480 
423.000000	0.000550 
422.500000	0.000650 
422.000000	0.000630 
421.500000	0.000599 
421.000000	0.000570 
420.500000	0.000610 
420.000000	0.000660 
419.500000	0.000650 
419.000000	0.000560 
418.500000	0.000550 
418.000000	0.000570 
417.500000	0.000570 
417.000000	0.000620 
416.500000	0.000680 
416.000000	0.000710 
415.500000	0.000770 
415.000000	0.000770 
414.500000	0.000700 
414.000000	0.000740 
413.500000	0.000910 
413.000000	0.001010 
412.500000	0.001050 
412.000000	0.001040 
411.500000	0.000980 
411.000000	0.000960 
410.500000	0.001120 
410.000000	0.001290 
409.500000	0.001290 
409.000000	0.001200 
408.500000	0.001150 
408.000000	0.001150 
407.500000	0.001180 
407.000000	0.001210 
406.500000	0.001220 
406.000000	0.001320 
405.500000	0.001410 
405.000000	0.001400 
404.500000	0.001480 
404.000000	0.001540 
403.500000	0.001480 
403.000000	0.001410 
402.500000	0.001430 
402.000000	0.001580 
401.500000	0.001720 
401.000000	0.001770 
400.500000	0.001760 
400.000000	0.001750 
399.500000	0.001840 
399.000000	0.001970 
398.500000	0.002010 
398.000000	0.001880 
397.500000	0.001750 
397.000000	0.001850 
396.500000	0.002050 
396.000000	0.002150 
395.500000	0.002210 
395.000000	0.002230 
394.500000	0.002270 
394.000000	0.002350 
393.500000	0.002440 
393.000000	0.002500 
392.500000	0.002530 
392.000000	0.002620 
391.500000	0.002770 
391.000000	0.003000 
390.500000	0.003330 
390.000000	0.003630 
389.500000	0.003910 
389.000000	0.004300 
388.500000	0.004760 
388.000000	0.005270 
387.500000	0.005920 
387.000000	0.006600 
386.500000	0.007340 
386.000000	0.008229 
385.500000	0.009469 
385.000000	0.010970 
384.500000	0.012580 
384.000000	0.014640 
383.500000	0.017550 
383.000000	0.020890 
382.500000	0.025160 
382.000000	0.030900 
381.500000	0.036970 
381.000000	0.043290 
380.500000	0.050710 
380.000000	0.058700 
379.500000	0.066910 
379.000000	0.075079 
378.500000	0.082890 
378.000000	0.090060 
377.500000	0.096260 
377.000000	0.101280 
376.500000	0.104610 
376.000000	0.106230 
375.500000	0.105850 
375.000000	0.103840 
374.500000	0.100260 
374.000000	0.095150 
373.500000	0.088719 
373.000000	0.081629 
372.500000	0.074240 
372.000000	0.066690 
371.500000	0.059160 
371.000000	0.052130 
370.500000	0.045820 
370.000000	0.040050 
369.500000	0.035060 
369.000000	0.030900 
368.500000	0.027450 
368.000000	0.024500 
367.500000	0.022110 
367.000000	0.020170 
366.500000	0.018680 
366.000000	0.017460 
365.500000	0.016290 
365.000000	0.015390 
364.500000	0.014830 
364.000000	0.014440 
363.500000	0.014200 
363.000000	0.014110 
362.500000	0.014240 
362.000000	0.014650 
361.500000	0.015090 
361.000000	0.015520 
360.500000	0.016200 
360.000000	0.017080 
359.500000	0.018050 
359.000000	0.019210 
358.500000	0.020710 
358.000000	0.022630 
357.500000	0.025010 
357.000000	0.027890 
356.500000	0.031620 
356.000000	0.036320 
355.500000	0.042040 
355.000000	0.048690 
354.500000	0.056440 
354.000000	0.064680 
353.500000	0.072800 
353.000000	0.080620 
352.500000	0.087470 
352.000000	0.092580 
351.500000	0.095310 
351.000000	0.095670 
350.500000	0.093350 
350.000000	0.088750 
349.500000	0.082120 
349.000000	0.074289 
348.500000	0.065960 
348.000000	0.057630 
347.500000	0.049910 
347.000000	0.043270 
346.500000	0.037720 
346.000000	0.033080 
345.500000	0.029410 
345.000000	0.026330 
344.500000	0.023670 
344.000000	0.021380 
343.500000	0.019420 
343.000000	0.017690 
342.500000	0.016130 
342.000000	0.014720 
341.500000	0.013470 
341.000000	0.012430 
340.500000	0.011600 
340.000000	0.011040 
339.500000	0.010890 
339.000000	0.011010 
338.500000	0.011190 
338.000000	0.011500 
337.500000	0.012200 
337.000000	0.013150 
336.500000	0.014230 
336.000000	0.015550 
335.500000	0.017290 
335.000000	0.019500 
334.500000	0.022360 
334.000000	0.025740 
333.500000	0.029630 
333.000000	0.034090 
332.500000	0.038570 
332.000000	0.042550 
331.500000	0.045730 
331.000000	0.047750 
330.500000	0.048320 
330.000000	0.047360 
329.500000	0.044980 
329.000000	0.041860 
328.500000	0.038250 
328.000000	0.034460 
327.500000	0.031090 
327.000000	0.028080 
326.500000	0.025520 
326.000000	0.023340 
325.500000	0.020950 
325.000000	0.018790 
324.500000	0.017130 
324.000000	0.015320 
323.500000	0.013660 
323.000000	0.012390 
322.500000	0.011330 
322.000000	0.010420 
321.500000	0.009690 
321.000000	0.009259 
320.500000	0.008980 
320.000000	0.008750 
319.500000	0.008730 
319.000000	0.008850 
318.500000	0.009090 
318.000000	0.009450 
317.500000	0.010010 
317.000000	0.010880 
316.500000	0.012000 
316.000000	0.013290 
315.500000	0.014740 
315.000000	0.016290 
314.500000	0.017880 
314.000000	0.019410 
313.500000	0.020550 
313.000000	0.021100 
312.500000	0.021140 
312.000000	0.020790 
311.500000	0.020110 
311.000000	0.019180 
310.500000	0.017990 
310.000000	0.016760 
309.500000	0.015570 
309.000000	0.014370 
308.500000	0.013180 
308.000000	0.012040 
307.500000	0.010970 
307.000000	0.009960 
306.500000	0.009140 
306.000000	0.008569 
305.500000	0.008070 
305.000000	0.007580 
304.500000	0.007160 
304.000000	0.006890 
303.500000	0.006730 
303.000000	0.006520 
302.500000	0.006380 
302.000000	0.006440 
301.500000	0.006550 
301.000000	0.006700 
300.500000	0.007050 
300.000000	0.007520 
299.500000	0.008010 
299.000000	0.008560 
298.500000	0.009080 
298.000000	0.009549 
297.500000	0.009950 
297.000000	0.010280 
296.500000	0.010390 
296.000000	0.010220 
295.500000	0.009910 
295.000000	0.009660 
294.500000	0.009259 
294.000000	0.008670 
293.500000	0.008109 
293.000000	0.007690 
292.500000	0.007270 
292.000000	0.006800 
291.500000	0.006360 
291.000000	0.006080 
290.500000	0.005920 
290.000000	0.005650 
289.500000	0.005380 
289.000000	0.005170 
288.500000	0.005010 
288.000000	0.004960 
287.500000	0.004960 
287.000000	0.004880 
286.500000	0.004960 
286.000000	0.005220 
285.500000	0.005450 
285.000000	0.005610 
284.500000	0.005770 
284.000000	0.005910 
283.500000	0.005990 
283.000000	0.006010 
282.500000	0.006060 
282.000000	0.006150 
281.500000	0.006030 
281.000000	0.005770 
280.500000	0.005540 
280.000000	0.005300 
279.500000	0.005100 
279.000000	0.004930 
278.500000	0.004730 
278.000000	0.004610 
277.500000	0.004500 
277.000000	0.004320 
276.500000	0.004170 
276.000000	0.004070 
275.500000	0.003970 
275.000000	0.003930 
274.500000	0.003940 
274.000000	0.003870 
273.500000	0.003800 
273.000000	0.003890 
272.500000	0.004110 
272.000000	0.004350 
271.500000	0.004520 
271.000000	0.004550 
270.500000	0.004500 
270.000000	0.004480 
269.500000	0.004580 
269.000000	0.004600 
268.500000	0.004510 
268.000000	0.004480 
267.500000	0.004540 
267.000000	0.004580 
266.500000	0.004570 
266.000000	0.004580 
265.500000	0.004620 
265.000000	0.004690 
264.500000	0.004810 
264.000000	0.004910 
263.500000	0.005080 
263.000000	0.005410 
262.500000	0.005810 
262.000000	0.006140 
261.500000	0.006310 
261.000000	0.006410 
260.500000	0.006470 
260.000000	0.006510 
259.500000	0.006580 
259.000000	0.006620 
258.500000	0.006630 
258.000000	0.006630 
257.500000	0.006640 
257.000000	0.006680 
256.500000	0.006730 
256.000000	0.006860 
255.500000	0.007140 
255.000000	0.007490 
254.500000	0.007750 
254.000000	0.007870 
253.500000	0.007990 
253.000000	0.008189 
252.500000	0.008210 
252.000000	0.008080 
251.500000	0.007880 
251.000000	0.007560 
250.500000	0.007240 
250.000000	0.007010 
249.500000	0.006770 
249.000000	0.006590 
248.500000	0.006570 
248.000000	0.006560 
247.500000	0.006570 
247.000000	0.006680 
246.500000	0.006880 
246.000000	0.007060 
245.500000	0.007270 
245.000000	0.007550 
244.500000	0.007800 
244.000000	0.008010 
243.500000	0.008200 
243.000000	0.008330 
242.500000	0.008440 
242.000000	0.008550 
241.500000	0.008529 
241.000000	0.008340 
240.500000	0.008059 
240.000000	0.007780 
239.500000	0.007510 
239.000000	0.007230 
238.500000	0.006980 
238.000000	0.006810 
237.500000	0.006810 
237.000000	0.006920 
236.500000	0.007020 
236.000000	0.007150 
235.500000	0.007380 
235.000000	0.007710 
234.500000	0.008149 
234.000000	0.008580 
233.500000	0.009030 
233.000000	0.009509 
232.500000	0.009830 
232.000000	0.010030 
231.500000	0.010250 
231.000000	0.010410 
230.500000	0.010470 
230.000000	0.010580 
229.500000	0.010830 
229.000000	0.011190 
228.500000	0.011650 
228.000000	0.012120 
227.500000	0.012530 
227.000000	0.012830 
226.500000	0.013040 
226.000000	0.013260 
225.500000	0.013510 
225.000000	0.013840 
224.500000	0.014330 
224.000000	0.014890 
223.500000	0.015320 
223.000000	0.015700 
222.500000	0.016060 
222.000000	0.016420 
221.500000	0.016890 
221.000000	0.017490 
220.500000	0.018140 
220.000000	0.018700 
