# Supplementary material for: Optical gap and fundamental gap of oligoynes and carbyne
Source: Nat Commun. 2020 Sep 23;11:4797. doi: 10.1038/s41467-020-18496-4 (PMC7511338; doi:10.1038/s41467-020-18496-4)
Supplement: Supplementary file 3 — Source Data [file 41467_2020_18496_MOESM3_ESM.zip › NCOMMS-20-03672A_Source Data/Figure2/Figure2b/Figure2b_inset_Glu[2].txt]

TITLE	TAGPrC2C2PrTAG
DATA TYPE	ULTRAVIOLET SPECTRUM
ORIGIN	JASCO
OWNER
DATE	12/11/21
TIME	16:04:12
SPECTROMETER/DATA SYSTEM
LOCALE	1033
RESOLUTION
DELTAX	-1
XUNITS	NANOMETERS
YUNITS	ABSORBANCE
FIRSTX	800.0000
LASTX	190.0000
NPOINTS	611
FIRSTY	0.00034
MAXY	2.47096
MINY	-0.00011
XYDATA
800.0000	0.000336335
799.0000	0.000355878
798.0000	0.000370036
797.0000	0.000366258
796.0000	0.000401203
795.0000	0.000342175
794.0000	0.000327546
793.0000	0.000356001
792.0000	0.000378739
791.0000	0.000393883
790.0000	0.000433481
789.0000	0.000443058
788.0000	0.000426498
787.0000	0.000398508
786.0000	0.000345404
785.0000	0.000304315
784.0000	0.000268772
783.0000	0.000244853
782.0000	0.000296164
781.0000	0.000317679
780.0000	0.000349576
779.0000	0.000413723
778.0000	0.000391525
777.0000	0.000383719
776.0000	0.000354223
775.0000	0.000322745
774.0000	0.000278642
773.0000	0.000251984
772.0000	0.000220003
771.0000	0.000203757
770.0000	0.000228866
769.0000	0.000218789
768.0000	0.000256638
767.0000	0.000241628
766.0000	0.00026303
765.0000	0.000262051
764.0000	0.000245595
763.0000	0.000242529
762.0000	0.000247828
761.0000	0.000242689
760.0000	0.000282219
759.0000	0.000258916
758.0000	0.000268546
757.0000	0.000266804
756.0000	0.000277486
755.0000	0.000286573
754.0000	0.00026082
753.0000	0.000262276
752.0000	0.000269766
751.0000	0.00030113
750.0000	0.00029129
749.0000	0.000254888
748.0000	0.000239829
747.0000	0.000236307
746.0000	0.000232774
745.0000	0.000193676
744.0000	0.000171592
743.0000	0.000204869
742.0000	0.000256067
741.0000	0.000258615
740.0000	0.000284883
739.0000	0.000261991
738.0000	0.000236413
737.0000	0.000263096
736.0000	0.000240338
735.0000	0.000251693
734.0000	0.000257052
733.0000	0.000252363
732.0000	0.000236126
731.0000	0.000226761
730.0000	0.000221761
729.0000	0.000204898
728.0000	0.00018592
727.0000	0.000171798
726.0000	0.000174766
725.0000	0.00021617
724.0000	0.000199297
723.0000	0.000194215
722.0000	0.000207647
721.0000	0.000224137
720.0000	0.000242234
719.0000	0.000202361
718.0000	0.000187034
717.0000	0.00018453
716.0000	0.000188116
715.0000	0.00017949
714.0000	0.000148822
713.0000	0.000149588
712.0000	0.000157607
711.0000	0.000176022
710.0000	0.00017581
709.0000	0.000170478
708.0000	0.000160834
707.0000	0.000155231
706.0000	0.000147884
705.0000	0.000128025
704.0000	0.000128635
703.0000	0.000155822
702.0000	0.000176553
701.0000	0.000188919
700.0000	0.000181522
699.0000	0.000199661
698.0000	0.000211208
697.0000	0.000192402
696.0000	0.000188066
695.0000	0.00023781
694.0000	0.000273633
693.0000	0.000297552
692.0000	0.000305158
691.0000	0.000320842
690.0000	0.000349292
689.0000	0.000306325
688.0000	0.00031966
687.0000	0.000282896
686.0000	0.000304274
685.0000	0.000292568
684.0000	0.000301194
683.0000	0.000289876
682.0000	0.000297167
681.0000	0.000289431
680.0000	0.000287317
679.0000	0.000288705
678.0000	0.000283774
677.0000	0.000285757
676.0000	0.000286158
675.0000	0.000285798
674.0000	0.000297796
673.0000	0.000283878
672.0000	0.000275436
671.0000	0.000229322
670.0000	0.000224715
669.0000	0.000234607
668.0000	0.000218441
667.0000	0.000214402
666.0000	0.000228113
665.0000	0.000233022
664.0000	0.000234011
663.0000	0.00023795
662.0000	0.000243274
661.0000	0.000264941
660.0000	0.000260107
659.0000	0.000275842
658.0000	0.00027018
657.0000	0.000288095
656.0000	0.000279834
655.0000	0.000271515
654.0000	0.000273111
653.0000	0.000265889
652.0000	0.000259462
651.0000	0.000253576
650.0000	0.000263385
649.0000	0.000281449
648.0000	0.000265223
647.0000	0.000271545
646.0000	0.000280966
645.0000	0.000268003
644.0000	0.000244907
643.0000	0.000226948
642.0000	0.000246913
641.0000	0.000263689
640.0000	0.00026806
639.0000	0.000265528
638.0000	0.000248052
637.0000	0.000273291
636.0000	0.00027626
635.0000	0.000233083
634.0000	0.000220299
633.0000	0.000219433
632.0000	0.000232728
631.0000	0.000201288
630.0000	0.000206226
629.0000	0.000224536
628.0000	0.000236244
627.0000	0.000240446
626.0000	0.000234948
625.0000	0.000251427
624.0000	0.000251424
623.0000	0.000218159
622.0000	0.000212444
621.0000	0.000204354
620.0000	0.000198019
619.0000	0.000195416
618.0000	0.000191312
617.0000	0.000187679
616.0000	0.000190015
615.0000	0.000195249
614.0000	0.000191375
613.0000	0.000197629
612.0000	0.000200165
611.0000	0.000210495
610.0000	0.00021227
609.0000	0.000203256
608.0000	0.00019038
607.0000	0.000201547
606.0000	0.000185498
605.0000	0.000165602
604.0000	0.000159948
603.0000	0.00016348
602.0000	0.000148942
601.0000	0.000173744
600.0000	0.000120999
599.0000	0.000130635
598.0000	0.000114461
597.0000	0.000140607
596.0000	0.000151322
595.0000	0.000125649
594.0000	0.000138656
593.0000	0.00013197
592.0000	0.000156747
591.0000	0.000164762
590.0000	0.000146546
589.0000	0.000160951
588.0000	0.000155458
587.0000	0.000154238
586.0000	0.000128824
585.0000	0.000109519
584.0000	0.000113204
583.0000	0.000102833
582.0000	6.90989E-005
581.0000	6.09012E-005
580.0000	6.51619E-005
579.0000	7.27348E-005
578.0000	6.19294E-005
577.0000	5.51228E-005
576.0000	6.85559E-005
575.0000	7.49835E-005
574.0000	7.45601E-005
573.0000	8.3062E-005
572.0000	8.42191E-005
571.0000	8.55903E-005
570.0000	9.68695E-005
569.0000	9.31617E-005
568.0000	0.000141426
567.0000	0.000130677
566.0000	0.000155115
565.0000	0.000145491
564.0000	0.000152951
563.0000	0.000151389
562.0000	0.000133215
561.0000	0.000107498
560.0000	9.59317E-005
559.0000	8.89355E-005
558.0000	6.98754E-005
557.0000	7.89723E-005
556.0000	7.83801E-005
555.0000	0.000100902
554.0000	7.42692E-005
553.0000	5.55444E-005
552.0000	6.73303E-005
551.0000	7.95131E-005
550.0000	7.73712E-005
549.0000	5.07377E-005
548.0000	5.36197E-005
547.0000	6.19808E-005
546.0000	6.30103E-005
545.0000	5.8601E-005
544.0000	4.16971E-005
543.0000	7.38433E-005
542.0000	8.73587E-005
541.0000	9.69362E-005
540.0000	0.000111656
539.0000	0.00011523
538.0000	0.000122622
537.0000	0.00013517
536.0000	0.000137664
535.0000	0.000153447
534.0000	0.000134735
533.0000	0.000118559
532.0000	0.000120873
531.0000	0.000121035
530.0000	0.000121694
529.0000	9.66015E-005
528.0000	8.44282E-005
527.0000	5.28897E-005
526.0000	3.78015E-005
525.0000	2.41053E-005
524.0000	2.16146E-005
523.0000	2.38313E-005
522.0000	7.96676E-006
521.0000	3.27659E-005
520.0000	-1.84502E-005
519.0000	-7.13581E-006
518.0000	7.96611E-006
517.0000	2.18637E-006
516.0000	1.20498E-005
515.0000	-1.60962E-005
514.0000	-8.10414E-006
513.0000	-1.83724E-005
512.0000	-1.97709E-005
511.0000	-7.52132E-006
510.0000	1.84575E-005
509.0000	4.00995E-005
508.0000	4.86312E-005
507.0000	7.30879E-005
506.0000	5.08032E-005
505.0000	1.56341E-005
504.0000	8.44107E-006
503.0000	-2.46615E-005
502.0000	-1.30087E-005
501.0000	-2.22225E-005
500.0000	-7.60687E-006
499.0000	8.30206E-006
498.0000	1.69193E-005
497.0000	3.94793E-005
496.0000	3.99232E-006
495.0000	-4.3664E-006
494.0000	-2.06533E-006
493.0000	-6.01732E-006
492.0000	-2.03058E-005
491.0000	-3.67765E-005
490.0000	-1.42238E-005
489.0000	-5.86038E-006
488.0000	2.57267E-005
487.0000	3.14068E-005
486.0000	3.76893E-005
485.0000	4.24356E-005
484.0000	6.54483E-005
483.0000	5.45404E-005
482.0000	4.27662E-005
481.0000	3.42042E-005
480.0000	4.86928E-005
479.0000	5.54697E-005
478.0000	3.74082E-005
477.0000	3.02819E-005
476.0000	1.55635E-005
475.0000	2.33056E-005
474.0000	1.03801E-005
473.0000	8.11097E-006
472.0000	2.86107E-006
471.0000	-1.37653E-005
470.0000	-9.01933E-006
469.0000	-1.52521E-005
468.0000	1.64018E-005
467.0000	7.12445E-006
466.0000	1.7267E-005
465.0000	2.19709E-005
464.0000	4.02563E-005
463.0000	4.97288E-005
462.0000	3.57216E-005
461.0000	4.03734E-005
460.0000	2.33725E-005
459.0000	7.2886E-006
458.0000	2.8211E-005
457.0000	2.63334E-005
456.0000	1.94485E-005
455.0000	2.25542E-005
454.0000	4.22722E-005
453.0000	5.99661E-005
452.0000	6.99096E-005
451.0000	6.34382E-005
450.0000	4.77733E-005
449.0000	4.09756E-005
448.0000	2.52389E-005
447.0000	-3.70645E-006
446.0000	-1.80674E-005
445.0000	-7.51522E-006
444.0000	-2.64798E-005
443.0000	-9.03915E-006
442.0000	-1.89214E-005
441.0000	2.07532E-005
440.0000	2.77298E-005
439.0000	3.19749E-005
438.0000	2.80241E-005
437.0000	4.18489E-005
436.0000	6.30574E-005
435.0000	7.77072E-005
434.0000	7.96977E-005
433.0000	5.00707E-005
432.0000	7.40273E-005
431.0000	6.80652E-005
430.0000	5.27806E-005
429.0000	7.09607E-005
428.0000	6.19935E-005
427.0000	6.48208E-005
426.0000	5.38497E-005
425.0000	2.79125E-005
424.0000	-7.53607E-006
423.0000	1.59169E-006
422.0000	1.45904E-005
421.0000	1.28724E-005
420.0000	3.72539E-005
419.0000	-5.90059E-006
418.0000	3.47806E-005
417.0000	8.11547E-005
416.0000	8.52853E-005
415.0000	0.000103459
414.0000	9.85242E-005
413.0000	7.80605E-005
412.0000	3.57007E-005
411.0000	3.37487E-005
410.0000	2.82752E-005
409.0000	-2.19613E-005
408.0000	-7.42207E-006
407.0000	-2.18178E-005
406.0000	-4.46786E-005
405.0000	-3.19737E-005
404.0000	-5.88587E-005
403.0000	-4.77594E-005
402.0000	-4.20475E-005
401.0000	-5.71545E-005
400.0000	-1.26795E-005
399.0000	2.01281E-005
398.0000	1.20232E-005
397.0000	3.85263E-005
396.0000	1.20969E-006
395.0000	2.89885E-005
394.0000	3.79206E-005
393.0000	2.64404E-005
392.0000	1.71332E-005
391.0000	6.14472E-005
390.0000	2.57449E-005
389.0000	1.75225E-005
388.0000	-3.48642E-005
387.0000	-2.61796E-005
386.0000	-4.22631E-005
385.0000	-9.22822E-005
384.0000	-5.80881E-005
383.0000	-3.59248E-005
382.0000	-4.07087E-005
381.0000	-4.14167E-005
380.0000	-4.1023E-005
379.0000	-4.21039E-005
378.0000	-3.95734E-005
377.0000	-9.28187E-005
376.0000	-8.62664E-005
375.0000	-7.70393E-005
374.0000	-6.53905E-005
373.0000	-5.52668E-005
372.0000	-5.58332E-005
371.0000	1.03272E-005
370.0000	3.54071E-005
369.0000	-8.39343E-005
368.0000	-6.66202E-005
367.0000	-0.000107516
366.0000	-5.15939E-005
365.0000	-5.59299E-005
364.0000	-5.27803E-005
363.0000	-1.69557E-005
362.0000	-8.85738E-006
361.0000	2.06905E-005
360.0000	-2.42949E-005
359.0000	-4.81922E-005
358.0000	-1.66326E-005
357.0000	-4.33252E-005
356.0000	-1.5661E-005
355.0000	-3.19059E-005
354.0000	-1.48262E-005
353.0000	8.93316E-006
352.0000	6.54045E-005
351.0000	9.34506E-005
350.0000	4.90458E-005
349.0000	0.000113192
348.0000	0.000121784
347.0000	0.000178016
346.0000	0.000196404
345.0000	0.000151044
344.0000	0.00011652
343.0000	0.000123935
342.0000	7.16859E-005
341.0000	-2.48816E-005
340.0000	0.000202067
339.0000	0.000132605
338.0000	0.000188957
337.0000	0.000280689
336.0000	0.000253484
335.0000	0.000254172
334.0000	0.000235579
333.0000	0.000266201
332.0000	0.000214776
331.0000	0.00011638
330.0000	8.54541E-005
329.0000	0.000145053
328.0000	0.000108218
327.0000	0.000142765
326.0000	0.000254927
325.0000	0.000365091
324.0000	0.000354264
323.0000	0.000267805
322.0000	0.000267031
321.0000	0.000219683
320.0000	0.000199814
319.0000	0.000157422
318.0000	0.000192606
317.0000	0.00026544
316.0000	0.0003169
315.0000	0.000422727
314.0000	0.000449131
313.0000	0.000586992
312.0000	0.000667645
311.0000	0.000815968
310.0000	0.000918335
309.0000	0.00116877
308.0000	0.00138118
307.0000	0.00166558
306.0000	0.00201429
305.0000	0.00238738
304.0000	0.00283883
303.0000	0.00342387
302.0000	0.00410747
301.0000	0.00491811
300.0000	0.00584394
299.0000	0.00678067
298.0000	0.00762698
297.0000	0.00812909
296.0000	0.00834453
295.0000	0.00827036
294.0000	0.00795821
293.0000	0.00755597
292.0000	0.00715419
291.0000	0.00692255
290.0000	0.00678163
289.0000	0.00668902
288.0000	0.00660132
287.0000	0.00658711
286.0000	0.006497
285.0000	0.00650074
284.0000	0.00653113
283.0000	0.00674338
282.0000	0.00708255
281.0000	0.00736485
280.0000	0.00751323
279.0000	0.00749479
278.0000	0.00745641
277.0000	0.00732363
276.0000	0.00717235
275.0000	0.00705473
274.0000	0.00704985
273.0000	0.00706642
272.0000	0.00708144
271.0000	0.00705942
270.0000	0.00702707
269.0000	0.00699648
268.0000	0.00704107
267.0000	0.00709806
266.0000	0.00731073
265.0000	0.00757702
264.0000	0.00796224
263.0000	0.00848765
262.0000	0.00927086
261.0000	0.0103917
260.0000	0.0119251
259.0000	0.0140656
258.0000	0.0168167
257.0000	0.0200151
256.0000	0.023288
255.0000	0.0260966
254.0000	0.0281952
253.0000	0.0294267
252.0000	0.0298016
251.0000	0.029557
250.0000	0.0291256
249.0000	0.0291119
248.0000	0.0297631
247.0000	0.0311322
246.0000	0.0332624
245.0000	0.0362514
244.0000	0.0399537
243.0000	0.0440026
242.0000	0.0479789
241.0000	0.051723
240.0000	0.0552259
239.0000	0.058071
238.0000	0.059983
237.0000	0.0612368
236.0000	0.0624922
235.0000	0.0639075
234.0000	0.0655988
233.0000	0.0680539
232.0000	0.071739
231.0000	0.0765422
230.0000	0.0822301
229.0000	0.0889698
228.0000	0.0968543
227.0000	0.105364
226.0000	0.11412
225.0000	0.123329
224.0000	0.13337
223.0000	0.144426
222.0000	0.157135
221.0000	0.172367
220.0000	0.191173
219.0000	0.213996
218.0000	0.241517
217.0000	0.27424
216.0000	0.312475
215.0000	0.356812
214.0000	0.407734
213.0000	0.46629
212.0000	0.533225
211.0000	0.609756
210.0000	0.697253
209.0000	0.797123
208.0000	0.910238
207.0000	1.03786
206.0000	1.18076
205.0000	1.33975
204.0000	1.5144
203.0000	1.70258
202.0000	1.89885
201.0000	2.09268
200.0000	2.2676
199.0000	2.40193
198.0000	2.46943
197.0000	2.47096
196.0000	2.4233
195.0000	2.31438
194.0000	2.18148
193.0000	1.9974
192.0000	1.75927
191.0000	1.46855
190.0000	1.10259
##### Extended Information
[Comments]
Sample name	TAGPrC2C2PrTAG
Comment
User
Division
Company	EPFL
[Detailed Information]
Creation date	11/21/2012 5:04 PM
Data array type	Linear data array
Horizontal axis	Wavelength [nm]
Vertical axis	Abs
Start	800 nm
End	190 nm
Data interval	1 nm
Data points	611
[Measurement Information]
Instrument name	V-670
Model name	V-670
Serial No.	A056461154
Parameter file	C:\Dokumente und Einstellungen\EPFL\Eigene Dateien\User\Manu\1.uvsp
Photometric mode	Abs
Measurement range	800 - 190 nm
Data interval	1 nm
UV/Vis bandwidth	1.0 nm
NIR bandwidth	8.0 nm
Response	Medium
Scan speed	400 nm/min
Change source at	340 nm
Change grating at	850 nm
Light source	D2/WI
Filter exchange	Step
Correction	Baseline
