# Supplementary material for: Optical gap and fundamental gap of oligoynes and carbyne
Source: Nat Commun. 2020 Sep 23;11:4797. doi: 10.1038/s41467-020-18496-4 (PMC7511338; doi:10.1038/s41467-020-18496-4)
Supplement: Supplementary file 3 — Source Data [file 41467_2020_18496_MOESM3_ESM.zip › NCOMMS-20-03672A_Source Data/Figure2/Figure2b/Figure2b_Glu[2].txt]

TITLE	TAGPrC2C2PrTAGb
DATA TYPE	ULTRAVIOLET SPECTRUM
ORIGIN	JASCO
OWNER
DATE	12/11/21
TIME	16:11:17
SPECTROMETER/DATA SYSTEM
LOCALE	1033
RESOLUTION
DELTAX	-1
XUNITS	NANOMETERS
YUNITS	ABSORBANCE
FIRSTX	800.0000
LASTX	190.0000
NPOINTS	611
FIRSTY	0.00522
MAXY	1.14959
MINY	0.00438
XYDATA
800.0000	0.00521936
799.0000	0.00522116
798.0000	0.00526574
797.0000	0.0052593
796.0000	0.00522787
795.0000	0.00518212
794.0000	0.00515196
793.0000	0.0051556
792.0000	0.00512396
791.0000	0.00506884
790.0000	0.00508494
789.0000	0.00504855
788.0000	0.00506774
787.0000	0.00501988
786.0000	0.0049837
785.0000	0.00496527
784.0000	0.00495077
783.0000	0.00488739
782.0000	0.00487371
781.0000	0.0048636
780.0000	0.00483767
779.0000	0.00488341
778.0000	0.00486599
777.0000	0.00487059
776.0000	0.00481349
775.0000	0.00479987
774.0000	0.00476523
773.0000	0.00474758
772.0000	0.00473507
771.0000	0.0047131
770.0000	0.00472904
769.0000	0.00471958
768.0000	0.00475724
767.0000	0.00472586
766.0000	0.00473188
765.0000	0.00470594
764.0000	0.00469107
763.0000	0.0047026
762.0000	0.00469957
761.0000	0.00465907
760.0000	0.00468135
759.0000	0.00464409
758.0000	0.00462285
757.0000	0.00465606
756.0000	0.00467334
755.0000	0.00469502
754.0000	0.00471283
753.0000	0.00471913
752.0000	0.00473945
751.0000	0.00472336
750.0000	0.00471877
749.0000	0.00467208
748.0000	0.00466518
747.0000	0.00466613
746.0000	0.00467086
745.0000	0.00465644
744.0000	0.00463841
743.0000	0.00467594
742.0000	0.00472236
741.0000	0.0047077
740.0000	0.00458825
739.0000	0.00460303
738.0000	0.00461504
737.0000	0.00464669
736.0000	0.00468479
735.0000	0.00469929
734.0000	0.00469725
733.0000	0.00470293
732.0000	0.00471618
731.0000	0.00470261
730.0000	0.00469204
729.0000	0.00467182
728.0000	0.0046652
727.0000	0.00465774
726.0000	0.00468646
725.0000	0.00471817
724.0000	0.00473871
723.0000	0.00475881
722.0000	0.0047663
721.0000	0.00480169
720.0000	0.00480287
719.0000	0.00478717
718.0000	0.004741
717.0000	0.0047051
716.0000	0.00468914
715.0000	0.0046364
714.0000	0.0046101
713.0000	0.004535
712.0000	0.00452384
711.0000	0.00450711
710.0000	0.00447769
709.0000	0.0044532
708.0000	0.00440341
707.0000	0.00438243
706.0000	0.00440722
705.0000	0.00438175
704.0000	0.00439923
703.0000	0.00441504
702.0000	0.00444273
701.0000	0.00444013
700.0000	0.00445799
699.0000	0.00449207
698.0000	0.00451326
697.0000	0.00453464
696.0000	0.0045405
695.0000	0.00461172
694.0000	0.00465093
693.0000	0.0046749
692.0000	0.00468352
691.0000	0.00470552
690.0000	0.0047132
689.0000	0.00469337
688.0000	0.00471111
687.0000	0.00466796
686.0000	0.00467551
685.0000	0.00464419
684.0000	0.00463016
683.0000	0.0046263
682.0000	0.00461232
681.0000	0.00462158
680.0000	0.00460159
679.0000	0.00463279
678.0000	0.00463749
677.0000	0.00465291
676.0000	0.00467321
675.0000	0.00469798
674.0000	0.00472789
673.0000	0.0047043
672.0000	0.00470192
671.0000	0.00469717
670.0000	0.00472956
669.0000	0.00472801
668.0000	0.00472865
667.0000	0.00474823
666.0000	0.00476699
665.0000	0.0047651
664.0000	0.00476885
663.0000	0.0047862
662.0000	0.00479313
661.0000	0.00479367
660.0000	0.0047976
659.0000	0.00482732
658.0000	0.00485506
657.0000	0.00487002
656.0000	0.00487681
655.0000	0.00487197
654.0000	0.00490966
653.0000	0.00491645
652.0000	0.00491384
651.0000	0.00490555
650.0000	0.00490853
649.0000	0.00493987
648.0000	0.00492156
647.0000	0.00492045
646.0000	0.00494069
645.0000	0.00491997
644.0000	0.00491233
643.0000	0.00490208
642.0000	0.00490466
641.0000	0.00491056
640.0000	0.00491541
639.0000	0.00490937
638.0000	0.00491892
637.0000	0.00492835
636.0000	0.00494759
635.0000	0.00493619
634.0000	0.00491046
633.0000	0.00492587
632.0000	0.00493187
631.0000	0.0049304
630.0000	0.00490056
629.0000	0.00491519
628.0000	0.00490704
627.0000	0.00492198
626.0000	0.004921
625.0000	0.0049278
624.0000	0.00495446
623.0000	0.00493401
622.0000	0.00492605
621.0000	0.00491124
620.0000	0.0048985
619.0000	0.0049043
618.0000	0.00489634
617.0000	0.00490532
616.0000	0.00491612
615.0000	0.0049239
614.0000	0.00489107
613.0000	0.00490501
612.0000	0.00492061
611.0000	0.00490518
610.0000	0.00489581
609.0000	0.0048987
608.0000	0.00489296
607.0000	0.00491269
606.0000	0.00489722
605.0000	0.00488089
604.0000	0.00489073
603.0000	0.00488926
602.0000	0.00487855
601.0000	0.00487108
600.0000	0.004717
599.0000	0.00471321
598.0000	0.0046678
597.0000	0.00468105
596.0000	0.00468911
595.0000	0.00465279
594.0000	0.00465258
593.0000	0.00465954
592.0000	0.00469279
591.0000	0.00469649
590.0000	0.00468242
589.0000	0.00471571
588.0000	0.00474182
587.0000	0.00474515
586.0000	0.00473383
585.0000	0.00475094
584.0000	0.00474677
583.0000	0.00475977
582.0000	0.004734
581.0000	0.00472776
580.0000	0.00471531
579.0000	0.0047228
578.0000	0.00472244
577.0000	0.00470811
576.0000	0.00473865
575.0000	0.00471918
574.0000	0.00475727
573.0000	0.00474897
572.0000	0.00475758
571.0000	0.00474513
570.0000	0.00474266
569.0000	0.00473114
568.0000	0.00473482
567.0000	0.00472219
566.0000	0.00472485
565.0000	0.00473828
564.0000	0.00476446
563.0000	0.00474831
562.0000	0.00474302
561.0000	0.00474062
560.0000	0.00475461
559.0000	0.00477215
558.0000	0.00476253
557.0000	0.00476845
556.0000	0.00480192
555.0000	0.00480859
554.0000	0.00480381
553.0000	0.00480465
552.0000	0.0047878
551.0000	0.00478472
550.0000	0.00478738
549.0000	0.00477437
548.0000	0.00477143
547.0000	0.00476489
546.0000	0.00477918
545.0000	0.00479838
544.0000	0.00479028
543.0000	0.00479807
542.0000	0.00481016
541.0000	0.00481463
540.0000	0.00482141
539.0000	0.00482622
538.0000	0.00482812
537.0000	0.00484676
536.0000	0.00483615
535.0000	0.00486103
534.0000	0.00483481
533.0000	0.0048197
532.0000	0.00482395
531.0000	0.00482783
530.0000	0.00485121
529.0000	0.00483997
528.0000	0.00487304
527.0000	0.00485514
526.0000	0.00485525
525.0000	0.00486759
524.0000	0.00487698
523.0000	0.00488007
522.0000	0.00487327
521.0000	0.00489342
520.0000	0.00471442
519.0000	0.00471962
518.0000	0.00472911
517.0000	0.00473056
516.0000	0.00473912
515.0000	0.00473326
514.0000	0.00475854
513.0000	0.00476384
512.0000	0.00475887
511.0000	0.00479412
510.0000	0.00480457
509.0000	0.00481091
508.0000	0.00480939
507.0000	0.00481306
506.0000	0.00480461
505.0000	0.00479394
504.0000	0.00478478
503.0000	0.00478381
502.0000	0.00480974
501.0000	0.0047965
500.0000	0.00480693
499.0000	0.00483235
498.0000	0.0048431
497.0000	0.00487429
496.0000	0.00486696
495.0000	0.00490288
494.0000	0.00491204
493.0000	0.00490571
492.0000	0.0048898
491.0000	0.0048903
490.0000	0.00488097
489.0000	0.00486207
488.0000	0.0048465
487.0000	0.00487407
486.0000	0.00489005
485.0000	0.00490339
484.0000	0.00491707
483.0000	0.00492551
482.0000	0.00491238
481.0000	0.00490444
480.0000	0.00491636
479.0000	0.00490683
478.0000	0.00487603
477.0000	0.00488401
476.0000	0.00487445
475.0000	0.00489586
474.0000	0.00487365
473.0000	0.00489431
472.0000	0.00492366
471.0000	0.00494453
470.0000	0.00496515
469.0000	0.00496308
468.0000	0.00502178
467.0000	0.0050346
466.0000	0.00502295
465.0000	0.00503356
464.0000	0.00507128
463.0000	0.00507603
462.0000	0.00507804
461.0000	0.00510823
460.0000	0.00512224
459.0000	0.00514717
458.0000	0.00515732
457.0000	0.00515846
456.0000	0.00515353
455.0000	0.00515995
454.0000	0.00518848
453.0000	0.0052268
452.0000	0.00524239
451.0000	0.00527161
450.0000	0.00529311
449.0000	0.00530507
448.0000	0.00530209
447.0000	0.00526486
446.0000	0.0052561
445.0000	0.00526777
444.0000	0.00523988
443.0000	0.00525636
442.0000	0.005225
441.0000	0.00526354
440.0000	0.00527398
439.0000	0.00528105
438.0000	0.00528647
437.0000	0.00529682
436.0000	0.00532995
435.0000	0.00531196
434.0000	0.00533826
433.0000	0.00532306
432.0000	0.00535314
431.0000	0.0053327
430.0000	0.0052967
429.0000	0.00533803
428.0000	0.00533387
427.0000	0.00533008
426.0000	0.00532283
425.0000	0.00534157
424.0000	0.00534609
423.0000	0.00533791
422.0000	0.00536397
421.0000	0.00536857
420.0000	0.00537911
419.0000	0.00536355
418.0000	0.00538121
417.0000	0.00537292
416.0000	0.00539519
415.0000	0.00541294
414.0000	0.0054588
413.0000	0.00548409
412.0000	0.00546776
411.0000	0.00550344
410.0000	0.0054942
409.0000	0.00550101
408.0000	0.0054991
407.0000	0.00548042
406.0000	0.005449
405.0000	0.00545843
404.0000	0.0054721
403.0000	0.00548287
402.0000	0.00548743
401.0000	0.00545303
400.0000	0.00551095
399.0000	0.00553426
398.0000	0.00554052
397.0000	0.00553652
396.0000	0.00551033
395.0000	0.00553486
394.0000	0.00556696
393.0000	0.00555355
392.0000	0.00555187
391.0000	0.0055695
390.0000	0.00561349
389.0000	0.0056291
388.0000	0.00562743
387.0000	0.00564372
386.0000	0.00567919
385.0000	0.00561873
384.0000	0.00565553
383.0000	0.00562795
382.0000	0.00561327
381.0000	0.0056033
380.0000	0.00564344
379.0000	0.00570324
378.0000	0.00570283
377.0000	0.00566226
376.0000	0.00568528
375.0000	0.00571519
374.0000	0.00572217
373.0000	0.00567047
372.0000	0.00568062
371.0000	0.00575114
370.0000	0.00568509
369.0000	0.00557851
368.0000	0.00561397
367.0000	0.00564868
366.0000	0.00574795
365.0000	0.00578306
364.0000	0.00578158
363.0000	0.00589544
362.0000	0.00589587
361.0000	0.00595821
360.0000	0.00597573
359.0000	0.00594496
358.0000	0.00594533
357.0000	0.00595637
356.0000	0.00601711
355.0000	0.00596235
354.0000	0.00587746
353.0000	0.00582943
352.0000	0.00590387
351.0000	0.00590633
350.0000	0.00588116
349.0000	0.0058995
348.0000	0.00593009
347.0000	0.00606879
346.0000	0.0061589
345.0000	0.00616539
344.0000	0.00618368
343.0000	0.00619481
342.0000	0.0062024
341.0000	0.00615809
340.0000	0.00578289
339.0000	0.00573591
338.0000	0.0057625
337.0000	0.00585165
336.0000	0.00582246
335.0000	0.00584487
334.0000	0.00581751
333.0000	0.00588109
332.0000	0.00597562
331.0000	0.00590854
330.0000	0.00591705
329.0000	0.00597553
328.0000	0.00592194
327.0000	0.00589451
326.0000	0.00592564
325.0000	0.00607205
324.0000	0.00601994
323.0000	0.00596699
322.0000	0.00601451
321.0000	0.00604137
320.0000	0.00608102
319.0000	0.00605122
318.0000	0.00609624
317.0000	0.00609721
316.0000	0.00613731
315.0000	0.00623119
314.0000	0.00618148
313.0000	0.00618503
312.0000	0.00626357
311.0000	0.00633966
310.0000	0.00642042
309.0000	0.00653966
308.0000	0.00655724
307.0000	0.00664069
306.0000	0.00676584
305.0000	0.00681597
304.0000	0.00688972
303.0000	0.00701863
302.0000	0.00712367
301.0000	0.00733824
300.0000	0.00749582
299.0000	0.00761507
298.0000	0.00777086
297.0000	0.00783869
296.0000	0.00786958
295.0000	0.00785668
294.0000	0.00778428
293.0000	0.00778007
292.0000	0.00774438
291.0000	0.0077415
290.0000	0.00770665
289.0000	0.00770403
288.0000	0.0077451
287.0000	0.00774888
286.0000	0.00771989
285.0000	0.00771071
284.0000	0.00768151
283.0000	0.00772491
282.0000	0.0077891
281.0000	0.00788645
280.0000	0.00795664
279.0000	0.00795242
278.0000	0.00799349
277.0000	0.00800034
276.0000	0.00797491
275.0000	0.00797766
274.0000	0.00796059
273.0000	0.00794685
272.0000	0.00802209
271.0000	0.00804342
270.0000	0.00804767
269.0000	0.00802656
268.0000	0.00810043
267.0000	0.0081377
266.0000	0.00822596
265.0000	0.00825038
264.0000	0.00837299
263.0000	0.00847477
262.0000	0.00860486
261.0000	0.00884098
260.0000	0.00913306
259.0000	0.00959107
258.0000	0.0101533
257.0000	0.0107634
256.0000	0.0114026
255.0000	0.0119484
254.0000	0.0123811
253.0000	0.0126479
252.0000	0.012759
251.0000	0.0128151
250.0000	0.0128371
249.0000	0.012918
248.0000	0.0131209
247.0000	0.0134593
246.0000	0.0139141
245.0000	0.014574
244.0000	0.0153309
243.0000	0.0161629
242.0000	0.0170113
241.0000	0.0177858
240.0000	0.0185015
239.0000	0.0191422
238.0000	0.0195657
237.0000	0.019905
236.0000	0.0202463
235.0000	0.0206578
234.0000	0.021177
233.0000	0.0218238
232.0000	0.0226819
231.0000	0.0237582
230.0000	0.0250075
229.0000	0.0265153
228.0000	0.0282125
227.0000	0.0300911
226.0000	0.0320808
225.0000	0.0342021
224.0000	0.0366433
223.0000	0.0392674
222.0000	0.0423309
221.0000	0.0459336
220.0000	0.0503585
219.0000	0.05566
218.0000	0.0619563
217.0000	0.0693945
216.0000	0.0781386
215.0000	0.0882375
214.0000	0.0999085
213.0000	0.113359
212.0000	0.128978
211.0000	0.14704
210.0000	0.167969
209.0000	0.192167
208.0000	0.219943
207.0000	0.251632
206.0000	0.287431
205.0000	0.327797
204.0000	0.372902
203.0000	0.423201
202.0000	0.479212
201.0000	0.540748
200.0000	0.608994
199.0000	0.68369
198.0000	0.761574
197.0000	0.848304
196.0000	0.932877
195.0000	1.01671
194.0000	1.09315
193.0000	1.1454
192.0000	1.14959
191.0000	1.07006
190.0000	0.853803
##### Extended Information
[Comments]
Sample name	TAGPrC2C2PrTAGb
Comment
User
Division
Company	EPFL
[Detailed Information]
Creation date	11/21/2012 5:11 PM
Data array type	Linear data array
Horizontal axis	Wavelength [nm]
Vertical axis	Abs
Start	800 nm
End	190 nm
Data interval	1 nm
Data points	611
[Measurement Information]
Instrument name	V-670
Model name	V-670
Serial No.	A056461154
Measurement date	11/21/2012 5:11 PM
Parameter file	C:\Dokumente und Einstellungen\EPFL\Eigene Dateien\User\Manu\1.uvsp
Photometric mode	Abs
Measurement range	800 - 190 nm
Data interval	1 nm
UV/Vis bandwidth	1.0 nm
NIR bandwidth	8.0 nm
Response	Medium
Scan speed	400 nm/min
Change source at	340 nm
Change grating at	850 nm
Light source	D2/WI
Filter exchange	Step
Correction	Baseline
