# Supplementary material for: Optical gap and fundamental gap of oligoynes and carbyne
Source: Nat Commun. 2020 Sep 23;11:4797. doi: 10.1038/s41467-020-18496-4 (PMC7511338; doi:10.1038/s41467-020-18496-4)
Supplement: Supplementary file 3 — Source Data [file 41467_2020_18496_MOESM3_ESM.zip › NCOMMS-20-03672A_Source Data/Figure2/Figure2b/Figure2b_Glu[12].txt]

sample9
800.0258179	1.780542952E-4
799.0544434	3.397826804E-4
797.9438477	2.075256052E-4
796.9716187	5.969263148E-4
795.9990845	-3.977886518E-4
795.026123	-4.754202382E-4
794.0527954	-2.2307974E-4
792.9400024	5.881690231E-5
791.9658813	4.484729143E-4
790.991394	-1.099496731E-4
790.0164795	2.992413065E-4
789.0412598	-1.40817383E-5
788.0656738	-5.77494211E-4
786.9501953	-3.942713665E-4
785.9738159	-1.980860252E-4
784.9970093	-2.782885276E-4
784.0198364	1.256427786E-4
783.0423584	1.416452287E-4
782.0644531	-1.729356009E-4
780.9464111	4.173018533E-5
779.9677124	-3.895643749E-4
778.9886475	8.571689978E-5
778.0092163	-1.798184821E-4
777.0294189	7.584217819E-4
776.0493164	-3.325591097E-4
775.0687866	2.935166121E-4
773.9477539	4.918011255E-4
772.9664307	3.103541967E-4
771.9847412	6.745942519E-4
771.0027466	-3.531998082E-4
770.0203247	3.261562088E-4
769.0375366	1.556543284E-4
768.0544434	1.684467716E-4
766.9304199	2.353672171E-4
765.9465332	3.120639012E-4
764.9622192	-8.283431271E-6
763.9776001	-5.730775229E-5
762.9926147	-2.209581726E-4
762.0072632	1.339028677E-4
761.0216064	7.675868255E-5
760.0355225	-3.86098749E-4
759.0490723	-2.527805627E-4
758.0623169	4.853223509E-4
756.9341431	-1.948258578E-4
755.9465332	-1.590660249E-4
754.9586792	3.02099761E-5
753.9703979	2.87791976E-4
752.9817505	4.003556678E-4
751.9927979	2.377500205E-4
751.003479	5.152291851E-4
750.0137939	-8.934917423E-5
749.0237427	1.209301918E-4
748.0333252	4.965177504E-4
747.0426025	-2.906539012E-4
746.0515137	2.473849745E-4
745.0600586	-1.806464861E-4
744.0682373	1.837942727E-5
742.9343262	2.57097854E-4
741.9417725	6.381694693E-4
740.9488525	1.348679871E-5
739.9556274	2.455978538E-4
738.9619751	3.975574218E-4
737.9680786	2.423602709E-4
736.9737549	-8.505296137E-5
735.9790649	-5.078530012E-5
734.9840698	4.923790402E-5
733.9887695	3.432800295E-4
732.993042	-6.269128789E-5
731.9970093	1.230016496E-4
731.0006104	2.469591527E-5
730.0039063	-1.237172983E-4
729.0068359	1.755104131E-5
728.0093994	-3.333984569E-5
727.0116577	-2.275815641E-4
726.0135498	9.008410416E-6
725.0150757	-1.855109876E-4
724.0162964	-3.157973333E-5
723.0171509	-5.689363024E-5
722.0177002	1.293714449E-4
721.0178833	1.250990172E-4
720.0177002	2.17392997E-4
719.0172119	2.645626591E-5
718.0164185	2.199310984E-4
717.0151978	7.644799189E-5
716.0136719	-4.607677965E-6
715.0118408	-5.492654964E-5
714.0096436	1.914689346E-4
713.0071411	3.875822877E-4
712.0042725	1.153631965E-4
711.0010986	3.328398743E-4
709.9975586	-2.541927643E-5
708.9936523	1.736983177E-5
707.9894409	2.839065273E-4
706.9849243	3.019871365E-4
705.9800415	2.674102871E-5
704.9748535	7.093334716E-5
703.9692993	1.989533484E-4
702.9634399	7.636427654E-6
701.9572144	2.207857615E-4
700.9506836	3.180219792E-4
699.9437866	8.613115642E-5
698.9366455	3.636688634E-4
697.9290771	2.681578626E-4
697.0652466	3.668296267E-4
696.0570679	5.545128442E-5
695.048645	5.87698305E-4
694.039856	3.816750541E-4
693.0307007	4.481092401E-5
692.0212402	2.69142125E-4
691.0114746	1.148712327E-4
690.0013428	-1.715900726E-4
688.9909668	5.024757047E-5
687.9801636	-1.118259479E-5
686.9691162	3.561816411E-4
685.9577026	1.50216365E-4
684.9459839	-1.09173292E-4
683.9338989	3.063390322E-4
683.0661621	1.922717493E-4
682.0535278	9.017018601E-5
681.0405273	2.847354335E-4
680.0272827	4.155131755E-4
679.0136719	-1.083969037E-4
677.9996948	3.516997094E-4
676.9854736	-1.014093868E-4
675.9708862	3.730734461E-4
674.9559937	1.434060541E-4
673.9407349	4.511937441E-4
673.0703125	-8.013556362E-5
672.0545044	1.988087934E-5
671.0383911	3.70171736E-4
670.0219727	1.835185103E-4
669.005188	2.379313228E-4
667.9880981	4.171973851E-4
666.9707031	2.036149817E-4
665.9530029	2.304462541E-4
664.9349976	5.972303552E-5
664.0621948	3.357672249E-4
663.0435791	1.834408176E-4
662.0246582	3.349382314E-4
661.0054321	2.411947644E-4
659.9859009	2.874811471E-4
658.9660034	2.881546388E-4
657.9458618	1.204123328E-4
657.071228	4.416838347E-4
656.0504761	1.801778271E-4
655.0294189	2.927395108E-4
654.0080566	4.981245147E-4
652.9863892	2.998889249E-4
651.9644165	3.39756778E-4
650.9421387	4.516342597E-4
650.0656128	5.389695289E-4
649.0427856	3.234879696E-4
648.0196533	3.995265579E-4
646.9961548	5.838620127E-4
645.9724121	1.895266323E-4
644.9483032	5.493109929E-4
644.0703125	2.145182225E-4
643.0456543	5.3054624E-4
642.0206909	4.872918944E-4
640.9954224	5.782890948E-4
639.9699097	6.651572185E-4
638.9440308	4.444823717E-4
638.0645142	6.862093578E-4
637.0380859	4.579829692E-4
636.0113525	6.401915452E-4
634.984375	4.527485289E-4
633.9570313	6.783535937E-4
632.9294434	4.883803194E-4
632.0484009	5.302611389E-4
631.0202026	5.067285965E-4
629.9917603	6.337623927E-4
628.9629517	4.077141057E-4
627.9338989	5.184428883E-4
627.0516357	4.76459536E-4
626.0220337	7.127852296E-4
624.9921265	3.630729916E-4
623.9619141	6.843426381E-4
622.9313965	2.640912717E-4
622.0479126	8.373117307E-4
621.0168457	8.391790907E-4
619.9855347	5.920790136E-4
618.9538574	6.410470814E-4
618.069397	3.690317972E-4
617.0372314	4.47876926E-4
616.0047607	7.263201405E-4
614.9719849	5.368701532E-4
613.9389648	5.875946372E-4
613.0532837	7.179710083E-4
612.0196533	5.711610429E-4
610.9857788	5.029448657E-4
609.9516602	7.111777086E-4
609.0650024	7.702725125E-4
608.0302734	5.574236275E-4
606.9953003	6.18286198E-4
605.960022	5.338896299E-4
605.0724487	8.466228028E-4
604.0366211	8.287010714E-4
603.0005493	8.299459587E-4
601.9641724	4.874214646E-4
600.9275513	6.424469757E-4
600.0387573	9.312098846E-4
599.0015869	7.505387766E-4
597.9641113	6.241447991E-4
596.9263306	8.45507544E-4
596.0366211	7.912519504E-4
594.9983521	5.950340419E-4
593.9597778	6.461541634E-4
593.069397	5.065990263E-4
592.0303345	7.307800115E-4
590.9909668	5.884240963E-4
589.951355	7.096478948E-4
589.0599976	6.682683015E-4
588.0198364	7.092849119E-4
586.9794312	9.299647063E-4
585.9387207	6.860538269E-4
585.0465088	7.867395761E-4
584.005249	6.436913391E-4
582.9638062	8.498129901E-4
582.0708618	6.20437786E-4
581.0288696	7.402962656E-4
579.9865723	7.497089682E-4
578.9440308	6.244558608E-4
578.0501709	5.669620004E-4
577.0071411	6.715090713E-4
575.9638062	8.858405054E-4
575.0692749	7.612742484E-4
574.0254517	6.950505194E-4
572.9813843	6.970469258E-4
571.9370117	7.41489057E-4
571.0415649	8.267558878E-4
569.9967041	6.714313058E-4
568.9515381	9.200811037E-4
568.055481	7.766777417E-4
567.0098877	7.566584973E-4
565.9639282	0.001023649471
565.0672607	9.652465233E-4
564.020813	8.562193834E-4
562.9741821	0.001023805118
561.9271851	0.001016280497
561.0296021	9.058398427E-4
559.9821777	8.895497886E-4
558.9345093	9.345563594E-4
558.0362549	9.828106267E-4
556.9880371	9.633785812E-4
555.9396362	0.001168821473
555.0407104	9.354903013E-4
553.9917603	9.944080375E-4
552.9425659	0.001105312491
552.0430908	0.00108545972
550.9934082	0.001055098372
549.9434204	0.001058393973
549.0432739	0.00100971607
547.9928589	0.001144164242
546.9421387	0.001299606171
546.0413818	0.001288208296
544.9901733	0.001203084365
543.9387817	0.001339332201
543.0373535	0.001283067744
541.9854736	0.001332736923
540.9332886	0.001452947967
540.03125	0.001424093265
538.9786377	0.001406199648
537.9257202	0.001469908515
537.0230713	0.001465752721
535.9697266	0.00151435181
535.0666504	0.001302384306
534.0128174	0.001323519275
532.9587402	0.001527859713
532.0550537	0.001431157463
531.0004883	0.001345979515
529.9456787	0.001430612057
529.0413818	0.001451441552
527.986145	0.001554019516
526.930603	0.001482350053
526.0256958	0.001506818691
524.9697266	0.001482557855
524.0643921	0.001437754254
523.0079956	0.001532275928
521.9512939	0.001317443443
521.0453491	0.001446480863
519.9882202	0.001387397759
518.9308472	0.001564177335
518.024353	0.001368285157
516.9664917	0.001549343462
516.0595703	0.001397629618
515.0012817	0.00154084852
513.942749	0.001542069484
513.0352783	0.00167104369
511.9762878	0.001630923478
511.0683899	0.001707243384
510.0089417	0.001735701109
508.9492798	0.001767175621
508.040802	0.001718002488
506.9806824	0.001734869438
506.0718079	0.001694301609
505.011261	0.001908514532
503.95047	0.001880877418
503.0410156	0.001738196122
501.9797668	0.001871336135
501.0699463	0.001923048752
500.0082703	0.00188789703
498.9463501	0.001932565123
498.0359497	0.002081891056
496.9735718	0.002141276607
496.0628052	0.002026986564
495.0000305	0.002101269085
493.9369812	0.002088081557
493.0256348	0.001981190406
491.9621887	0.002252396196
491.0504761	0.002264730167
489.9865723	0.002176058711
489.0744934	0.00213916949
488.0101624	0.00231162319
486.9456177	0.002238735789
486.032959	0.002172546461
484.9679871	0.002171401866
484.0549622	0.002370519796
482.989563	0.002359353937
481.9239502	0.002352847252
481.010376	0.002277194522
479.9443054	0.00228625047
479.0303955	0.002313575009
477.9638977	0.002353159711
477.0496216	0.002348422771
475.9827271	0.002385642147
475.0680542	0.002499323571
474.0007629	0.002401910257
472.9332275	0.002664054511
472.0180359	0.002647750545
470.9500732	0.00263035344
470.0345154	0.002770384308
468.966156	0.002881117864
468.0502625	0.002950751223
466.9814758	0.003004703671
466.0652161	0.003098811023
464.9960327	0.003264630213
463.9266357	0.003258344717
463.0098572	0.003255267162
461.940033	0.003317369847
461.0228882	0.00327514112
459.9526672	0.00345266494
459.0351868	0.003623239463
457.9645691	0.003640284995
457.0467224	0.003609326901
455.975708	0.003639606293
455.0575256	0.00368677848
453.9861145	0.003850080073
453.0675964	0.003798607737
451.9957886	0.003880036762
450.9237671	0.003909394611
450.0047302	0.004298757762
448.932312	0.004370658193
448.0129089	0.004409071058
446.940094	0.004520929419
446.0203857	0.004988577683
444.9471741	0.005176077131
444.0271301	0.005511729047
442.9535217	0.006152857095
442.0331421	0.006511442363
440.9591675	0.007225660607
440.0384216	0.008298297413
438.9640808	0.0091235172
438.0430298	0.009904251434
436.9682617	0.01073659118
436.046875	0.0115650529
434.9717407	0.01208269689
434.0500488	0.0122871846
432.9745178	0.01248337608
432.0524902	0.01246358268
430.976593	0.01250740699
430.0542297	0.01257204637
428.9779663	0.01285522804
428.0552673	0.01333386451
426.9786377	0.01370179746
426.0556335	0.01454560272
424.9786072	0.01561331004
424.0552673	0.01679925248
422.9778748	0.01820417866
422.0542297	0.01966631599
420.9764709	0.02174581774
420.0525208	0.02383565158
418.9743652	0.0269669164
418.0501099	0.03020885587
416.9715881	0.03447705507
416.0470276	0.03867713362
414.9681396	0.04508777335
414.0432434	0.05209414288
412.9640198	0.05939533934
412.0388184	0.06590723991
410.959198	0.07270655781
410.0336914	0.07857433707
408.9537354	0.08554780483
408.0279236	0.0913323462
406.9476013	0.09781239182
406.0214539	0.1036052108
404.9407959	0.1143708974
404.0143738	0.1287846714
402.9333496	0.1519142687
402.0065918	0.1757156253
400.9252319	0.2127279639
399.9981689	0.2452435493
399.0709839	0.2917553782
397.9891052	0.3608047366
397.061615	0.4247697294
395.9793701	0.5126331449
395.0516052	0.582074523
393.9690247	0.6925286651
393.0409546	0.8317024112
391.9580078	0.9493526816
391.0296326	1.059783697
389.9463806	1.187322378
389.0177002	1.287368536
387.934082	1.388486147
387.005127	1.450538516
386.0760498	1.473035932
384.9919128	1.450832009
384.0625305	1.393421769
382.9780884	1.268256068
382.0484314	1.130161881
380.9636536	0.9711958766
380.0336914	0.8468468785
378.9485779	0.711907208
378.0183105	0.6175637841
376.9328613	0.531511724
376.0023499	0.4889077842
375.0716858	0.4659819007
373.9857483	0.4538583159
373.0548096	0.4563472867
371.9685669	0.4727344811
371.0373535	0.4966856241
369.9507751	0.5367032886
369.0192566	0.5743152499
367.9323425	0.6380221248
367.0005798	0.7220420837
366.0686951	0.8088575602
364.9812927	0.9275435209
364.0491333	1.033743382
362.9614258	1.185681105
362.0289917	1.304604411
360.9409485	1.402839065
360.0082397	1.418425202
359.0754089	1.371991396
357.986908	1.249340892
357.0538025	1.055740356
355.9649963	0.8612192273
355.0316162	0.7188597322
353.9425354	0.5934076309
353.0088806	0.5052216649
352.0751038	0.4278857112
350.9855347	0.3838135898
350.0515137	0.3648844361
348.9616394	0.3570224941
348.0273438	0.3564738929
346.9371643	0.3622238636
346.0026245	0.3758305311
345.0679321	0.3997315764
343.9773254	0.4444009662
343.0423889	0.5086026788
341.9514771	0.6189300418
341.0162659	0.7164514661
339.9250488	0.7985294461
338.9895935	0.8253785968
338.0540466	0.8003779054
336.9623718	0.696231842
336.0265503	0.5786147118
334.9346313	0.4527895749
333.9985352	0.3746456802
333.0623474	0.3147000968
331.9699707	0.2613748014
331.0335388	0.2317071408
329.9408875	0.2123878449
329.0041809	0.2032987028
328.0673828	0.1997731328
326.9743042	0.2058888376
326.0372314	0.2253271192
324.9438782	0.2570027709
324.0065613	0.2888821363
323.0691528	0.3287681341
321.9753723	0.3674629927
321.0377197	0.3765200078
319.9436646	0.3548989594
319.0057678	0.3171953261
318.0677795	0.2683063447
316.9732971	0.2109796405
316.0350647	0.1765582561
314.9403076	0.1504826844
314.0018311	0.1327385604
313.0632324	0.1210528463
311.9680786	0.1133841425
311.0292358	0.1129003167
309.9338074	0.1191686988
308.994751	0.1291639358
308.055603	0.1428854465
306.9597778	0.162736252
306.0203857	0.1718513519
304.9242859	0.1693574637
303.9846497	0.1578468382
303.0449219	0.1419358552
301.9484558	0.1186855361
301.0084839	0.1004810557
300.0684204	0.08784836531
298.9715576	0.07764288038
298.0312805	0.07250991464
296.9341431	0.06888349354
295.9936218	0.06899644434
295.053009	0.07197278738
293.9555054	0.07894141972
293.014679	0.08651831001
292.0737305	0.09423074126
290.9758606	0.09718535841
290.0346985	0.09445111454
288.936554	0.08733609319
287.9951782	0.07986590266
287.0537109	0.07234060019
285.9552002	0.06818343699
285.0135193	0.06776347756
284.0717163	0.07069966942
282.9728394	0.07818756253
282.0308533	0.09067434072
280.9317322	0.1064334735
279.989502	0.1179611459
279.0472107	0.123201713
277.9477234	0.1229351684
277.005188	0.1167342141
276.0625916	0.1109758988
274.962738	0.1057935804
274.019928	0.1062972248
273.0769958	0.1133171022
271.9768066	0.1259607375
271.0336914	0.1386267692
269.9332581	0.1476862133
268.9899597	0.1467518508
268.0465393	0.1372240633
266.9457703	0.1246154234
266.0021362	0.1154921651
265.0584106	0.1090664864
263.9573059	0.1051379442
263.0133972	0.106573835
262.069397	0.1154083163
260.9679565	0.1290613413
260.0237427	0.142712757
258.9220581	0.1616048217
257.9776917	0.1704360992
257.0332031	0.1657306403
255.9311829	0.1487842202
254.9865112	0.1314164996
254.041748	0.1137034073
252.9394073	0.1010637954
251.9944611	0.09767311811
251.049408	0.1011652127
249.9470673	0.1112324223
249.0074768	0.1212291196
248.0677948	0.1311290115
246.971405	0.1364793777
246.0315399	0.1339321285
244.9349213	0.1230533645
243.994873	0.1089661419
243.0547485	0.0957506001
241.9578094	0.08643652499
241.0175018	0.08506421745
240.0771027	0.08832805604
238.9798737	0.09739240259
238.0393066	0.1070258841
236.941864	0.1118375137
236.0011139	0.1112388149
235.0602722	0.1068163514
233.9625397	0.1005993709
233.0215302	0.09611516446
231.923584	0.09806352854
230.9823914	0.1041280031
230.0411377	0.110817939
228.9429016	0.1203721091
228.0014648	0.1328139454
227.0599518	0.1414470673
225.9614258	0.1469400674
225.0197449	0.1531363726
224.0779877	0.1623611003
222.9791718	0.1773970425
222.0372467	0.1905732006
220.9382324	0.207413286
219.9961395	0.2194136977
219.0539703	0.2329378873
217.9546814	0.2425729483
217.0123596	0.2471718788
216.0699463	0.2528263927
214.9703827	0.2686276138
214.0278168	0.2829660475
212.9280701	0.3029167056
211.9853363	0.3192428052
211.0425415	0.3366566598
209.9425201	0.3647219241
208.9995575	0.3967862129
208.0565338	0.4416595101
206.9562531	0.4939096868
206.0130615	0.5513376594
205.069809	0.6121970415
203.9692535	0.7219830155
203.0258484	0.8271654248
201.9251251	0.9712977409
200.9815674	1.107742786
200.0379486	1.305222869
sample9
sample9
Collection Time: 11/30/2012 3:46:03 PM
Operator Name :
Scan Software Version: 3.00(339)
Parameter List :
Instrument Cary 50
Instrument Version 3.00
Start (nm) 800.0
Stop (nm) 200.0
X Mode Nanometers
Y Mode Abs
UV-Vis Scan Rate (nm/min) 600.00
UV-Vis Data Interval (nm) 1.00
UV-Vis Ave. Time (sec) 0.1000
Beam Mode Dual Beam
Baseline Correction On
Baseline Type Zero/baseline correction
Baseline File Name
Baseline Std Ref File Name
Cycle Mode Off
Comments
Method Log :
Method Name :
Date/Time stamp: 11/30/2012 2:25:56 PM
Method Modifications:
UVVIS SAT Changed: 11/30/2012 2:26:14 PM	Old:0.0125	New:0.1000
Common SAT Changed: 11/30/2012 2:26:14 PM	Old:0.0125	New:0.1000
Common Interval nm Changed: 11/30/2012 2:26:19 PM	Old: 5.00	New: 1.00
Baseline Correction Changed: 11/30/2012 2:26:19 PM	Old:0	New:2
End Method Modifications
<Current Wavelength>	200
