# Supplementary material for: Optical gap and fundamental gap of oligoynes and carbyne
Source: Nat Commun. 2020 Sep 23;11:4797. doi: 10.1038/s41467-020-18496-4 (PMC7511338; doi:10.1038/s41467-020-18496-4)
Supplement: Supplementary file 3 — Source Data [file 41467_2020_18496_MOESM3_ESM.zip › NCOMMS-20-03672A_Source Data/Figure2/Figure2b/Figure2b_inset_Glu[8].txt]

TITLE	TAGPrC8C8PrTAG
DATA TYPE	ULTRAVIOLET SPECTRUM
ORIGIN	JASCO
OWNER
DATE	12/11/21
TIME	16:27:59
SPECTROMETER/DATA SYSTEM
LOCALE	1033
RESOLUTION
DELTAX	-1
XUNITS	NANOMETERS
YUNITS	ABSORBANCE
FIRSTX	800.0000
LASTX	190.0000
NPOINTS	611
FIRSTY	-0.00241
MAXY	3.12805
MINY	-0.00248
XYDATA
800.0000	-0.00241101
799.0000	-0.00242357
798.0000	-0.00240975
797.0000	-0.00240417
796.0000	-0.00238469
795.0000	-0.00242301
794.0000	-0.00246136
793.0000	-0.00242115
792.0000	-0.00239403
791.0000	-0.00242436
790.0000	-0.00240925
789.0000	-0.0024243
788.0000	-0.0023731
787.0000	-0.00239076
786.0000	-0.00240294
785.0000	-0.00239405
784.0000	-0.0023798
783.0000	-0.00237657
782.0000	-0.00235726
781.0000	-0.00236573
780.0000	-0.00234742
779.0000	-0.00233702
778.0000	-0.00236103
777.0000	-0.00238704
776.0000	-0.00242972
775.0000	-0.00243011
774.0000	-0.00245745
773.0000	-0.00247664
772.0000	-0.0024666
771.0000	-0.00246792
770.0000	-0.00243665
769.0000	-0.00242914
768.0000	-0.00241308
767.0000	-0.00242939
766.0000	-0.00240747
765.0000	-0.00238019
764.0000	-0.00238174
763.0000	-0.00237429
762.0000	-0.00231447
761.0000	-0.00230669
760.0000	-0.00225562
759.0000	-0.00228403
758.0000	-0.00228165
757.0000	-0.00227583
756.0000	-0.0022743
755.0000	-0.00226118
754.0000	-0.00226144
753.0000	-0.00225358
752.0000	-0.00224013
751.0000	-0.00221629
750.0000	-0.00223195
749.0000	-0.0022603
748.0000	-0.00228083
747.0000	-0.00229841
746.0000	-0.00229878
745.0000	-0.00232015
744.0000	-0.00233216
743.0000	-0.00231892
742.0000	-0.00227565
741.0000	-0.00223388
740.0000	-0.00212147
739.0000	-0.00212411
738.0000	-0.00213685
737.0000	-0.00213633
736.0000	-0.00214243
735.0000	-0.00215702
734.0000	-0.00212283
733.0000	-0.00211312
732.0000	-0.0021044
731.0000	-0.00208054
730.0000	-0.00207779
729.0000	-0.002073
728.0000	-0.0020896
727.0000	-0.00209625
726.0000	-0.00209083
725.0000	-0.00201356
724.0000	-0.00200329
723.0000	-0.00197323
722.0000	-0.00199859
721.0000	-0.00197108
720.0000	-0.00193783
719.0000	-0.00196603
718.0000	-0.00200482
717.0000	-0.0020067
716.0000	-0.00196105
715.0000	-0.00195176
714.0000	-0.00195177
713.0000	-0.00196736
712.0000	-0.00195312
711.0000	-0.0019397
710.0000	-0.00195421
709.0000	-0.00194831
708.0000	-0.0019824
707.0000	-0.00198281
706.0000	-0.00196884
705.0000	-0.00195323
704.0000	-0.00194131
703.0000	-0.00192368
702.0000	-0.00192316
701.0000	-0.00195068
700.0000	-0.00197256
699.0000	-0.00194069
698.0000	-0.00195663
697.0000	-0.00197948
696.0000	-0.00199499
695.0000	-0.00196386
694.0000	-0.00194466
693.0000	-0.0019596
692.0000	-0.00198425
691.0000	-0.00199054
690.0000	-0.00198653
689.0000	-0.00203033
688.0000	-0.00200099
687.0000	-0.00201922
686.0000	-0.00199635
685.0000	-0.00200595
684.0000	-0.00200478
683.0000	-0.00198755
682.0000	-0.0019975
681.0000	-0.00197449
680.0000	-0.00196759
679.0000	-0.00197087
678.0000	-0.00195231
677.0000	-0.0019355
676.0000	-0.00191297
675.0000	-0.00190826
674.0000	-0.0018915
673.0000	-0.0018794
672.0000	-0.00185835
671.0000	-0.00190454
670.0000	-0.00189258
669.0000	-0.00187939
668.0000	-0.00187058
667.0000	-0.00186536
666.0000	-0.00184013
665.0000	-0.00184722
664.0000	-0.00181962
663.0000	-0.00181254
662.0000	-0.00179657
661.0000	-0.00177695
660.0000	-0.00176263
659.0000	-0.00176475
658.0000	-0.00175089
657.0000	-0.00173245
656.0000	-0.00175513
655.0000	-0.00176346
654.0000	-0.00173367
653.0000	-0.0017353
652.0000	-0.00174538
651.0000	-0.00174049
650.0000	-0.00171882
649.0000	-0.00170788
648.0000	-0.00172859
647.0000	-0.00172441
646.0000	-0.00167864
645.0000	-0.0016681
644.0000	-0.00167468
643.0000	-0.0016834
642.0000	-0.00164759
641.0000	-0.00162648
640.0000	-0.00163203
639.0000	-0.00166041
638.0000	-0.00165677
637.0000	-0.00162691
636.0000	-0.00161172
635.0000	-0.00162162
634.0000	-0.00162517
633.0000	-0.00159384
632.0000	-0.00157695
631.0000	-0.00157949
630.0000	-0.00158878
629.0000	-0.00157012
628.0000	-0.00154953
627.0000	-0.00156549
626.0000	-0.0015529
625.0000	-0.00151623
624.0000	-0.00148702
623.0000	-0.00147098
622.0000	-0.00146587
621.0000	-0.00147688
620.0000	-0.00145898
619.0000	-0.00146025
618.0000	-0.00145951
617.0000	-0.00145507
616.0000	-0.00146324
615.0000	-0.00144125
614.0000	-0.00145121
613.0000	-0.00145
612.0000	-0.00142905
611.0000	-0.00140586
610.0000	-0.00140218
609.0000	-0.00138498
608.0000	-0.00136184
607.0000	-0.00133172
606.0000	-0.00132594
605.0000	-0.00131747
604.0000	-0.00129334
603.0000	-0.00130452
602.0000	-0.00131029
601.0000	-0.00130699
600.0000	-0.00126247
599.0000	-0.00125724
598.0000	-0.00127116
597.0000	-0.00122887
596.0000	-0.00121443
595.0000	-0.00120279
594.0000	-0.00118178
593.0000	-0.00118028
592.0000	-0.00114159
591.0000	-0.00112053
590.0000	-0.00114608
589.0000	-0.00112391
588.0000	-0.00111346
587.0000	-0.00110373
586.0000	-0.0011043
585.0000	-0.00110122
584.0000	-0.0010898
583.0000	-0.00105747
582.0000	-0.00109015
581.0000	-0.00107798
580.0000	-0.00106566
579.0000	-0.00107372
578.0000	-0.00108808
577.0000	-0.00108595
576.0000	-0.00104484
575.0000	-0.00105429
574.0000	-0.00102344
573.0000	-0.00101467
572.0000	-0.000977269
571.0000	-0.000960045
570.0000	-0.000960948
569.0000	-0.00093719
568.0000	-0.000900309
567.0000	-0.000905815
566.0000	-0.000899639
565.0000	-0.00090303
564.0000	-0.000872255
563.0000	-0.000860947
562.0000	-0.000889337
561.0000	-0.000887415
560.0000	-0.000874703
559.0000	-0.000859233
558.0000	-0.000844633
557.0000	-0.000828631
556.0000	-0.000812909
555.0000	-0.000786848
554.0000	-0.000785987
553.0000	-0.000777446
552.0000	-0.000783055
551.0000	-0.000764539
550.0000	-0.000736299
549.0000	-0.000740908
548.0000	-0.000719081
547.0000	-0.00070104
546.0000	-0.000671285
545.0000	-0.000643725
544.0000	-0.000631633
543.0000	-0.000601151
542.0000	-0.000575053
541.0000	-0.000559097
540.0000	-0.000533688
539.0000	-0.000529555
538.0000	-0.000531294
537.0000	-0.000496762
536.0000	-0.000475406
535.0000	-0.00046668
534.0000	-0.000467905
533.0000	-0.000484491
532.0000	-0.000479025
531.0000	-0.000491659
530.0000	-0.000475215
529.0000	-0.000462188
528.0000	-0.000437985
527.0000	-0.00042639
526.0000	-0.000386098
525.0000	-0.000367784
524.0000	-0.000361008
523.0000	-0.000343313
522.0000	-0.000355917
521.0000	-0.00031205
520.0000	-0.000285883
519.0000	-0.000277586
518.0000	-0.000251287
517.0000	-0.000248914
516.0000	-0.000217075
515.0000	-0.000198407
514.0000	-0.000168564
513.0000	-0.000148145
512.0000	-0.000121929
511.0000	-8.8054E-005
510.0000	-4.26137E-005
509.0000	-1.37022E-005
508.0000	6.89604E-007
507.0000	2.99419E-005
506.0000	4.09475E-005
505.0000	4.53659E-005
504.0000	8.01534E-005
503.0000	0.000101479
502.0000	0.000147218
501.0000	0.000164805
500.0000	0.000225486
499.0000	0.000296395
498.0000	0.00036537
497.0000	0.000442539
496.0000	0.000497339
495.0000	0.000571788
494.0000	0.000632131
493.0000	0.000664094
492.0000	0.000707674
491.0000	0.000759851
490.0000	0.000830998
489.0000	0.000880184
488.0000	0.000941311
487.0000	0.00102117
486.0000	0.00105461
485.0000	0.0011062
484.0000	0.00113081
483.0000	0.00116515
482.0000	0.00120841
481.0000	0.00122934
480.0000	0.00127865
479.0000	0.00127543
478.0000	0.00127479
477.0000	0.0012916
476.0000	0.00128289
475.0000	0.00127905
474.0000	0.00124801
473.0000	0.00122146
472.0000	0.00124707
471.0000	0.001215
470.0000	0.00119241
469.0000	0.00120445
468.0000	0.00122554
467.0000	0.00122807
466.0000	0.00125277
465.0000	0.00128261
464.0000	0.00136076
463.0000	0.00138762
462.0000	0.00144722
461.0000	0.00152339
460.0000	0.00156981
459.0000	0.00163489
458.0000	0.00171344
457.0000	0.00179213
456.0000	0.00187971
455.0000	0.00197778
454.0000	0.00209827
453.0000	0.00222273
452.0000	0.00234141
451.0000	0.00246651
450.0000	0.00253654
449.0000	0.00264402
448.0000	0.00271558
447.0000	0.00274565
446.0000	0.00281041
445.0000	0.00289827
444.0000	0.00300096
443.0000	0.00308634
442.0000	0.00314136
441.0000	0.00325427
440.0000	0.00331496
439.0000	0.00333943
438.0000	0.00333685
437.0000	0.0033176
436.0000	0.00329173
435.0000	0.00324037
434.0000	0.00324214
433.0000	0.00317547
432.0000	0.00316724
431.0000	0.0031242
430.0000	0.00311972
429.0000	0.0031727
428.0000	0.00315321
427.0000	0.00317274
426.0000	0.00321662
425.0000	0.00328759
424.0000	0.00335066
423.0000	0.00339993
422.0000	0.00350478
421.0000	0.00357572
420.0000	0.00357286
419.0000	0.00367335
418.0000	0.00379611
417.0000	0.00391784
416.0000	0.00405896
415.0000	0.00416922
414.0000	0.00430874
413.0000	0.00443417
412.0000	0.00456388
411.0000	0.00470298
410.0000	0.00483439
409.0000	0.00497172
408.0000	0.00515524
407.0000	0.00528284
406.0000	0.00540637
405.0000	0.00553111
404.0000	0.00563276
403.0000	0.00577334
402.0000	0.00582934
401.0000	0.00591167
400.0000	0.00606796
399.0000	0.00617193
398.0000	0.00625968
397.0000	0.00641609
396.0000	0.00658555
395.0000	0.00685323
394.0000	0.00707942
393.0000	0.00739001
392.0000	0.00769731
391.0000	0.0080777
390.0000	0.00840747
389.0000	0.00873282
388.0000	0.009016
387.0000	0.00930738
386.0000	0.00955801
385.0000	0.0097343
384.0000	0.00989943
383.0000	0.0100101
382.0000	0.0101361
381.0000	0.0102971
380.0000	0.0104646
379.0000	0.0107029
378.0000	0.0110507
377.0000	0.0116175
376.0000	0.0124644
375.0000	0.0135394
374.0000	0.015052
373.0000	0.0170409
372.0000	0.0195836
371.0000	0.0226095
370.0000	0.0260193
369.0000	0.0292512
368.0000	0.0322377
367.0000	0.0347528
366.0000	0.0367498
365.0000	0.0381833
364.0000	0.0391777
363.0000	0.0399403
362.0000	0.0406503
361.0000	0.0416097
360.0000	0.0429778
359.0000	0.0448275
358.0000	0.0476299
357.0000	0.0517181
356.0000	0.0576732
355.0000	0.0659171
354.0000	0.0769312
353.0000	0.0912944
352.0000	0.109519
351.0000	0.131576
350.0000	0.157245
349.0000	0.185345
348.0000	0.214049
347.0000	0.241429
346.0000	0.266482
345.0000	0.289684
344.0000	0.313401
343.0000	0.341692
342.0000	0.380511
341.0000	0.436952
340.0000	0.518973
339.0000	0.628112
338.0000	0.766125
337.0000	0.935871
336.0000	1.14467
335.0000	1.40471
334.0000	1.73053
333.0000	2.12543
332.0000	2.55467
331.0000	2.90322
330.0000	3.07445
329.0000	3.12805
328.0000	3.12341
327.0000	3.04046
326.0000	2.81676
325.0000	2.47811
324.0000	2.11278
323.0000	1.77774
322.0000	1.49802
321.0000	1.28215
320.0000	1.12873
319.0000	1.03382
318.0000	0.993084
317.0000	1.00226
316.0000	1.05986
315.0000	1.17175
314.0000	1.34803
313.0000	1.60242
312.0000	1.94627
311.0000	2.36851
310.0000	2.77483
309.0000	2.97097
308.0000	2.87397
307.0000	2.54277
306.0000	2.13017
305.0000	1.75206
304.0000	1.44303
303.0000	1.20026
302.0000	1.01399
301.0000	0.876774
300.0000	0.786402
299.0000	0.743766
298.0000	0.74998
297.0000	0.803663
296.0000	0.902446
295.0000	1.04539
294.0000	1.23033
293.0000	1.44179
292.0000	1.6157
291.0000	1.61268
290.0000	1.41596
289.0000	1.17615
288.0000	0.966619
287.0000	0.794088
286.0000	0.653459
285.0000	0.542676
284.0000	0.465078
283.0000	0.424153
282.0000	0.418914
281.0000	0.444434
280.0000	0.4941
279.0000	0.55773
278.0000	0.619231
277.0000	0.656892
276.0000	0.653993
275.0000	0.611892
274.0000	0.544292
273.0000	0.465879
272.0000	0.388946
271.0000	0.323418
270.0000	0.275785
269.0000	0.246824
268.0000	0.233575
267.0000	0.232959
266.0000	0.2416
265.0000	0.253799
264.0000	0.263301
263.0000	0.266511
262.0000	0.262203
261.0000	0.249411
260.0000	0.228643
259.0000	0.203811
258.0000	0.18037
257.0000	0.161568
256.0000	0.14763
255.0000	0.138048
254.0000	0.133007
253.0000	0.132231
252.0000	0.134577
251.0000	0.138401
250.0000	0.141155
249.0000	0.140672
248.0000	0.136492
247.0000	0.129829
246.0000	0.121896
245.0000	0.113547
244.0000	0.105854
243.0000	0.100882
242.0000	0.100166
241.0000	0.10378
240.0000	0.110362
239.0000	0.117302
238.0000	0.122913
237.0000	0.127288
236.0000	0.130629
235.0000	0.132946
234.0000	0.135225
233.0000	0.14007
232.0000	0.149659
231.0000	0.163743
230.0000	0.18039
229.0000	0.198037
228.0000	0.215896
227.0000	0.232556
226.0000	0.247311
225.0000	0.262257
224.0000	0.280248
223.0000	0.301027
222.0000	0.321384
221.0000	0.340256
220.0000	0.360477
219.0000	0.383575
218.0000	0.408948
217.0000	0.438424
216.0000	0.478479
215.0000	0.532941
214.0000	0.597685
213.0000	0.667553
212.0000	0.741475
211.0000	0.821494
210.0000	0.906408
209.0000	0.994051
208.0000	1.08917
207.0000	1.20236
206.0000	1.33994
205.0000	1.50074
204.0000	1.6795
203.0000	1.86769
202.0000	2.05395
201.0000	2.22442
200.0000	2.37039
199.0000	2.49144
198.0000	2.56848
197.0000	2.59303
196.0000	2.56459
195.0000	2.46761
194.0000	2.34315
193.0000	2.1598
192.0000	1.9242
191.0000	1.63222
190.0000	1.27052
##### Extended Information
[Comments]
Sample name	TAGPrC8C8PrTAG
Comment
User
Division
Company	EPFL
[Detailed Information]
Creation date	11/21/2012 5:27 PM
Data array type	Linear data array
Horizontal axis	Wavelength [nm]
Vertical axis	Abs
Start	800 nm
End	190 nm
Data interval	1 nm
Data points	611
[Measurement Information]
Instrument name	V-670
Model name	V-670
Serial No.	A056461154
Parameter file	C:\Dokumente und Einstellungen\EPFL\Eigene Dateien\User\Manu\1.uvsp
Photometric mode	Abs
Measurement range	800 - 190 nm
Data interval	1 nm
UV/Vis bandwidth	1.0 nm
NIR bandwidth	8.0 nm
Response	Medium
Scan speed	400 nm/min
Change source at	340 nm
Change grating at	850 nm
Light source	D2/WI
Filter exchange	Step
Correction	Baseline
