# Supplementary material for: Optical gap and fundamental gap of oligoynes and carbyne
Source: Nat Commun. 2020 Sep 23;11:4797. doi: 10.1038/s41467-020-18496-4 (PMC7511338; doi:10.1038/s41467-020-18496-4)
Supplement: Supplementary file 3 — Source Data [file 41467_2020_18496_MOESM3_ESM.zip › NCOMMS-20-03672A_Source Data/Figure2/Figure2b/Figure2b_Glu[8].txt]

TITLE	TAGPrC8C8PrTAGb
DATA TYPE	ULTRAVIOLET SPECTRUM
ORIGIN	JASCO
OWNER
DATE	12/11/21
TIME	16:34:18
SPECTROMETER/DATA SYSTEM
LOCALE	1033
RESOLUTION
DELTAX	-1
XUNITS	NANOMETERS
YUNITS	ABSORBANCE
FIRSTX	800.0000
LASTX	190.0000
NPOINTS	611
FIRSTY	0.00152
MAXY	1.38201
MINY	-0.00033
XYDATA
800.0000	0.00151875
799.0000	0.00148879
798.0000	0.0014036
797.0000	0.0012872
796.0000	0.00120075
795.0000	0.00097097
794.0000	0.000760615
793.0000	0.000614606
792.0000	0.000424452
791.0000	0.000203604
790.0000	5.30284E-005
789.0000	-8.62544E-005
788.0000	-0.000171837
787.0000	-0.000241156
786.0000	-0.000312127
785.0000	-0.000331698
784.0000	-0.000313391
783.0000	-0.00027017
782.0000	-0.000204379
781.0000	-0.000168949
780.0000	-9.42067E-005
779.0000	5.68094E-006
778.0000	5.85924E-005
777.0000	0.000126368
776.0000	0.000134896
775.0000	0.000197997
774.0000	0.000228416
773.0000	0.000285188
772.0000	0.000322137
771.0000	0.000337872
770.0000	0.000388584
769.0000	0.000400561
768.0000	0.000426863
767.0000	0.000407275
766.0000	0.000397828
765.0000	0.000340747
764.0000	0.000265905
763.0000	0.000201409
762.0000	0.000141776
761.0000	2.64277E-005
760.0000	-2.00679E-005
759.0000	-0.000104866
758.0000	-0.000126215
757.0000	-0.000146342
756.0000	-0.00018081
755.0000	-0.000179669
754.0000	-0.00017562
753.0000	-0.000175245
752.0000	-0.000161266
751.0000	-0.000126339
750.0000	-0.000130872
749.0000	-0.000116326
748.0000	-8.89567E-005
747.0000	-6.07219E-005
746.0000	-3.04747E-005
745.0000	-3.27479E-005
744.0000	3.94631E-005
743.0000	7.85555E-005
742.0000	0.000159528
741.0000	0.000158324
740.0000	2.80842E-005
739.0000	1.98816E-005
738.0000	9.91978E-006
737.0000	9.76164E-006
736.0000	-5.19238E-006
735.0000	-1.2942E-005
734.0000	5.70969E-006
733.0000	5.03294E-007
732.0000	8.96116E-006
731.0000	5.97452E-006
730.0000	7.8119E-006
729.0000	9.94744E-006
728.0000	-3.07903E-007
727.0000	-6.13799E-006
726.0000	1.95971E-005
725.0000	7.70823E-005
724.0000	8.19288E-005
723.0000	8.49566E-005
722.0000	4.4699E-005
721.0000	5.29679E-005
720.0000	4.43842E-005
719.0000	-2.24637E-005
718.0000	-7.36777E-005
717.0000	-0.000137878
716.0000	-0.000112202
715.0000	-0.000117775
714.0000	-0.000114866
713.0000	-0.000131412
712.0000	-0.000116307
711.0000	-0.000101445
710.0000	-9.28227E-005
709.0000	-0.000114764
708.0000	-0.000145314
707.0000	-0.000161968
706.0000	-0.000146634
705.0000	-0.000165207
704.0000	-0.000176774
703.0000	-0.000175592
702.0000	-0.000148149
701.0000	-0.000166381
700.0000	-0.000141711
699.0000	-9.69652E-005
698.0000	-4.67115E-005
697.0000	2.0206E-005
696.0000	9.58549E-005
695.0000	0.000189933
694.0000	0.000275766
693.0000	0.000338742
692.0000	0.000389987
691.0000	0.000405708
690.0000	0.000425431
689.0000	0.000398532
688.0000	0.00040679
687.0000	0.000357788
686.0000	0.000354361
685.0000	0.000302926
684.0000	0.000272074
683.0000	0.000264068
682.0000	0.000223779
681.0000	0.000191452
680.0000	0.000157155
679.0000	0.000143672
678.0000	0.000136439
677.0000	0.000139814
676.0000	0.000130871
675.0000	0.000115182
674.0000	0.000124888
673.0000	7.94532E-005
672.0000	7.59652E-005
671.0000	3.67362E-005
670.0000	1.51556E-005
669.0000	2.33334E-005
668.0000	2.16563E-005
667.0000	3.34056E-005
666.0000	4.69906E-005
665.0000	7.44893E-005
664.0000	9.1735E-005
663.0000	9.95297E-005
662.0000	0.00012892
661.0000	0.000147862
660.0000	0.000158233
659.0000	0.000152713
658.0000	0.000158102
657.0000	0.000171245
656.0000	0.000158639
655.0000	0.000129767
654.0000	0.00013862
653.0000	0.000147582
652.0000	0.00017762
651.0000	0.000158756
650.0000	0.000167038
649.0000	0.000191683
648.0000	0.000169388
647.0000	0.000158713
646.0000	0.000132693
645.0000	0.000116514
644.0000	9.5349E-005
643.0000	7.27115E-005
642.0000	0.000104317
641.0000	0.000108977
640.0000	0.000110117
639.0000	0.000114061
638.0000	0.000102664
637.0000	0.000117886
636.0000	0.000126224
635.0000	0.000101894
634.0000	9.72776E-005
633.0000	7.60121E-005
632.0000	0.000109513
631.0000	8.28751E-005
630.0000	7.58142E-005
629.0000	9.35413E-005
628.0000	0.000112128
627.0000	0.000106786
626.0000	0.000121036
625.0000	0.000142212
624.0000	0.000180861
623.0000	0.000165214
622.0000	0.000146554
621.0000	0.000154811
620.0000	0.000151092
619.0000	0.0001436
618.0000	0.000133118
617.0000	0.000133669
616.0000	0.00014144
615.0000	0.000158217
614.0000	0.000163026
613.0000	0.000157531
612.0000	0.000168678
611.0000	0.000195069
610.0000	0.00016831
609.0000	0.000133273
608.0000	0.000127089
607.0000	0.000133861
606.0000	0.00013493
605.0000	0.000148777
604.0000	0.000161839
603.0000	0.000187589
602.0000	0.000177519
601.0000	0.000182672
600.0000	0.000116731
599.0000	0.000116221
598.0000	0.000118972
597.0000	0.000138822
596.0000	0.000155787
595.0000	0.000145893
594.0000	0.000158323
593.0000	0.000179426
592.0000	0.000188255
591.0000	0.000182395
590.0000	0.000168296
589.0000	0.000180132
588.0000	0.000201106
587.0000	0.000204552
586.0000	0.000181021
585.0000	0.000190449
584.0000	0.000182787
583.0000	0.000208088
582.0000	0.000183633
581.0000	0.000182822
580.0000	0.000173093
579.0000	0.000172416
578.0000	0.000198746
577.0000	0.00017525
576.0000	0.000199307
575.0000	0.000189765
574.0000	0.000218891
573.0000	0.000228301
572.0000	0.00022511
571.0000	0.000219417
570.0000	0.000196401
569.0000	0.000191475
568.0000	0.00021817
567.0000	0.000217771
566.0000	0.000211206
565.0000	0.0002026
564.0000	0.000235639
563.0000	0.000232586
562.0000	0.000208685
561.0000	0.000186862
560.0000	0.000196231
559.0000	0.000191903
558.0000	0.000191082
557.0000	0.000195685
556.0000	0.000223544
555.0000	0.000241961
554.0000	0.000231298
553.0000	0.000235089
552.0000	0.00023179
551.0000	0.000236399
550.0000	0.00026428
549.0000	0.000250486
548.0000	0.000260792
547.0000	0.000243899
546.0000	0.000252489
545.0000	0.000260817
544.0000	0.000263687
543.0000	0.000288029
542.0000	0.000305078
541.0000	0.000340225
540.0000	0.000361552
539.0000	0.000384606
538.0000	0.000381271
537.0000	0.000387208
536.0000	0.000398494
535.0000	0.000412572
534.0000	0.000395686
533.0000	0.000396799
532.0000	0.000409957
531.0000	0.000412248
530.0000	0.000405464
529.0000	0.000385655
528.0000	0.000396925
527.0000	0.000406604
526.0000	0.000404233
525.0000	0.000408147
524.0000	0.000412852
523.0000	0.000447547
522.0000	0.000416922
521.0000	0.00043026
520.0000	0.000406009
519.0000	0.000427612
518.0000	0.000435631
517.0000	0.000434864
516.0000	0.000441202
515.0000	0.00042674
514.0000	0.000453542
513.0000	0.000429233
512.0000	0.000442106
511.0000	0.000471751
510.0000	0.000517545
509.0000	0.000534971
508.0000	0.000537176
507.0000	0.000557865
506.0000	0.000566405
505.0000	0.000571229
504.0000	0.000572254
503.0000	0.000577486
502.0000	0.000592264
501.0000	0.000610729
500.0000	0.00064935
499.0000	0.000676539
498.0000	0.000706724
497.0000	0.000753063
496.0000	0.000744152
495.0000	0.000770551
494.0000	0.000753714
493.0000	0.000773098
492.0000	0.000749514
491.0000	0.000785154
490.0000	0.00080292
489.0000	0.000837422
488.0000	0.000880011
487.0000	0.000917591
486.0000	0.000936417
485.0000	0.00094548
484.0000	0.000966532
483.0000	0.000979547
482.0000	0.000983773
481.0000	0.000986607
480.0000	0.000995587
479.0000	0.00100495
478.0000	0.000971644
477.0000	0.000974276
476.0000	0.000966843
475.0000	0.00098545
474.0000	0.000980356
473.0000	0.000997286
472.0000	0.00103506
471.0000	0.00104057
470.0000	0.00106107
469.0000	0.00104966
468.0000	0.00108484
467.0000	0.00108569
466.0000	0.0011065
465.0000	0.00113105
464.0000	0.00117303
463.0000	0.00121231
462.0000	0.00125523
461.0000	0.00130582
460.0000	0.00134129
459.0000	0.00138407
458.0000	0.0014381
457.0000	0.00147597
456.0000	0.00150937
455.0000	0.00154618
454.0000	0.00160577
453.0000	0.00162656
452.0000	0.00164824
451.0000	0.00168253
450.0000	0.00168622
449.0000	0.00170167
448.0000	0.00168934
447.0000	0.00169231
446.0000	0.00171038
445.0000	0.00171193
444.0000	0.00175643
443.0000	0.00181378
442.0000	0.00182315
441.0000	0.00188385
440.0000	0.00188621
439.0000	0.00190057
438.0000	0.00189956
437.0000	0.00187252
436.0000	0.00185517
435.0000	0.00182537
434.0000	0.00182583
433.0000	0.00178336
432.0000	0.0017994
431.0000	0.00177527
430.0000	0.00174923
429.0000	0.00178168
428.0000	0.00177236
427.0000	0.00177825
426.0000	0.00179023
425.0000	0.0017931
424.0000	0.0018111
423.0000	0.00183628
422.0000	0.00187378
421.0000	0.00192061
420.0000	0.00189779
419.0000	0.00191234
418.0000	0.00194545
417.0000	0.00198548
416.0000	0.00206019
415.0000	0.00208351
414.0000	0.00213986
413.0000	0.00217385
412.0000	0.0022195
411.0000	0.00225875
410.0000	0.00230711
409.0000	0.00233822
408.0000	0.00238323
407.0000	0.00241917
406.0000	0.0024554
405.0000	0.00251063
404.0000	0.00252532
403.0000	0.002597
402.0000	0.00261384
401.0000	0.00260881
400.0000	0.00268184
399.0000	0.0027118
398.0000	0.00269868
397.0000	0.0027658
396.0000	0.00278012
395.0000	0.00286903
394.0000	0.0029073
393.0000	0.00298021
392.0000	0.00307409
391.0000	0.00316663
390.0000	0.00328186
389.0000	0.00337675
388.0000	0.00344235
387.0000	0.00357508
386.0000	0.00363528
385.0000	0.00368229
384.0000	0.0037009
383.0000	0.00374145
382.0000	0.00382391
381.0000	0.00385016
380.0000	0.00388495
379.0000	0.00396602
378.0000	0.00408848
377.0000	0.00421115
376.0000	0.00439447
375.0000	0.00469058
374.0000	0.0051635
373.0000	0.00571356
372.0000	0.00642303
371.0000	0.00726028
370.0000	0.00814152
369.0000	0.00898287
368.0000	0.00979588
367.0000	0.0104786
366.0000	0.0110842
365.0000	0.0114607
364.0000	0.0117101
363.0000	0.0119378
362.0000	0.0121865
361.0000	0.0125664
360.0000	0.0129684
359.0000	0.013454
358.0000	0.0143238
357.0000	0.0154592
356.0000	0.0171107
355.0000	0.0193367
354.0000	0.0223343
353.0000	0.026291
352.0000	0.0313493
351.0000	0.0373926
350.0000	0.0444146
349.0000	0.052116
348.0000	0.0599253
347.0000	0.0674194
346.0000	0.074221
345.0000	0.0804343
344.0000	0.0869726
343.0000	0.0948812
342.0000	0.106181
341.0000	0.123435
340.0000	0.150801
339.0000	0.190208
338.0000	0.245435
337.0000	0.318828
336.0000	0.411036
335.0000	0.521744
334.0000	0.650014
333.0000	0.793983
332.0000	0.948812
331.0000	1.10302
330.0000	1.23234
329.0000	1.29794
328.0000	1.2724
327.0000	1.17038
326.0000	1.03247
325.0000	0.88806
324.0000	0.750521
323.0000	0.625173
322.0000	0.515551
321.0000	0.424339
320.0000	0.353585
319.0000	0.305491
318.0000	0.282605
317.0000	0.288011
316.0000	0.32342
315.0000	0.388044
314.0000	0.478099
313.0000	0.588948
312.0000	0.714301
311.0000	0.842228
310.0000	0.950328
309.0000	1.00378
308.0000	0.978107
307.0000	0.887653
306.0000	0.766867
305.0000	0.641706
304.0000	0.524779
303.0000	0.421933
302.0000	0.336847
301.0000	0.272198
300.0000	0.229859
299.0000	0.210179
298.0000	0.212768
297.0000	0.235896
296.0000	0.27666
295.0000	0.329935
294.0000	0.387605
293.0000	0.438313
292.0000	0.468835
291.0000	0.46919
290.0000	0.438825
289.0000	0.386625
288.0000	0.323933
287.0000	0.260644
286.0000	0.204493
285.0000	0.161134
284.0000	0.133021
283.0000	0.119268
282.0000	0.117471
281.0000	0.125279
280.0000	0.14032
279.0000	0.158622
278.0000	0.174834
277.0000	0.183886
276.0000	0.18353
275.0000	0.174047
274.0000	0.157089
273.0000	0.135259
272.0000	0.11238
271.0000	0.092712
270.0000	0.0787116
269.0000	0.070325
268.0000	0.0664801
267.0000	0.0662043
266.0000	0.0685842
265.0000	0.0718976
264.0000	0.074529
263.0000	0.0754528
262.0000	0.0743803
261.0000	0.0709923
260.0000	0.0654365
259.0000	0.0586991
258.0000	0.0522812
257.0000	0.0470944
256.0000	0.0433246
255.0000	0.040734
254.0000	0.039363
253.0000	0.0391514
252.0000	0.0398402
251.0000	0.0409245
250.0000	0.0417229
249.0000	0.0416446
248.0000	0.0405754
247.0000	0.0388839
246.0000	0.0368063
245.0000	0.0346134
244.0000	0.0325827
243.0000	0.031278
242.0000	0.0311671
241.0000	0.0322605
240.0000	0.0341531
239.0000	0.0361308
238.0000	0.0377456
237.0000	0.0390438
236.0000	0.0400689
235.0000	0.0408288
234.0000	0.0416004
233.0000	0.0430722
232.0000	0.0458531
231.0000	0.0498509
230.0000	0.0545834
229.0000	0.0595616
228.0000	0.0646072
227.0000	0.0693316
226.0000	0.0736309
225.0000	0.0780572
224.0000	0.0833705
223.0000	0.089471
222.0000	0.0954794
221.0000	0.101086
220.0000	0.107233
219.0000	0.114297
218.0000	0.122227
217.0000	0.131705
216.0000	0.144663
215.0000	0.162072
214.0000	0.182217
213.0000	0.20322
212.0000	0.225149
211.0000	0.249098
210.0000	0.275702
209.0000	0.305466
208.0000	0.340124
207.0000	0.381866
206.0000	0.430533
205.0000	0.484771
204.0000	0.543517
203.0000	0.606441
202.0000	0.673662
201.0000	0.744208
200.0000	0.819952
199.0000	0.90261
198.0000	0.989036
197.0000	1.08458
196.0000	1.17717
195.0000	1.26544
194.0000	1.3414
193.0000	1.38201
192.0000	1.35839
191.0000	1.23489
190.0000	0.972448
##### Extended Information
[Comments]
Sample name	TAGPrC8C8PrTAGb
Comment
User
Division
Company	EPFL
[Detailed Information]
Creation date	11/21/2012 5:34 PM
Data array type	Linear data array
Horizontal axis	Wavelength [nm]
Vertical axis	Abs
Start	800 nm
End	190 nm
Data interval	1 nm
Data points	611
[Measurement Information]
Instrument name	V-670
Model name	V-670
Serial No.	A056461154
Measurement date	11/21/2012 5:34 PM
Parameter file	C:\Dokumente und Einstellungen\EPFL\Eigene Dateien\User\Manu\1.uvsp
Photometric mode	Abs
Measurement range	800 - 190 nm
Data interval	1 nm
UV/Vis bandwidth	1.0 nm
NIR bandwidth	8.0 nm
Response	Medium
Scan speed	400 nm/min
Change source at	340 nm
Change grating at	850 nm
Light source	D2/WI
Filter exchange	Step
Correction	Baseline
