# Supplementary material for: Optical gap and fundamental gap of oligoynes and carbyne
Source: Nat Commun. 2020 Sep 23;11:4797. doi: 10.1038/s41467-020-18496-4 (PMC7511338; doi:10.1038/s41467-020-18496-4)
Supplement: Supplementary file 3 — Source Data [file 41467_2020_18496_MOESM3_ESM.zip › NCOMMS-20-03672A_Source Data/Figure2/Figure2b/Figure2b_inset_Glu[4].txt]

TITLE	StS424_MeCN
DATA TYPE	ULTRAVIOLET SPECTRUM
ORIGIN	JASCO
OWNER
DATE	13/02/18
TIME	20:14:34
SPECTROMETER/DATA SYSTEM
LOCALE	1033
RESOLUTION
DELTAX	-1
XUNITS	NANOMETERS
YUNITS	ABSORBANCE
FIRSTX	800.0000
LASTX	190.0000
NPOINTS	611
FIRSTY	0.00075
MAXY	3.68319
MINY	0.00064
XYDATA
800.0000	0.000750478
799.0000	0.000763434
798.0000	0.000710824
797.0000	0.000731115
796.0000	0.000734688
795.0000	0.000745461
794.0000	0.000741558
793.0000	0.000761792
792.0000	0.000762312
791.0000	0.000804789
790.0000	0.000777488
789.0000	0.00076836
788.0000	0.000787753
787.0000	0.000755093
786.0000	0.000756076
785.0000	0.000740263
784.0000	0.000808848
783.0000	0.000803027
782.0000	0.000820673
781.0000	0.000750205
780.0000	0.000755994
779.0000	0.00076457
778.0000	0.000710068
777.0000	0.000702868
776.0000	0.000699538
775.0000	0.000664544
774.0000	0.00070685
773.0000	0.000670818
772.0000	0.000682347
771.0000	0.000690114
770.0000	0.000647282
769.0000	0.000658748
768.0000	0.000662604
767.0000	0.000681973
766.0000	0.000644689
765.0000	0.000645847
764.0000	0.000650958
763.0000	0.000718216
762.0000	0.000694269
761.0000	0.000732777
760.0000	0.000730812
759.0000	0.000749502
758.0000	0.000766901
757.0000	0.000762194
756.0000	0.000765603
755.0000	0.000758605
754.0000	0.000779855
753.0000	0.000773101
752.0000	0.000736592
751.0000	0.000773472
750.0000	0.000769382
749.0000	0.000777079
748.0000	0.00072765
747.0000	0.000760588
746.0000	0.00075902
745.0000	0.000742287
744.0000	0.00074756
743.0000	0.000704756
742.0000	0.000725272
741.0000	0.00071343
740.0000	0.000661687
739.0000	0.000656175
738.0000	0.000655067
737.0000	0.000653764
736.0000	0.000649983
735.0000	0.000680433
734.0000	0.000706786
733.0000	0.000739639
732.0000	0.000769678
731.0000	0.000783819
730.0000	0.000769112
729.0000	0.000783271
728.0000	0.000788499
727.0000	0.00074126
726.0000	0.00068483
725.0000	0.000755328
724.0000	0.000731261
723.0000	0.000768405
722.0000	0.000768877
721.0000	0.000800544
720.0000	0.000809238
719.0000	0.000789499
718.0000	0.000810928
717.0000	0.00078933
716.0000	0.000801514
715.0000	0.000772167
714.0000	0.000743436
713.0000	0.000752821
712.0000	0.000733532
711.0000	0.000729294
710.0000	0.000747381
709.0000	0.000749276
708.0000	0.000772474
707.0000	0.000759994
706.0000	0.00077085
705.0000	0.000829894
704.0000	0.000821444
703.0000	0.000850277
702.0000	0.000866056
701.0000	0.000877773
700.0000	0.000900553
699.0000	0.000906903
698.0000	0.000891076
697.0000	0.000880221
696.0000	0.000885662
695.0000	0.000898073
694.0000	0.000870965
693.0000	0.000876348
692.0000	0.000885691
691.0000	0.000896266
690.0000	0.000888721
689.0000	0.000888649
688.0000	0.000909431
687.0000	0.000858718
686.0000	0.000846835
685.0000	0.000840497
684.0000	0.000844173
683.0000	0.000853306
682.0000	0.000829633
681.0000	0.000857459
680.0000	0.000845429
679.0000	0.000858105
678.0000	0.000828841
677.0000	0.000837774
676.0000	0.000823532
675.0000	0.000843534
674.0000	0.000837242
673.0000	0.000837324
672.0000	0.000865678
671.0000	0.000857346
670.0000	0.000863733
669.0000	0.000853672
668.0000	0.00085604
667.0000	0.000838213
666.0000	0.000886426
665.0000	0.000875741
664.0000	0.000840183
663.0000	0.000852981
662.0000	0.000863386
661.0000	0.000875473
660.0000	0.000844227
659.0000	0.000827181
658.0000	0.000846799
657.0000	0.000863018
656.0000	0.000849719
655.0000	0.000875269
654.0000	0.000854574
653.0000	0.000850039
652.0000	0.000863451
651.0000	0.000870414
650.0000	0.00085175
649.0000	0.000869318
648.0000	0.000858897
647.0000	0.000888046
646.0000	0.000907992
645.0000	0.000910244
644.0000	0.000933684
643.0000	0.00092272
642.0000	0.000945388
641.0000	0.000926431
640.0000	0.000907806
639.0000	0.000937329
638.0000	0.000903065
637.0000	0.000898316
636.0000	0.000881697
635.0000	0.000902914
634.0000	0.000947862
633.0000	0.000951621
632.0000	0.000953287
631.0000	0.000987799
630.0000	0.000991699
629.0000	0.00100172
628.0000	0.000962349
627.0000	0.000955379
626.0000	0.000972262
625.0000	0.000987938
624.0000	0.0010025
623.0000	0.00103737
622.0000	0.0010317
621.0000	0.00105936
620.0000	0.00107477
619.0000	0.0010446
618.0000	0.00104518
617.0000	0.001045
616.0000	0.00105218
615.0000	0.00108027
614.0000	0.00110747
613.0000	0.00113268
612.0000	0.00114698
611.0000	0.00116147
610.0000	0.0011527
609.0000	0.00116165
608.0000	0.00120037
607.0000	0.00119053
606.0000	0.00120714
605.0000	0.00125249
604.0000	0.00127757
603.0000	0.00127326
602.0000	0.00123277
601.0000	0.00121729
600.0000	0.00121029
599.0000	0.00120419
598.0000	0.0012101
597.0000	0.00126
596.0000	0.00124975
595.0000	0.0012566
594.0000	0.00126807
593.0000	0.00124126
592.0000	0.00123945
591.0000	0.00126397
590.0000	0.00128103
589.0000	0.00132059
588.0000	0.00133426
587.0000	0.00137552
586.0000	0.00140765
585.0000	0.0013869
584.0000	0.00138793
583.0000	0.00137752
582.0000	0.0014025
581.0000	0.00141279
580.0000	0.00139652
579.0000	0.00140418
578.0000	0.00143482
577.0000	0.00146737
576.0000	0.0014592
575.0000	0.00144502
574.0000	0.00148482
573.0000	0.00150983
572.0000	0.00150718
571.0000	0.00150914
570.0000	0.00154263
569.0000	0.00155611
568.0000	0.00156472
567.0000	0.00158283
566.0000	0.00157043
565.0000	0.00158537
564.0000	0.00157745
563.0000	0.00160173
562.0000	0.00160777
561.0000	0.00160112
560.0000	0.00160444
559.0000	0.00162007
558.0000	0.00161789
557.0000	0.00166062
556.0000	0.00165705
555.0000	0.00168587
554.0000	0.00171582
553.0000	0.00175996
552.0000	0.00177365
551.0000	0.00177624
550.0000	0.0018218
549.0000	0.00182603
548.0000	0.00182328
547.0000	0.00184078
546.0000	0.00185866
545.0000	0.00190589
544.0000	0.00190421
543.0000	0.00192228
542.0000	0.0019774
541.0000	0.0019998
540.0000	0.00198992
539.0000	0.0019907
538.0000	0.00202227
537.0000	0.00204305
536.0000	0.00206915
535.0000	0.00211249
534.0000	0.00213759
533.0000	0.00215128
532.0000	0.0021981
531.0000	0.00221067
530.0000	0.00221797
529.0000	0.00223155
528.0000	0.002278
527.0000	0.00231765
526.0000	0.00233505
525.0000	0.00235262
524.0000	0.0023755
523.0000	0.00241719
522.0000	0.00244069
521.0000	0.0024532
520.0000	0.00256614
519.0000	0.00260761
518.0000	0.0026403
517.0000	0.0026553
516.0000	0.00267795
515.0000	0.00269332
514.0000	0.0027446
513.0000	0.00277676
512.0000	0.00280574
511.0000	0.00284238
510.0000	0.00287548
509.0000	0.00289514
508.0000	0.00294193
507.0000	0.00298243
506.0000	0.00302687
505.0000	0.00306629
504.0000	0.00308612
503.0000	0.00315423
502.0000	0.00321804
501.0000	0.00323943
500.0000	0.00324037
499.0000	0.00325252
498.0000	0.00326915
497.0000	0.00329062
496.0000	0.00331115
495.0000	0.00334474
494.0000	0.00340026
493.0000	0.00349963
492.0000	0.00354498
491.0000	0.00359354
490.0000	0.0036335
489.0000	0.0036929
488.0000	0.00370775
487.0000	0.00377308
486.0000	0.003822
485.0000	0.0038567
484.0000	0.00390951
483.0000	0.0039542
482.0000	0.00400779
481.0000	0.0040729
480.0000	0.00411659
479.0000	0.00414577
478.0000	0.00420267
477.0000	0.00426093
476.0000	0.00432253
475.0000	0.00436218
474.0000	0.00437739
473.0000	0.00444741
472.0000	0.00449575
471.0000	0.00453591
470.0000	0.00459202
469.0000	0.0046641
468.0000	0.0047302
467.0000	0.00480007
466.0000	0.00486287
465.0000	0.004945
464.0000	0.00501542
463.0000	0.00507909
462.0000	0.00514296
461.0000	0.00522998
460.0000	0.00532483
459.0000	0.00541536
458.0000	0.00549718
457.0000	0.00557758
456.0000	0.00565225
455.0000	0.00573749
454.0000	0.00580243
453.0000	0.00589155
452.0000	0.00595607
451.0000	0.00602229
450.0000	0.00610922
449.0000	0.00617583
448.0000	0.00628009
447.0000	0.00635799
446.0000	0.00645535
445.0000	0.00660787
444.0000	0.0067182
443.0000	0.00685639
442.0000	0.00697759
441.0000	0.00707963
440.0000	0.00722065
439.0000	0.00729436
438.0000	0.00742337
437.0000	0.0075565
436.0000	0.00765456
435.0000	0.00778366
434.0000	0.00790894
433.0000	0.00806398
432.0000	0.00818438
431.0000	0.00832346
430.0000	0.00845341
429.0000	0.00861165
428.0000	0.00874648
427.0000	0.00890454
426.0000	0.00910123
425.0000	0.0093046
424.0000	0.00952246
423.0000	0.00981625
422.0000	0.0101201
421.0000	0.0103628
420.0000	0.0108132
419.0000	0.0111542
418.0000	0.0115302
417.0000	0.0118355
416.0000	0.0122079
415.0000	0.0125604
414.0000	0.0128236
413.0000	0.0130451
412.0000	0.0132666
411.0000	0.0134844
410.0000	0.0136188
409.0000	0.0137662
408.0000	0.0138992
407.0000	0.0141013
406.0000	0.0142962
405.0000	0.0144557
404.0000	0.0146499
403.0000	0.014783
402.0000	0.014961
401.0000	0.0152067
400.0000	0.0154143
399.0000	0.0156133
398.0000	0.0159154
397.0000	0.0162695
396.0000	0.0166845
395.0000	0.0170405
394.0000	0.0174485
393.0000	0.0178967
392.0000	0.018358
391.0000	0.0188579
390.0000	0.0193624
389.0000	0.0199021
388.0000	0.0204574
387.0000	0.0210226
386.0000	0.0215703
385.0000	0.0220491
384.0000	0.0225179
383.0000	0.0229401
382.0000	0.0232775
381.0000	0.0236333
380.0000	0.0238812
379.0000	0.0241212
378.0000	0.0243242
377.0000	0.0245404
376.0000	0.0247388
375.0000	0.0250481
374.0000	0.0253863
373.0000	0.0258371
372.0000	0.0263012
371.0000	0.026901
370.0000	0.0275717
369.0000	0.0283912
368.0000	0.0292695
367.0000	0.0301317
366.0000	0.0312445
365.0000	0.032599
364.0000	0.0340625
363.0000	0.035653
362.0000	0.0373603
361.0000	0.0389782
360.0000	0.040473
359.0000	0.0419808
358.0000	0.0434574
357.0000	0.0447933
356.0000	0.0461374
355.0000	0.0476106
354.0000	0.049416
353.0000	0.0516697
352.0000	0.0547787
351.0000	0.0590004
350.0000	0.064541
349.0000	0.0712275
348.0000	0.0781769
347.0000	0.0843505
346.0000	0.0887097
345.0000	0.0903955
344.0000	0.0894076
343.0000	0.0859603
342.0000	0.080909
341.0000	0.0753035
340.0000	0.0703578
339.0000	0.0664086
338.0000	0.0637816
337.0000	0.0623324
336.0000	0.0617496
335.0000	0.0614105
334.0000	0.0615734
333.0000	0.0622088
332.0000	0.063234
331.0000	0.0647361
330.0000	0.0671623
329.0000	0.0709709
328.0000	0.0766851
327.0000	0.0841681
326.0000	0.093167
325.0000	0.102959
324.0000	0.112045
323.0000	0.118578
322.0000	0.121175
321.0000	0.119644
320.0000	0.114385
319.0000	0.106579
318.0000	0.0974786
317.0000	0.0887777
316.0000	0.0817862
315.0000	0.0768525
314.0000	0.0735692
313.0000	0.0717104
312.0000	0.0710636
311.0000	0.0714113
310.0000	0.0728309
309.0000	0.0753461
308.0000	0.0796764
307.0000	0.0858072
306.0000	0.0934875
305.0000	0.102179
304.0000	0.110686
303.0000	0.117742
302.0000	0.122278
301.0000	0.123902
300.0000	0.122778
299.0000	0.119488
298.0000	0.115049
297.0000	0.110734
296.0000	0.107298
295.0000	0.105214
294.0000	0.10443
293.0000	0.104846
292.0000	0.106313
291.0000	0.108604
290.0000	0.111711
289.0000	0.115549
288.0000	0.119701
287.0000	0.123705
286.0000	0.126992
285.0000	0.12922
284.0000	0.130524
283.0000	0.131016
282.0000	0.131306
281.0000	0.132043
280.0000	0.133865
279.0000	0.137274
278.0000	0.142697
277.0000	0.150629
276.0000	0.161287
275.0000	0.175394
274.0000	0.194097
273.0000	0.218844
272.0000	0.25185
271.0000	0.294972
270.0000	0.348825
269.0000	0.412193
268.0000	0.480853
267.0000	0.548226
266.0000	0.604019
265.0000	0.637148
264.0000	0.641371
263.0000	0.619681
262.0000	0.581022
261.0000	0.536483
260.0000	0.496637
259.0000	0.470404
258.0000	0.463548
257.0000	0.478032
256.0000	0.513289
255.0000	0.567218
254.0000	0.636608
253.0000	0.717048
252.0000	0.806066
251.0000	0.903656
250.0000	1.01225
249.0000	1.13455
248.0000	1.27206
247.0000	1.42984
246.0000	1.62433
245.0000	1.88222
244.0000	2.23767
243.0000	2.72281
242.0000	3.23819
241.0000	3.46662
240.0000	3.51584
239.0000	3.54338
238.0000	3.56778
237.0000	3.5835
236.0000	3.59761
235.0000	3.60959
234.0000	3.62558
233.0000	3.63618
232.0000	3.64516
231.0000	3.65229
230.0000	3.6615
229.0000	3.67101
228.0000	3.67906
227.0000	3.68319
226.0000	3.67706
225.0000	3.59954
224.0000	3.49027
223.0000	3.43614
222.0000	3.42748
221.0000	3.42828
220.0000	3.43114
219.0000	3.45704
218.0000	3.52363
217.0000	3.4317
216.0000	3.0046
215.0000	2.57788
214.0000	2.29657
213.0000	2.14788
212.0000	2.08058
211.0000	2.047
210.0000	2.02453
209.0000	2.00112
208.0000	1.93888
207.0000	1.7991
206.0000	1.62079
205.0000	1.46019
204.0000	1.33603
203.0000	1.2446
202.0000	1.17536
201.0000	1.11915
200.0000	1.06798
199.0000	1.01556
198.0000	0.960542
197.0000	0.893196
196.0000	0.826557
195.0000	0.76183
194.0000	0.701657
193.0000	0.655398
192.0000	0.612631
191.0000	0.593723
190.0000	0.60311
##### Extended Information
[Comments]
Sample name	StS424_MeCN
Comment
User	Stephen
Division
Company	EPFL
[Detailed Information]
Creation date	2/18/2013 9:14 PM
Data array type	Linear data array
Horizontal axis	Wavelength [nm]
Vertical axis	Abs
Start	800 nm
End	190 nm
Data interval	1 nm
Data points	611
[Measurement Information]
Instrument name	V-670
Model name	V-670
Serial No.	A056461154
Photometric mode	Abs
Measurement range	800 - 190 nm
Data interval	1 nm
UV/Vis bandwidth	1.0 nm
NIR bandwidth	8.0 nm
Response	Medium
Scan speed	400 nm/min
Change source at	340 nm
Change grating at	850 nm
Light source	D2/WI
Filter exchange	Step
Correction	Baseline
