# Supplementary material for: Optical gap and fundamental gap of oligoynes and carbyne
Source: Nat Commun. 2020 Sep 23;11:4797. doi: 10.1038/s41467-020-18496-4 (PMC7511338; doi:10.1038/s41467-020-18496-4)
Supplement: Supplementary file 3 — Source Data [file 41467_2020_18496_MOESM3_ESM.zip › NCOMMS-20-03672A_Source Data/Figure2/Figure2b/Figure2b_Glu[4].txt]

TITLE	StS424_MeCN
DATA TYPE	ULTRAVIOLET SPECTRUM
ORIGIN	JASCO
OWNER
DATE	13/02/18
TIME	20:30:14
SPECTROMETER/DATA SYSTEM
LOCALE	1033
RESOLUTION
DELTAX	-1
XUNITS	NANOMETERS
YUNITS	ABSORBANCE
FIRSTX	800.0000
LASTX	190.0000
NPOINTS	611
FIRSTY	0.00072
MAXY	1.00230
MINY	-0.07730
XYDATA
800.0000	0.000715758
799.0000	0.000698544
798.0000	0.000637791
797.0000	0.00063116
796.0000	0.0006389
795.0000	0.000684303
794.0000	0.000690522
793.0000	0.000723337
792.0000	0.000793929
791.0000	0.000852635
790.0000	0.000850352
789.0000	0.000840567
788.0000	0.000877915
787.0000	0.000907402
786.0000	0.000882801
785.0000	0.00088575
784.0000	0.000907631
783.0000	0.000920287
782.0000	0.000917195
781.0000	0.000856603
780.0000	0.000867602
779.0000	0.000872795
778.0000	0.000812343
777.0000	0.000817005
776.0000	0.000791015
775.0000	0.000743177
774.0000	0.00075629
773.0000	0.000730129
772.0000	0.000739715
771.0000	0.000734306
770.0000	0.000676411
769.0000	0.000702062
768.0000	0.000676156
767.0000	0.000684001
766.0000	0.000639543
765.0000	0.000641535
764.0000	0.000654825
763.0000	0.000667031
762.0000	0.000699379
761.0000	0.000709349
760.0000	0.000724831
759.0000	0.000685752
758.0000	0.000698444
757.0000	0.000704062
756.0000	0.000709342
755.0000	0.000726684
754.0000	0.000718158
753.0000	0.000755898
752.0000	0.000741248
751.0000	0.000766708
750.0000	0.000766468
749.0000	0.000745588
748.0000	0.000714436
747.0000	0.000749502
746.0000	0.000792167
745.0000	0.000788229
744.0000	0.000807469
743.0000	0.00077357
742.0000	0.000837728
741.0000	0.000832362
740.0000	0.000848324
739.0000	0.000833939
738.0000	0.000809722
737.0000	0.000788296
736.0000	0.000781734
735.0000	0.000764335
734.0000	0.000751362
733.0000	0.000749971
732.0000	0.000750717
731.0000	0.000765198
730.0000	0.000779578
729.0000	0.000802734
728.0000	0.000792003
727.0000	0.00073872
726.0000	0.000711224
725.0000	0.000751458
724.0000	0.000712988
723.0000	0.000698513
722.0000	0.00072201
721.0000	0.000765577
720.0000	0.000767206
719.0000	0.000744179
718.0000	0.000732957
717.0000	0.000720388
716.0000	0.000680103
715.0000	0.000656965
714.0000	0.000628417
713.0000	0.000638333
712.0000	0.000623652
711.0000	0.000610044
710.0000	0.000644331
709.0000	0.00065057
708.0000	0.000660834
707.0000	0.000662515
706.0000	0.000655626
705.0000	0.000707081
704.0000	0.000687201
703.0000	0.000710012
702.0000	0.000739751
701.0000	0.000737205
700.0000	0.000761553
699.0000	0.000781893
698.0000	0.00077128
697.0000	0.000780999
696.0000	0.000786079
695.0000	0.000798774
694.0000	0.000760697
693.0000	0.00075939
692.0000	0.000773868
691.0000	0.00078251
690.0000	0.000798304
689.0000	0.000770729
688.0000	0.000781755
687.0000	0.000767986
686.0000	0.00075754
685.0000	0.000753122
684.0000	0.000756873
683.0000	0.000785408
682.0000	0.000769318
681.0000	0.000811173
680.0000	0.000838775
679.0000	0.000804714
678.0000	0.000798975
677.0000	0.000801933
676.0000	0.00077064
675.0000	0.000797211
674.0000	0.000792845
673.0000	0.000800454
672.0000	0.000864856
671.0000	0.000835601
670.0000	0.000851075
669.0000	0.0008516
668.0000	0.000848269
667.0000	0.000866367
666.0000	0.00088274
665.0000	0.000853944
664.0000	0.000845959
663.0000	0.000835269
662.0000	0.000845127
661.0000	0.000859283
660.0000	0.0008262
659.0000	0.000829811
658.0000	0.000859588
657.0000	0.000892438
656.0000	0.000883766
655.0000	0.000898992
654.0000	0.000901386
653.0000	0.000943494
652.0000	0.000933547
651.0000	0.000928338
650.0000	0.000917246
649.0000	0.000933744
648.0000	0.000911467
647.0000	0.000931168
646.0000	0.000915896
645.0000	0.000910917
644.0000	0.000946062
643.0000	0.000932442
642.0000	0.000919945
641.0000	0.000920961
640.0000	0.00089809
639.0000	0.000915863
638.0000	0.000883145
637.0000	0.000872134
636.0000	0.000854721
635.0000	0.000889606
634.0000	0.00091417
633.0000	0.000914327
632.0000	0.000908054
631.0000	0.000946744
630.0000	0.000954324
629.0000	0.000966832
628.0000	0.000936549
627.0000	0.000936339
626.0000	0.000967432
625.0000	0.000958916
624.0000	0.000959969
623.0000	0.00095531
622.0000	0.000951217
621.0000	0.000968359
620.0000	0.000952977
619.0000	0.000926284
618.0000	0.000938962
617.0000	0.000955141
616.0000	0.000954016
615.0000	0.000952161
614.0000	0.000973487
613.0000	0.000969174
612.0000	0.00095627
611.0000	0.000947245
610.0000	0.000941089
609.0000	0.000931317
608.0000	0.000951471
607.0000	0.000977678
606.0000	0.000965619
605.0000	0.00100393
604.0000	0.00101819
603.0000	0.00101781
602.0000	0.00100378
601.0000	0.00098713
600.0000	0.00112993
599.0000	0.00110958
598.0000	0.00110561
597.0000	0.00112998
596.0000	0.00113034
595.0000	0.00116835
594.0000	0.00120478
593.0000	0.00118333
592.0000	0.00116689
591.0000	0.00114889
590.0000	0.00113718
589.0000	0.00114089
588.0000	0.00111017
587.0000	0.00113046
586.0000	0.00114613
585.0000	0.00116126
584.0000	0.00117323
583.0000	0.00114272
582.0000	0.00117396
581.0000	0.00116618
580.0000	0.00116264
579.0000	0.00115946
578.0000	0.00117168
577.0000	0.00117702
576.0000	0.00118408
575.0000	0.00119326
574.0000	0.00118852
573.0000	0.00122569
572.0000	0.0012304
571.0000	0.00124123
570.0000	0.00127292
569.0000	0.00127123
568.0000	0.00127582
567.0000	0.00126611
566.0000	0.00123984
565.0000	0.00122246
564.0000	0.00120761
563.0000	0.00119638
562.0000	0.00118985
561.0000	0.00117397
560.0000	0.00118282
559.0000	0.00119157
558.0000	0.00116745
557.0000	0.00119463
556.0000	0.00119314
555.0000	0.00120352
554.0000	0.00121661
553.0000	0.00123999
552.0000	0.00124096
551.0000	0.00123259
550.0000	0.00124588
549.0000	0.00125051
548.0000	0.00123357
547.0000	0.00124501
546.0000	0.00123066
545.0000	0.00127457
544.0000	0.00128255
543.0000	0.00128191
542.0000	0.00130118
541.0000	0.00128911
540.0000	0.00131473
539.0000	0.00133769
538.0000	0.00133463
537.0000	0.00132917
536.0000	0.00133584
535.0000	0.00137821
534.0000	0.00138143
533.0000	0.00136543
532.0000	0.00136932
531.0000	0.00135069
530.0000	0.00136407
529.0000	0.00136442
528.0000	0.00136297
527.0000	0.00134162
526.0000	0.00132713
525.0000	0.00133124
524.0000	0.00136002
523.0000	0.00136335
522.0000	0.00136043
521.0000	0.0013541
520.0000	0.00138718
519.0000	0.00140764
518.0000	0.00142441
517.0000	0.00140952
516.0000	0.00139191
515.0000	0.00140679
514.0000	0.00142609
513.0000	0.00146292
512.0000	0.00145975
511.0000	0.00148607
510.0000	0.00149579
509.0000	0.00151074
508.0000	0.00151437
507.0000	0.00149483
506.0000	0.00149983
505.0000	0.00152227
504.0000	0.00151226
503.0000	0.00152829
502.0000	0.00156318
501.0000	0.00159815
500.0000	0.00159345
499.0000	0.00157158
498.0000	0.00158223
497.0000	0.00156284
496.0000	0.00153464
495.0000	0.00151831
494.0000	0.00150207
493.0000	0.00151893
492.0000	0.00154375
491.0000	0.00152505
490.0000	0.00154293
489.0000	0.0015508
488.0000	0.00156583
487.0000	0.00160472
486.0000	0.00160772
485.0000	0.00161035
484.0000	0.00165018
483.0000	0.0016718
482.0000	0.00167031
481.0000	0.00167061
480.0000	0.00165311
479.0000	0.00166377
478.0000	0.00167801
477.0000	0.00169037
476.0000	0.00168074
475.0000	0.00169638
474.0000	0.00170433
473.0000	0.00173274
472.0000	0.00173879
471.0000	0.00174527
470.0000	0.00175211
469.0000	0.00175834
468.0000	0.00173633
467.0000	0.00174629
466.0000	0.00175077
465.0000	0.00173964
464.0000	0.001741
463.0000	0.00173655
462.0000	0.00177004
461.0000	0.00178194
460.0000	0.0018005
459.0000	0.00181259
458.0000	0.00182328
457.0000	0.00183192
456.0000	0.00185252
455.0000	0.00184694
454.0000	0.00184618
453.0000	0.00186397
452.0000	0.00189875
451.0000	0.00186618
450.0000	0.00185759
449.0000	0.00184488
448.0000	0.00186572
447.0000	0.0018276
446.0000	0.00182817
445.0000	0.00186276
444.0000	0.00192941
443.0000	0.00197588
442.0000	0.0020188
441.0000	0.00200872
440.0000	0.00204062
439.0000	0.00202889
438.0000	0.00200262
437.0000	0.00201539
436.0000	0.00196959
435.0000	0.00197814
434.0000	0.00201746
433.0000	0.0020266
432.0000	0.00203
431.0000	0.00199029
430.0000	0.00202654
429.0000	0.00205305
428.0000	0.00204233
427.0000	0.00203341
426.0000	0.00205201
425.0000	0.00210488
424.0000	0.00210931
423.0000	0.00213781
422.0000	0.00212578
421.0000	0.00208715
420.0000	0.00219189
419.0000	0.00217852
418.0000	0.00216633
417.0000	0.00217258
416.0000	0.0021958
415.0000	0.00221856
414.0000	0.0022084
413.0000	0.00224101
412.0000	0.0023122
411.0000	0.00235574
410.0000	0.00238181
409.0000	0.00242349
408.0000	0.00244444
407.0000	0.00245202
406.0000	0.00245769
405.0000	0.00239985
404.0000	0.00239043
403.0000	0.00233712
402.0000	0.0023078
401.0000	0.00236785
400.0000	0.00238355
399.0000	0.00239791
398.0000	0.00243735
397.0000	0.00249608
396.0000	0.00256786
395.0000	0.00259181
394.0000	0.00263826
393.0000	0.00267631
392.0000	0.00267379
391.0000	0.00267171
390.0000	0.00268592
389.0000	0.00271105
388.0000	0.00272331
387.0000	0.00271021
386.0000	0.00276901
385.0000	0.00281606
384.0000	0.00285495
383.0000	0.00285812
382.0000	0.00287031
381.0000	0.0029391
380.0000	0.00297249
379.0000	0.00298545
378.0000	0.00297436
377.0000	0.00297957
376.0000	0.00299104
375.0000	0.00299835
374.0000	0.00297095
373.0000	0.0029721
372.0000	0.00297306
371.0000	0.00303
370.0000	0.00317358
369.0000	0.00322779
368.0000	0.00322863
367.0000	0.0032214
366.0000	0.00328218
365.0000	0.00340601
364.0000	0.00346574
363.0000	0.00357149
362.0000	0.0037946
361.0000	0.00392988
360.0000	0.00394922
359.0000	0.00396137
358.0000	0.00410842
357.0000	0.0041505
356.0000	0.00412989
355.0000	0.00420801
354.0000	0.00430338
353.0000	0.00440612
352.0000	0.00456586
351.0000	0.00479316
350.0000	0.00515859
349.0000	0.00563748
348.0000	0.00602759
347.0000	0.00644931
346.0000	0.00676944
345.0000	0.00688133
344.0000	0.00686936
343.0000	0.00652734
342.0000	0.00616564
341.0000	0.00581608
340.0000	0.0055894
339.0000	0.00531591
338.0000	0.00512701
337.0000	0.00498595
336.0000	0.00498668
335.0000	0.00490882
334.0000	0.00476664
333.0000	0.00481217
332.0000	0.00478337
331.0000	0.0047764
330.0000	0.00495949
329.0000	0.0051302
328.0000	0.00554615
327.0000	0.00594809
326.0000	0.00644756
325.0000	0.00709544
324.0000	0.00765099
323.0000	0.0080674
322.0000	0.00818693
321.0000	0.00805499
320.0000	0.00765994
319.0000	0.00718485
318.0000	0.00655046
317.0000	0.00592462
316.0000	0.00544885
315.0000	0.00510929
314.0000	0.00482203
313.0000	0.00467966
312.0000	0.00460385
311.0000	0.00466007
310.0000	0.00476497
309.0000	0.00483671
308.0000	0.00517872
307.0000	0.00558899
306.0000	0.00609964
305.0000	0.00663123
304.0000	0.0071645
303.0000	0.00769885
302.0000	0.00795823
301.0000	0.00807754
300.0000	0.00806175
299.0000	0.00784641
298.0000	0.00758348
297.0000	0.00731936
296.0000	0.00708887
295.0000	0.00698251
294.0000	0.0068929
293.0000	0.00695343
292.0000	0.0070159
291.0000	0.00722377
290.0000	0.00741681
289.0000	0.00777951
288.0000	0.00812848
287.0000	0.00844152
286.0000	0.00874925
285.0000	0.00893904
284.0000	0.00912036
283.0000	0.00910776
282.0000	0.00913894
281.0000	0.00922017
280.0000	0.00930574
279.0000	0.0096004
278.0000	0.00987766
277.0000	0.0105054
276.0000	0.011147
275.0000	0.0119847
274.0000	0.0132558
273.0000	0.0148296
272.0000	0.016991
271.0000	0.0198359
270.0000	0.0234087
269.0000	0.0277618
268.0000	0.032255
267.0000	0.0365778
266.0000	0.0399424
265.0000	0.041761
264.0000	0.0418932
263.0000	0.0405165
262.0000	0.0380672
261.0000	0.0351724
260.0000	0.0324486
259.0000	0.0306952
258.0000	0.0303544
257.0000	0.0314701
256.0000	0.0340734
255.0000	0.0379889
254.0000	0.0429307
253.0000	0.0485494
252.0000	0.0545279
251.0000	0.0610994
250.0000	0.0689466
249.0000	0.0797001
248.0000	0.0965148
247.0000	0.125389
246.0000	0.175148
245.0000	0.255192
244.0000	0.367535
243.0000	0.505948
242.0000	0.663863
241.0000	0.832273
240.0000	0.971067
239.0000	1.0023
238.0000	0.913423
237.0000	0.777807
236.0000	0.648182
235.0000	0.541127
234.0000	0.466432
233.0000	0.438033
232.0000	0.46287
231.0000	0.528358
230.0000	0.610504
229.0000	0.683724
228.0000	0.719677
227.0000	0.702037
226.0000	0.635532
225.0000	0.540161
224.0000	0.440362
223.0000	0.355704
222.0000	0.300969
221.0000	0.282515
220.0000	0.290601
219.0000	0.307082
218.0000	0.31776
217.0000	0.316129
216.0000	0.299231
215.0000	0.267039
214.0000	0.225111
213.0000	0.184498
212.0000	0.155882
211.0000	0.141298
210.0000	0.135908
209.0000	0.13354
208.0000	0.130515
207.0000	0.124869
206.0000	0.115229
205.0000	0.101872
204.0000	0.0872408
203.0000	0.0745456
202.0000	0.0647369
201.0000	0.056442
200.0000	0.0481153
199.0000	0.0388184
198.0000	0.0283264
197.0000	0.0145041
196.0000	-0.0005103
195.0000	-0.0178215
194.0000	-0.0371006
193.0000	-0.054271
192.0000	-0.0723357
191.0000	-0.0773018
190.0000	-0.064414
##### Extended Information
[Comments]
Sample name	StS424_MeCN
Comment
User	Stephen
Division
Company	EPFL
[Detailed Information]
Creation date	2/18/2013 9:30 PM
Data array type	Linear data array
Horizontal axis	Wavelength [nm]
Vertical axis	Abs
Start	800 nm
End	190 nm
Data interval	1 nm
Data points	611
[Measurement Information]
Instrument name	V-670
Model name	V-670
Serial No.	A056461154
Photometric mode	Abs
Measurement range	800 - 190 nm
Data interval	1 nm
UV/Vis bandwidth	1.0 nm
NIR bandwidth	8.0 nm
Response	Medium
Scan speed	400 nm/min
Change source at	340 nm
Change grating at	850 nm
Light source	D2/WI
Filter exchange	Step
Correction	Baseline
