# Supplementary material for: Optical gap and fundamental gap of oligoynes and carbyne
Source: Nat Commun. 2020 Sep 23;11:4797. doi: 10.1038/s41467-020-18496-4 (PMC7511338; doi:10.1038/s41467-020-18496-4)
Supplement: Supplementary file 3 — Source Data [file 41467_2020_18496_MOESM3_ESM.zip › NCOMMS-20-03672A_Source Data/Figure2/Figure2b/Figure2b_inset_Glu[10].txt]

TITLE	TAGPrC10C10PrTAG
DATA TYPE	ULTRAVIOLET SPECTRUM
ORIGIN	JASCO
OWNER
DATE	12/11/21
TIME	16:44:09
SPECTROMETER/DATA SYSTEM
LOCALE	1033
RESOLUTION
DELTAX	-1
XUNITS	NANOMETERS
YUNITS	ABSORBANCE
FIRSTX	800.0000
LASTX	190.0000
NPOINTS	611
FIRSTY	-0.00149
MAXY	4.18635
MINY	-0.00156
XYDATA
800.0000	-0.00149249
799.0000	-0.00151516
798.0000	-0.00146022
797.0000	-0.00146621
796.0000	-0.00147597
795.0000	-0.00148803
794.0000	-0.00155516
793.0000	-0.0014836
792.0000	-0.0015272
791.0000	-0.00152874
790.0000	-0.00148062
789.0000	-0.00150924
788.0000	-0.00141963
787.0000	-0.00143957
786.0000	-0.0014123
785.0000	-0.00140841
784.0000	-0.00137993
783.0000	-0.00136548
782.0000	-0.00134556
781.0000	-0.00131387
780.0000	-0.00130478
779.0000	-0.00121627
778.0000	-0.00123054
777.0000	-0.00120083
776.0000	-0.00123319
775.0000	-0.00124715
774.0000	-0.00127384
773.0000	-0.00129837
772.0000	-0.00131346
771.0000	-0.00131818
770.0000	-0.00134048
769.0000	-0.00132969
768.0000	-0.00130226
767.0000	-0.00131776
766.0000	-0.00128891
765.0000	-0.0013095
764.0000	-0.00135358
763.0000	-0.00133975
762.0000	-0.00133532
761.0000	-0.00136703
760.0000	-0.00138497
759.0000	-0.00142181
758.0000	-0.00143175
757.0000	-0.00141671
756.0000	-0.00144581
755.0000	-0.00141404
754.0000	-0.00140883
753.0000	-0.00139997
752.0000	-0.00134513
751.0000	-0.00133131
750.0000	-0.00135349
749.0000	-0.00136965
748.0000	-0.00140631
747.0000	-0.00141158
746.0000	-0.00141172
745.0000	-0.00142605
744.0000	-0.00141534
743.0000	-0.00136938
742.0000	-0.0013295
741.0000	-0.00130361
740.0000	-0.00122752
739.0000	-0.00124138
738.0000	-0.0012631
737.0000	-0.00125702
736.0000	-0.00121574
735.0000	-0.00120224
734.0000	-0.00120622
733.0000	-0.00118461
732.0000	-0.00119666
731.0000	-0.00115223
730.0000	-0.00118794
729.0000	-0.00118824
728.0000	-0.00123164
727.0000	-0.00120633
726.0000	-0.00118448
725.0000	-0.00115085
724.0000	-0.00111622
723.0000	-0.00109347
722.0000	-0.00111685
721.0000	-0.00107565
720.0000	-0.00108582
719.0000	-0.00108306
718.0000	-0.00110704
717.0000	-0.00114222
716.0000	-0.0011067
715.0000	-0.00107271
714.0000	-0.00107903
713.0000	-0.00108038
712.0000	-0.00104015
711.0000	-0.00103358
710.0000	-0.00103326
709.0000	-0.00106262
708.0000	-0.00107036
707.0000	-0.0010968
706.0000	-0.00107397
705.0000	-0.00107942
704.0000	-0.00106043
703.0000	-0.00105895
702.0000	-0.00103926
701.0000	-0.00103229
700.0000	-0.00103108
699.0000	-0.000995387
698.0000	-0.000984626
697.0000	-0.000969018
696.0000	-0.000966542
695.0000	-0.000915873
694.0000	-0.000886489
693.0000	-0.000868801
692.0000	-0.000831105
691.0000	-0.000823023
690.0000	-0.00078415
689.0000	-0.000802169
688.0000	-0.000766487
687.0000	-0.00077794
686.0000	-0.000761067
685.0000	-0.000776326
684.0000	-0.000786194
683.0000	-0.000778122
682.0000	-0.000780166
681.0000	-0.000779661
680.0000	-0.000792027
679.0000	-0.00078539
678.0000	-0.000772369
677.0000	-0.000774759
676.0000	-0.000744399
675.0000	-0.000734938
674.0000	-0.000714518
673.0000	-0.00071855
672.0000	-0.000714734
671.0000	-0.000729057
670.0000	-0.000736159
669.0000	-0.000734598
668.0000	-0.000723975
667.0000	-0.000702698
666.0000	-0.000689866
665.0000	-0.000668042
664.0000	-0.000654119
663.0000	-0.000624924
662.0000	-0.000602633
661.0000	-0.000581946
660.0000	-0.00056946
659.0000	-0.000562543
658.0000	-0.000553651
657.0000	-0.000528348
656.0000	-0.000530948
655.0000	-0.000552608
654.0000	-0.000526738
653.0000	-0.000544352
652.0000	-0.0005185
651.0000	-0.000512027
650.0000	-0.000505286
649.0000	-0.000473828
648.0000	-0.000467927
647.0000	-0.000446437
646.0000	-0.000430223
645.0000	-0.000435547
644.0000	-0.000422266
643.0000	-0.000419676
642.0000	-0.000419809
641.0000	-0.000400521
640.0000	-0.000387047
639.0000	-0.000375046
638.0000	-0.000388305
637.0000	-0.000359097
636.0000	-0.000333029
635.0000	-0.00037071
634.0000	-0.000371755
633.0000	-0.000355098
632.0000	-0.000339066
631.0000	-0.000331045
630.0000	-0.00033178
629.0000	-0.000294358
628.0000	-0.000269602
627.0000	-0.00025501
626.0000	-0.000235863
625.0000	-0.00020637
624.0000	-0.000177168
623.0000	-0.000190913
622.0000	-0.000174483
621.0000	-0.000191442
620.0000	-0.000195126
619.0000	-0.00018728
618.0000	-0.000201029
617.0000	-0.000170966
616.0000	-0.000165041
615.0000	-0.000130294
614.0000	-0.000103467
613.0000	-0.000116639
612.0000	-9.52136E-005
611.0000	-8.69489E-005
610.0000	-8.17104E-005
609.0000	-0.00010256
608.0000	-8.93962E-005
607.0000	-6.11509E-005
606.0000	-1.82045E-005
605.0000	-2.037E-006
604.0000	-2.28373E-006
603.0000	3.21615E-005
602.0000	2.81498E-005
601.0000	3.60674E-005
600.0000	9.96573E-005
599.0000	9.30383E-005
598.0000	8.13995E-005
597.0000	0.000111812
596.0000	0.00011718
595.0000	0.000121418
594.0000	0.000136365
593.0000	0.000171277
592.0000	0.00019082
591.0000	0.000195207
590.0000	0.00018774
589.0000	0.000206532
588.0000	0.000242761
587.0000	0.000248044
586.0000	0.000238997
585.0000	0.000271719
584.0000	0.00026952
583.0000	0.000296409
582.0000	0.000286923
581.0000	0.000304133
580.0000	0.000308235
579.0000	0.00032923
578.0000	0.000341056
577.0000	0.000348717
576.0000	0.000372931
575.0000	0.000361998
574.0000	0.000384339
573.0000	0.000387299
572.0000	0.000402648
571.0000	0.000408915
570.0000	0.000424322
569.0000	0.000452198
568.0000	0.000492478
567.0000	0.00048776
566.0000	0.000535684
565.0000	0.000550833
564.0000	0.000573097
563.0000	0.000587036
562.0000	0.000588949
561.0000	0.000613933
560.0000	0.000626172
559.0000	0.000636661
558.0000	0.000659446
557.0000	0.000693386
556.0000	0.000723809
555.0000	0.000749835
554.0000	0.000753457
553.0000	0.000768739
552.0000	0.00078031
551.0000	0.000828602
550.0000	0.00085262
549.0000	0.000868614
548.0000	0.000903127
547.0000	0.000947699
546.0000	0.000979663
545.0000	0.00101398
544.0000	0.00103002
543.0000	0.00108365
542.0000	0.00112208
541.0000	0.00117102
540.0000	0.00121404
539.0000	0.0012434
538.0000	0.00129157
537.0000	0.00134372
536.0000	0.00139043
535.0000	0.0014509
534.0000	0.0015016
533.0000	0.0015708
532.0000	0.00164325
531.0000	0.00172507
530.0000	0.00181696
529.0000	0.00189225
528.0000	0.00198009
527.0000	0.00205526
526.0000	0.00214892
525.0000	0.00222436
524.0000	0.00230233
523.0000	0.00237667
522.0000	0.00241032
521.0000	0.00249805
520.0000	0.00253388
519.0000	0.00258725
518.0000	0.00263693
517.0000	0.00264644
516.0000	0.00267961
515.0000	0.00268828
514.0000	0.00273675
513.0000	0.00273459
512.0000	0.00273379
511.0000	0.00274389
510.0000	0.00274741
509.0000	0.00274986
508.0000	0.00272545
507.0000	0.00269843
506.0000	0.00269939
505.0000	0.00269073
504.0000	0.00269497
503.0000	0.00268707
502.0000	0.00270492
501.0000	0.00272509
500.0000	0.00278386
499.0000	0.00283653
498.0000	0.00290764
497.0000	0.00298545
496.0000	0.00306361
495.0000	0.00316007
494.0000	0.00321946
493.0000	0.0033152
492.0000	0.00339215
491.0000	0.00352745
490.0000	0.00365249
489.0000	0.00381239
488.0000	0.00396206
487.0000	0.00414256
486.0000	0.00430819
485.0000	0.00448377
484.0000	0.00469597
483.0000	0.00487262
482.0000	0.00506726
481.0000	0.00525343
480.0000	0.00543921
479.0000	0.00559336
478.0000	0.00571293
477.0000	0.00582763
476.0000	0.00591095
475.0000	0.00598205
474.0000	0.00601431
473.0000	0.00606534
472.0000	0.00609817
471.0000	0.0061163
470.0000	0.00611429
469.0000	0.00612969
468.0000	0.00616853
467.0000	0.00615445
466.0000	0.00616619
465.0000	0.00618572
464.0000	0.00624214
463.0000	0.0062882
462.0000	0.00633915
461.0000	0.00644987
460.0000	0.00655419
459.0000	0.00670825
458.0000	0.00688728
457.0000	0.00706631
456.0000	0.0072751
455.0000	0.00749444
454.0000	0.00774378
453.0000	0.00798666
452.0000	0.00825664
451.0000	0.0085112
450.0000	0.0087554
449.0000	0.00898079
448.0000	0.00918959
447.0000	0.00939022
446.0000	0.00956926
445.0000	0.00980238
444.0000	0.0100461
443.0000	0.0103427
442.0000	0.0106488
441.0000	0.0109873
440.0000	0.0113047
439.0000	0.011645
438.0000	0.0119896
437.0000	0.0122932
436.0000	0.0126308
435.0000	0.0129509
434.0000	0.0132741
433.0000	0.0135826
432.0000	0.0139332
431.0000	0.0142684
430.0000	0.0146187
429.0000	0.0150787
428.0000	0.0155968
427.0000	0.0162184
426.0000	0.0169457
425.0000	0.0177943
424.0000	0.0187094
423.0000	0.0197247
422.0000	0.0207538
421.0000	0.0218075
420.0000	0.0228132
419.0000	0.0238915
418.0000	0.0249995
417.0000	0.0261689
416.0000	0.0274932
415.0000	0.0290296
414.0000	0.0308083
413.0000	0.0328473
412.0000	0.0352612
411.0000	0.0380246
410.0000	0.0411014
409.0000	0.0443441
408.0000	0.0476136
407.0000	0.0507227
406.0000	0.0535204
405.0000	0.0559358
404.0000	0.0580111
403.0000	0.059966
402.0000	0.0620104
401.0000	0.0645488
400.0000	0.0679584
399.0000	0.0724664
398.0000	0.0783861
397.0000	0.0858961
396.0000	0.0950987
395.0000	0.106139
394.0000	0.118842
393.0000	0.133246
392.0000	0.149216
391.0000	0.16657
390.0000	0.185175
389.0000	0.205037
388.0000	0.225707
387.0000	0.246958
386.0000	0.268333
385.0000	0.288982
384.0000	0.308186
383.0000	0.325059
382.0000	0.339382
381.0000	0.35179
380.0000	0.364033
379.0000	0.378884
378.0000	0.399873
377.0000	0.431017
376.0000	0.476123
375.0000	0.538525
374.0000	0.620925
373.0000	0.725213
372.0000	0.85296
371.0000	1.00581
370.0000	1.19032
369.0000	1.40768
368.0000	1.66125
367.0000	1.95824
366.0000	2.30461
365.0000	2.69568
364.0000	3.12131
363.0000	3.5577
362.0000	3.946
361.0000	4.18635
360.0000	4.09687
359.0000	3.71453
358.0000	3.2423
357.0000	2.77132
356.0000	2.34318
355.0000	1.98038
354.0000	1.68957
353.0000	1.4669
352.0000	1.30498
351.0000	1.19585
350.0000	1.13439
349.0000	1.11814
348.0000	1.14714
347.0000	1.22261
346.0000	1.34676
345.0000	1.52199
344.0000	1.75037
343.0000	2.0315
342.0000	2.35883
341.0000	2.71593
340.0000	2.88779
339.0000	3.05764
338.0000	3.13136
337.0000	3.10225
336.0000	2.93089
335.0000	2.6283
334.0000	2.29685
333.0000	2.01054
332.0000	1.78514
331.0000	1.61217
330.0000	1.4807
329.0000	1.38445
328.0000	1.32262
327.0000	1.29572
326.0000	1.30173
325.0000	1.33631
324.0000	1.39534
323.0000	1.47654
322.0000	1.57784
321.0000	1.69353
320.0000	1.81022
319.0000	1.89973
318.0000	1.91126
317.0000	1.79877
316.0000	1.6059
315.0000	1.41313
314.0000	1.25349
313.0000	1.12812
312.0000	1.03138
311.0000	0.960173
310.0000	0.91451
309.0000	0.89189
308.0000	0.885601
307.0000	0.88935
306.0000	0.899441
305.0000	0.914345
304.0000	0.930918
303.0000	0.940182
302.0000	0.928988
301.0000	0.88765
300.0000	0.820826
299.0000	0.742226
298.0000	0.664435
297.0000	0.59582
296.0000	0.542543
295.0000	0.508502
294.0000	0.49443
293.0000	0.495822
292.0000	0.505302
291.0000	0.515538
290.0000	0.52069
289.0000	0.516783
288.0000	0.501015
287.0000	0.473033
286.0000	0.43632
285.0000	0.396707
284.0000	0.359097
283.0000	0.32698
282.0000	0.302862
281.0000	0.28848
280.0000	0.28374
279.0000	0.285829
278.0000	0.290612
277.0000	0.294271
276.0000	0.294217
275.0000	0.289377
274.0000	0.279338
273.0000	0.265112
272.0000	0.249038
271.0000	0.233937
270.0000	0.221904
269.0000	0.213838
268.0000	0.209788
267.0000	0.208849
266.0000	0.209715
265.0000	0.21078
264.0000	0.211409
263.0000	0.211887
262.0000	0.213474
261.0000	0.218108
260.0000	0.226775
259.0000	0.23922
258.0000	0.253864
257.0000	0.268325
256.0000	0.280305
255.0000	0.287858
254.0000	0.290832
253.0000	0.292074
252.0000	0.296253
251.0000	0.306949
250.0000	0.323651
249.0000	0.341584
248.0000	0.355227
247.0000	0.361498
246.0000	0.359401
245.0000	0.348779
244.0000	0.332413
243.0000	0.3184
242.0000	0.316427
241.0000	0.329915
240.0000	0.353333
239.0000	0.377046
238.0000	0.393849
237.0000	0.399622
236.0000	0.391785
235.0000	0.371613
234.0000	0.345949
233.0000	0.325147
232.0000	0.316634
231.0000	0.320645
230.0000	0.332002
229.0000	0.344228
228.0000	0.351902
227.0000	0.351255
226.0000	0.341457
225.0000	0.325794
224.0000	0.311201
223.0000	0.303822
222.0000	0.305946
221.0000	0.31564
220.0000	0.32967
219.0000	0.345675
218.0000	0.362463
217.0000	0.379472
216.0000	0.397642
215.0000	0.420534
214.0000	0.451836
213.0000	0.49328
212.0000	0.544457
211.0000	0.604773
210.0000	0.674477
209.0000	0.753535
208.0000	0.841859
207.0000	0.940566
206.0000	1.05182
205.0000	1.17718
204.0000	1.31645
203.0000	1.4678
202.0000	1.62899
201.0000	1.79669
200.0000	1.96886
199.0000	2.14039
198.0000	2.29099
197.0000	2.40641
196.0000	2.46119
195.0000	2.42961
194.0000	2.34529
193.0000	2.18452
192.0000	1.9605
191.0000	1.67398
190.0000	1.31019
##### Extended Information
[Comments]
Sample name	TAGPrC10C10PrTAG
Comment
User
Division
Company	EPFL
[Detailed Information]
Creation date	11/21/2012 5:44 PM
Data array type	Linear data array
Horizontal axis	Wavelength [nm]
Vertical axis	Abs
Start	800 nm
End	190 nm
Data interval	1 nm
Data points	611
[Measurement Information]
Instrument name	V-670
Model name	V-670
Serial No.	A056461154
Parameter file	C:\Dokumente und Einstellungen\EPFL\Eigene Dateien\User\Manu\1.uvsp
Photometric mode	Abs
Measurement range	800 - 190 nm
Data interval	1 nm
UV/Vis bandwidth	1.0 nm
NIR bandwidth	8.0 nm
Response	Medium
Scan speed	400 nm/min
Change source at	340 nm
Change grating at	850 nm
Light source	D2/WI
Filter exchange	Step
Correction	Baseline
