# Supplementary material for: Optical gap and fundamental gap of oligoynes and carbyne
Source: Nat Commun. 2020 Sep 23;11:4797. doi: 10.1038/s41467-020-18496-4 (PMC7511338; doi:10.1038/s41467-020-18496-4)
Supplement: Supplementary file 3 — Source Data [file 41467_2020_18496_MOESM3_ESM.zip › NCOMMS-20-03672A_Source Data/Figure2/Figure2b/Figure2b_Glu[6].txt]

TITLE	TAGPrC6C6PrTAGb
DATA TYPE	ULTRAVIOLET SPECTRUM
ORIGIN	JASCO
OWNER
DATE	12/11/21
TIME	16:23:12
SPECTROMETER/DATA SYSTEM
LOCALE	1033
RESOLUTION
DELTAX	-1
XUNITS	NANOMETERS
YUNITS	ABSORBANCE
FIRSTX	800.0000
LASTX	190.0000
NPOINTS	611
FIRSTY	-0.00070
MAXY	1.54395
MINY	-0.00082
XYDATA
800.0000	-0.000700755
799.0000	-0.000727243
798.0000	-0.000706021
797.0000	-0.000677271
796.0000	-0.000630891
795.0000	-0.000678181
794.0000	-0.000671838
793.0000	-0.000665762
792.0000	-0.000653273
791.0000	-0.000679661
790.0000	-0.000684542
789.0000	-0.000698005
788.0000	-0.000690372
787.0000	-0.000719304
786.0000	-0.000729792
785.0000	-0.00075234
784.0000	-0.000770761
783.0000	-0.000768425
782.0000	-0.000741863
781.0000	-0.000724151
780.0000	-0.000698063
779.0000	-0.000626515
778.0000	-0.000643874
777.0000	-0.000637059
776.0000	-0.000666093
775.0000	-0.000692571
774.0000	-0.000735487
773.0000	-0.000748087
772.0000	-0.000769949
771.0000	-0.000780121
770.0000	-0.000760995
769.0000	-0.000782525
768.0000	-0.000735555
767.0000	-0.000773941
766.0000	-0.000723817
765.0000	-0.000719047
764.0000	-0.000746475
763.0000	-0.000719335
762.0000	-0.000725514
761.0000	-0.000740711
760.0000	-0.000730654
759.0000	-0.000780385
758.0000	-0.000741447
757.0000	-0.000747865
756.0000	-0.000724752
755.0000	-0.000699418
754.0000	-0.000700525
753.0000	-0.000681286
752.0000	-0.000661419
751.0000	-0.000675291
750.0000	-0.000688459
749.0000	-0.000737817
748.0000	-0.000776712
747.0000	-0.000792563
746.0000	-0.000773157
745.0000	-0.000794018
744.0000	-0.000790064
743.0000	-0.000743291
742.0000	-0.000717789
741.0000	-0.000696329
740.0000	-0.000775594
739.0000	-0.000800731
738.0000	-0.000802159
737.0000	-0.000810941
736.0000	-0.000792975
735.0000	-0.000790758
734.0000	-0.000765128
733.0000	-0.000767071
732.0000	-0.000748705
731.0000	-0.000754741
730.0000	-0.000767816
729.0000	-0.000768872
728.0000	-0.000783325
727.0000	-0.000783871
726.0000	-0.000764967
725.0000	-0.000732209
724.0000	-0.000717421
723.0000	-0.000703209
722.0000	-0.000748897
721.0000	-0.000732345
720.0000	-0.000730714
719.0000	-0.000772768
718.0000	-0.000796765
717.0000	-0.000821915
716.0000	-0.000768441
715.0000	-0.000772324
714.0000	-0.000791338
713.0000	-0.000776143
712.0000	-0.000773944
711.0000	-0.000784033
710.0000	-0.000789914
709.0000	-0.000784533
708.0000	-0.000801934
707.0000	-0.000814247
706.0000	-0.000764188
705.0000	-0.000757041
704.0000	-0.000744549
703.0000	-0.000725977
702.0000	-0.000703497
701.0000	-0.000682806
700.0000	-0.000689352
699.0000	-0.00066138
698.0000	-0.000647762
697.0000	-0.00062623
696.0000	-0.000605542
695.0000	-0.000552171
694.0000	-0.000498359
693.0000	-0.000458398
692.0000	-0.000417538
691.0000	-0.000391431
690.0000	-0.000386105
689.0000	-0.000388213
688.0000	-0.000348332
687.0000	-0.000351648
686.0000	-0.000328986
685.0000	-0.000348497
684.0000	-0.00034844
683.0000	-0.00037403
682.0000	-0.000384696
681.0000	-0.00040266
680.0000	-0.000440027
679.0000	-0.00042217
678.0000	-0.000433839
677.0000	-0.000446727
676.0000	-0.000416301
675.0000	-0.000403195
674.0000	-0.000401536
673.0000	-0.000423683
672.0000	-0.000432559
671.0000	-0.000457186
670.0000	-0.000475133
669.0000	-0.000497467
668.0000	-0.000465342
667.0000	-0.000468366
666.0000	-0.000432246
665.0000	-0.000421616
664.0000	-0.000408953
663.0000	-0.000375599
662.0000	-0.000356482
661.0000	-0.000337039
660.0000	-0.000328652
659.0000	-0.000315163
658.0000	-0.000294891
657.0000	-0.000290004
656.0000	-0.000285104
655.0000	-0.000290809
654.0000	-0.000275504
653.0000	-0.000291467
652.0000	-0.000299629
651.0000	-0.00032226
650.0000	-0.000325546
649.0000	-0.000318236
648.0000	-0.00032999
647.0000	-0.000321512
646.0000	-0.00032878
645.0000	-0.000326752
644.0000	-0.000314084
643.0000	-0.000298712
642.0000	-0.000285177
641.0000	-0.000265797
640.0000	-0.000238122
639.0000	-0.000232129
638.0000	-0.000246667
637.0000	-0.000217669
636.0000	-0.000195094
635.0000	-0.000207388
634.0000	-0.000224457
633.0000	-0.000231092
632.0000	-0.000224602
631.0000	-0.00024316
630.0000	-0.000255408
629.0000	-0.000240621
628.0000	-0.000239663
627.0000	-0.000228162
626.0000	-0.000220421
625.0000	-0.000190486
624.0000	-0.000154617
623.0000	-0.00016502
622.0000	-0.000185603
621.0000	-0.000197073
620.0000	-0.000175516
619.0000	-0.000165334
618.0000	-0.000181015
617.0000	-0.000169354
616.0000	-0.000155628
615.0000	-0.000140986
614.0000	-0.000165087
613.0000	-0.000170559
612.0000	-0.000151323
611.0000	-0.000142741
610.0000	-0.000147128
609.0000	-0.000158231
608.0000	-0.000138507
607.0000	-0.000113082
606.0000	-0.000125383
605.0000	-0.000119051
604.0000	-0.000110683
603.0000	-9.88538E-005
602.0000	-0.000106154
601.0000	-0.00010055
600.0000	-0.000130829
599.0000	-0.00013677
598.0000	-0.000148849
597.0000	-0.00015246
596.0000	-0.000116441
595.0000	-0.00011371
594.0000	-8.57616E-005
593.0000	-8.14807E-005
592.0000	-4.55117E-005
591.0000	-3.3936E-005
590.0000	-5.77804E-005
589.0000	-4.4856E-005
588.0000	-2.28284E-005
587.0000	-1.12388E-005
586.0000	-3.85508E-005
585.0000	-2.59046E-005
584.0000	-2.78445E-005
583.0000	-1.52676E-005
582.0000	-2.64818E-005
581.0000	-2.62259E-005
580.0000	-3.00726E-005
579.0000	-5.30585E-005
578.0000	-5.74242E-005
577.0000	-6.7957E-005
576.0000	-4.84346E-005
575.0000	-6.84486E-005
574.0000	-6.03655E-005
573.0000	-5.6889E-005
572.0000	-2.144E-005
571.0000	-2.03234E-005
570.0000	-9.42095E-006
569.0000	1.32755E-005
568.0000	4.48831E-005
567.0000	6.18788E-005
566.0000	9.43714E-005
565.0000	0.000108761
564.0000	0.000125344
563.0000	0.000110195
562.0000	9.60476E-005
561.0000	0.000104617
560.0000	0.000114417
559.0000	8.26749E-005
558.0000	0.000104122
557.0000	0.00010798
556.0000	0.00013229
555.0000	0.000150937
554.0000	0.000141276
553.0000	0.00016122
552.0000	0.000152561
551.0000	0.00015746
550.0000	0.000180204
549.0000	0.000183465
548.0000	0.000195668
547.0000	0.000192877
546.0000	0.000180418
545.0000	0.000205828
544.0000	0.000196166
543.0000	0.000224181
542.0000	0.000249808
541.0000	0.000279553
540.0000	0.0003171
539.0000	0.000334626
538.0000	0.000348961
537.0000	0.00037487
536.0000	0.000368242
535.0000	0.000380095
534.0000	0.000347119
533.0000	0.00034591
532.0000	0.000335922
531.0000	0.00034022
530.0000	0.000359294
529.0000	0.000354847
528.0000	0.000364999
527.0000	0.000380645
526.0000	0.000395765
525.0000	0.000381947
524.0000	0.000372421
523.0000	0.000389863
522.0000	0.000383978
521.0000	0.00041091
520.0000	0.000374298
519.0000	0.00040606
518.0000	0.000407092
517.0000	0.000402435
516.0000	0.00043848
515.0000	0.000440087
514.0000	0.000450054
513.0000	0.00045893
512.0000	0.000473115
511.0000	0.00048625
510.0000	0.000509504
509.0000	0.000517678
508.0000	0.000517409
507.0000	0.000529339
506.0000	0.000512669
505.0000	0.000510204
504.0000	0.000533164
503.0000	0.000539835
502.0000	0.000573526
501.0000	0.000559874
500.0000	0.000588346
499.0000	0.000636545
498.0000	0.000657183
497.0000	0.000673534
496.0000	0.000659462
495.0000	0.000675791
494.0000	0.000673002
493.0000	0.000670714
492.0000	0.00066288
491.0000	0.000650031
490.0000	0.000664442
489.0000	0.000682758
488.0000	0.000706377
487.0000	0.00071813
486.0000	0.000726608
485.0000	0.000743556
484.0000	0.000782154
483.0000	0.000786693
482.0000	0.00080717
481.0000	0.000785099
480.0000	0.000817315
479.0000	0.000837314
478.0000	0.000828591
477.0000	0.00083338
476.0000	0.000814892
475.0000	0.000835978
474.0000	0.000818918
473.0000	0.000818748
472.0000	0.000855053
471.0000	0.000866541
470.0000	0.000878435
469.0000	0.000894013
468.0000	0.000943075
467.0000	0.000953288
466.0000	0.000969887
465.0000	0.00100392
464.0000	0.00104463
463.0000	0.00108443
462.0000	0.00110808
461.0000	0.00114502
460.0000	0.00117252
459.0000	0.00118842
458.0000	0.00121102
457.0000	0.00123403
456.0000	0.00125214
455.0000	0.00126267
454.0000	0.00128921
453.0000	0.00131107
452.0000	0.00133097
451.0000	0.00135165
450.0000	0.00135784
449.0000	0.00137561
448.0000	0.00138331
447.0000	0.00136987
446.0000	0.00137958
445.0000	0.00139766
444.0000	0.00140835
443.0000	0.00145282
442.0000	0.00145878
441.0000	0.00151057
440.0000	0.00152679
439.0000	0.00156468
438.0000	0.00158451
437.0000	0.00160272
436.0000	0.00161854
435.0000	0.00166007
434.0000	0.00170985
433.0000	0.00171966
432.0000	0.00177837
431.0000	0.00182512
430.0000	0.00185438
429.0000	0.00189152
428.0000	0.00190936
427.0000	0.00193712
426.0000	0.00193787
425.0000	0.0019436
424.0000	0.00193063
423.0000	0.00192684
422.0000	0.00194468
421.0000	0.00191991
420.0000	0.00178817
419.0000	0.001814
418.0000	0.00184312
417.0000	0.00184746
416.0000	0.00189528
415.0000	0.00195525
414.0000	0.00193696
413.0000	0.00197002
412.0000	0.00197247
411.0000	0.00198178
410.0000	0.00197257
409.0000	0.00197531
408.0000	0.00203353
407.0000	0.00208329
406.0000	0.00210123
405.0000	0.00215498
404.0000	0.00224637
403.0000	0.00230882
402.0000	0.00235658
401.0000	0.00237197
400.0000	0.00247973
399.0000	0.00252282
398.0000	0.00258371
397.0000	0.00266131
396.0000	0.00270422
395.0000	0.00277917
394.0000	0.00278861
393.0000	0.00282031
392.0000	0.00284071
391.0000	0.00285163
390.0000	0.00282622
389.0000	0.00279479
388.0000	0.00278003
387.0000	0.00277664
386.0000	0.0027117
385.0000	0.00268376
384.0000	0.00271378
383.0000	0.00273445
382.0000	0.00272635
381.0000	0.00278629
380.0000	0.00281659
379.0000	0.00284035
378.0000	0.00283699
377.0000	0.0028242
376.0000	0.00288636
375.0000	0.00289244
374.0000	0.00288691
373.0000	0.00288543
372.0000	0.0029612
371.0000	0.00306607
370.0000	0.00310594
369.0000	0.00313225
368.0000	0.00323743
367.0000	0.00329544
366.0000	0.00342168
365.0000	0.00347754
364.0000	0.00345189
363.0000	0.00348468
362.0000	0.00349836
361.0000	0.00353688
360.0000	0.0035527
359.0000	0.00350785
358.0000	0.00357247
357.0000	0.00360002
356.0000	0.00361184
355.0000	0.00362495
354.0000	0.00366436
353.0000	0.00373796
352.0000	0.00377787
351.0000	0.00380996
350.0000	0.00379735
349.0000	0.00390021
348.0000	0.00399921
347.0000	0.00407957
346.0000	0.00414312
345.0000	0.00420368
344.0000	0.00425349
343.0000	0.0043364
342.0000	0.00439232
341.0000	0.00454386
340.0000	0.00506706
339.0000	0.00529913
338.0000	0.00561902
337.0000	0.00609275
336.0000	0.00652681
335.0000	0.00710244
334.0000	0.00760521
333.0000	0.00823108
332.0000	0.00889644
331.0000	0.00936314
330.0000	0.00974303
329.0000	0.0101164
328.0000	0.0101755
327.0000	0.0100754
326.0000	0.009873
325.0000	0.00969277
324.0000	0.00946356
323.0000	0.00940585
322.0000	0.00959894
321.0000	0.0100957
320.0000	0.0110304
319.0000	0.012297
318.0000	0.0138908
317.0000	0.0155546
316.0000	0.0172377
315.0000	0.0189866
314.0000	0.0205223
313.0000	0.0220036
312.0000	0.0233578
311.0000	0.0246602
310.0000	0.0260983
309.0000	0.0279103
308.0000	0.0302667
307.0000	0.0336788
306.0000	0.0386356
305.0000	0.0457812
304.0000	0.0557456
303.0000	0.0690247
302.0000	0.0857614
301.0000	0.105778
300.0000	0.129
299.0000	0.156154
298.0000	0.189648
297.0000	0.23415
296.0000	0.296801
295.0000	0.384575
294.0000	0.500288
293.0000	0.642827
292.0000	0.814612
291.0000	1.02343
290.0000	1.27098
289.0000	1.50408
288.0000	1.54395
287.0000	1.351
286.0000	1.11125
285.0000	0.905386
284.0000	0.739584
283.0000	0.608015
282.0000	0.507874
281.0000	0.441201
280.0000	0.412903
279.0000	0.425889
278.0000	0.478857
277.0000	0.565719
276.0000	0.679452
275.0000	0.815908
274.0000	0.964865
273.0000	1.0825
272.0000	1.0879
271.0000	0.973182
270.0000	0.815819
269.0000	0.665706
268.0000	0.53639
267.0000	0.43109
266.0000	0.353852
265.0000	0.30868
264.0000	0.295367
263.0000	0.309744
262.0000	0.345066
261.0000	0.391004
260.0000	0.434126
259.0000	0.460883
258.0000	0.461609
257.0000	0.43392
256.0000	0.383115
255.0000	0.320267
254.0000	0.257844
253.0000	0.205342
252.0000	0.167966
251.0000	0.146945
250.0000	0.140653
249.0000	0.145138
248.0000	0.15448
247.0000	0.162825
246.0000	0.16652
245.0000	0.163627
244.0000	0.153499
243.0000	0.137126
242.0000	0.117605
241.0000	0.0991333
240.0000	0.0849054
239.0000	0.0759539
238.0000	0.0716428
237.0000	0.070471
236.0000	0.0707175
235.0000	0.0712845
234.0000	0.0712779
233.0000	0.0700499
232.0000	0.0670113
231.0000	0.062649
230.0000	0.0582624
229.0000	0.0547155
228.0000	0.0522984
227.0000	0.0509784
226.0000	0.0508636
225.0000	0.0520764
224.0000	0.0544381
223.0000	0.0572589
222.0000	0.0599939
221.0000	0.0626219
220.0000	0.065472
219.0000	0.0687093
218.0000	0.0726167
217.0000	0.0777345
216.0000	0.0849344
215.0000	0.0946452
214.0000	0.106515
213.0000	0.12017
212.0000	0.135532
211.0000	0.152767
210.0000	0.172001
209.0000	0.193591
208.0000	0.217926
207.0000	0.24611
206.0000	0.27851
205.0000	0.314955
204.0000	0.355084
203.0000	0.398729
202.0000	0.445871
201.0000	0.495892
200.0000	0.549423
199.0000	0.606692
198.0000	0.665592
197.0000	0.73108
196.0000	0.794789
195.0000	0.859057
194.0000	0.920035
193.0000	0.966325
192.0000	0.98639
191.0000	0.957129
190.0000	0.823082
##### Extended Information
[Comments]
Sample name	TAGPrC6C6PrTAGb
Comment
User
Division
Company	EPFL
[Detailed Information]
Creation date	11/21/2012 5:23 PM
Data array type	Linear data array
Horizontal axis	Wavelength [nm]
Vertical axis	Abs
Start	800 nm
End	190 nm
Data interval	1 nm
Data points	611
[Measurement Information]
Instrument name	V-670
Model name	V-670
Serial No.	A056461154
Measurement date	11/21/2012 5:23 PM
Parameter file	C:\Dokumente und Einstellungen\EPFL\Eigene Dateien\User\Manu\1.uvsp
Photometric mode	Abs
Measurement range	800 - 190 nm
Data interval	1 nm
UV/Vis bandwidth	1.0 nm
NIR bandwidth	8.0 nm
Response	Medium
Scan speed	400 nm/min
Change source at	340 nm
Change grating at	850 nm
Light source	D2/WI
Filter exchange	Step
Correction	Baseline
