# Supplementary material for: Optical gap and fundamental gap of oligoynes and carbyne
Source: Nat Commun. 2020 Sep 23;11:4797. doi: 10.1038/s41467-020-18496-4 (PMC7511338; doi:10.1038/s41467-020-18496-4)
Supplement: Supplementary file 3 — Source Data [file 41467_2020_18496_MOESM3_ESM.zip › NCOMMS-20-03672A_Source Data/Figure2/Figure2b/Figure2b_inset_Glu[6].txt]

TITLE	TAGPrC6C6PrTAG
DATA TYPE	ULTRAVIOLET SPECTRUM
ORIGIN	JASCO
OWNER
DATE	12/11/21
TIME	16:16:07
SPECTROMETER/DATA SYSTEM
LOCALE	1033
RESOLUTION
DELTAX	-1
XUNITS	NANOMETERS
YUNITS	ABSORBANCE
FIRSTX	800.0000
LASTX	190.0000
NPOINTS	611
FIRSTY	-0.00155
MAXY	3.98797
MINY	-0.00155
XYDATA
800.0000	-0.00154825
799.0000	-0.00155414
798.0000	-0.0015436
797.0000	-0.0015316
796.0000	-0.00150848
795.0000	-0.00152949
794.0000	-0.0015532
793.0000	-0.00150068
792.0000	-0.00146204
791.0000	-0.00146983
790.0000	-0.00142064
789.0000	-0.00142649
788.0000	-0.00138453
787.0000	-0.00141832
786.0000	-0.00143914
785.0000	-0.00145879
784.0000	-0.00147999
783.0000	-0.00147897
782.0000	-0.00146529
781.0000	-0.00147044
780.0000	-0.00145144
779.0000	-0.00137275
778.0000	-0.0013405
777.0000	-0.0013537
776.0000	-0.00139786
775.0000	-0.00141825
774.0000	-0.0014434
773.0000	-0.00146907
772.0000	-0.00152055
771.0000	-0.00154694
770.0000	-0.00154637
769.0000	-0.00151876
768.0000	-0.0014978
767.0000	-0.00152731
766.0000	-0.00150358
765.0000	-0.00148968
764.0000	-0.00150037
763.0000	-0.00152838
762.0000	-0.00150493
761.0000	-0.0015069
760.0000	-0.00149107
759.0000	-0.00151828
758.0000	-0.00148803
757.0000	-0.00147112
756.0000	-0.00148255
755.0000	-0.00146551
754.0000	-0.00145942
753.0000	-0.001468
752.0000	-0.0014679
751.0000	-0.00146895
750.0000	-0.00146306
749.0000	-0.00146935
748.0000	-0.00147308
747.0000	-0.00146963
746.0000	-0.00145145
745.0000	-0.00146487
744.0000	-0.00145901
743.0000	-0.00143059
742.0000	-0.00139954
741.0000	-0.00141603
740.0000	-0.00133066
739.0000	-0.00137101
738.0000	-0.00139432
737.0000	-0.0013875
736.0000	-0.00138291
735.0000	-0.00138514
734.0000	-0.00135936
733.0000	-0.00134353
732.0000	-0.00130419
731.0000	-0.00129297
730.0000	-0.00132219
729.0000	-0.00130577
728.0000	-0.00127796
727.0000	-0.00131202
726.0000	-0.00129385
725.0000	-0.00127872
724.0000	-0.00124594
723.0000	-0.00124366
722.0000	-0.00127345
721.0000	-0.00126033
720.0000	-0.00123289
719.0000	-0.00127937
718.0000	-0.00130289
717.0000	-0.00133829
716.0000	-0.00131253
715.0000	-0.00131984
714.0000	-0.00131329
713.0000	-0.00129723
712.0000	-0.00125297
711.0000	-0.00121903
710.0000	-0.00120983
709.0000	-0.00120788
708.0000	-0.00122066
707.0000	-0.00122656
706.0000	-0.00121582
705.0000	-0.0012343
704.0000	-0.00124684
703.0000	-0.00123299
702.0000	-0.00122495
701.0000	-0.00123553
700.0000	-0.00122173
699.0000	-0.00120238
698.0000	-0.00119994
697.0000	-0.00119994
696.0000	-0.00121691
695.0000	-0.00120444
694.0000	-0.00122113
693.0000	-0.00122398
692.0000	-0.00124394
691.0000	-0.00124806
690.0000	-0.00124034
689.0000	-0.00127664
688.0000	-0.00125942
687.0000	-0.00126438
686.0000	-0.00124668
685.0000	-0.0012547
684.0000	-0.00123365
683.0000	-0.00124209
682.0000	-0.00123297
681.0000	-0.00124433
680.0000	-0.00124087
679.0000	-0.00122341
678.0000	-0.00121723
677.0000	-0.00120934
676.0000	-0.00118294
675.0000	-0.00114877
674.0000	-0.00112785
673.0000	-0.00114169
672.0000	-0.00114554
671.0000	-0.00116173
670.0000	-0.00117225
669.0000	-0.00116
668.0000	-0.00116372
667.0000	-0.00115341
666.0000	-0.00112735
665.0000	-0.00111161
664.0000	-0.00108816
663.0000	-0.00106259
662.0000	-0.00106977
661.0000	-0.00106062
660.0000	-0.00105008
659.0000	-0.00105022
658.0000	-0.00105129
657.0000	-0.00103647
656.0000	-0.00103816
655.0000	-0.00105997
654.0000	-0.00104448
653.0000	-0.00105888
652.0000	-0.0010434
651.0000	-0.00105106
650.0000	-0.00104762
649.0000	-0.00101925
648.0000	-0.00102651
647.0000	-0.000994875
646.0000	-0.000975968
645.0000	-0.00100098
644.0000	-0.000995977
643.0000	-0.000997329
642.0000	-0.000984474
641.0000	-0.000981702
640.0000	-0.000970445
639.0000	-0.000946797
638.0000	-0.000954154
637.0000	-0.000918684
636.0000	-0.000905997
635.0000	-0.000922873
634.0000	-0.000911889
633.0000	-0.000931264
632.0000	-0.000910859
631.0000	-0.000913597
630.0000	-0.000905248
629.0000	-0.000884433
628.0000	-0.000862368
627.0000	-0.000859555
626.0000	-0.000842513
625.0000	-0.000824369
624.0000	-0.000803121
623.0000	-0.000819993
622.0000	-0.000828309
621.0000	-0.000827922
620.0000	-0.00083022
619.0000	-0.000830104
618.0000	-0.000821631
617.0000	-0.000813004
616.0000	-0.000783364
615.0000	-0.000782177
614.0000	-0.000773803
613.0000	-0.000762745
612.0000	-0.000745173
611.0000	-0.000751852
610.0000	-0.000748739
609.0000	-0.000754637
608.0000	-0.000741535
607.0000	-0.000738859
606.0000	-0.000733141
605.0000	-0.000720052
604.0000	-0.000719221
603.0000	-0.000703502
602.0000	-0.000692991
601.0000	-0.000695862
600.0000	-0.000606536
599.0000	-0.000606474
598.0000	-0.000619225
597.0000	-0.000589067
596.0000	-0.000591189
595.0000	-0.000592932
594.0000	-0.000563691
593.0000	-0.000544117
592.0000	-0.000530593
591.0000	-0.000532831
590.0000	-0.000545902
589.0000	-0.000524164
588.0000	-0.000513803
587.0000	-0.000515265
586.0000	-0.000511291
585.0000	-0.00050398
584.0000	-0.000489922
583.0000	-0.000492488
582.0000	-0.000497821
581.0000	-0.000494302
580.0000	-0.000504512
579.0000	-0.000507011
578.0000	-0.000513724
577.0000	-0.000491654
576.0000	-0.00045699
575.0000	-0.000453698
574.0000	-0.000436222
573.0000	-0.000411114
572.0000	-0.000381418
571.0000	-0.000366569
570.0000	-0.000378371
569.0000	-0.000365394
568.0000	-0.000349722
567.0000	-0.000347562
566.0000	-0.000340604
565.0000	-0.000342001
564.0000	-0.000340888
563.0000	-0.000325069
562.0000	-0.000328434
561.0000	-0.000325141
560.0000	-0.00031225
559.0000	-0.000322117
558.0000	-0.000312915
557.0000	-0.000310801
556.0000	-0.000294668
555.0000	-0.000285003
554.0000	-0.000280129
553.0000	-0.000265747
552.0000	-0.000262358
551.0000	-0.000235794
550.0000	-0.000190727
549.0000	-0.000199443
548.0000	-0.000186985
547.0000	-0.000176338
546.0000	-0.000143111
545.0000	-0.000128386
544.0000	-0.000119085
543.0000	-0.000103281
542.0000	-7.39228E-005
541.0000	-5.66903E-005
540.0000	-2.12521E-005
539.0000	-2.56418E-005
538.0000	-4.33229E-005
537.0000	-2.10938E-005
536.0000	-1.91097E-005
535.0000	1.9764E-005
534.0000	-1.28281E-006
533.0000	4.0668E-006
532.0000	1.09724E-005
531.0000	1.3584E-005
530.0000	3.74494E-005
529.0000	3.28633E-005
528.0000	4.42761E-005
527.0000	5.58891E-005
526.0000	5.97802E-005
525.0000	5.2908E-005
524.0000	7.66781E-005
523.0000	0.000109072
522.0000	8.60385E-005
521.0000	0.000107071
520.0000	0.0001387
519.0000	0.000166442
518.0000	0.000181334
517.0000	0.000172667
516.0000	0.000179002
515.0000	0.000194061
514.0000	0.000220708
513.0000	0.000217085
512.0000	0.000226714
511.0000	0.000247917
510.0000	0.000262436
509.0000	0.000276799
508.0000	0.000277751
507.0000	0.000300109
506.0000	0.000300582
505.0000	0.000293527
504.0000	0.000301521
503.0000	0.000294933
502.0000	0.000332302
501.0000	0.000338119
500.0000	0.000359517
499.0000	0.000401362
498.0000	0.000432752
497.0000	0.000479228
496.0000	0.000491291
495.0000	0.000515965
494.0000	0.000512503
493.0000	0.000506813
492.0000	0.000490464
491.0000	0.000502314
490.0000	0.000513149
489.0000	0.000513259
488.0000	0.00055525
487.0000	0.00060399
486.0000	0.000614187
485.0000	0.000648775
484.0000	0.000674313
483.0000	0.000700248
482.0000	0.00070612
481.0000	0.000687596
480.0000	0.000733629
479.0000	0.000739727
478.0000	0.000729801
477.0000	0.000745979
476.0000	0.000752912
475.0000	0.000807335
474.0000	0.00083718
473.0000	0.000842174
472.0000	0.00088184
471.0000	0.000904537
470.0000	0.000943676
469.0000	0.000948815
468.0000	0.000992029
467.0000	0.00102531
466.0000	0.00106332
465.0000	0.00108443
464.0000	0.00114775
463.0000	0.00118714
462.0000	0.00121175
461.0000	0.00126014
460.0000	0.00127581
459.0000	0.00130277
458.0000	0.00135878
457.0000	0.00138233
456.0000	0.00141806
455.0000	0.00148827
454.0000	0.00154666
453.0000	0.00165441
452.0000	0.00176243
451.0000	0.00188727
450.0000	0.00203047
449.0000	0.00217169
448.0000	0.0023069
447.0000	0.00243801
446.0000	0.00258951
445.0000	0.00277169
444.0000	0.00300406
443.0000	0.00328569
442.0000	0.00355155
441.0000	0.00392968
440.0000	0.00431052
439.0000	0.00464727
438.0000	0.00496489
437.0000	0.00526435
436.0000	0.00557364
435.0000	0.00587641
434.0000	0.00618554
433.0000	0.00657341
432.0000	0.00706488
431.0000	0.00755738
430.0000	0.00802523
429.0000	0.00845994
428.0000	0.00877116
427.0000	0.00890589
426.0000	0.0088428
425.0000	0.00861319
424.0000	0.00826965
423.0000	0.00786748
422.0000	0.00743869
421.0000	0.00701079
420.0000	0.00654064
419.0000	0.00625175
418.0000	0.00610531
417.0000	0.00604124
416.0000	0.00606483
415.0000	0.00614098
414.0000	0.00630276
413.0000	0.00645004
412.0000	0.00658501
411.0000	0.00665243
410.0000	0.00679523
409.0000	0.00695649
408.0000	0.00727146
407.0000	0.00760931
406.0000	0.00806606
405.0000	0.00872139
404.0000	0.00940442
403.0000	0.0100672
402.0000	0.0106616
401.0000	0.0113154
400.0000	0.0120901
399.0000	0.0129053
398.0000	0.0138057
397.0000	0.0147925
396.0000	0.0157151
395.0000	0.0165375
394.0000	0.0170164
393.0000	0.017218
392.0000	0.0171023
391.0000	0.0167514
390.0000	0.01627
389.0000	0.0157138
388.0000	0.0151992
387.0000	0.0148281
386.0000	0.0146137
385.0000	0.0145356
384.0000	0.0146694
383.0000	0.0148779
382.0000	0.0150955
381.0000	0.0153012
380.0000	0.0153909
379.0000	0.0154048
378.0000	0.0153812
377.0000	0.0152847
376.0000	0.0152847
375.0000	0.0153507
374.0000	0.0154697
373.0000	0.0156674
372.0000	0.0159391
371.0000	0.0164326
370.0000	0.017163
369.0000	0.0179057
368.0000	0.0188238
367.0000	0.0196381
366.0000	0.0203893
365.0000	0.0209483
364.0000	0.0212056
363.0000	0.021277
362.0000	0.0211399
361.0000	0.0209153
360.0000	0.0206493
359.0000	0.0203514
358.0000	0.0201514
357.0000	0.0200069
356.0000	0.0198521
355.0000	0.0196846
354.0000	0.0196511
353.0000	0.0196489
352.0000	0.0197799
351.0000	0.0199892
350.0000	0.0203531
349.0000	0.0208432
348.0000	0.0214603
347.0000	0.0221205
346.0000	0.022886
345.0000	0.0236811
344.0000	0.0246216
343.0000	0.0258371
342.0000	0.0274751
341.0000	0.029716
340.0000	0.0333368
339.0000	0.0375958
338.0000	0.0430436
337.0000	0.0499866
336.0000	0.0583429
335.0000	0.0681719
334.0000	0.0791117
333.0000	0.0907095
332.0000	0.101972
331.0000	0.111831
330.0000	0.119134
329.0000	0.123192
328.0000	0.123595
327.0000	0.121029
326.0000	0.116507
325.0000	0.111528
324.0000	0.107822
323.0000	0.107181
322.0000	0.111186
321.0000	0.120933
320.0000	0.137068
319.0000	0.159325
318.0000	0.186249
317.0000	0.215779
316.0000	0.24596
315.0000	0.275496
314.0000	0.303224
313.0000	0.328652
312.0000	0.352023
311.0000	0.374911
310.0000	0.399908
309.0000	0.430491
308.0000	0.470517
307.0000	0.525038
306.0000	0.59924
305.0000	0.697138
304.0000	0.821469
303.0000	0.975627
302.0000	1.16509
301.0000	1.39817
300.0000	1.68367
299.0000	2.02726
298.0000	2.41973
297.0000	2.82585
296.0000	3.17614
295.0000	3.41514
294.0000	3.55138
293.0000	3.61184
292.0000	3.64761
291.0000	3.67197
290.0000	3.69679
289.0000	3.71815
288.0000	3.73743
287.0000	3.75544
286.0000	3.77429
285.0000	3.79279
284.0000	3.81459
283.0000	3.83633
282.0000	3.85227
281.0000	3.8646
280.0000	3.87728
279.0000	3.8889
278.0000	3.89773
277.0000	3.90528
276.0000	3.91769
275.0000	3.93224
274.0000	3.94389
273.0000	3.95935
272.0000	3.96999
271.0000	3.98086
270.0000	3.98059
269.0000	3.98797
268.0000	3.98021
267.0000	3.9635
266.0000	3.9562
265.0000	3.94899
264.0000	3.95411
263.0000	3.9574
262.0000	3.96631
261.0000	3.96799
260.0000	3.98265
259.0000	3.98638
258.0000	3.96774
257.0000	3.88968
256.0000	3.58801
255.0000	3.11306
254.0000	2.72598
253.0000	2.4836
252.0000	2.35821
251.0000	2.30794
250.0000	2.29641
249.0000	2.3169
248.0000	2.39481
247.0000	2.54325
246.0000	2.65669
245.0000	2.48356
244.0000	2.14167
243.0000	1.82726
242.0000	1.57569
241.0000	1.38803
240.0000	1.25917
239.0000	1.18065
238.0000	1.1402
237.0000	1.12611
236.0000	1.12842
235.0000	1.13564
234.0000	1.13114
233.0000	1.0974
232.0000	1.03055
231.0000	0.947698
230.0000	0.870174
229.0000	0.81025
228.0000	0.770129
227.0000	0.746964
226.0000	0.741226
225.0000	0.756452
224.0000	0.791003
223.0000	0.83521
222.0000	0.879472
221.0000	0.92215
220.0000	0.967212
219.0000	1.01672
218.0000	1.07073
217.0000	1.13559
216.0000	1.2227
215.0000	1.33903
214.0000	1.48688
213.0000	1.6676
212.0000	1.88319
211.0000	2.13563
210.0000	2.41771
209.0000	2.70412
208.0000	2.97004
207.0000	3.2104
206.0000	3.40168
205.0000	3.52195
204.0000	3.56261
203.0000	3.56646
202.0000	3.54892
201.0000	3.52322
200.0000	3.48751
199.0000	3.44587
198.0000	3.38756
197.0000	3.30551
196.0000	3.22528
195.0000	3.0827
194.0000	2.95303
193.0000	2.74907
192.0000	2.50138
191.0000	2.20176
190.0000	1.82794
##### Extended Information
[Comments]
Sample name	TAGPrC6C6PrTAG
Comment
User
Division
Company	EPFL
[Detailed Information]
Creation date	11/21/2012 5:16 PM
Data array type	Linear data array
Horizontal axis	Wavelength [nm]
Vertical axis	Abs
Start	800 nm
End	190 nm
Data interval	1 nm
Data points	611
[Measurement Information]
Instrument name	V-670
Model name	V-670
Serial No.	A056461154
Parameter file	C:\Dokumente und Einstellungen\EPFL\Eigene Dateien\User\Manu\1.uvsp
Photometric mode	Abs
Measurement range	800 - 190 nm
Data interval	1 nm
UV/Vis bandwidth	1.0 nm
NIR bandwidth	8.0 nm
Response	Medium
Scan speed	400 nm/min
Change source at	340 nm
Change grating at	850 nm
Light source	D2/WI
Filter exchange	Step
Correction	Baseline
