# Supplementary material for: Optical gap and fundamental gap of oligoynes and carbyne
Source: Nat Commun. 2020 Sep 23;11:4797. doi: 10.1038/s41467-020-18496-4 (PMC7511338; doi:10.1038/s41467-020-18496-4)
Supplement: Supplementary file 3 — Source Data [file 41467_2020_18496_MOESM3_ESM.zip › NCOMMS-20-03672A_Source Data/Figure2/Figure2b/Figure2b_inset_Glu[12].txt]

TITLE	StS412_check
DATA TYPE	ULTRAVIOLET SPECTRUM
ORIGIN	JASCO
OWNER
DATE	13/02/18
TIME	20:00:52
SPECTROMETER/DATA SYSTEM
LOCALE	1033
RESOLUTION
DELTAX	-1
XUNITS	NANOMETERS
YUNITS	ABSORBANCE
FIRSTX	800.0000
LASTX	190.0000
NPOINTS	611
FIRSTY	-0.00118
MAXY	7.00000
MINY	-0.00131
XYDATA
800.0000	-0.00117956
799.0000	-0.00120136
798.0000	-0.00122366
797.0000	-0.00124432
796.0000	-0.00127318
795.0000	-0.00129077
794.0000	-0.00129806
793.0000	-0.00131022
792.0000	-0.00128606
791.0000	-0.00127974
790.0000	-0.00126344
789.0000	-0.00123663
788.0000	-0.00125224
787.0000	-0.00126865
786.0000	-0.00122768
785.0000	-0.0012375
784.0000	-0.0012035
783.0000	-0.00119512
782.0000	-0.00122258
781.0000	-0.00121979
780.0000	-0.00122562
779.0000	-0.00121489
778.0000	-0.00122983
777.0000	-0.00119361
776.0000	-0.00117745
775.0000	-0.0011429
774.0000	-0.00113777
773.0000	-0.00115834
772.0000	-0.00115128
771.0000	-0.00119224
770.0000	-0.00121808
769.0000	-0.00122983
768.0000	-0.00120916
767.0000	-0.00116301
766.0000	-0.00111851
765.0000	-0.00111041
764.0000	-0.0011482
763.0000	-0.00110777
762.0000	-0.00113028
761.0000	-0.0011675
760.0000	-0.0011793
759.0000	-0.00118902
758.0000	-0.00118814
757.0000	-0.00120976
756.0000	-0.00124915
755.0000	-0.00124456
754.0000	-0.00125387
753.0000	-0.00122193
752.0000	-0.00120459
751.0000	-0.00118129
750.0000	-0.00113144
749.0000	-0.00106053
748.0000	-0.00108665
747.0000	-0.00106406
746.0000	-0.00109226
745.0000	-0.00104571
744.0000	-0.00104849
743.0000	-0.00103763
742.0000	-0.00103829
741.0000	-0.00101003
740.0000	-0.00100919
739.0000	-0.000979103
738.0000	-0.000950733
737.0000	-0.00095709
736.0000	-0.000938834
735.0000	-0.000952086
734.0000	-0.000980227
733.0000	-0.00095527
732.0000	-0.000971225
731.0000	-0.000970286
730.0000	-0.000984412
729.0000	-0.000960155
728.0000	-0.000950553
727.0000	-0.000954353
726.0000	-0.000957567
725.0000	-0.000957844
724.0000	-0.00100641
723.0000	-0.00101226
722.0000	-0.00105091
721.0000	-0.00106882
720.0000	-0.00108904
719.0000	-0.00112731
718.0000	-0.00111109
717.0000	-0.00109377
716.0000	-0.00108629
715.0000	-0.00104747
714.0000	-0.00105476
713.0000	-0.00105679
712.0000	-0.00103991
711.0000	-0.00102881
710.0000	-0.00103137
709.0000	-0.00101868
708.0000	-0.000999263
707.0000	-0.000969127
706.0000	-0.000959064
705.0000	-0.000936705
704.0000	-0.000915144
703.0000	-0.000951885
702.0000	-0.000972394
701.0000	-0.000998171
700.0000	-0.000978305
699.0000	-0.00096789
698.0000	-0.000968552
697.0000	-0.000925386
696.0000	-0.000877046
695.0000	-0.000851041
694.0000	-0.000812214
693.0000	-0.000796578
692.0000	-0.000767552
691.0000	-0.000752895
690.0000	-0.000754244
689.0000	-0.000763579
688.0000	-0.000757251
687.0000	-0.000755603
686.0000	-0.000780275
685.0000	-0.000815127
684.0000	-0.000795559
683.0000	-0.000775392
682.0000	-0.00078337
681.0000	-0.000785825
680.0000	-0.000801247
679.0000	-0.000783018
678.0000	-0.000793961
677.0000	-0.00082571
676.0000	-0.000817252
675.0000	-0.000809843
674.0000	-0.000817411
673.0000	-0.000792815
672.0000	-0.000807327
671.0000	-0.000766942
670.0000	-0.000766329
669.0000	-0.000721129
668.0000	-0.000707827
667.0000	-0.00071249
666.0000	-0.000713526
665.0000	-0.000701278
664.0000	-0.000722835
663.0000	-0.000715631
662.0000	-0.000714565
661.0000	-0.000692416
660.0000	-0.000679655
659.0000	-0.000672247
658.0000	-0.000664551
657.0000	-0.000670809
656.0000	-0.000657931
655.0000	-0.00066466
654.0000	-0.000658703
653.0000	-0.000652401
652.0000	-0.00066148
651.0000	-0.000662658
650.0000	-0.00069439
649.0000	-0.000702107
648.0000	-0.000714716
647.0000	-0.000738675
646.0000	-0.000747274
645.0000	-0.000751138
644.0000	-0.000781364
643.0000	-0.00079487
642.0000	-0.000795481
641.0000	-0.000814894
640.0000	-0.000862682
639.0000	-0.000873583
638.0000	-0.000917968
637.0000	-0.00094518
636.0000	-0.000985722
635.0000	-0.00101927
634.0000	-0.00106675
633.0000	-0.0011291
632.0000	-0.00115872
631.0000	-0.00118816
630.0000	-0.00118689
629.0000	-0.00118425
628.0000	-0.0011769
627.0000	-0.00115284
626.0000	-0.0011186
625.0000	-0.00111712
624.0000	-0.00111847
623.0000	-0.00113738
622.0000	-0.00113856
621.0000	-0.00112646
620.0000	-0.00113499
619.0000	-0.00114514
618.0000	-0.00111818
617.0000	-0.00109092
616.0000	-0.00104982
615.0000	-0.00101578
614.0000	-0.00100346
613.0000	-0.000939153
612.0000	-0.000925924
611.0000	-0.000887416
610.0000	-0.000849547
609.0000	-0.00083544
608.0000	-0.00079824
607.0000	-0.000746511
606.0000	-0.000713277
605.0000	-0.000708382
604.0000	-0.000680225
603.0000	-0.000684577
602.0000	-0.000677413
601.0000	-0.000688563
600.0000	-0.000423199
599.0000	-0.00038044
598.0000	-0.000326692
597.0000	-0.000280968
596.0000	-0.000252683
595.0000	-0.000200911
594.0000	-0.000156158
593.0000	-0.000127545
592.0000	-0.000117349
591.0000	-3.7455E-005
590.0000	1.47397E-005
589.0000	5.7362E-005
588.0000	0.000118803
587.0000	0.000199622
586.0000	0.000283506
585.0000	0.000352984
584.0000	0.000395404
583.0000	0.000423682
582.0000	0.000482895
581.0000	0.000511133
580.0000	0.000548099
579.0000	0.000530864
578.0000	0.000565181
577.0000	0.000597835
576.0000	0.000598816
575.0000	0.000625145
574.0000	0.000565351
573.0000	0.00055621
572.0000	0.000543845
571.0000	0.000474075
570.0000	0.000419094
569.0000	0.00037448
568.0000	0.000346342
567.0000	0.000316387
566.0000	0.000236035
565.0000	0.000206141
564.0000	0.000161457
563.0000	0.000104943
562.0000	-2.4066E-006
561.0000	-5.51911E-005
560.0000	-0.00010718
559.0000	-0.000159857
558.0000	-0.000209147
557.0000	-0.000223095
556.0000	-0.000206006
555.0000	-0.000185581
554.0000	-8.76956E-005
553.0000	1.39038E-005
552.0000	0.000149163
551.0000	0.000302135
550.0000	0.000459105
549.0000	0.000665879
548.0000	0.000847961
547.0000	0.00104518
546.0000	0.0012608
545.0000	0.00148338
544.0000	0.00175707
543.0000	0.00202415
542.0000	0.00227598
541.0000	0.00255849
540.0000	0.00285372
539.0000	0.00314753
538.0000	0.00340661
537.0000	0.00369471
536.0000	0.00396927
535.0000	0.00423527
534.0000	0.00449391
533.0000	0.00474645
532.0000	0.00500212
531.0000	0.00524738
530.0000	0.00544839
529.0000	0.00563645
528.0000	0.005822
527.0000	0.00601167
526.0000	0.00614829
525.0000	0.00630378
524.0000	0.00644956
523.0000	0.00658712
522.0000	0.00673088
521.0000	0.00689423
520.0000	0.00705779
519.0000	0.00727567
518.0000	0.00748877
517.0000	0.00771486
516.0000	0.00802112
515.0000	0.00828015
514.0000	0.00854714
513.0000	0.00881382
512.0000	0.00909265
511.0000	0.00936755
510.0000	0.00962078
509.0000	0.00988552
508.0000	0.0101305
507.0000	0.0104644
506.0000	0.0107959
505.0000	0.0111585
504.0000	0.0115367
503.0000	0.012005
502.0000	0.0124919
501.0000	0.0130606
500.0000	0.013673
499.0000	0.014324
498.0000	0.0150333
497.0000	0.0157656
496.0000	0.0165861
495.0000	0.0174231
494.0000	0.0182853
493.0000	0.019118
492.0000	0.0199431
491.0000	0.020662
490.0000	0.0212701
489.0000	0.0218128
488.0000	0.0221605
487.0000	0.0224262
486.0000	0.0226097
485.0000	0.0227001
484.0000	0.0227351
483.0000	0.0227611
482.0000	0.0227942
481.0000	0.0228379
480.0000	0.022909
479.0000	0.0230403
478.0000	0.0232814
477.0000	0.0235792
476.0000	0.0239614
475.0000	0.0244701
474.0000	0.025051
473.0000	0.0256763
472.0000	0.0263613
471.0000	0.0270528
470.0000	0.0277755
469.0000	0.0285268
468.0000	0.0292507
467.0000	0.0299825
466.0000	0.0306979
465.0000	0.0314224
464.0000	0.0321635
463.0000	0.032937
462.0000	0.0337832
461.0000	0.0347429
460.0000	0.0357789
459.0000	0.0369324
458.0000	0.0381805
457.0000	0.0395569
456.0000	0.0409646
455.0000	0.0423748
454.0000	0.0438203
453.0000	0.0451947
452.0000	0.0465358
451.0000	0.0477128
450.0000	0.0487961
449.0000	0.0498044
448.0000	0.0507046
447.0000	0.0516388
446.0000	0.0526985
445.0000	0.0539398
444.0000	0.0555492
443.0000	0.0575519
442.0000	0.0599439
441.0000	0.0625809
440.0000	0.0654114
439.0000	0.0682615
438.0000	0.0709972
437.0000	0.0735218
436.0000	0.0757363
435.0000	0.0778201
434.0000	0.0797432
433.0000	0.0817626
432.0000	0.084087
431.0000	0.0868342
430.0000	0.0902101
429.0000	0.0942659
428.0000	0.0990811
427.0000	0.104665
426.0000	0.110957
425.0000	0.117991
424.0000	0.125897
423.0000	0.134759
422.0000	0.144888
421.0000	0.156627
420.0000	0.170524
419.0000	0.186986
418.0000	0.206527
417.0000	0.229401
416.0000	0.255611
415.0000	0.28509
414.0000	0.317629
413.0000	0.352957
412.0000	0.391515
411.0000	0.434324
410.0000	0.483161
409.0000	0.540901
408.0000	0.611192
407.0000	0.696943
406.0000	0.801058
405.0000	0.92655
404.0000	1.07617
403.0000	1.25369
402.0000	1.46348
401.0000	1.70956
400.0000	1.99613
399.0000	2.32195
398.0000	2.67912
397.0000	3.04996
396.0000	3.38901
395.0000	3.64207
394.0000	3.7899
393.0000	3.83601
392.0000	3.78481
391.0000	3.62242
390.0000	3.37804
389.0000	3.09755
388.0000	2.82912
387.0000	2.59428
386.0000	2.39624
385.0000	2.2315
384.0000	2.09482
383.0000	1.98435
382.0000	1.89948
381.0000	1.84114
380.0000	1.81018
379.0000	1.8077
378.0000	1.83418
377.0000	1.89104
376.0000	1.97996
375.0000	2.1044
374.0000	2.26827
373.0000	2.47451
372.0000	2.72288
371.0000	3.00805
370.0000	3.48265
369.0000	4.00168
368.0000	4.76863
367.0000	7
366.0000	4.65615
365.0000	3.88158
364.0000	3.37189
363.0000	2.96196
362.0000	2.63979
361.0000	2.38788
360.0000	2.19419
359.0000	2.04415
358.0000	1.92712
357.0000	1.83849
356.0000	1.77746
355.0000	1.74193
354.0000	1.73122
353.0000	1.74375
352.0000	1.77941
351.0000	1.83819
350.0000	1.92197
349.0000	2.03245
348.0000	2.16807
347.0000	2.32286
346.0000	2.47724
345.0000	2.57864
344.0000	2.541
343.0000	2.35383
342.0000	2.11236
341.0000	1.88725
340.0000	1.69578
339.0000	1.54105
338.0000	1.41628
337.0000	1.3187
336.0000	1.24624
335.0000	1.19624
334.0000	1.16531
333.0000	1.1514
332.0000	1.15458
331.0000	1.17367
330.0000	1.2071
329.0000	1.25054
328.0000	1.29735
327.0000	1.33507
326.0000	1.34616
325.0000	1.31708
324.0000	1.25165
323.0000	1.16625
322.0000	1.07712
321.0000	0.994408
320.0000	0.92377
319.0000	0.867453
318.0000	0.825355
317.0000	0.796605
316.0000	0.779513
315.0000	0.774085
314.0000	0.779253
313.0000	0.793089
312.0000	0.812117
311.0000	0.832468
310.0000	0.851084
309.0000	0.864979
308.0000	0.872044
307.0000	0.871181
306.0000	0.861688
305.0000	0.843768
304.0000	0.818436
303.0000	0.786921
302.0000	0.75129
301.0000	0.714856
300.0000	0.6819
299.0000	0.656358
298.0000	0.64023
297.0000	0.633965
296.0000	0.636438
295.0000	0.645132
294.0000	0.656025
293.0000	0.665319
292.0000	0.670181
291.0000	0.670983
290.0000	0.669896
289.0000	0.669957
288.0000	0.67417
287.0000	0.684402
286.0000	0.70068
285.0000	0.720274
284.0000	0.737764
283.0000	0.747045
282.0000	0.744905
281.0000	0.732379
280.0000	0.71327
279.0000	0.693772
278.0000	0.679866
277.0000	0.676492
276.0000	0.685444
275.0000	0.703556
274.0000	0.724358
273.0000	0.74052
272.0000	0.746878
271.0000	0.742169
270.0000	0.726771
269.0000	0.702635
268.0000	0.675666
267.0000	0.65433
266.0000	0.64442
265.0000	0.647824
264.0000	0.662783
263.0000	0.685383
262.0000	0.709538
261.0000	0.727582
260.0000	0.732675
259.0000	0.721738
258.0000	0.697238
257.0000	0.666937
256.0000	0.641174
255.0000	0.627618
254.0000	0.629686
253.0000	0.64701
252.0000	0.677649
251.0000	0.716929
250.0000	0.758539
249.0000	0.796488
248.0000	0.829414
247.0000	0.860911
246.0000	0.897177
245.0000	0.944476
244.0000	1.00847
243.0000	1.09442
242.0000	1.207
241.0000	1.34702
240.0000	1.51429
239.0000	1.70666
238.0000	1.91868
237.0000	2.14485
236.0000	2.3822
235.0000	2.62415
234.0000	2.85988
233.0000	3.07408
232.0000	3.21495
231.0000	3.24275
230.0000	3.16704
229.0000	3.00533
228.0000	2.77317
227.0000	2.49343
226.0000	2.16798
225.0000	1.84094
224.0000	1.59281
223.0000	1.42033
222.0000	1.29986
221.0000	1.21792
220.0000	1.16012
219.0000	1.12611
218.0000	1.10372
217.0000	1.10149
216.0000	1.09338
215.0000	1.08887
214.0000	1.08686
213.0000	1.07507
212.0000	1.07742
211.0000	1.07123
210.0000	1.0718
209.0000	1.06328
208.0000	1.05498
207.0000	1.06481
206.0000	1.05985
205.0000	1.07528
204.0000	1.0808
203.0000	1.08411
202.0000	1.072
201.0000	1.0685
200.0000	1.05039
199.0000	1.05271
198.0000	1.04092
197.0000	1.04561
196.0000	1.04488
195.0000	1.05327
194.0000	1.05166
193.0000	1.07474
192.0000	1.06789
191.0000	1.05984
190.0000	1.06163
##### Extended Information
[Comments]
Sample name	StS412_check
Comment
User	Stephen
Division
Company	EPFL
[Detailed Information]
Creation date	2/18/2013 9:00 PM
Data array type	Linear data array
Horizontal axis	Wavelength [nm]
Vertical axis	Abs
Start	800 nm
End	190 nm
Data interval	1 nm
Data points	611
[Measurement Information]
Instrument name	V-670
Model name	V-670
Serial No.	A056461154
Photometric mode	Abs
Measurement range	800 - 190 nm
Data interval	1 nm
UV/Vis bandwidth	1.0 nm
NIR bandwidth	8.0 nm
Response	Medium
Scan speed	400 nm/min
Change source at	340 nm
Change grating at	850 nm
Light source	D2/WI
Filter exchange	Step
Correction	Baseline
