# Supplementary material for: Optical gap and fundamental gap of oligoynes and carbyne
Source: Nat Commun. 2020 Sep 23;11:4797. doi: 10.1038/s41467-020-18496-4 (PMC7511338; doi:10.1038/s41467-020-18496-4)
Supplement: Supplementary file 3 — Source Data [file 41467_2020_18496_MOESM3_ESM.zip › NCOMMS-20-03672A_Source Data/Figure2/Figure2b/Figure2b_Glu[10].txt]

TITLE	TAGPrC10C10PrTAG
DATA TYPE	ULTRAVIOLET SPECTRUM
ORIGIN	JASCO
OWNER
DATE	12/11/21
TIME	16:48:15
SPECTROMETER/DATA SYSTEM
LOCALE	1033
RESOLUTION
DELTAX	-1
XUNITS	NANOMETERS
YUNITS	ABSORBANCE
FIRSTX	800.0000
LASTX	190.0000
NPOINTS	611
FIRSTY	-0.00109
MAXY	1.07306
MINY	-0.00115
XYDATA
800.0000	-0.00108896
799.0000	-0.00110819
798.0000	-0.00107209
797.0000	-0.00107088
796.0000	-0.00108478
795.0000	-0.00107663
794.0000	-0.00114506
793.0000	-0.00109964
792.0000	-0.00109038
791.0000	-0.0011293
790.0000	-0.00109185
789.0000	-0.00113787
788.0000	-0.00107434
787.0000	-0.0010917
786.0000	-0.00110478
785.0000	-0.00111934
784.0000	-0.00114151
783.0000	-0.00113713
782.0000	-0.00112777
781.0000	-0.00109297
780.0000	-0.0011082
779.0000	-0.00100288
778.0000	-0.00103413
777.0000	-0.00102109
776.0000	-0.00104947
775.0000	-0.00106243
774.0000	-0.00107394
773.0000	-0.001089
772.0000	-0.00110867
771.0000	-0.00112806
770.0000	-0.00112178
769.0000	-0.00111547
768.0000	-0.00109662
767.0000	-0.00109968
766.0000	-0.00104271
765.0000	-0.0010559
764.0000	-0.00102726
763.0000	-0.00100658
762.0000	-0.000989181
761.0000	-0.000975307
760.0000	-0.00095614
759.0000	-0.000986426
758.0000	-0.000983576
757.0000	-0.00100151
756.0000	-0.0010046
755.0000	-0.000993316
754.0000	-0.00100949
753.0000	-0.00105073
752.0000	-0.00104073
751.0000	-0.00101856
750.0000	-0.00102494
749.0000	-0.0010263
748.0000	-0.00103002
747.0000	-0.00104493
746.0000	-0.0010234
745.0000	-0.00101787
744.0000	-0.00101394
743.0000	-0.000980813
742.0000	-0.000966996
741.0000	-0.000931855
740.0000	-0.00102553
739.0000	-0.00101232
738.0000	-0.00100345
737.0000	-0.0009815
736.0000	-0.00100303
735.0000	-0.000977964
734.0000	-0.00094644
733.0000	-0.000897046
732.0000	-0.000910921
731.0000	-0.000906959
730.0000	-0.000922485
729.0000	-0.000908877
728.0000	-0.00092882
727.0000	-0.000948207
726.0000	-0.000950093
725.0000	-0.000901116
724.0000	-0.000900206
723.0000	-0.000897475
722.0000	-0.000902917
721.0000	-0.000866029
720.0000	-0.000873076
719.0000	-0.000915381
718.0000	-0.000959515
717.0000	-0.000979911
716.0000	-0.000965288
715.0000	-0.000970406
714.0000	-0.000978707
713.0000	-0.000987378
712.0000	-0.000936507
711.0000	-0.000935987
710.0000	-0.000926329
709.0000	-0.000954337
708.0000	-0.000968768
707.0000	-0.00098518
706.0000	-0.000981249
705.0000	-0.000975047
704.0000	-0.000949502
703.0000	-0.000946129
702.0000	-0.000929982
701.0000	-0.000930738
700.0000	-0.000936556
699.0000	-0.000902347
698.0000	-0.000919277
697.0000	-0.000876878
696.0000	-0.000860431
695.0000	-0.000803244
694.0000	-0.000741365
693.0000	-0.00071057
692.0000	-0.000661294
691.0000	-0.000632843
690.0000	-0.000603715
689.0000	-0.00062563
688.0000	-0.000572263
687.0000	-0.000601828
686.0000	-0.000604124
685.0000	-0.000609292
684.0000	-0.000656338
683.0000	-0.00068283
682.0000	-0.000713038
681.0000	-0.000723389
680.0000	-0.000750225
679.0000	-0.000762536
678.0000	-0.000761229
677.0000	-0.000758864
676.0000	-0.000735241
675.0000	-0.00070694
674.0000	-0.000699426
673.0000	-0.000691083
672.0000	-0.000688966
671.0000	-0.000693898
670.0000	-0.000696352
669.0000	-0.000706156
668.0000	-0.000690454
667.0000	-0.000686586
666.0000	-0.000662915
665.0000	-0.000658869
664.0000	-0.000648917
663.0000	-0.00063691
662.0000	-0.000618851
661.0000	-0.000614464
660.0000	-0.000602611
659.0000	-0.000592395
658.0000	-0.000575425
657.0000	-0.000571732
656.0000	-0.000579851
655.0000	-0.000595902
654.0000	-0.000586714
653.0000	-0.000585793
652.0000	-0.000576279
651.0000	-0.000566155
650.0000	-0.000546061
649.0000	-0.000503294
648.0000	-0.000507109
647.0000	-0.000487449
646.0000	-0.000448196
645.0000	-0.00045642
644.0000	-0.000440359
643.0000	-0.000424377
642.0000	-0.000387596
641.0000	-0.000347836
640.0000	-0.000316321
639.0000	-0.000304886
638.0000	-0.000292158
637.0000	-0.000241396
636.0000	-0.000215009
635.0000	-0.000220224
634.0000	-0.00022105
633.0000	-0.000218242
632.0000	-0.000175053
631.0000	-0.000169074
630.0000	-0.000144174
629.0000	-0.000120414
628.0000	-8.80548E-005
627.0000	-4.4996E-005
626.0000	-3.3814E-005
625.0000	1.32727E-005
624.0000	3.7306E-005
623.0000	6.11017E-005
622.0000	6.94146E-005
621.0000	8.27003E-005
620.0000	9.2741E-005
619.0000	0.000104501
618.0000	0.000116476
617.0000	0.000136297
616.0000	0.000155277
615.0000	0.000192248
614.0000	0.000204822
613.0000	0.000199048
612.0000	0.000221948
611.0000	0.000239248
610.0000	0.000241526
609.0000	0.000215148
608.0000	0.000212763
607.0000	0.000229102
606.0000	0.000243134
605.0000	0.000244547
604.0000	0.000261134
603.0000	0.000289163
602.0000	0.000260869
601.0000	0.000262247
600.0000	7.35177E-007
599.0000	-2.73728E-005
598.0000	-4.21332E-005
597.0000	-4.89016E-005
596.0000	-4.89365E-005
595.0000	-6.34314E-005
594.0000	-4.88017E-005
593.0000	-4.18487E-005
592.0000	-5.80114E-005
591.0000	-8.15761E-005
590.0000	-9.05127E-005
589.0000	-9.71554E-005
588.0000	-0.000104176
587.0000	-0.000119395
586.0000	-0.000142121
585.0000	-0.000135752
584.0000	-0.000137283
583.0000	-0.000123163
582.0000	-0.000193531
581.0000	-0.000196516
580.0000	-0.00018564
579.0000	-0.000184601
578.0000	-0.000225851
577.0000	-0.000237498
576.0000	-0.000207282
575.0000	-0.000202154
574.0000	-0.000189804
573.0000	-0.000188162
572.0000	-0.000166841
571.0000	-0.000156693
570.0000	-0.000155665
569.0000	-0.000137467
568.0000	-0.000100576
567.0000	-0.000104829
566.0000	-9.47133E-005
565.0000	-5.22116E-005
564.0000	-3.61236E-005
563.0000	-3.9844E-005
562.0000	-5.37747E-005
561.0000	-5.17631E-005
560.0000	-3.65935E-005
559.0000	-4.67962E-005
558.0000	-5.46737E-005
557.0000	-3.49624E-005
556.0000	-2.54705E-005
555.0000	-5.29486E-006
554.0000	-4.03632E-005
553.0000	-3.68195E-005
552.0000	-3.85272E-005
551.0000	-2.86025E-005
550.0000	-1.03471E-005
549.0000	-2.24327E-005
548.0000	-1.513E-005
547.0000	1.72535E-005
546.0000	4.00439E-005
545.0000	6.42599E-005
544.0000	7.82312E-005
543.0000	9.29405E-005
542.0000	0.00010387
541.0000	0.000140848
540.0000	0.000157399
539.0000	0.000173163
538.0000	0.000185009
537.0000	0.000188311
536.0000	0.000203525
535.0000	0.000242065
534.0000	0.000223113
533.0000	0.000212949
532.0000	0.000227463
531.0000	0.000235962
530.0000	0.000269165
529.0000	0.000276295
528.0000	0.000293898
527.0000	0.000326451
526.0000	0.000375711
525.0000	0.000386743
524.0000	0.000405183
523.0000	0.000446746
522.0000	0.000437714
521.0000	0.000466805
520.0000	0.000512721
519.0000	0.000550872
518.0000	0.000571643
517.0000	0.0005624
516.0000	0.000574597
515.0000	0.000583598
514.0000	0.000587097
513.0000	0.000586549
512.0000	0.000582119
511.0000	0.000604847
510.0000	0.00063272
509.0000	0.000652105
508.0000	0.000665797
507.0000	0.000678754
506.0000	0.00067677
505.0000	0.000661462
504.0000	0.000654024
503.0000	0.000637124
502.0000	0.000661205
501.0000	0.000667204
500.0000	0.000683532
499.0000	0.000714913
498.0000	0.000732759
497.0000	0.000771929
496.0000	0.000751422
495.0000	0.000766207
494.0000	0.000794435
493.0000	0.000810386
492.0000	0.000843587
491.0000	0.000888207
490.0000	0.000926112
489.0000	0.000970642
488.0000	0.00101751
487.0000	0.00107976
486.0000	0.00112179
485.0000	0.00114784
484.0000	0.00119666
483.0000	0.0012337
482.0000	0.00127103
481.0000	0.00128752
480.0000	0.00135083
479.0000	0.00138426
478.0000	0.00141177
477.0000	0.00147176
476.0000	0.00149223
475.0000	0.00152651
474.0000	0.00152767
473.0000	0.00154176
472.0000	0.00157621
471.0000	0.00157654
470.0000	0.00157719
469.0000	0.00156593
468.0000	0.0015899
467.0000	0.00158712
466.0000	0.00159758
465.0000	0.00158881
464.0000	0.00164082
463.0000	0.00167583
462.0000	0.00169982
461.0000	0.00175332
460.0000	0.00179897
459.0000	0.00186079
458.0000	0.00193288
457.0000	0.00197166
456.0000	0.00202285
455.0000	0.00208173
454.0000	0.00213517
453.0000	0.00218887
452.0000	0.00222797
451.0000	0.0022785
450.0000	0.00234717
449.0000	0.00240594
448.0000	0.00247552
447.0000	0.0025175
446.0000	0.0025541
445.0000	0.00262142
444.0000	0.00268614
443.0000	0.00277421
442.0000	0.00281957
441.0000	0.00293134
440.0000	0.00299729
439.0000	0.00310393
438.0000	0.00318064
437.0000	0.00323664
436.0000	0.00333887
435.0000	0.00343426
434.0000	0.00351409
433.0000	0.00358906
432.0000	0.00369973
431.0000	0.0037776
430.0000	0.00386415
429.0000	0.00397287
428.0000	0.00410501
427.0000	0.00424957
426.0000	0.00438877
425.0000	0.00457184
424.0000	0.00476188
423.0000	0.00498584
422.0000	0.00520347
421.0000	0.00543421
420.0000	0.00559411
419.0000	0.00583793
418.0000	0.00611339
417.0000	0.00634805
416.0000	0.00668646
415.0000	0.00702661
414.0000	0.00744404
413.0000	0.00794016
412.0000	0.00845864
411.0000	0.00913904
410.0000	0.00979327
409.0000	0.010536
408.0000	0.0112977
407.0000	0.011963
406.0000	0.0125686
405.0000	0.013138
404.0000	0.0136109
403.0000	0.0140487
402.0000	0.0144987
401.0000	0.0150601
400.0000	0.0158739
399.0000	0.0168553
398.0000	0.0181496
397.0000	0.0198478
396.0000	0.0218097
395.0000	0.0242373
394.0000	0.0270183
393.0000	0.0302061
392.0000	0.0337226
391.0000	0.0375573
390.0000	0.0417024
389.0000	0.0461468
388.0000	0.0507305
387.0000	0.05542
386.0000	0.0601212
385.0000	0.0646733
384.0000	0.0689106
383.0000	0.07262
382.0000	0.075727
381.0000	0.0784714
380.0000	0.081214
379.0000	0.084531
378.0000	0.0893711
377.0000	0.0966701
376.0000	0.107593
375.0000	0.123219
374.0000	0.144642
373.0000	0.172966
372.0000	0.209344
371.0000	0.254546
370.0000	0.309169
369.0000	0.374158
368.0000	0.448089
367.0000	0.530191
366.0000	0.619068
365.0000	0.710763
364.0000	0.799984
363.0000	0.879661
362.0000	0.939309
361.0000	0.967937
360.0000	0.958312
359.0000	0.911225
358.0000	0.835604
357.0000	0.743718
356.0000	0.646148
355.0000	0.551098
354.0000	0.464134
353.0000	0.389167
352.0000	0.328873
351.0000	0.285305
350.0000	0.259725
349.0000	0.252839
348.0000	0.264074
347.0000	0.292364
346.0000	0.335809
345.0000	0.39195
344.0000	0.457852
343.0000	0.53035
342.0000	0.605423
341.0000	0.67831
340.0000	0.741962
339.0000	0.790209
338.0000	0.814938
337.0000	0.808333
336.0000	0.769146
335.0000	0.704741
334.0000	0.627019
333.0000	0.547126
332.0000	0.47256
331.0000	0.408188
330.0000	0.357313
329.0000	0.321494
328.0000	0.300082
327.0000	0.291152
326.0000	0.292476
325.0000	0.301931
324.0000	0.317714
323.0000	0.338434
322.0000	0.363072
321.0000	0.389738
320.0000	0.414549
319.0000	0.431288
318.0000	0.433958
317.0000	0.420201
316.0000	0.392335
315.0000	0.355198
314.0000	0.314028
313.0000	0.274672
312.0000	0.242082
311.0000	0.21945
310.0000	0.206461
309.0000	0.200696
308.0000	0.199086
307.0000	0.199799
306.0000	0.201938
305.0000	0.205135
304.0000	0.20867
303.0000	0.210539
302.0000	0.208494
301.0000	0.20098
300.0000	0.188521
299.0000	0.172354
298.0000	0.154599
297.0000	0.137445
296.0000	0.123655
295.0000	0.114925
294.0000	0.111429
293.0000	0.111761
292.0000	0.113918
291.0000	0.116182
290.0000	0.117272
289.0000	0.116403
288.0000	0.113015
287.0000	0.107097
286.0000	0.0991025
285.0000	0.0902805
284.0000	0.0817057
283.0000	0.0742519
282.0000	0.0686813
281.0000	0.0653144
280.0000	0.0642165
279.0000	0.0646607
278.0000	0.0657666
277.0000	0.0665708
276.0000	0.0666074
275.0000	0.0656006
274.0000	0.063463
273.0000	0.0603816
272.0000	0.0568244
271.0000	0.0534663
270.0000	0.0507575
269.0000	0.0489176
268.0000	0.0480043
267.0000	0.0477554
266.0000	0.0479873
265.0000	0.0481899
264.0000	0.0484257
263.0000	0.0485467
262.0000	0.0489141
261.0000	0.0499363
260.0000	0.0518937
259.0000	0.0547237
258.0000	0.0580033
257.0000	0.0612201
256.0000	0.0639455
255.0000	0.0656605
254.0000	0.0663573
253.0000	0.0666573
252.0000	0.0676005
251.0000	0.0700816
250.0000	0.0739558
249.0000	0.0780111
248.0000	0.0809972
247.0000	0.0824258
246.0000	0.0820953
245.0000	0.0799552
244.0000	0.0763695
243.0000	0.0732009
242.0000	0.072826
241.0000	0.0760244
240.0000	0.0814026
239.0000	0.0867039
238.0000	0.090317
237.0000	0.0915621
236.0000	0.0899904
235.0000	0.085706
234.0000	0.079973
233.0000	0.0751614
232.0000	0.0732095
231.0000	0.074161
230.0000	0.076758
229.0000	0.0794884
228.0000	0.0812184
227.0000	0.0812596
226.0000	0.0792369
225.0000	0.0759494
224.0000	0.0728647
223.0000	0.0714537
222.0000	0.0722752
221.0000	0.0748774
220.0000	0.078523
219.0000	0.0827311
218.0000	0.0871472
217.0000	0.0917935
216.0000	0.096931
215.0000	0.103469
214.0000	0.112205
213.0000	0.123507
212.0000	0.137283
211.0000	0.153573
210.0000	0.172593
209.0000	0.194609
208.0000	0.219767
207.0000	0.248637
206.0000	0.28149
205.0000	0.318643
204.0000	0.360364
203.0000	0.406654
202.0000	0.457799
201.0000	0.513222
200.0000	0.573761
199.0000	0.639324
198.0000	0.707087
197.0000	0.782403
196.0000	0.855451
195.0000	0.929128
194.0000	0.998993
193.0000	1.05214
192.0000	1.07306
191.0000	1.02812
190.0000	0.857711
##### Extended Information
[Comments]
Sample name	TAGPrC10C10PrTAG
Comment
User
Division
Company	EPFL
[Detailed Information]
Creation date	11/21/2012 5:48 PM
Data array type	Linear data array
Horizontal axis	Wavelength [nm]
Vertical axis	Abs
Start	800 nm
End	190 nm
Data interval	1 nm
Data points	611
[Measurement Information]
Instrument name	V-670
Model name	V-670
Serial No.	A056461154
Measurement date	11/21/2012 5:48 PM
Parameter file	C:\Dokumente und Einstellungen\EPFL\Eigene Dateien\User\Manu\1.uvsp
Photometric mode	Abs
Measurement range	800 - 190 nm
Data interval	1 nm
UV/Vis bandwidth	1.0 nm
NIR bandwidth	8.0 nm
Response	Medium
Scan speed	400 nm/min
Change source at	340 nm
Change grating at	850 nm
Light source	D2/WI
Filter exchange	Step
Correction	Baseline
