# Supplementary material for: Optical gap and fundamental gap of oligoynes and carbyne
Source: Nat Commun. 2020 Sep 23;11:4797. doi: 10.1038/s41467-020-18496-4 (PMC7511338; doi:10.1038/s41467-020-18496-4)
Supplement: Supplementary file 3 — Source Data [file 41467_2020_18496_MOESM3_ESM.zip › NCOMMS-20-03672A_Source Data/Figure2/Figure2c/Figure2c_Tr[6]_Exc.txt]

Wavelength	S1 / R1
nm	CPS / MicroAmps
240	300681.959082455
240.5	290575.41579048
241	312361.737899301
241.5	264367.816091954
242	239780.771865723
242.5	272032.531725443
243	238141.841195276
243.5	241272.162310364
244	219442.865264355
244.5	227831.85367419
245	240255.208852557
245.5	232919.254658385
246	229149.189809705
246.5	237356.370041097
247	236660.759992124
247.5	226467.186508973
248	224857.919446504
248.5	226883.705319685
249	236863.946881185
249.5	232515.839573165
250	232483.519047897
250.5	226996.575720756
251	235983.486482887
251.5	236220.472440945
252	236598.440545809
252.5	217818.539141828
253	231430.559608521
253.5	239980.853748749
254	234911.908034487
254.5	227560.0505689
255	242054.263565891
255.5	241923.365890308
256	245693.101693683
256.5	238409.663162714
257	242386.894674678
257.5	236199.57537155
258	249441.910123265
258.5	250593.46947759
259	245895.344729607
259.5	257862.483331086
260	252254.092381314
260.5	250860.726581808
261	244344.395968945
261.5	267660.534773986
262	239617.040622576
262.5	255418.970985244
263	256321.218200993
263.5	247511.637588465
264	242152.466367713
264.5	238095.238095238
265	258269.41514861
265.5	247206.868164177
266	248122.03859933
266.5	251165.965191673
267	251482.932288752
267.5	248428.019856591
268	258762.440501947
268.5	262226.957911561
269	261709.724847721
269.5	263467.492260062
270	283419.741791197
270.5	281293.81133587
271	286996.842936069
271.5	300659.298041497
272	300134.073932197
272.5	309183.289424163
273	318657.892297711
273.5	319439.388423735
274	325890.054703614
274.5	318651.249006973
275	321298.385696928
275.5	303465.982028241
276	313313.733725326
276.5	301333.554211878
277	297808.441558442
277.5	284401.470353204
278	277179.467023033
278.5	275017.440508488
279	266128.418005941
279.5	260801.080108011
280	254169.741697417
280.5	259323.629516982
281	253518.108436317
281.5	251331.278026906
282	246311.870949952
282.5	250746.066196419
283	244422.177688711
283.5	253464.696223317
284	253715.910559648
284.5	259721.249920448
285	264145.025718229
285.5	284515.731030228
286	284562.700769744
286.5	291010.028653295
287	309281.982034873
287.5	326017.903551834
288	334847.796456156
288.5	331688.996019956
289	345467.523197716
289.5	346523.429064997
290	359539.229217539
290.5	352596.007753969
291	339611.960269672
291.5	345823.376887488
292	326583.670816459
292.5	312136.161815491
293	292200.516393043
293.5	277426.160337553
294	259865.619381092
294.5	236675.869168499
295	222304.351843297
295.5	199525.482502167
296	189388.158190062
296.5	177870.526596217
297	165430.690245294
297.5	163498.263888889
298	156153.58244772
298.5	150042.408821035
299	147356.911560621
299.5	151381.857415553
300	146804.835924007
300.5	146036.783854167
301	147638.827277493
301.5	148870.800414971
302	147705.223141805
302.5	155145.387569559
303	164895.679826262
303.5	166409.801957309
304	175827.107790822
304.5	182483.134995831
305	194741.382543791
305.5	205904.279111376
306	212276.025470161
306.5	221924.937692421
307	234451.330659862
307.5	240605.578840873
308	237955.472832701
308.5	239597.41091116
309	233848.215545211
309.5	232288.159371493
310	220975.474188842
310.5	205704.61687213
311	193996.015662568
311.5	178269.754768392
312	163424.78265282
312.5	147796.838210562
313	140207.492410848
313.5	134637.094096554
314	138480.311325111
314.5	146328.699918234
315	160991.519895629
315.5	192132.838948896
316	223763.395874232
316.5	274120.570991588
317	331356.040311264
317.5	400637.08329391
318	476063.663136788
318.5	542904.341863292
319	634983.213724705
319.5	686585.065813753
320	747987.484431483
320.5	794701.585280834
321	823800.820924589
321.5	841290.708096803
322	834212.241512117
322.5	825037.529803079
323	780174.055732997
323.5	719864.028588861
324	647283.568265362
324.5	588971.136741837
325	508690.680388794
325.5	437018.944019995
326	366240.063144839
326.5	302400.089933112
327	242138.189130313
327.5	196304.209095197
328	156320.697456271
328.5	127863.275999232
329	101465.430521193
329.5	83272.46165084
330	75795.0150408251
330.5	68492.4193892804
331	66705.5981737584
331.5	65702.326074286
332	66472.9291025238
332.5	67739.159909264
333	71962.4227954534
333.5	77346.2200858546
334	79312.6408522844
334.5	88609.8427194318
335	94543.9821844316
335.5	101898.65459575
336	106270.775536727
336.5	115370.264421283
337	120135.238518299
337.5	125316.673635536
338	133710.854548561
338.5	137129.829497223
339	138453.361679511
339.5	142394.589149518
340	142935.678944475
