# Supplementary material for: Optical gap and fundamental gap of oligoynes and carbyne
Source: Nat Commun. 2020 Sep 23;11:4797. doi: 10.1038/s41467-020-18496-4 (PMC7511338; doi:10.1038/s41467-020-18496-4)
Supplement: Supplementary file 3 — Source Data [file 41467_2020_18496_MOESM3_ESM.zip › NCOMMS-20-03672A_Source Data/Figure2/Figure2c/Figure2c_Tr[10]_Exc.txt]

Wavelength	S1 / R1
nm	CPS / MicroAmps
300	26221.8902995602
300.5	25093.4329951949
301	24376.3248002609
301.5	25028.1214848144
302	25078.8706521305
302.5	24528.9726270885
303	25362.6029008232
303.5	25166.0258650821
304	24859.7556289864
304.5	24933.1806032837
305	25378.3999089564
305.5	24578.4402288467
306	25809.094633347
306.5	25662.8647607762
307	27256.6762304127
307.5	25459.8433800765
308	28831.5079422645
308.5	28241.2889797969
309	29035.5908653675
309.5	28510.7888220729
310	27263.4648491024
310.5	27350.4273504273
311	30927.4780078964
311.5	27670.8373435996
312	28886.9137153015
312.5	27553.1698036285
313	25875.1389777972
313.5	24494.8564152398
314	24327.7422790202
314.5	24331.3029661017
315	24200.9733000132
315.5	21683.048688894
316	20215.8086323453
316.5	21471.0060699987
317	19920.9587764676
317.5	19770.0415202811
318	19137.6965172556
318.5	19830.0283286119
319	17713.2146204311
319.5	19610.2729328666
320	20838.4558642734
320.5	20958.4507905381
321	21280.4601180566
321.5	19285.9083089367
322	19302.2419374176
322.5	20510.076689852
323	23031.2693772699
323.5	22458.0381551486
324	23531.4726147378
324.5	26790.8974805527
325	29339.5708798984
325.5	30160.8195501631
326	33709.4700757035
326.5	37710.1704046046
327	38618.9763712842
327.5	40089.5856662934
328	43914.2269873896
328.5	44505.3727705772
329	48185.4894096316
329.5	47593.0277034042
330	49042.4781641621
330.5	45483.9928737246
331	48168.2132703964
331.5	45362.5273027543
332	40574.8769255201
332.5	40782.0054656296
333	35282.0996385353
333.5	33033.5793741553
334	27665.2300704534
334.5	24556.4412445359
335	22323.2529628116
335.5	20020.8603627668
336	18186.4043385042
336.5	17386.4978266878
337	16289.163839553
337.5	15881.6950416304
338	15840.8501173854
338.5	16048.0215607007
339	14700.1462701121
339.5	16462.703962704
340	15403.1577678679
340.5	15280.3391373075
341	15930.2603295916
341.5	17970.0499168053
342	17759.17517972
342.5	18231.79757066
343	20670.8086140048
343.5	19825.9412668125
344	22388.2328376215
344.5	25656.9991463049
345	27151.6041002591
345.5	29372.7106227106
346	32324.1520600956
346.5	36462.3563087828
347	40403.3552646454
347.5	45426.9594731282
348	48472.8798725343
348.5	55488.5134531152
349	59250.6793780906
349.5	64391.8425189876
350	70370.5341351256
350.5	70988.0621999031
351	77090.095622423
351.5	78353.2245702398
352	76629.355676289
352.5	76168.3056304934
353	72132.7137707908
353.5	70257.1546177344
354	59967.1649529076
354.5	55496.7945258704
355	51233.4782795884
355.5	42957.8372802682
356	38455.7672933056
356.5	32950.3391317372
357	30173.5191041969
357.5	24750.0479652092
358	20323.8987655906
358.5	17741.935483871
359	16020.0569413165
359.5	16012.5389193654
360	14042.6795638709
360.5	15616.4267927236
361	13648.2717823037
361.5	13318.1607451427
362	13776.0137760138
362.5	14637.5318092915
363	13277.8521244563
363.5	13411.0054063116
364	13528.1837160752
364.5	14134.495641345
365	15128.2795208687
365.5	14474.721081664
366	15943.7328548151
366.5	16389.0602508739
367	16790.7005350883
367.5	16430.2022178735
368	18421.5352637907
368.5	18812.4036041887
369	19662.9213483146
369.5	21755.3180784479
370	23524.4654440618
370.5	24086.9930237672
371	26662.6901282434
371.5	28590.6358747232
372	30168.3262209578
372.5	32123.6189203004
373	34898.0429724921
373.5	37822.1599314802
374	39293.9489643681
374.5	43165.4676258993
375	44574.8700538965
375.5	47098.8981712307
376	48811.4164584753
376.5	47526.8736375254
377	49730.3551101905
377.5	48779.126032904
378	45621.481959952
378.5	45026.0048150258
379	42160.1136901942
379.5	39705.2952491562
380	39213.2048523855
380.5	35458.1888108118
381	31857.8375286041
381.5	27414.8182433154
382	26167.4289969152
382.5	22951.9774011299
383	19909.9146467568
383.5	18708.2561107809
384	17370.2035543452
384.5	17454.7597587187
385	15841.4815326677
385.5	17449.063876652
386	18715.7534246575
386.5	21843.3399061671
387	26280.1867009403
387.5	34582.1811559992
388	45820.0297554371
388.5	57631.9069380972
389	79661.2128316466
389.5	101945.168215263
390	128866.313978774
390.5	158363.018004223
391	185981.188404867
391.5	226418.690341947
392	255752.100972585
392.5	284607.953128896
393	308658.591296546
393.5	325958.543658039
394	342991.123764864
394.5	348714.00108676
395	348807.259767292
395.5	342147.948630188
396	325078.819994375
396.5	304410.616130506
397	282920.872200806
397.5	251573.61895679
398	216039.088329091
398.5	187772.026820374
399	155675.453772395
399.5	127684.99940989
400	104869.631901841
