# Supplementary material for: Optical gap and fundamental gap of oligoynes and carbyne
Source: Nat Commun. 2020 Sep 23;11:4797. doi: 10.1038/s41467-020-18496-4 (PMC7511338; doi:10.1038/s41467-020-18496-4)
Supplement: Supplementary file 3 — Source Data [file 41467_2020_18496_MOESM3_ESM.zip › NCOMMS-20-03672A_Source Data/Figure2/Figure2c/Figure2c_Tr[8]_Exc.txt]

Wavelength	S1 / R1
nm	CPS / MicroAmps
290	57414.8144397752
290.5	56288.9165628892
291	54629.2663789721
291.5	52455.6814879396
292	53746.0060088702
292.5	52233.5478416083
293	47970.308513106
293.5	47579.7957594908
294	46368.0605623648
294.5	49376.6477501229
295	51570.3931473754
295.5	47923.4616220918
296	46477.7258500193
296.5	47832.712495767
297	47246.401071309
297.5	51585.658690072
298	50621.016505965
298.5	56012.3121785266
299	56539.6457275381
299.5	58965.5308876489
300	61155.5974250275
300.5	67809.7602606874
301	67210.0892033221
301.5	71829.1054739653
302	76328.9756244584
302.5	76251.9109586487
303	75682.8879581928
303.5	74018.4037834073
304	72972.4804082377
304.5	67734.1236852568
305	66188.0832735104
305.5	61758.6476312238
306	57317.4177143664
306.5	58279.630148501
307	50703.7358818419
307.5	47081.5643229436
308	43275.8148452479
308.5	40480.4723287299
309	36177.451409708
309.5	36628.198695434
310	33176.2988521001
310.5	30015.5366764735
311	31971.9876955298
311.5	32867.3602080624
312	32002.0730087779
312.5	32418.7122477831
313	34524.5692405871
313.5	30561.4557905082
314	34352.5858814647
314.5	34676.105751159
315	36676.7165014142
315.5	38042.8058889026
316	44089.5944864931
316.5	46260.0831092642
317	52548.4478464249
317.5	63250.6488019796
318	68665.1447795266
318.5	78763.3528729134
319	83972.6189071167
319.5	95671.0464570624
320	100809.033234387
320.5	109097.750890092
321	115612.733159508
321.5	114979.294588034
322	115764.732534761
322.5	111642.8330143
323	107047.853722734
323.5	105157.903508041
324	95717.6054000221
324.5	88831.5112893479
325	76677.3162939297
325.5	64762.2668151085
326	59795.9238618313
326.5	51187.0233107745
327	44941.1263253237
327.5	36996.793257891
328	33759.2680233475
328.5	28203.315264357
329	25538.5413963146
329.5	23963.6804498672
330	23125.6897923565
330.5	21855.5544221157
331	20799.0271831378
331.5	20772.9346812212
332	20973.9513024349
332.5	20418.3266932271
333	21868.3441478033
333.5	21541.031120281
334	22084.1791190785
334.5	25569.4912787172
335	24250.1749390729
335.5	25831.5895807778
336	27411.2884020005
336.5	30451.6801744159
337	33487.6251653127
337.5	36838.6429846819
338	42412.7961201268
338.5	47782.6793591827
339	54792.306449006
339.5	62599.0673313271
340	69859.2320503753
340.5	77104.4992743106
341	85141.5254429034
341.5	94730.9164602567
342	107748.482336865
342.5	112031.347404043
343	120587.648740278
343.5	123824.24376242
344	125375.688304851
344.5	124893.538031491
345	122312.969617772
345.5	118865.346663486
346	109130.827844505
346.5	101322.342435171
347	92204.0423484119
347.5	83503.7491479209
348	73445.8485285387
348.5	67619.3500582196
349	62815.9757330637
349.5	59965.5418750263
350	60166.7574475217
350.5	66367.7130044843
351	80604.3249076495
351.5	103160.740278644
352	126946.157177325
352.5	158725.241134312
353	207083.573013395
353.5	259292.744570243
354	314476.623829142
354.5	375467.800977525
355	445221.96833687
355.5	504962.57728604
356	556518.90747751
356.5	601845.84178499
357	634853.426794433
357.5	657187.291712953
358	668972.352001294
358.5	658658.598083712
359	640290.373826138
359.5	601933.357450058
360	564635.124298316
